# Supplementary material for: Identification of drought tolerant mechanisms in a drought-tolerant maize mutant based on physiological, biochemical and transcriptomic analyses
Source: BMC Plant Biol. 2020 Jul 9;20:315. doi: 10.1186/s12870-020-02526-w (PMC7350183; doi:10.1186/s12870-020-02526-w)
Supplement: Supplementary file 1 — Additional file 1 : Table S1 FPKM value and annotation of all the genes detected from RNA sequencing. [file 12870_2020_2526_MOESM1_ESM.xlsx]

## Sheet: fpkm.anno
Table S1 FPKM value and annotation of all the genes detected from RNA sequencing
name	CD1 FPKM	CD2 FPKM	CD3 FPKM	CC1 FPKM	CC2 FPKM	CC3 FPKM	TD1 FPKM	TD2 FPKM	TD3 FPKM	TC1 FPKM	TC2 FPKM	TC3 FPKM	GeneName	Biotype	Position	NR:Seq-id	NR:Score	NR:Evalue	NR:Description	NT:Seq-id	NT:Score	NT:Evalue	NT:Description	Uniprot:UniProtKB-AC	Uniprot:Score	Uniprot:Evalue	Uniprot:Description	GO:biological_process	GO:cellular_component	GO:molecular_function	KEGG:KO	KEGG:Description
Zm00001d004975	0	0	0	0.0198687	0.0207316	0	0	0.0208916	0	0	0.0212462	0.0226307	Zm00001d004975	protein_coding	chr2:151396908-151400701:+	gi|670405969|ref|XP_008644591.1|	2461	0	PREDICTED: uncharacterized protein LOC103625969 [Zea mays]	gi|195614251|gb|EU956838.1|	103	6e-45	Zea mays clone 1575632 hypothetical protein mRNA, complete cds	.	.	.	.	.	.	.	.	.
Zm00001d026091	14.4469	14.2239	16.1342	9.03648	10.0971	9.64375	12.543	14.7389	9.93068	10.7003	9.81516	10.0495	Zm00001d026091	protein_coding	chr10:138160694-138165120:+	gi|670443218|ref|XP_008662009.1|	1490	0	PREDICTED: LOC100284185 isoform X1 [Zea mays]	gi|226501105|ref|NM_001157081.1|	1546	0	Zea mays LOC100284185 (pco071747a), mRNA	Q9LN71	375	1e-123	E3 ubiquitin-protein ligase At1g12760	GO:0043161|proteasome-mediated ubiquitin-dependent protein catabolic process;	GO:0016021|integral component of membrane;	GO:0016874|ligase activity;GO:0061630|ubiquitin protein ligase activity;GO:0004842|ubiquitin-protein transferase activity;GO:0008270|zinc ion binding;	.	.
Zm00001d036575	0.576148	0.773901	0.441017	0.745233	0.0706909	0.792196	6.26395	2.56452	4.52218	4.17266	4.34674	2.85516	Zm00001d036575	protein_coding	chr6:93371896-93375751:+	gi|413943350|gb|AFW75999.1|	982	4e-130	putative ribosomal protein S4 (RPS4A) family protein [Zea mays]	gi|391416204|gb|BT083795.2|	391	0	Zea mays full-length cDNA clone ZM_BFb0041B02 mRNA, complete cds	O22424	161	5e-46	40S ribosomal protein S4	GO:0006412|translation;	GO:0005840|ribosome;	GO:0019843|rRNA binding;GO:0003735|structural constituent of ribosome;	K02987	RP-S4e, RPS4; small subunit ribosomal protein S4e
Zm00001d036574	0	0	0	0	0	0	0	0	0	0.295201	0	0	Zm00001d036574	protein_coding	chr6:93296775-93297158:-	gi|212721796|ref|NP_001131349.1|	361	2e-41	hypothetical protein [Zea mays]	gi|212721795|ref|NM_001137877.1|	384	0	Zea mays hypothetical protein (LOC100192669), mRNA	.	.	.	.	.	.	.	.	.
Zm00001d026095	0.0905788	0.176972	0	0.0852083	0.266727	0.634046	0	0.0895953	0.0861761	0.174934	0.091116	0	Zm00001d026095	protein_coding	chr10:138306613-138307260:-	gi|670446550|ref|XP_008663480.1|	671	8e-86	PREDICTED: uncharacterized protein LOC103641959 [Zea mays]	gi|195646335|gb|EU970518.1|	640	0	Zea mays clone 346834 mRNA sequence	O26351	70.9	7e-14	Uncharacterized protein MTH_249	GO:0005975|carbohydrate metabolic process;	.	GO:0030246|carbohydrate binding;GO:0016853|isomerase activity;	K08094	hxlB; 6-phospho-3-hexuloisomerase [EC:5.3.1.27]
Zm00001d026094	10.2078	0.733236	0.561768	1.74165	2.1611	1.95148	3.39567	4.30608	1.04734	3.76891	4.12748	4.82537	Zm00001d026094	protein_coding	chr10:138304690-138305939:-	gi|670442995|ref|XP_008661876.1|	909	2e-117	PREDICTED: heat shock factor protein 4 isoform X1 [Zea mays]	gi|615276276|ref|NM_001291568.1|	1043	0	Zea mays heat shock factor protein 4 (LOC100280765), mRNA	Q7XRX3	249	4e-78	Heat stress transcription factor B-2a	GO:0006351|transcription, DNA-templated;	GO:0005737|cytoplasm;GO:0005634|nucleus;	GO:0043565|sequence-specific DNA binding;GO:0003700|transcription factor activity, sequence-specific DNA binding;	K09419	HSFF; heat shock transcription factor, other eukaryote
Zm00001d026097	10.1893	8.84486	9.19719	9.65194	9.37466	10.0899	10.4442	10.6823	9.26201	9.04446	7.73728	11.6475	Zm00001d026097	protein_coding	chr10:138393420-138400044:-	gi|413919232|gb|AFW59164.1|	4459	0	putative HLH DNA-binding domain superfamily protein [Zea mays]	gi|242074021|ref|XM_002446902.1|	2057	0	Sorghum bicolor hypothetical protein, mRNA	Q9XIN0	70.1	9e-11	Transcription factor LHW	GO:0010078|maintenance of root meristem identity;GO:0045893|positive regulation of transcription, DNA-templated;GO:0006355|regulation of transcription, DNA-templated;GO:0048364|root development;GO:0010479|stele development;GO:0006351|transcription, DNA-templated;	GO:0005634|nucleus;	GO:0003677|DNA binding;GO:0003700|transcription factor activity, sequence-specific DNA binding;	.	.
Zm00001d026096	0	0	0	0	0.107587	0.0548035	0	0.0542089	0.10428	0.0529212	0.220516	0	Zm00001d026096	protein_coding	chr10:138350501-138351571:+	gi|670446553|ref|XP_008663481.1|	1027	6e-135	PREDICTED: dof zinc finger protein DOF1.8-like isoform X1 [Zea mays]	gi|316658104|tpg|BK007000.1|	608	0	TPA_inf: Sorghum bicolor Dof-type zinc finger protein 20 (Dof20) gene, complete cds	Q8LAP8	135	1e-34	Dof zinc finger protein DOF4.6	GO:0006355|regulation of transcription, DNA-templated;GO:0006351|transcription, DNA-templated;	GO:0005634|nucleus;	GO:0003677|DNA binding;GO:0046872|metal ion binding;GO:0003700|transcription factor activity, sequence-specific DNA binding;	.	.
Zm00001d026099	0	0	0.0376051	0.034661	0	0	0	0.0364456	0	0.0711596	0	0	Zm00001d026099	protein_coding	chr10:138485506-138488238:-	gi|670448092|ref|XP_008664270.1|	328	8e-33	PREDICTED: uncharacterized protein LOC103642882 [Zea mays]	gi|238908747|gb|BT036964.2|	505	0	Zea mays full-length cDNA clone ZM_BFb0149E13 mRNA, complete cds	P31927	123	4e-29	Sucrose-phosphate synthase	GO:0005986|sucrose biosynthetic process;	.	GO:0016157|sucrose synthase activity;GO:0046524|sucrose-phosphate synthase activity;	K00696	E2.4.1.14; sucrose-phosphate synthase [EC:2.4.1.14]
Zm00001d036579	1.54431	2.08973	1.52944	1.44198	1.76286	1.50997	0.535746	0.53181	1.15363	0.762195	0.989614	0.686391	Zm00001d036579	protein_coding	chr6:93630607-93642846:+	gi|670415925|ref|XP_008648941.1|	5649	0	PREDICTED: BEACH domain-containing protein lvsC isoform X1 [Zea mays]	gi|195595958|gb|EU943604.1|	905	0	Zea mays clone 1634194 mRNA sequence	Q54U63	122	1e-26	BEACH domain-containing protein lvsC	.	GO:0012505|endomembrane system;GO:0019898|extrinsic component of membrane;	GO:0005543|phospholipid binding;	.	.
Zm00001d049514	0.647849	0.632881	0.396721	0	0	0.129568	0.247683	0	0	0	0.130338	0.138831	Zm00001d049514	protein_coding	chr4:32934956-32936470:+	gi|670395806|ref|XP_008678258.1|	634	3e-82	PREDICTED: BTB/POZ domain-containing protein At2g24240-like [Zea mays]	gi|195628929|gb|EU964122.1|	294	6e-152	Zea mays clone 276073 mRNA sequence	Q9ZUH1	143	2e-39	BTB/POZ domain-containing protein At2g24240	GO:0051260|protein homooligomerization;GO:0016567|protein ubiquitination;	.	.	.	.
Zm00001d014376	0	0.24092	0.125851	0.115998	0.605179	0.246616	0.117858	0.609851	0.234631	0.238145	0.496161	0	Zm00001d014376	protein_coding	chr5:43556616-43557735:+	gi|670374082|ref|XP_008668401.1|	487	3e-54	PREDICTED: uncharacterized protein LOC100383299 isoform X1 [Zea mays]	gi|195622779|gb|EU961102.1|	436	0	Zea mays clone 232759 mRNA sequence	O65570	144	3e-38	Villin-4	GO:0051017|actin filament bundle assembly;GO:0051693|actin filament capping;	GO:0005737|cytoplasm;GO:0005856|cytoskeleton;	.	.	.
Zm00001d024831	3.13296	3.31043	3.32805	1.20294	1.31795	1.43859	1.95556	1.96056	1.79449	1.38918	0.611013	1.43867	Zm00001d024831	protein_coding	chr10:90131666-90133501:-	gi|413917687|gb|AFW57619.1|	3082	0	putative pentatricopeptide repeat family protein [Zea mays]	gi|293331542|ref|NM_001176277.1|	1767	0	Zea mays uncharacterized LOC100383629 (LOC100383629), mRNA	Q9MA85	544	0	Pentatricopeptide repeat-containing protein At3g05340	GO:0009658|chloroplast organization;GO:0010206|photosystem II repair;GO:0030163|protein catabolic process;	GO:0009507|chloroplast;GO:0009941|chloroplast envelope;GO:0009570|chloroplast stroma;GO:0009533|chloroplast stromal thylakoid;GO:0009535|chloroplast thylakoid membrane;	GO:0004252|serine-type endopeptidase activity;	.	.
Zm00001d024830	26.372	22.9887	25.3279	32.8921	42.1009	42.669	35.4727	38.6645	39.3737	48.6191	49.4055	45.1902	Zm00001d024830	protein_coding	chr10:90117995-90129224:+	gi|226504384|ref|NP_001146551.1|	2864	0	hypothetical protein [Zea mays]	gi|226504383|ref|NM_001153079.1|	2190	0	Zea mays hypothetical protein (LOC100280147), mRNA	O82261	812	0	Protease Do-like 2, chloroplastic	GO:0009658|chloroplast organization;GO:0010206|photosystem II repair;GO:0030163|protein catabolic process;	GO:0009507|chloroplast;GO:0009941|chloroplast envelope;GO:0009570|chloroplast stroma;GO:0009533|chloroplast stromal thylakoid;GO:0009535|chloroplast thylakoid membrane;	GO:0004252|serine-type endopeptidase activity;	.	.
Zm00001d021841	17.8637	15.0892	20.3567	33.546	32.6957	35.8614	28.9488	36.8674	22.8096	43.2547	50.5312	49.2187	Zm00001d021841	protein_coding	chr7:164330978-164332300:-	gi|226493591|ref|NP_001143003.1|	750	8e-97	uncharacterized protein LOC100275464 [Zea mays]	gi|226493590|ref|NM_001149531.1|	816	0	Zea mays uncharacterized LOC100275464 (LOC100275464), mRNA	.	.	.	.	.	.	.	.	.
Zm00001d024832	12.0659	14.2533	14.6902	10.2557	9.1304	9.44726	9.60223	7.97353	8.22285	8.93272	8.37571	9.04986	Zm00001d024832	protein_coding	chr10:90134129-90141743:+	gi|293336707|ref|NP_001169551.1|	2510	0	sodium/hydrogen exchanger [Zea mays]	gi|195623451|gb|EU961438.1|	2060	0	Zea mays clone 235451 mRNA sequence	Q56XP4	325	5e-96	Sodium/hydrogen exchanger 2	GO:0055075|potassium ion homeostasis;GO:0010107|potassium ion import;GO:0006885|regulation of pH;GO:0090333|regulation of stomatal closure;GO:0009651|response to salt stress;	GO:0016021|integral component of membrane;GO:0005886|plasma membrane;GO:0005774|vacuolar membrane;	GO:0015386|potassium:proton antiporter activity;GO:0015385|sodium:proton antiporter activity;	.	.
Zm00001d021846	25.6964	25.3729	21.3363	29.4742	30.6296	29.6948	19.0739	17.736	14.9116	18.5633	22.4128	24.1055	Zm00001d021846	protein_coding	chr7:164385228-164417998:-	gi|670425201|ref|XP_008653260.1|	5206	0	PREDICTED: zinc-metallopeptidase, peroxisomal-like [Zea mays]	gi|21210826|gb|AY107748.1|	1727	0	Zea mays PCO123054 mRNA sequence	O22941	177	5e-49	Insulin-degrading enzyme-like 1, peroxisomal	GO:0043171|peptide catabolic process;GO:0016485|protein processing;GO:0051603|proteolysis involved in cellular protein catabolic process;	GO:0005739|mitochondrion;GO:0005777|peroxisome;	GO:0004222|metalloendopeptidase activity;GO:0008270|zinc ion binding;	K01408	IDE, ide; insulysin [EC:3.4.24.56]
Zm00001d021845	50.8691	48.2073	48.9223	41.309	45.9838	58.6945	51.4252	59.1329	49.7408	45.3429	32.3644	45.3045	Zm00001d021845	protein_coding	chr7:164384246-164384855:-	gi|223945425|gb|ACN26796.1|	598	3e-76	unknown [Zea mays]	gi|195638267|gb|EU966484.1|	535	0	Zea mays clone 294800 hypothetical protein mRNA, complete cds	.	.	.	.	.	.	.	.	.
Zm00001d021844	0.245324	0.222936	0.168861	0.20931	0.352802	0.370834	0.234478	0.203157	0.135697	0.0936563	0.154954	0.213955	Zm00001d021844	protein_coding	chr7:164344371-164361391:+	gi|414587288|tpg|DAA37859.1|	1918	0	TPA: hypothetical protein ZEAMMB73_963922 [Zea mays]	gi|219886902|gb|BT055219.1|	1002	0	Zea mays full-length cDNA clone ZM_BFc0139C12 mRNA, complete cds	Q56XP4	201	2e-54	Sodium/hydrogen exchanger 2	.	GO:0005615|extracellular space;	GO:0004867|serine-type endopeptidase inhibitor activity;	K03424	tatD; TatD DNase family protein [EC:3.1.21.-]
Zm00001d024839	17.7596	20.0458	23.5473	12.2482	32.2572	8.22869	12.345	25.2425	15.7071	17.25	15.8217	16.462	GST4	protein_coding	chr10:90384434-90385822:-	gi|162460024|ref|NP_001105366.1|	1170	1e-158	glutathione S-transferase 4 [Zea mays]	gi|223948560|gb|BT063667.1|	988	0	Zea mays full-length cDNA clone ZM_BFc0092A20 mRNA, complete cds	P46420	455	8e-160	Glutathione S-transferase 4	GO:0009635|response to herbicide;GO:0009410|response to xenobiotic stimulus;	GO:0043234|protein complex;	GO:0043295|glutathione binding;GO:0004364|glutathione transferase activity;GO:0042803|protein homodimerization activity;	K00799	GST, gst; glutathione S-transferase [EC:2.5.1.18]
Zm00001d025740	0.384933	0.250693	0.24736	0.603516	0.517776	0.641548	0.340662	0.296141	0.488296	0.523145	0.602335	0.717964	Zm00001d025740	protein_coding	chr10:128079456-128090847:+	gi|670446231|ref|XP_008663351.1|	1616	0	PREDICTED: uncharacterized protein LOC103641793 [Zea mays]	gi|242073537|ref|XM_002446660.1|	883	0	Sorghum bicolor hypothetical protein, mRNA	.	.	.	.	.	.	.	.	.
Zm00001d025741	0	0	0	0.112226	0	0	0	0	0	0	0	0	Zm00001d025741	protein_coding	chr10:128093125-128093616:+	gi|670446233|ref|XP_008663352.1|	823	2e-110	PREDICTED: uncharacterized protein LOC103641794 [Zea mays]	gi|195627035|gb|EU963230.1|	492	0	Zea mays clone 259552 mRNA sequence	.	.	.	.	.	.	.	.	.
Zm00001d025743	0	0	0	0	0	0	0	0	0	0	0.596396	0	Zm00001d025743	protein_coding	chr10:128222235-128223107:+	gi|414587714|tpg|DAA38285.1|	354	8e-39	TPA: hypothetical protein ZEAMMB73_928176 [Zea mays]	gi|226508375|ref|NM_001156891.1|	167	1e-81	Zea mays LOC100283993 (pco148511), mRNA	C5WZH0	124	1e-35	Inosine triphosphate pyrophosphatase	GO:0009204|deoxyribonucleoside triphosphate catabolic process;GO:0009117|nucleotide metabolic process;	GO:0005737|cytoplasm;	GO:0046872|metal ion binding;GO:0047429|nucleoside-triphosphate diphosphatase activity;GO:0000166|nucleotide binding;	K01519	ITPA; inosine triphosphate pyrophosphatase [EC:3.6.1.19]
Zm00001d025745	6.02609	4.49627	4.7459	4.90998	5.07666	4.65001	7.70982	8.58898	6.2749	6.3689	5.91864	7.06693	Zm00001d025745	protein_coding	chr10:128265758-128268623:-	gi|226508144|ref|NP_001149112.1|	1125	1e-150	LOC100282734 [Zea mays]	gi|226508143|ref|NM_001155640.1|	1237	0	Zea mays LOC100282734 (cl38702_1), mRNA	Q9KA66	137	8e-37	Ribosome-recycling factor	GO:0006415|translational termination;	GO:0005737|cytoplasm;	.	K02838	frr, MRRF, RRF; ribosome recycling factor
Zm00001d025746	8.3892	8.85446	9.1908	8.08495	8.49368	8.88778	7.766	9.54573	7.59073	9.60222	7.61276	7.8574	Zm00001d025746	protein_coding	chr10:128270580-128272580:+	gi|226491259|ref|NP_001142622.1|	3370	0	uncharacterized protein LOC100274892 [Zea mays]	gi|226491258|ref|NM_001149150.1|	2001	0	Zea mays LOC100274892 (pco094349), mRNA	.	.	.	.	.	.	.	.	.
Zm00001d025747	25.6329	20.1079	26.8177	48.9523	46.5008	37.661	40.1463	31.0172	37.0547	48.4796	53.058	47.0732	Zm00001d025747	protein_coding	chr10:128273093-128275437:-	gi|194699856|gb|ACF84012.1|	1451	0	unknown [Zea mays]	gi|212721409|ref|NM_001138880.1|	1634	0	Zea mays hypothetical protein (LOC100193796), mRNA	P0DKC4	252	1e-97	Phosphoglycolate phosphatase 1B, chloroplastic	GO:0016311|dephosphorylation;GO:0009853|photorespiration;	GO:0009507|chloroplast;GO:0005829|cytosol;	GO:0016791|phosphatase activity;GO:0008967|phosphoglycolate phosphatase activity;	K19269	PGP, PGLP; phosphoglycolate phosphatase [EC:3.1.3.18 3.1.3.48]
Zm00001d025749	20.0409	26.0144	20.8742	14.6689	16.6264	17.1032	17.8692	19.3888	19.6675	19.0873	16.4868	16.8257	Zm00001d025749	protein_coding	chr10:128281743-128287294:-	gi|413918753|gb|AFW58685.1|	2456	0	membrane transporter D1 [Zea mays]	gi|391416647|gb|BT084755.2|	1268	0	Zea mays full-length cDNA clone ZM_BFb0174G13 mRNA, complete cds	Q8VZR6	631	0	Inositol transporter 1	GO:0015798|myo-inositol transport;	GO:0016021|integral component of membrane;GO:0009705|plant-type vacuole membrane;GO:0005773|vacuole;	GO:0005366|myo-inositol:proton symporter activity;	K08150	SLC2A13, ITR; MFS transporter, SP family, solute carrier family 2 (myo-inositol transporter), member 13
Zm00001d004979	8.89437	9.35668	8.49894	6.62785	6.87758	7.08436	7.46172	6.69247	7.16872	5.90339	6.23563	6.68358	Zm00001d004979	protein_coding	chr2:151892428-151907067:-	gi|670377765|ref|XP_008669898.1|	9895	0	PREDICTED: E3 ubiquitin-protein ligase listerin isoform X1 [Zea mays]	gi|242067358|ref|XM_002448911.1|	2408	0	Sorghum bicolor hypothetical protein, mRNA	Q9FGI1	106	1e-158	E3 ubiquitin-protein ligase listerin	GO:0016567|protein ubiquitination;	GO:0005829|cytosol;	GO:0016874|ligase activity;GO:0008270|zinc ion binding;	.	.
Zm00001d007090	10.5094	9.7907	10.2525	11.3922	11.1127	12.2261	11.1314	11.5198	13.2432	12.0078	10.3617	11.8324	Zm00001d007090	protein_coding	chr2:222096488-222100048:-	gi|670379609|ref|XP_008670629.1|	2246	0	PREDICTED: RNA pseudouridine synthase 6, chloroplastic [Zea mays]	gi|195609753|gb|EU954589.1|	1895	0	Zea mays clone 1472536 mRNA sequence	A3BN26	75.5	7e-62	RNA pseudouridine synthase 6, chloroplastic	GO:0000455|enzyme-directed rRNA pseudouridine synthesis;	GO:0009507|chloroplast;	GO:0009982|pseudouridine synthase activity;GO:0003723|RNA binding;	.	.
Zm00001d007091	0.466689	0.315628	0.293112	0.0675413	0.52856	0.394887	0.240185	0.284075	0.204925	0	0.18056	0.269256	Zm00001d007091	protein_coding	chr2:222100778-222102412:-	gi|670379611|ref|XP_008670630.1|	1532	0	PREDICTED: cis-zeatin O-glucosyltransferase 1-like [Zea mays]	gi|195652642|gb|EU973671.1|	1485	0	Zea mays clone 404029 mRNA sequence	Q93XP7	363	5e-118	Cis-zeatin O-glucosyltransferase 1	GO:0009690|cytokinin metabolic process;GO:0006486|protein glycosylation;GO:0080036|regulation of cytokinin-activated signaling pathway;GO:0010817|regulation of hormone levels;	.	GO:0050502|cis-zeatin O-beta-D-glucosyltransferase activity;	K13495	CISZOG; cis-zeatin O-glucosyltransferase [EC:2.4.1.215]
Zm00001d007092	74.5015	63.2156	68.7288	94.0454	107.889	113.261	87.1935	90.4352	111.72	136.823	145.557	96.6552	Zm00001d007092	protein_coding	chr2:222127551-222132890:+	gi|242046826|ref|XP_002461159.1|	4132	0	hypothetical protein SORBIDRAFT_02g041940 [Sorghum bicolor]	gi|238008027|gb|BT084696.1|	3364	0	Zea mays full-length cDNA clone ZM_BFb0160L16 mRNA, complete cds	A2BW76	250	2e-73	Elongation factor Ts	.	GO:0005737|cytoplasm;	GO:0003746|translation elongation factor activity;	K02357	tsf, TSFM; elongation factor Ts
Zm00001d007093	0.0655602	0.0914936	0.0573527	0.0440522	0.0459654	0.0468282	0.0179034	0.111169	0.0980155	0.0361759	0.0282638	0.0702464	Zm00001d007093	protein_coding	chr2:222133464-222143376:-	gi|242051176|ref|XP_002463332.1|	3507	0	hypothetical protein SORBIDRAFT_02g041955 [Sorghum bicolor]	gi|242051175|ref|XM_002463287.1|	1846	0	Sorghum bicolor hypothetical protein, mRNA	F4JSE7	371	5e-113	Protein ENHANCED DISEASE RESISTANCE 2	GO:0006952|defense response;	GO:0005789|endoplasmic reticulum membrane;GO:0010008|endosome membrane;GO:0016021|integral component of membrane;GO:0005886|plasma membrane;	GO:0008289|lipid binding;	.	.
Zm00001d007095	3.04397	2.60387	2.50308	1.454	2.1751	2.16073	1.59791	2.4805	1.79313	1.14225	1.2375	1.36039	Zm00001d007095	protein_coding	chr2:222182515-222190162:-	gi|18568267|gb|AAL75999.1|AF466646_7	2287	0	putative polyprotein [Zea mays]	gi|226493531|ref|NM_001148855.1|	1701	0	Zea mays hypothetical protein (LOC100274497), mRNA	O00370	190	2e-47	LINE-1 retrotransposable element ORF2 protein	GO:0019348|dolichol metabolic process;GO:0006488|dolichol-linked oligosaccharide biosynthetic process;GO:0006487|protein N-linked glycosylation;GO:0006047|UDP-N-acetylglucosamine metabolic process;	GO:0005789|endoplasmic reticulum membrane;GO:0016021|integral component of membrane;	GO:0008963|phospho-N-acetylmuramoyl-pentapeptide-transferase activity;GO:0016757|transferase activity, transferring glycosyl groups;GO:0003975|UDP-N-acetylglucosamine-dolichyl-phosphate N-acetylglucosaminephosphotransferase activity;	.	.
Zm00001d007096	3.89984	3.83118	3.28573	2.10618	2.55675	2.76571	3.2309	3.78512	3.6337	2.63539	2.57605	2.67336	Zm00001d007096	protein_coding	chr2:222237595-222249013:+	gi|293334949|ref|NP_001170649.1|	2763	0	ubiquitin carboxyl-terminal hydrolase [Zea mays]	gi|293334948|ref|NM_001177178.1|	1696	0	Zea mays ubiquitin carboxyl-terminal hydrolase (LOC100384703), mRNA	Q5VSB7	99.4	2e-26	Superoxide dismutase [Fe] 2, chloroplastic	GO:0016579|protein deubiquitination;GO:0006511|ubiquitin-dependent protein catabolic process;	GO:0005634|nucleus;	GO:0036459|ubiquitinyl hydrolase activity;	K04564	SOD2; superoxide dismutase, Fe-Mn family [EC:1.15.1.1]
Zm00001d007097	428.474	660.235	876.608	332.785	265.98	271.34	329.823	347.379	342.033	280.087	171.348	201.774	Zm00001d007097	protein_coding	chr2:222250044-222250523:-	gi|212723998|ref|NP_001132347.1|	392	3e-45	uncharacterized protein LOC100193790 [Zea mays]	gi|195645537|gb|EU970119.1|	480	0	Zea mays clone 340020 early response to dehydration 15-like protein mRNA, complete cds	Q39096	71.6	1e-14	Protein EARLY RESPONSIVE TO DEHYDRATION 15	GO:0009617|response to bacterium;GO:0009644|response to high light intensity;GO:0009414|response to water deprivation;	GO:0005737|cytoplasm;	.	.	.
Zm00001d018258	5.02832	4.63671	3.8082	3.39513	3.01673	3.65607	3.62922	4.51819	4.99851	4.22934	3.77233	3.95773	Zm00001d018258	protein_coding	chr5:217527909-217540053:+	gi|293335381|ref|NP_001169431.1|	3256	0	uncharacterized protein LOC100383302 [Zea mays]	gi|293335380|ref|NM_001175960.1|	2149	0	Zea mays LOC100383302 (umc2585), mRNA	Q9FFY9	58.2	2e-07	Telomere repeat-binding protein 4	GO:0006355|regulation of transcription, DNA-templated;GO:0000723|telomere maintenance;GO:0031627|telomeric loop formation;GO:0006351|transcription, DNA-templated;	GO:0000781|chromosome, telomeric region;GO:0000783|nuclear telomere cap complex;	GO:0003677|DNA binding;GO:0003691|double-stranded telomeric DNA binding;GO:0042162|telomeric DNA binding;	.	.
Zm00001d018259	6.78959	6.19882	8.41906	6.14826	6.29072	6.59917	10.189	12.7413	12.1343	12.745	10.5959	10.8104	Zm00001d018259	protein_coding	chr5:217540268-217543540:-	gi|670402884|ref|XP_008681334.1|	481	2e-58	PREDICTED: autophagy-related 12 isoform X1 [Zea mays]	gi|195641951|gb|EU968326.1|	645	0	Zea mays clone 318938 autophagy-related protein 12 mRNA, complete cds	Q1SF86	49.3	1e-06	Ubiquitin-like protein ATG12	GO:0000045|autophagosome assembly;GO:0015031|protein transport;	GO:0005737|cytoplasm;	.	K08336	ATG12; ubiquitin-like protein ATG12
Zm00001d018256	0.0602001	0.0588093	0.0614409	0	0	0	0	0.0595464	0	0	0	0.0645032	Zm00001d018256	protein_coding	chr5:217507589-217508563:-	gi|670410405|ref|XP_008646346.1|	469	1e-52	PREDICTED: serine/arginine repetitive matrix protein 1-like [Zea mays]	gi|530279048|gb|KF184893.1|	427	0	Saccharum hybrid cultivar R570 clone BAC 232H22 complete sequence	.	.	.	.	.	.	.	.	.
Zm00001d018257	0	0	0	0	0.0158539	0	0	0.00798814	0	0	0	0.00865308	Zm00001d018257	protein_coding	chr5:217516473-217524451:+	gi|226495503|ref|NP_001152532.1|	661	2e-84	digalactosyldiacylglycerol synthase 1 [Zea mays]	gi|226495502|ref|NM_001159060.1|	731	0	Zea mays digalactosyldiacylglycerol synthase 1 (LOC100286172), mRNA	Q6DW74	178	3e-45	Digalactosyldiacylglycerol synthase 1, chloroplastic	GO:0010223|secondary shoot formation;GO:1901601|strigolactone biosynthetic process;	GO:0009507|chloroplast;GO:0009536|plastid;	GO:0016853|isomerase activity;GO:0046872|metal ion binding;	K17911	DWARF27; beta-carotene isomerase [EC:5.2.1.14]
Zm00001d018255	1.5039	1.84694	1.40333	1.17221	1.85576	1.41795	2.79269	3.35766	1.79872	1.24477	2.16117	2.34804	Zm00001d018255	protein_coding	chr5:217462041-217466991:-	gi|670404073|ref|XP_008643683.1|	1199	4e-161	PREDICTED: nuclear transcription factor Y subunit A-3 isoform X4 [Zea mays]	gi|226502984|ref|NM_001155603.1|	1019	0	Zea mays nuclear transcription factor Y subunit A-3 (LOC100282696), mRNA	Q9LNP6	135	2e-34	Nuclear transcription factor Y subunit A-8	GO:0006351|transcription, DNA-templated;	GO:0016602|CCAAT-binding factor complex;	GO:0003677|DNA binding;GO:0003700|transcription factor activity, sequence-specific DNA binding;	K08064	NFYA; nuclear transcription factor Y, alpha
Zm00001d018250	0.500811	0.684938	0.408907	0.0942235	0.688211	0.400645	0.0957342	0.693523	0.0952937	0.193442	0.503781	0.321965	Zm00001d018250	protein_coding	chr5:217419366-217420112:+	gi|195637174|gb|ACG38055.1|	322	2e-35	hypothetical protein [Zea mays]	gi|195637173|gb|EU965937.1|	471	0	Zea mays clone 290153 hypothetical protein mRNA, complete cds	.	.	.	.	.	.	.	.	.
Zm00001d018251	0.208139	0	0	0	0	0	0	0	0	0	0	0	Zm00001d018251	protein_coding	chr5:217426637-217427003:-	gi|670410401|ref|XP_008646344.1|	376	2e-44	PREDICTED: uncharacterized protein LOC103627807 isoform X2 [Zea mays]	gi|242066713|ref|XM_002454601.1|	128	7e-60	Sorghum bicolor hypothetical protein, mRNA	.	.	.	.	.	.	.	.	.
Zm00001d043854	11.4333	11.9157	11.189	10.1472	9.98203	10.9336	13.8495	11.9488	12.4995	10.0472	7.33235	10.2351	Zm00001d043854	protein_coding	chr3:212112334-212114561:+	gi|212275312|ref|NP_001130562.1|	1592	0	uncharacterized protein LOC100191661 precursor [Zea mays]	gi|223946316|gb|BT062545.1|	1677	0	Zea mays full-length cDNA clone ZM_BFb0312F13 mRNA, complete cds	Q9M363	146	3e-37	Cytochrome b561 and DOMON domain-containing protein At3g61750	GO:0055114|oxidation-reduction process;	GO:0016021|integral component of membrane;	GO:0046872|metal ion binding;	.	.
Zm00001d043855	20.6291	18.9463	18.4417	15.4965	13.9525	16.1116	15.9176	20.3158	14.0393	13.5517	14.0867	14.198	Zm00001d043855	protein_coding	chr3:212182979-212187895:+	gi|670383602|ref|XP_008672606.1|	1245	8e-165	PREDICTED: uncharacterized protein LOC100276778 isoform X2 [Zea mays]	gi|226505155|ref|NM_001150491.1|	1596	0	Zea mays uncharacterized LOC100276778 (LOC100276778), mRNA	.	.	.	.	.	.	.	.	.
Zm00001d043856	0.138628	0	0.113188	0.130409	0.0816434	0.0554507	0.185499	0.219396	0.0791338	0.0267731	0.19523	0.0891222	Zm00001d043856	protein_coding	chr3:212191203-212194210:-	gi|54287453|gb|AAV31197.1|	1203	2e-147	putative polyprotein [Oryza sativa Japonica Group]	.	.	.	.	.	.	.	.	.	.	.	.	.
Zm00001d043857	3.19429	3.14835	3.81319	1.77074	2.46353	1.88233	2.75322	3.75203	2.95762	2.20325	1.83613	1.71131	Zm00001d043857	protein_coding	chr3:212195359-212201413:-	gi|721627186|ref|XP_010229465.1|	1192	4e-150	PREDICTED: uncharacterized protein LOC100827823 [Brachypodium distachyon]	gi|283764900|gb|AC226721.2|	439	0	Zea mays BAC clone CH201-150M20 from chromosome 10, complete sequence	Q9M565	154	3e-41	Transcription initiation factor TFIID subunit 11	GO:0006355|regulation of transcription, DNA-templated;GO:0051123|RNA polymerase II transcriptional preinitiation complex assembly;	GO:0005669|transcription factor TFIID complex;	GO:0003713|transcription coactivator activity;GO:0008134|transcription factor binding;	K03135	TAF11; transcription initiation factor TFIID subunit 11
Zm00001d043850	34.659	40.5577	40.5198	31.687	30.5884	31.2298	27.0862	30.226	29.0404	27.3654	25.4298	31.3733	Zm00001d043850	protein_coding	chr3:211982404-211986343:-	gi|212276318|ref|NP_001130707.1|	1716	0	hypothetical protein [Zea mays]	gi|212276317|ref|NM_001137235.1|	1678	0	Zea mays hypothetical protein (LOC100191811), mRNA	Q8K1J5	63.9	2e-09	Protein SDE2 homolog	.	GO:0005634|nucleus;	.	.	.
Zm00001d043851	24.0278	22.9754	23.2069	14.9092	16.9391	16.748	20.2733	20.5946	19.5342	15.7304	14.7992	18.9635	Zm00001d043851	protein_coding	chr3:212034975-212041814:+	gi|293331365|ref|NP_001169642.1|	3459	0	putative AMP-dependent synthetase and ligase superfamily protein [Zea mays]	gi|293331364|ref|NM_001176171.1|	2250	0	Zea mays putative AMP-dependent synthetase and ligase superfamily protein (LOC100383523), mRNA	Q9T0A0	225	7e-71	Long chain acyl-CoA synthetase 4	GO:0006631|fatty acid metabolic process;	GO:0005794|Golgi apparatus;GO:0005886|plasma membrane;	GO:0005524|ATP binding;GO:0004467|long-chain fatty acid-CoA ligase activity;	K01897	ACSL, fadD; long-chain acyl-CoA synthetase [EC:6.2.1.3]
Zm00001d043852	0	0	0	0	0	0	0	0.0235147	0	0	0	0	Zm00001d043852	protein_coding	chr3:212087244-212091065:-	gi|670440968|ref|XP_008660754.1|	1988	0	PREDICTED: uncharacterized protein LOC103639838 [Zea mays]	gi|291190957|gb|AC191094.3|	152	3e-72	Zea mays BAC clone CH201-325C16 from chromosome 5, complete sequence	.	.	.	.	.	.	.	.	.
Zm00001d043853	0	0	0	0	0	0	0	5.33702	1.60247	0	4.36506	0	Zm00001d043853	protein_coding	chr3:212106534-212109443:+	gi|670389607|ref|XP_008675193.1|	2556	0	PREDICTED: O-acyltransferase WSD1-like [Zea mays]	gi|195641893|gb|EU968297.1|	805	0	Zea mays clone 318418 mRNA sequence	Q93ZR6	271	7e-81	O-acyltransferase WSD1	GO:0019432|triglyceride biosynthetic process;GO:0010025|wax biosynthetic process;	GO:0005783|endoplasmic reticulum;GO:0005789|endoplasmic reticulum membrane;GO:0016021|integral component of membrane;GO:0005886|plasma membrane;	GO:0004144|diacylglycerol O-acyltransferase activity;GO:0047196|long-chain-alcohol O-fatty-acyltransferase activity;	K15406	WSD1; wax-ester synthase / diacylglycerol O-acyltransferase [EC:2.3.1.75 2.3.1.20]
Zm00001d031222	18.898	20.3438	15.0519	0.766875	1.20027	1.37102	2.23126	2.52903	2.04472	1.3955	0.820044	0.87348	Zm00001d031222	protein_coding	chr1:182596026-182597609:-	gi|414869161|tpg|DAA47718.1|	2230	0	TPA: cell Division Protein AAA ATPase family protein [Zea mays]	gi|226492669|ref|NM_001154061.1|	1528	0	Zea mays cell Division Protein AAA ATPase family (LOC100281142), mRNA	Q54DY9	120	3e-28	Probable mitochondrial chaperone BCS1-B	GO:0051131|chaperone-mediated protein complex assembly;GO:0034551|mitochondrial respiratory chain complex III assembly;	GO:0016021|integral component of membrane;GO:0005743|mitochondrial inner membrane;GO:0005739|mitochondrion;	GO:0005524|ATP binding;GO:0008320|protein transmembrane transporter activity;	K08900	BCS1; mitochondrial chaperone BCS1
Zm00001d043858	1.52775	0.962873	1.20715	1.66897	1.11259	0.936353	1.3189	1.80364	1.12528	0.618658	1.04106	1.63695	Zm00001d043858	protein_coding	chr3:212290219-212291409:-	gi|414880995|tpg|DAA58126.1|	1124	9e-149	TPA: hypothetical protein ZEAMMB73_217515 [Zea mays]	gi|308080989|ref|NM_001196373.1|	1098	0	Zea mays uncharacterized LOC100501698 (LOC100501698), mRNA	Q9SY29	155	2e-41	Probable purine permease 4	GO:0006863|purine nucleobase transport;	GO:0016021|integral component of membrane;GO:0016020|membrane;	GO:0005345|purine nucleobase transmembrane transporter activity;	.	.
Zm00001d043859	0	0	0	0	0	0	0.0457961	0	0	0	0	0	Zm00001d043859	protein_coding	chr3:212297582-212300581:+	gi|414880997|tpg|DAA58128.1|	1483	0	TPA: hypothetical protein ZEAMMB73_997713 [Zea mays]	gi|269784792|gb|AC202076.4|	237	9e-120	Zea mays BAC clone CH201-87B9 from chromosome 5, complete sequence	Q10LR9	71.2	4e-12	Uroporphyrinogen decarboxylase 2, chloroplastic	GO:0015995|chlorophyll biosynthetic process;GO:0006783|heme biosynthetic process;GO:0006782|protoporphyrinogen IX biosynthetic process;	GO:0009507|chloroplast;GO:0005829|cytosol;	GO:0004853|uroporphyrinogen decarboxylase activity;	K01599	hemE, UROD; uroporphyrinogen decarboxylase [EC:4.1.1.37]
Zm00001d031223	5.63491	6.58321	5.46937	3.48339	3.31862	3.67991	6.59486	8.50847	6.47698	5.55237	4.37271	3.99227	Zm00001d031223	protein_coding	chr1:182657007-182661933:+	gi|670365549|ref|XP_008662662.1|	2059	0	PREDICTED: xylosyltransferase 1 [Zea mays]	gi|195653106|gb|EU973903.1|	1325	0	Zea mays clone 424034 mRNA sequence	P47192	282	5e-88	Vesicle-associated membrane protein 722	GO:0030206|chondroitin sulfate biosynthetic process;GO:0015012|heparan sulfate proteoglycan biosynthetic process;	GO:0005789|endoplasmic reticulum membrane;GO:0000139|Golgi membrane;GO:0016021|integral component of membrane;	GO:0008375|acetylglucosaminyltransferase activity;GO:0030158|protein xylosyltransferase activity;	K00771	XYLT; protein xylosyltransferase [EC:2.4.2.26]
Zm00001d015754	5.65629	5.49864	5.14147	2.92547	3.45917	3.74505	4.27114	3.72628	4.06755	3.1577	2.93938	3.48011	Zm00001d015754	protein_coding	chr5:116594014-116651674:+	gi|670407948|ref|XP_008645374.1|	9340	0	PREDICTED: nuclear pore complex protein Nup205 isoform X1 [Zea mays]	gi|573921692|ref|XM_006648373.1|	2673	0	PREDICTED: Oryza brachyantha nuclear pore complex protein Nup205-like (LOC102699288), mRNA	F4KBW6	60.5	6e-08	Nuclear pore complex protein NUP205	GO:0051028|mRNA transport;GO:0006999|nuclear pore organization;GO:0000059|protein import into nucleus, docking;	GO:0009507|chloroplast;GO:0005635|nuclear envelope;GO:0044611|nuclear pore inner ring;	GO:0017056|structural constituent of nuclear pore;	K14310	NUP205, NUP192; nuclear pore complex protein Nup205
Zm00001d015756	0	0	0	0	0	0.113529	0	0.224595	0	0.10963	0	0.121645	Zm00001d015756	protein_coding	chr5:116653359-116653961:-	gi|670373944|ref|XP_008668329.1|	351	6e-36	PREDICTED: hypothetical protein isoform X2 [Zea mays]	gi|293335772|ref|NM_001175069.1|	232	2e-117	Zea mays hypothetical protein (LOC100382320), mRNA	Q7XUJ2	131	3e-34	Probable metal-nicotianamine transporter YSL9	GO:0010039|response to iron ion;GO:0048316|seed development;	GO:0016021|integral component of membrane;GO:0005886|plasma membrane;	GO:0051980|iron-nicotianamine transmembrane transporter activity;	.	.
Zm00001d015757	0	0	0	0	0.498814	0	0	0	0	0	0	0	Zm00001d015757	protein_coding	chr5:116654906-116655674:+	gi|670411394|ref|XP_008646827.1|	674	8e-86	PREDICTED: atherin-like [Zea mays]	gi|283549455|gb|AC203685.5|	360	0	Zea mays BAC clone CH201-277K19 from chromosome 5, complete sequence	.	.	.	.	.	.	.	.	.
Zm00001d031220	1.68576	2.69479	1.72051	3.17162	3.30937	3.52474	3.6619	3.4865	2.91604	2.95972	3.16027	3.77672	Zm00001d031220	protein_coding	chr1:182574839-182578580:-	gi|226496311|ref|NP_001150131.1|	893	2e-119	acyl-CoA thioesterase/ catalytic/ hydrolase, acting on ester bonds [Zea mays]	gi|226496310|ref|NM_001156659.1|	766	0	Zea mays acyl-CoA thioesterase/ catalytic/ hydrolase, acting on ester bonds (LOC100283760), mRNA	Q9I3A4	71.6	3e-14	Putative esterase PA1618	.	.	GO:0016787|hydrolase activity;	.	.
Zm00001d051753	1.91536	1.14345	1.52043	2.46245	2.21428	2.40482	2.48159	2.58923	2.93586	2.56883	2.11939	2.89598	Zm00001d051753	protein_coding	chr4:168866982-168873096:-	gi|670398033|ref|XP_008679089.1|	4153	0	PREDICTED: probable methionine--tRNA ligase [Zea mays]	gi|242062645|ref|XM_002452567.1|	2128	0	Sorghum bicolor hypothetical protein, mRNA	Q9ZTS1	1374	0	Probable methionine--tRNA ligase	GO:0006431|methionyl-tRNA aminoacylation;GO:0006418|tRNA aminoacylation for protein translation;	GO:0005829|cytosol;	GO:0005524|ATP binding;GO:0004825|methionine-tRNA ligase activity;GO:0000049|tRNA binding;	K01874	MARS, metG; methionyl-tRNA synthetase [EC:6.1.1.10]
Zm00001d015758	2.22736	2.03487	1.7681	1.86249	1.64985	1.97986	1.69523	1.73398	1.80516	2.01143	1.90863	1.86727	Zm00001d015758	protein_coding	chr5:116966419-116976384:+	gi|670407953|ref|XP_008645376.1|	2721	0	PREDICTED: DEAD-box ATP-dependent RNA helicase 41 isoform X1 [Zea mays]	gi|386650113|gb|JQ887211.1|	1433	0	Zea mays isolate 5003 clone 1 GRMZM2G085587-like gene, partial sequence	Q0E2Z7	840	0	DEAD-box ATP-dependent RNA helicase 41	GO:0010501|RNA secondary structure unwinding;	.	GO:0005524|ATP binding;GO:0004004|ATP-dependent RNA helicase activity;GO:0046872|metal ion binding;GO:0003723|RNA binding;	K19466	DDX59; ATP-dependent RNA helicase DDX59 [EC:3.6.4.13]
Zm00001d015759	0.059288	0	0.12102	0.390409	0.174585	0.177862	0.226668	0	0.112812	0.0572511	0.298198	0	Zm00001d015759	protein_coding	chr5:116972852-116973938:-	gi|226496027|ref|NP_001148685.1|	879	2e-115	ethylene responsive element [Zea mays]	gi|226496026|ref|NM_001155213.1|	990	0	Zea mays ethylene responsive element (EREB46), mRNA	Q9XI33	195	4e-59	Ethylene-responsive transcription factor WIN1	GO:0010143|cutin biosynthetic process;GO:0009873|ethylene-activated signaling pathway;GO:0009414|response to water deprivation;GO:0006351|transcription, DNA-templated;GO:0010166|wax metabolic process;	GO:0005634|nucleus;	GO:0043565|sequence-specific DNA binding;GO:0003700|transcription factor activity, sequence-specific DNA binding;	.	.
Zm00001d009557	0.495317	0.403228	0.421272	0.155316	0.243093	0.577865	0.71013	0.326626	0	0	0.33217	0.265361	Zm00001d009557	protein_coding	chr8:70051211-70051921:+	gi|670430637|ref|XP_008656036.1|	947	7e-127	PREDICTED: uncharacterized protein LOC103635334 [Zea mays]	gi|195649112|gb|EU971906.1|	691	0	Zea mays clone 372252 mRNA sequence	.	.	.	.	.	.	.	.	.
Zm00001d009556	29.2698	7.32877	7.29966	26.803	23.9228	27.8313	27.3442	30.1824	17.0115	37.1977	34.8003	36.11	Zm00001d009556	protein_coding	chr8:70020675-70022622:-	gi|413948466|gb|AFW81115.1|	1543	0	hypothetical protein ZEAMMB73_033918 [Zea mays]	gi|293332110|ref|NM_001175057.1|	1434	0	Zea mays uncharacterized LOC100382308 (LOC100382308), mRNA	P59910	183	2e-52	DnaJ homolog subfamily B member 13	GO:0006457|protein folding;	GO:0005930|axoneme;GO:0005737|cytoplasm;GO:0036126|sperm flagellum;	.	K09519	DNAJB13; DnaJ homolog subfamily B member 13
Zm00001d009555	40.7079	47.7826	49.4146	44.8251	37.1033	43.9082	35.8921	38.7052	35.6411	24.2255	26.1658	27.7984	Zm00001d009555	protein_coding	chr8:70016455-70019910:+	gi|226504650|ref|NP_001142422.1|	2487	0	putative DUF1421 domain family protein [Zea mays]	gi|226504649|ref|NM_001148950.1|	2077	0	Zea mays putative DUF1421 domain family protein (LOC100274598), mRNA	.	.	.	.	.	.	.	.	.
Zm00001d009554	20.1644	19.7613	19.8918	12.7164	13.048	11.1738	16.4802	20.136	13.9605	11.1001	11.2079	12.1102	Zm00001d009554	protein_coding	chr8:70012280-70015464:-	gi|162461546|ref|NP_001105657.1|	1385	0	CMP-KDO synthetase1 precursor [Zea mays]	gi|195635042|gb|EU964872.1|	1413	0	Zea mays clone 282263 mRNA sequence	Q9C920	437	2e-148	3-deoxy-manno-octulosonate cytidylyltransferase, mitochondrial	GO:0071555|cell wall organization;GO:0033468|CMP-keto-3-deoxy-D-manno-octulosonic acid biosynthetic process;GO:0009555|pollen development;GO:0009860|pollen tube growth;	GO:0005829|cytosol;GO:0031307|integral component of mitochondrial outer membrane;GO:0005739|mitochondrion;	GO:0008690|3-deoxy-manno-octulosonate cytidylyltransferase activity;	K00979	kdsB; 3-deoxy-manno-octulosonate cytidylyltransferase (CMP-KDO synthetase) [EC:2.7.7.38]
Zm00001d009553	0	0.222244	0	0	0	0	0	0	0	0	0	0	Zm00001d009553	protein_coding	chr8:70011265-70011522:+	gi|413948461|gb|AFW81110.1|	241	1e-24	hypothetical protein ZEAMMB73_745258 [Zea mays]	.	.	.	.	.	.	.	.	.	.	.	.	.
Zm00001d009552	3.98417	3.81764	4.72779	5.29017	5.74447	5.03259	6.86905	5.75109	5.74925	7.713	5.94459	5.63748	Zm00001d009552	protein_coding	chr8:70006056-70009786:+	gi|226491078|ref|NP_001148361.1|	805	6e-106	ubiquitin-conjugating enzyme E2 N [Zea mays]	gi|391414991|gb|BT062612.2|	1014	0	Zea mays full-length cDNA clone ZM_BFb0321M03 mRNA, complete cds	Q9FZ48	302	2e-102	Ubiquitin-conjugating enzyme E2 36	GO:0006301|postreplication repair;GO:0070534|protein K63-linked ubiquitination;	GO:0005634|nucleus;	GO:0005524|ATP binding;GO:0061630|ubiquitin protein ligase activity;GO:0031625|ubiquitin protein ligase binding;	K10580	UBE2N, BLU, UBC13; ubiquitin-conjugating enzyme E2 N [EC:62.3.2.23]
Zm00001d009558	0	0	0	0.0825336	0.0861182	0.0877347	0	0.0433915	0	0	0.0441279	0.0470034	Zm00001d009558	protein_coding	chr8:70097959-70099374:+	gi|413948468|gb|AFW81117.1|	998	1e-132	hypothetical protein ZEAMMB73_984024 [Zea mays]	gi|293334534|ref|NM_001176301.1|	1026	0	Zea mays uncharacterized LOC100383657 (LOC100383657), mRNA	.	.	.	.	.	.	.	.	.
Zm00001d005650	4.09885	4.07877	3.58572	3.78398	3.58598	4.06063	4.08798	3.61366	4.28716	4.72014	3.18841	3.94174	Zm00001d005650	protein_coding	chr2:181987311-181992325:+	gi|414589384|tpg|DAA39955.1|	6454	0	TPA: putative histone-lysine N-methyltransferase family protein [Zea mays]	gi|242044483|ref|XM_002460068.1|	1565	0	Sorghum bicolor hypothetical protein, mRNA	O82175	471	1e-146	Histone-lysine N-methyltransferase, H3 lysine-9 specific SUVH5	GO:0016571|histone methylation;	GO:0000775|chromosome, centromeric region;GO:0005634|nucleus;	GO:0018024|histone-lysine N-methyltransferase activity;GO:0008327|methyl-CpG binding;GO:0010428|methyl-CpNpG binding;GO:0010429|methyl-CpNpN binding;GO:0008168|methyltransferase activity;GO:0008270|zinc ion binding;	K11420	EHMT; euchromatic histone-lysine N-methyltransferase [EC:2.1.1.43]
Zm00001d039253	16.5537	13.7062	13.4438	17.6137	19.2704	15.3928	19.0538	22.2147	18.486	23.2952	23.9117	19.5215	Zm00001d039253	protein_coding	chr3:567922-571079:-	gi|223948183|gb|ACN28175.1|	652	6e-81	unknown [Zea mays]	gi|226506673|ref|NM_001150362.1|	1104	0	Zea mays LOC100276616 (IDP125), mRNA	Q9P7W0	74.7	4e-14	OPA3-like protein	GO:0019216|regulation of lipid metabolic process;	GO:0005737|cytoplasm;GO:0005739|mitochondrion;	.	.	.
Zm00001d005652	4.47797	3.71599	6.04454	2.9442	1.79598	2.64824	3.81979	4.38172	2.61116	1.34838	2.80927	2.94074	Zm00001d005652	protein_coding	chr2:182098990-182102562:+	gi|414589386|tpg|DAA39957.1|	790	7e-100	TPA: putative prolin-rich extensin-like receptor protein kinase family protein [Zea mays]	gi|219884748|gb|BT054142.1|	299	3e-154	Zea mays full-length cDNA clone ZM_BFb0128F02 mRNA, complete cds	Q653F4	203	6e-58	Probable glucuronosyltransferase Os06g0687900	GO:0071555|cell wall organization;GO:0010417|glucuronoxylan biosynthetic process;GO:0009834|plant-type secondary cell wall biogenesis;	GO:0000139|Golgi membrane;GO:0016021|integral component of membrane;	GO:0015018|galactosylgalactosylxylosylprotein 3-beta-glucuronosyltransferase activity;GO:0042285|xylosyltransferase activity;	.	.
Zm00001d005653	10.8501	13.6332	15.1149	13.7672	13.0506	14.3243	11.0011	9.6379	9.21468	14.2634	10.641	11.9168	Zm00001d005653	protein_coding	chr2:182137851-182141418:+	gi|670372866|ref|XP_008667745.1|	2053	0	PREDICTED: uncharacterized protein LOC100278420 isoform X1 [Zea mays]	gi|226494800|ref|NM_001151707.1|	1768	0	Zea mays uncharacterized LOC100278420 (LOC100278420), mRNA	.	.	.	.	.	.	.	.	.
Zm00001d005654	0.270484	0.0880784	0.460099	0.169631	0.707995	0.0901606	0.344702	0.535095	0.428895	0.0870639	0	0.483031	Zm00001d005654	protein_coding	chr2:182185442-182186092:+	gi|226507130|ref|NP_001143283.1|	434	4e-50	hypothetical protein [Zea mays]	gi|223948570|gb|BT063672.1|	651	0	Zea mays full-length cDNA clone ZM_BFc0092O22 mRNA, complete cds	.	.	.	.	.	.	.	.	.
Zm00001d005657	0.859551	0.359869	0.125324	0.346538	0.482118	0.491168	0.665066	0.647785	0.194707	0.158099	0.288216	0.526281	Zm00001d005657	protein_coding	chr2:182382405-182383968:+	gi|670378391|ref|XP_008670148.1|	521	2e-60	PREDICTED: uncharacterized protein LOC103647382 [Zea mays]	gi|224034196|gb|BT069277.1|	298	1e-153	Zea mays full-length cDNA clone ZM_BFc0042J01 mRNA, complete cds	.	.	.	.	.	.	.	.	.
Zm00001d005658	0.295374	0.618322	0.559858	4.44578	4.43177	3.88202	1.33092	1.50257	0.401453	3.54496	2.84392	3.66221	Zm00001d005658	protein_coding	chr2:182513911-182516018:+	gi|414589402|tpg|DAA39973.1|	1911	0	TPA: hypothetical protein ZEAMMB73_891232 [Zea mays]	gi|308080895|ref|NM_001196031.1|	1391	0	Zea mays uncharacterized LOC100501268 (LOC100501268), mRNA	Q6H5L4	547	0	Probable trehalose-phosphate phosphatase 7	GO:0005992|trehalose biosynthetic process;GO:0070413|trehalose metabolism in response to stress;	GO:0005737|cytoplasm;	GO:0004805|trehalose-phosphatase activity;	K01087	otsB; trehalose 6-phosphate phosphatase [EC:3.1.3.12]
Zm00001d039251	1.28917	2.66693	2.32189	0.998721	1.86089	0.909993	1.30466	1.27517	1.3708	1.39133	1.75451	2.43762	Zm00001d039251	protein_coding	chr3:562303-563193:+	gi|670385238|ref|XP_008673470.1|	483	3e-58	PREDICTED: glucan endo-1,3-beta-D-glucosidase-like [Zea mays]	gi|77817838|gb|DQ245157.1|	759	0	Zea mays clone 13419 mRNA sequence	Q94G86	95.9	3e-21	Glucan endo-1,3-beta-D-glucosidase	GO:0006076|(1->3)-beta-D-glucan catabolic process;	GO:0005576|extracellular region;	GO:0042973|glucan endo-1,3-beta-D-glucosidase activity;GO:0042803|protein homodimerization activity;	.	.
Zm00001d001721	0	0	0	0	0	0	0.209329	0.216633	0.625098	0.422975	0.881241	0	Zm00001d001721	protein_coding	chr5:201333613-201333880:+	.	.	.	.	.	.	.	.	.	.	.	.	.	.	.	.	.
Zm00001d001725	1.23731	2.03973	1.18389	0.800217	0.683159	1.39197	1.1087	0.535447	0.294293	0.448052	0	0.662878	Zm00001d001725	protein_coding	chr5:203599243-203602685:+	.	.	.	.	gi|285694258|gb|AC216070.4|	478	0	Zea mays BAC clone CH201-459P15 from chromosome 5, complete sequence	.	.	.	.	.	.	.	.	.
Zm00001d039256	2.36621	4.23783	3.8908	5.37929	4.83872	4.7981	3.20393	3.31573	2.31373	4.37942	2.77695	3.66216	Zm00001d039256	protein_coding	chr3:628459-629427:-	gi|414875558|tpg|DAA52689.1|	1001	4e-134	TPA: hypothetical protein ZEAMMB73_496145 [Zea mays]	gi|226491971|ref|NM_001151638.1|	838	0	Zea mays uncharacterized LOC100278326 (LOC100278326), mRNA	.	.	.	.	.	.	.	.	.
Zm00001d043776	9.21139	7.81617	7.68463	7.98503	8.11582	8.5511	10.0361	8.44279	8.49446	8.22705	8.03265	8.13502	Zm00001d043776	protein_coding	chr3:209889508-209893445:-	gi|226532439|ref|NP_001145826.1|	1879	0	hypothetical protein [Zea mays]	gi|195613903|gb|EU956664.1|	2166	0	Zea mays clone 1570160 mRNA sequence	.	.	.	.	.	.	.	.	.
Zm00001d036573	3.60185	2.93219	3.43101	3.19064	2.90201	3.34668	3.35655	3.85963	3.68378	3.59404	3.01934	3.13569	Zm00001d036573	protein_coding	chr6:93292337-93296438:+	gi|226497640|ref|NP_001145222.1|	1412	0	uncharacterized protein LOC100278488 [Zea mays]	gi|54651849|gb|BT017068.1|	1393	0	Zea mays clone EL01N0358F08.c mRNA sequence	.	.	.	.	.	.	.	.	.
Zm00001d014007	3.58692	2.86695	1.66402	0.409	0.106691	0.652161	0.831115	4.83815	2.17164	0.314881	0.218678	0.232928	Zm00001d014007	protein_coding	chr5:28477643-28478182:+	gi|413934016|gb|AFW68567.1|	568	2e-71	hypothetical protein ZEAMMB73_025917 [Zea mays]	gi|391414703|gb|BT055562.2|	540	0	Zea mays full-length cDNA clone ZM_BFc0028G12 mRNA, complete cds	.	.	.	.	.	.	.	.	.
Zm00001d014005	13.8948	14.561	13.6655	7.84259	6.11674	5.38945	13.4415	25.4888	18.6674	7.80652	12.9607	10.557	Zm00001d014005	protein_coding	chr5:28297626-28301322:+	gi|670406407|ref|XP_008644765.1|	685	9e-89	PREDICTED: uncharacterized protein LOC100276355 [Zea mays]	gi|21210946|gb|AY107868.1|	662	0	Zea mays PCO101151 mRNA sequence	.	.	.	.	.	.	.	.	.
Zm00001d014003	4.83952	5.76968	6.09285	5.55594	4.43778	4.01167	5.47765	5.30661	5.19496	2.70557	3.42697	4.31552	Zm00001d014003	protein_coding	chr5:28273778-28278373:+	gi|670406414|ref|XP_008644766.1|	1255	2e-168	PREDICTED: E3 ubiquitin-protein ligase MARCH11-like isoform X1 [Zea mays]	gi|85540423|gb|BT024172.1|	1197	0	Zea mays clone EL01N0421F09 mRNA sequence	.	.	.	.	.	.	.	.	.
Zm00001d036571	7.51952	7.55513	6.71022	5.03037	5.37314	5.33764	7.60602	6.41661	6.13466	4.24196	4.40913	5.50006	Zm00001d036571	protein_coding	chr6:93093255-93103441:-	gi|670415916|ref|XP_008648938.1|	4099	0	PREDICTED: LOW QUALITY PROTEIN: heat shock 70 kDa protein 16-like [Zea mays]	gi|326531871|dbj|AK370111.1|	1113	0	Hordeum vulgare subsp. vulgare mRNA for predicted protein, complete cds, clone: NIASHv2105A20	Q9SAB1	253	6e-69	Heat shock 70 kDa protein 16	.	.	GO:0005524|ATP binding;	K09489	HSPA4; heat shock 70kDa protein 4
Zm00001d014001	0	0	0	0	0.0371697	0	0	0	0	0	0.0380924	0	Zm00001d014001	protein_coding	chr5:28204196-28209403:-	gi|670406405|ref|XP_008644764.1|	2201	0	PREDICTED: flotillin-like protein 1 [Zea mays]	gi|573959353|ref|XM_006661806.1|	957	0	PREDICTED: Oryza brachyantha flotillin-like protein 1-like (LOC102700181), mRNA	Q9AV57	760	0	Flotillin-like protein 1	.	GO:0005901|caveola;	.	K07192	FLOT; flotillin
Zm00001d014000	0	0	0	0	0	0	0	0.0495797	0	0	0	0	Zm00001d014000	protein_coding	chr5:28090093-28092999:+	gi|414879726|tpg|DAA56857.1|	923	9e-120	TPA: hypothetical protein ZEAMMB73_581550 [Zea mays]	gi|223947342|gb|BT063058.1|	304	5e-157	Zea mays full-length cDNA clone ZM_BFc0019P13 mRNA, complete cds	Q6Z4G3	206	7e-61	UDP-arabinopyranose mutase 3	GO:0071555|cell wall organization;GO:0030244|cellulose biosynthetic process;GO:0009832|plant-type cell wall biogenesis;GO:0033356|UDP-L-arabinose metabolic process;	GO:0005829|cytosol;GO:0005794|Golgi apparatus;GO:0009506|plasmodesma;	GO:0016866|intramolecular transferase activity;GO:0052691|UDP-arabinopyranose mutase activity;	K13379	RGP, UTM; reversibly glycosylated polypeptide / UDP-arabinopyranose mutase [EC:2.4.1.- 5.4.99.30]
Zm00001d027871	27.6935	28.2233	24.6308	17.9012	19.7919	19.6279	25.2948	28.7017	27.5164	22.5132	23.3257	23.3266	Zm00001d027871	protein_coding	chr1:16007197-16010258:-	gi|224029583|gb|ACN33867.1|	2476	0	unknown [Zea mays]	gi|194702955|gb|BT040557.1|	1787	0	Zea mays full-length cDNA clone ZM_BFc0100H20 mRNA, complete cds	O24578	940	0	Adenylosuccinate synthetase, chloroplastic	GO:0044208|'de novo' AMP biosynthetic process;	GO:0009507|chloroplast;	GO:0004019|adenylosuccinate synthase activity;GO:0005525|GTP binding;GO:0000287|magnesium ion binding;	K01939	purA, ADSS; adenylosuccinate synthase [EC:6.3.4.4]
Zm00001d027872	4.99782	4.46595	3.79571	3.33816	3.29486	4.04937	4.31854	4.88031	4.34936	4.13667	3.5696	3.58527	Zm00001d027872	protein_coding	chr1:16011197-16017413:+	gi|212721228|ref|NP_001131207.1|	2460	0	uncharacterized protein LOC100192515 [Zea mays]	gi|223942188|gb|BT060481.1|	2035	0	Zea mays full-length cDNA clone ZM_BFb0004K14 mRNA, complete cds	A1R0A7	104	2e-61	tRNA-specific 2-thiouridylase MnmA	GO:0006400|tRNA modification;	GO:0005737|cytoplasm;	GO:0005524|ATP binding;GO:0016783|sulfurtransferase activity;GO:0000049|tRNA binding;	K00566	mnmA, trmU, TRMU; tRNA-specific 2-thiouridylase [EC:2.8.1.-]
Zm00001d027873	61.9073	19.113	10.1332	4.12052	3.43959	5.54824	17.8628	30.6175	12.2241	3.66578	9.39991	7.82221	Zm00001d027873	protein_coding	chr1:16018915-16019115:-	gi|195646986|gb|ACG42961.1|	277	1e-30	hypothetical protein [Zea mays]	gi|223948362|gb|BT063568.1|	201	1e-100	Zea mays full-length cDNA clone ZM_BFc0078N05 mRNA, complete cds	.	.	.	.	.	.	.	.	.
Zm00001d027874	2.45968	2.82917	2.8343	1.3062	1.12929	1.17032	3.18514	3.37477	2.47222	1.47491	2.27473	1.95537	Zm00001d027874	protein_coding	chr1:16038734-16042002:-	gi|670358397|ref|XP_008664533.1|	1035	4e-137	PREDICTED: uncharacterized protein LOC100194365 isoform X1 [Zea mays]	gi|224035200|gb|BT069779.1|	1558	0	Zea mays full-length cDNA clone ZM_BFb0282K22 mRNA, complete cds	Q93ZH2	120	6e-28	Nuclear transcription factor Y subunit A-3	GO:0006351|transcription, DNA-templated;	GO:0016602|CCAAT-binding factor complex;	GO:0003677|DNA binding;GO:0003700|transcription factor activity, sequence-specific DNA binding;	K08064	NFYA; nuclear transcription factor Y, alpha
Zm00001d027875	7.48421	13.0682	9.2624	7.31765	7.23055	10.3717	8.27986	11.5416	9.53128	8.19449	5.80947	6.75632	Zm00001d027875	protein_coding	chr1:16140364-16141359:+	gi|414865103|tpg|DAA43660.1|	1376	0	TPA: hypothetical protein ZEAMMB73_958482 [Zea mays]	gi|293336160|ref|NM_001176788.1|	861	0	Zea mays uncharacterized LOC100384216 (LOC100384216), mRNA	Q8BGF9	117	1e-28	Solute carrier family 25 member 44	GO:0006412|translation;GO:0055085|transmembrane transport;	GO:0016021|integral component of membrane;GO:0005743|mitochondrial inner membrane;GO:0005739|mitochondrion;	GO:0003735|structural constituent of ribosome;	K15121	SLC25A44; solute carrier family 25, member 44
Zm00001d006053	0.161694	0.118469	0	0	0.158714	0.0808465	0	0.0399847	0	0	0	0.0433131	Zm00001d006053	protein_coding	chr2:196582504-196584317:-	gi|670378756|ref|XP_008670296.1|	1710	0	PREDICTED: NAC domain-containing protein 76-like [Zea mays]	gi|242049719|ref|XM_002462559.1|	698	0	Sorghum bicolor hypothetical protein, mRNA	Q9FLJ2	259	4e-80	NAC domain-containing protein 100	GO:0006351|transcription, DNA-templated;	GO:0005634|nucleus;	GO:0003677|DNA binding;GO:0003700|transcription factor activity, sequence-specific DNA binding;	.	.
Zm00001d006052	0.621643	0.744409	0.798186	0.0565921	0.216516	0.300792	0.287497	0.337199	0.324331	0.174276	0.0605157	0.214864	Zm00001d006052	protein_coding	chr2:196575825-196581941:+	gi|670372093|ref|XP_008667342.1|	1725	0	PREDICTED: hypothetical protein isoform X1 [Zea mays]	gi|195620469|gb|EU959947.1|	1709	0	Zea mays clone 220810 hypothetical protein mRNA, complete cds	.	.	.	.	.	.	.	.	.
Zm00001d006051	4.24737	4.59066	6.59461	7.77856	7.0963	8.26874	6.00303	7.95557	7.8669	6.8503	7.27244	7.69792	Zm00001d006051	protein_coding	chr2:196572120-196575594:-	gi|670373689|ref|XP_008668192.1|	1551	0	PREDICTED: lipid binding protein isoform X1 [Zea mays]	gi|226505425|ref|NM_001159230.1|	991	0	Zea mays lipid binding protein (LOC100286343), mRNA	.	.	.	.	.	.	.	.	.
Zm00001d006050	0.453244	0	0.185034	0.213185	0.133467	0.22662	0.259924	0.179329	0.301849	0.131302	0.13678	0.242821	Zm00001d006050	protein_coding	chr2:196558630-196560244:-	gi|414589857|tpg|DAA40428.1|	1843	0	TPA: Vignain [Zea mays]	gi|226507843|ref|NM_001155422.1|	1292	0	Zea mays LOC100282514 (cl878_1), mRNA	Q9FJ47	320	2e-104	Senescence-specific cysteine protease SAG12	GO:0007568|aging;GO:0006915|apoptotic process;GO:0009817|defense response to fungus, incompatible interaction;GO:0080187|floral organ senescence;GO:0010150|leaf senescence;GO:0009626|plant-type hypersensitive response;GO:0010623|developmental programmed cell death;GO:0051603|proteolysis involved in cellular protein catabolic process;GO:0009733|response to auxin;GO:0009735|response to cytokinin;GO…	GO:0005615|extracellular space;GO:0005764|lysosome;GO:0010282|senescence-associated vacuole;	GO:0004197|cysteine-type endopeptidase activity;	.	.
Zm00001d006057	6.06757	4.57607	5.48673	4.16996	4.25849	3.8983	5.82938	4.13588	6.40075	3.70369	3.51033	3.03168	Zm00001d006057	protein_coding	chr2:196697374-196700761:-	gi|212723830|ref|NP_001131433.1|	2185	0	uncharacterized protein LOC100192765 [Zea mays]	gi|195640625|gb|EU967663.1|	1693	0	Zea mays clone 305166 mRNA sequence	.	.	.	.	.	.	.	.	.
Zm00001d006056	0.0288854	0	0.0294807	0.0271727	0.0283529	0.0288851	3.42344	7.11436	8.90395	4.51867	8.74606	4.82821	Zm00001d006056	protein_coding	chr2:196690494-196696633:+	gi|670381982|ref|XP_008671738.1|	740	1e-90	PREDICTED: transcription factor IIIB 90 kDa subunit-like [Zea mays]	gi|226492329|ref|NM_001148518.1|	504	0	Zea mays hypothetical protein (LOC100274140), mRNA	Q10N21	211	2e-61	L-ascorbate peroxidase 1, cytosolic	GO:0034599|cellular response to oxidative stress;GO:0042744|hydrogen peroxide catabolic process;GO:0000302|response to reactive oxygen species;	GO:0009507|chloroplast;	GO:0004130|cytochrome-c peroxidase activity;GO:0020037|heme binding;GO:0016688|L-ascorbate peroxidase activity;GO:0046872|metal ion binding;	K00434	E1.11.1.11; L-ascorbate peroxidase [EC:1.11.1.11]
Zm00001d006055	1.99553	1.87145	2.30821	1.25147	1.64534	1.75605	1.16981	1.94754	2.30355	1.41311	0.963533	1.08334	Zm00001d006055	protein_coding	chr2:196661880-196666379:+	gi|226529077|ref|NP_001146029.1|	2847	0	hypothetical protein [Zea mays]	gi|226529076|ref|NM_001152557.1|	2146	0	Zea mays hypothetical protein (LOC100279560), mRNA	P58223	122	8e-28	KH domain-containing protein At4g18375	.	GO:0005634|nucleus;	GO:0003723|RNA binding;	K13162	PCBP2_3_4; poly(rC)-binding protein 2/3/4
Zm00001d006054	0	0	0	0	0	0.0592874	0.226668	0	0	0	0	0.508207	Zm00001d006054	protein_coding	chr2:196609825-196611039:+	gi|670378762|ref|XP_008670298.1|	1653	0	PREDICTED: thaumatin-like protein 1b [Zea mays]	gi|242045193|ref|XM_002460423.1|	726	0	Sorghum bicolor hypothetical protein, mRNA	P28493	238	2e-75	Pathogenesis-related protein 5	GO:0031540|regulation of anthocyanin biosynthetic process;GO:0046686|response to cadmium ion;GO:0010224|response to UV-B;GO:0009615|response to virus;GO:0009627|systemic acquired resistance;	GO:0048046|apoplast;GO:0005618|cell wall;GO:0005773|vacuole;	.	.	.
Zm00001d006059	19.38	57.9307	60.1624	58.4909	45.7239	36.1857	12.8794	19.519	34.5232	21.4921	11.9812	9.46333	Zm00001d006059	protein_coding	chr2:196801414-196802728:-	gi|414589871|tpg|DAA40442.1|	811	2e-103	TPA: hypothetical protein ZEAMMB73_118151 [Zea mays]	gi|195647607|gb|EU971154.1|	1043	0	Zea mays clone 358587 MTD1 mRNA, complete cds	.	.	.	.	.	.	.	.	.
Zm00001d037224	0.369151	0.216374	0.075352	0.208358	0.0724693	0.221489	0.352832	0.219086	0.140483	0	0	0.0791077	Zm00001d037224	protein_coding	chr6:116546488-116548760:-	gi|414870856|tpg|DAA49413.1|	511	7e-62	TPA: hypothetical protein ZEAMMB73_561333 [Zea mays]	gi|195612117|gb|EU955771.1|	206	9e-103	Zea mays clone 1545255 uncharacterized ACR, COG1678 family protein mRNA, complete cds	.	.	.	.	.	.	.	.	.
Zm00001d037225	0.435101	0.425049	0.266441	0.450233	0.256248	0.696154	0.95649	0.387339	0.827903	0.714259	1.0942	0.512822	Zm00001d037225	protein_coding	chr6:116559187-116561921:-	gi|195636964|gb|ACG37950.1|	1342	0	protein SUR2 [Zea mays]	gi|293336945|ref|NM_001175568.1|	1318	0	Zea mays uncharacterized LOC100382876 (LOC100382876), mRNA	Q9AST3	384	2e-130	Sphinganine C4-monooxygenase 2	GO:0006633|fatty acid biosynthetic process;GO:0009640|photomorphogenesis;GO:0046520|sphingoid biosynthetic process;	GO:0005783|endoplasmic reticulum;GO:0005789|endoplasmic reticulum membrane;GO:0005794|Golgi apparatus;GO:0016021|integral component of membrane;	GO:0005506|iron ion binding;GO:0016491|oxidoreductase activity;	K04713	SUR2; sphinganine C4-monooxygenase [EC:1.14.18.5]
Zm00001d037227	23.0998	20.7274	21.5425	19.1909	18.7087	21.2174	19.8233	17.8723	16.1071	16.3839	16.0699	19.2813	Zm00001d037227	protein_coding	chr6:116698204-116706842:-	gi|308080358|ref|NP_001183909.1|	2318	0	hypothetical protein [Zea mays]	gi|308080357|ref|NM_001196980.1|	1996	0	Zea mays hypothetical protein (LOC100502502), mRNA	P37707	70.1	5e-12	B2 protein	GO:0006633|fatty acid biosynthetic process;GO:0009640|photomorphogenesis;GO:0046520|sphingoid biosynthetic process;	GO:0005783|endoplasmic reticulum;GO:0005789|endoplasmic reticulum membrane;GO:0005794|Golgi apparatus;GO:0016021|integral component of membrane;	GO:0005506|iron ion binding;GO:0016491|oxidoreductase activity;	.	.
Zm00001d037220	3.17116	2.91896	3.04957	2.21851	2.30362	2.06066	2.45103	3.23864	2.29816	2.36575	2.60264	2.45331	Zm00001d037220	protein_coding	chr6:116364586-116369760:-	gi|238007674|gb|ACR34872.1|	893	2e-116	unknown [Zea mays]	gi|226494824|ref|NM_001150243.1|	1183	0	Zea mays LOC100276455 (gpm555), mRNA	Q9S7V4	68.6	4e-11	HVA22-like protein a	GO:0042538|hyperosmotic salinity response;GO:0009737|response to abscisic acid;GO:0009409|response to cold;GO:0009414|response to water deprivation;	GO:0016021|integral component of membrane;	.	.	.
Zm00001d037221	5.0972	6.43807	7.19909	15.3536	11.5731	11.533	6.05292	6.62062	12.2951	9.44643	6.16328	4.90988	Zm00001d037221	protein_coding	chr6:116436142-116437281:+	gi|413944128|gb|AFW76777.1|	1060	2e-139	hypothetical protein ZEAMMB73_611540 [Zea mays]	gi|226509687|ref|NM_001152592.1|	1140	0	Zea mays uncharacterized LOC100279595 (LOC100279595), mRNA	Q9C9L2	152	5e-41	Transcription factor TCP15	GO:0010252|auxin homeostasis;GO:0008283|cell proliferation;GO:0007623|circadian rhythm;GO:0042023|DNA endoreduplication;GO:0048467|gynoecium development;GO:0010229|inflorescence development;GO:0031540|regulation of anthocyanin biosynthetic process;GO:0006355|regulation of transcription, DNA-templated;GO:0009735|response to cytokinin;GO:0006351|transcription, DNA-templated;	GO:0005634|nucleus;	GO:0003677|DNA binding;GO:0003700|transcription factor activity, sequence-specific DNA binding;	.	.
Zm00001d037223	1.12875	0.969017	0.768011	0.65962	0.721842	0.581473	0.555772	0.608998	0.276607	0.264236	0.361278	0.586392	Zm00001d037223	protein_coding	chr6:116533572-116550745:+	gi|670414265|ref|XP_008648351.1|	1789	0	PREDICTED: 1-phosphatidylinositol-3-phosphate 5-kinase FAB1A-like [Zea mays]	gi|242080196|ref|XM_002444822.1|	1045	0	Sorghum bicolor hypothetical protein, mRNA	Q9XID0	359	3e-106	Putative 1-phosphatidylinositol-3-phosphate 5-kinase FAB1D	.	.	GO:0000285|1-phosphatidylinositol-3-phosphate 5-kinase activity;GO:0005524|ATP binding;	K00921	PIKFYVE, FAB1; 1-phosphatidylinositol-3-phosphate 5-kinase [EC:2.7.1.150]
Zm00001d037228	446.721	507.814	519.425	528.319	456.334	485.687	327.981	333.769	230.588	344.284	301.485	369.291	NIP2-2	protein_coding	chr6:116839545-116843339:-	gi|162458818|ref|NP_001105020.1|	1552	0	aquaporin NIP2-2 [Zea mays]	gi|162458817|ref|NM_001111550.1|	1387	0	Zea mays NOD26-like membrane intrinsic protein2 (nip2b), mRNA	Q9ATN2	602	0	Aquaporin NIP2-2	.	GO:0016021|integral component of membrane;	GO:0005215|transporter activity;	K09874	NIP; aquaporin NIP
Zm00001d037229	0.14381	0.341184	0.335484	1.02429	1.07886	0.739588	0.481084	0.386104	0.47887	0.228143	0.278993	0.42925	Zm00001d037229	protein_coding	chr6:116920317-116926344:+	gi|670416685|ref|XP_008649256.1|	2057	0	PREDICTED: vacuolar amino acid transporter 1-like [Zea mays]	gi|242092517|ref|XM_002436704.1|	689	0	Sorghum bicolor hypothetical protein, mRNA	P34579	100	2e-20	Vesicular GABA transporter	GO:0006836|neurotransmitter transport;	GO:0030659|cytoplasmic vesicle membrane;GO:0016021|integral component of membrane;GO:0008021|synaptic vesicle;	.	K15015	SLC32A, VGAT; solute carrier family 32 (vesicular inhibitory amino acid transporter)
Zm00001d004227	0	0	0	0	0.0886355	0	0	0	0	0	0	0	Zm00001d004227	protein_coding	chr2:93484808-93486093:-	gi|670447984|ref|XP_008664209.1|	738	1e-93	PREDICTED: uncharacterized protein LOC103642812 [Zea mays]	.	.	.	.	.	.	.	.	.	.	.	.	.
Zm00001d030162	0.257435	0	0	0	0	0	0	0	0.122461	0	0.129481	0	Zm00001d030162	protein_coding	chr1:109714836-109715463:+	gi|670358893|ref|XP_008667663.1|	830	1e-109	PREDICTED: hypothetical protein isoform X1 [Zea mays]	gi|226505773|ref|NM_001147844.1|	375	0	Zea mays hypothetical protein (LOC100273407), mRNA	Q10E49	234	7e-76	Phytanoyl-CoA dioxygenase 1	GO:0006631|fatty acid metabolic process;	.	GO:0031418|L-ascorbic acid binding;GO:0046872|metal ion binding;GO:0048244|phytanoyl-CoA dioxygenase activity;	.	.
Zm00001d030163	7.02119	5.25526	5.15532	4.63293	9.22206	4.39451	7.99018	10.8921	16.1231	7.65795	7.34229	10.0127	Zm00001d030163	protein_coding	chr1:109742559-109745194:+	gi|670360602|ref|XP_008680760.1|	2267	0	PREDICTED: ankyrin protein kinase-like isoform X1 [Zea mays]	gi|391414651|gb|BT055040.2|	1912	0	Zea mays full-length cDNA clone ZM_BFc0118H14 mRNA, complete cds	Q94II3	80.9	2e-14	Probable methyltransferase PMT21	GO:0032259|methylation;	GO:0005768|endosome;GO:0005794|Golgi apparatus;GO:0000139|Golgi membrane;GO:0016021|integral component of membrane;GO:0005802|trans-Golgi network;GO:0005774|vacuolar membrane;	GO:0008757|S-adenosylmethionine-dependent methyltransferase activity;	.	.
Zm00001d030166	7.96726	7.76163	7.99632	6.38414	5.95736	6.8968	9.10218	11.6792	10.1626	9.31323	8.01451	7.92192	Zm00001d030166	protein_coding	chr1:110002061-110007926:-	gi|670358859|ref|XP_008667398.1|	2638	0	PREDICTED: hypothetical protein isoform X1 [Zea mays]	gi|223949758|gb|BT064266.1|	1843	0	Zea mays full-length cDNA clone ZM_BFc0153P07 mRNA, complete cds	Q9C9Z9	71.2	3e-11	Glycosyltransferase-like KOBITO 1	GO:0009738|abscisic acid-activated signaling pathway;GO:0007049|cell cycle;GO:0030154|cell differentiation;GO:0051301|cell division;GO:0071482|cellular response to light stimulus;GO:0030244|cellulose biosynthetic process;GO:0010215|cellulose microfibril organization;GO:0060560|developmental growth involved in morphogenesis;GO:0010078|maintenance of root meristem identity;GO:0009831|plant-type cel…	GO:0005737|cytoplasm;GO:0005768|endosome;GO:0005576|extracellular region;GO:0005794|Golgi apparatus;GO:0009505|plant-type cell wall;GO:0005886|plasma membrane;GO:0005802|trans-Golgi network;	GO:0016757|transferase activity, transferring glycosyl groups;	.	.
Zm00001d030167	3.20393	2.81053	3.51466	2.68591	2.20354	2.46286	3.22894	4.89384	4.41677	3.91467	3.59565	3.29282	Zm00001d030167	protein_coding	chr1:110010761-110013627:-	gi|670361046|ref|XP_008645358.1|	1303	8e-178	PREDICTED: uncharacterized protein LOC100383709 isoform X1 [Zea mays]	gi|293331334|ref|NM_001176346.1|	1114	0	Zea mays uncharacterized LOC100383709 (LOC100383709), mRNA	Q4UMH6	84	4e-15	Putative ankyrin repeat protein RF_0381	GO:0002009|morphogenesis of an epithelium;GO:0051092|positive regulation of NF-kappaB transcription factor activity;	GO:0005737|cytoplasm;GO:0016020|membrane;	GO:0005524|ATP binding;GO:0004674|protein serine/threonine kinase activity;	K08848	RIPK4; receptor-interacting serine/threonine-protein kinase 4 [EC:2.7.11.1]
Zm00001d030164	11.739	11.3746	11.2717	12.0236	11.342	11.7662	12.3401	10.4052	12.3222	9.81596	10.2734	11.8262	Zm00001d030164	protein_coding	chr1:109844576-109871086:+	gi|670358772|ref|XP_008666973.1|	10300	0	PREDICTED: uncharacterized protein LOC100272722 isoform X1 [Zea mays]	gi|242040034|ref|XM_002467367.1|	1993	0	Sorghum bicolor hypothetical protein, mRNA	.	.	.	.	.	.	.	.	.
Zm00001d030165	0.0580565	0	0.118506	0.764599	0.797807	0.580559	0.665878	0.574261	1.21516	1.1773	1.05121	0.746476	Zm00001d030165	protein_coding	chr1:109910640-109911650:-	gi|670360466|ref|XP_008679426.1|	1794	0	PREDICTED: acyl-desaturase isoform X2 [Zea mays]	gi|224031070|gb|BT067714.1|	1011	0	Zea mays full-length cDNA clone ZM_BFc0129J20 mRNA, complete cds	P22243	420	4e-144	Stearoyl-[acyl-carrier-protein] 9-desaturase, chloroplastic	GO:0006633|fatty acid biosynthetic process;	GO:0009507|chloroplast;	GO:0045300|acyl-[acyl-carrier-protein] desaturase activity;GO:0046872|metal ion binding;	.	.
Zm00001d030169	0	0.047703	0	0	0	0	0	0	0	0	0	0	Zm00001d030169	protein_coding	chr1:110061563-110078934:+	gi|222636201|gb|EEE66333.1|	1203	2e-159	hypothetical protein OsJ_22609 [Oryza sativa Japonica Group]	gi|219887084|gb|BT055310.1|	546	0	Zea mays full-length cDNA clone ZM_BFc0172C05 mRNA, complete cds	Q5Z9J0	135	1e-33	Mitogen-activated protein kinase 12	GO:0006952|defense response;	GO:0005737|cytoplasm;GO:0005634|nucleus;	GO:0005524|ATP binding;GO:0004707|MAP kinase activity;	.	.
Zm00001d020589	20.3203	27.5283	35.1914	42.0939	35.7215	33.206	23.7529	27.0329	27.6853	18.118	23.0048	25.0349	Zm00001d020589	protein_coding	chr7:123818204-123819119:+	gi|242044760|ref|XP_002460251.1|	628	1e-78	hypothetical protein SORBIDRAFT_02g025470 [Sorghum bicolor]	gi|242044759|ref|XM_002460206.1|	365	0	Sorghum bicolor hypothetical protein, mRNA	.	.	.	.	.	.	.	.	.
Zm00001d020588	0	0.0791976	0	0.152528	0.079576	0	0	0	0.0771299	0	0	0.173731	Zm00001d020588	protein_coding	chr7:123764550-123767506:+	gi|414867291|tpg|DAA45848.1|	528	8e-64	TPA: putative eukaryotic translation initiation factor 3E subunit family protein [Zea mays]	gi|226505731|ref|NM_001150768.1|	275	4e-141	Zea mays uncharacterized LOC100277107 (LOC100277107), mRNA	Q8RXR2	137	5e-35	Chloride channel protein CLC-f	.	GO:0034707|chloride channel complex;GO:0009507|chloroplast;GO:0005794|Golgi apparatus;	GO:0005247|voltage-gated chloride channel activity;	.	.
Zm00001d020585	178.155	60.2795	65.2809	21.7675	18.835	21.8223	79.1157	103.648	40.8077	117.172	52.609	51.401	H4C7	protein_coding	chr7:123712201-123712512:+	gi|195617694|gb|ACG30677.1|	419	2e-50	histone H4 [Zea mays]	gi|238014333|gb|BT087849.1|	312	4e-162	Zea mays full-length cDNA clone ZM_BFb0224I22 mRNA, complete cds	P0CG89	162	4e-51	Histone H4	GO:0006334|nucleosome assembly;	GO:0009507|chloroplast;GO:0005829|cytosol;GO:0005730|nucleolus;GO:0000786|nucleosome;GO:0005886|plasma membrane;GO:0009506|plasmodesma;GO:0009579|thylakoid;GO:0005774|vacuolar membrane;	GO:0003677|DNA binding;	K11254	H4; histone H4
Zm00001d020584	46.8432	24.2588	26.6884	18.7589	16.9885	18.248	57.3589	92.8552	47.7879	64.3084	45.6071	43.7412	H4C7	protein_coding	chr7:123703834-123704145:+	gi|195617694|gb|ACG30677.1|	419	2e-50	histone H4 [Zea mays]	gi|195618009|gb|EU958717.1|	309	2e-160	Zea mays clone 1711504 histone H4 mRNA, complete cds	P0CG89	162	4e-51	Histone H4	GO:0006334|nucleosome assembly;	GO:0009507|chloroplast;GO:0005829|cytosol;GO:0005730|nucleolus;GO:0000786|nucleosome;GO:0005886|plasma membrane;GO:0009506|plasmodesma;GO:0009579|thylakoid;GO:0005774|vacuolar membrane;	GO:0003677|DNA binding;	K11254	H4; histone H4
Zm00001d020586	0	0	0	0	0.0340302	0	0	0.137171	0.0329841	0	0	0.0371474	Zm00001d020586	protein_coding	chr7:123729032-123731282:-	gi|212721982|ref|NP_001132793.1|	1259	3e-163	pectinesterase [Zea mays]	gi|212721981|ref|NM_001139321.1|	1223	0	Zea mays pectinesterase (LOC100194282), mRNA	Q9SMY6	177	1e-46	Putative pectinesterase/pectinesterase inhibitor 45	GO:0042545|cell wall modification;GO:0045490|pectin catabolic process;	GO:0071944|cell periphery;GO:0005618|cell wall;GO:0016021|integral component of membrane;	GO:0045330|aspartyl esterase activity;GO:0030599|pectinesterase activity;GO:0046910|pectinesterase inhibitor activity;	.	.
Zm00001d020580	301.842	165.856	165.264	91.0563	86.5459	84.6952	168.055	247.764	110.337	104.657	104.879	118.885	Zm00001d020580	protein_coding	chr7:123664001-123664456:+	gi|226498000|ref|NP_001140951.1|	475	4e-58	histone H2B.1 [Zea mays]	gi|226497999|ref|NM_001147479.1|	456	0	Zea mays histone H2B.1 (LOC100273030), mRNA	P30755	187	2e-59	Histone H2B.1	.	GO:0000786|nucleosome;GO:0005634|nucleus;	GO:0003677|DNA binding;	K11252	H2B; histone H2B
Zm00001d020583	2.20797	1.73755	1.50232	2.71171	3.5519	3.74124	7.50348	3.27599	1.86724	3.19816	4.38042	6.04591	Zm00001d020583	protein_coding	chr7:123675725-123676681:-	gi|212721574|ref|NP_001132756.1|	1485	0	hypothetical protein [Zea mays]	gi|212721573|ref|NM_001139284.1|	957	0	Zea mays hypothetical protein (LOC100194243), mRNA	Q9USX0	71.2	2e-12	Beta-1,3-galactosyltransferase pvg3	GO:0051072|4,6-pyruvylated galactose residue biosynthetic process;GO:0071555|cell wall organization;GO:0051321|meiotic cell cycle;GO:0006486|protein glycosylation;	GO:0005783|endoplasmic reticulum;GO:0005789|endoplasmic reticulum membrane;GO:0005794|Golgi apparatus;GO:0032580|Golgi cisterna membrane;GO:0016021|integral component of membrane;	GO:0047220|galactosylxylosylprotein 3-beta-galactosyltransferase activity;GO:0046919|pyruvyltransferase activity;	.	.
Zm00001d020582	0	0	0	0	0	0	0	0	0	0	0	0.188861	Zm00001d020582	protein_coding	chr7:123671795-123672341:-	gi|413957101|gb|AFW89750.1|	254	3e-24	hypothetical protein ZEAMMB73_984028 [Zea mays]	gi|293335800|ref|NM_001176520.1|	66	3e-25	Zea mays hypothetical protein (LOC100383896), mRNA	.	.	.	.	.	.	.	.	.
Zm00001d021459	8.57645	9.29469	7.93261	8.57219	10.1283	7.77233	5.76372	7.29036	8.66955	7.37598	8.62731	5.59985	Zm00001d021459	protein_coding	chr7:152719949-152720386:+	gi|242050060|ref|XP_002462774.1|	721	2e-93	hypothetical protein SORBIDRAFT_02g031700 [Sorghum bicolor]	gi|194699787|gb|BT038973.1|	371	0	Zea mays full-length cDNA clone ZM_BFb0345O11 mRNA, complete cds	.	.	.	.	.	.	.	.	.
Zm00001d021450	4.10832	3.0923	4.67416	12.5445	13.0233	10.4054	12.4882	5.8624	7.08038	10.8284	18.1228	17.9327	Zm00001d021450	protein_coding	chr7:152444914-152447392:-	gi|414886644|tpg|DAA62658.1|	1155	3e-154	TPA: hypothetical protein ZEAMMB73_249913 [Zea mays]	gi|226495734|ref|NM_001147314.1|	1252	0	Zea mays uncharacterized LOC100272861 (LOC100272861), mRNA	B7E7M8	180	5e-51	Probable cytokinin riboside 5'-monophosphate phosphoribohydrolase LOGL9	GO:0009691|cytokinin biosynthetic process;	GO:0005829|cytosol;GO:0005634|nucleus;	GO:0016799|hydrolase activity, hydrolyzing N-glycosyl compounds;	.	.
Zm00001d021451	0.704341	2.06421	0	0	0	0	0.224401	3.94793	2.90379	4.08086	0.236173	1.25781	Zm00001d021451	protein_coding	chr7:152520041-152520553:-	gi|670398542|ref|XP_008679309.1|	231	1e-20	PREDICTED: uncharacterized protein LOC103654255 isoform X2 [Zea mays]	gi|54652082|gb|BT017301.1|	229	4e-116	Zea mays clone EL01N0316C03.c mRNA sequence	.	.	.	.	.	.	.	.	.
Zm00001d021452	3.26699	2.44773	2.6279	2.2659	2.66325	2.45022	2.60654	2.65642	2.29163	2.32596	2.63188	2.32873	Zm00001d021452	protein_coding	chr7:152567607-152573313:-	gi|414886646|tpg|DAA62660.1|	3279	0	TPA: hypothetical protein ZEAMMB73_968005 [Zea mays]	gi|242045475|ref|XM_002460564.1|	2040	0	Sorghum bicolor hypothetical protein, mRNA	.	.	.	.	.	.	.	.	.
Zm00001d021453	0.568581	0.726352	0.848131	0.925736	1.15913	0.962205	0.397133	0.389359	0.728194	0.781337	1.2539	0.609223	Zm00001d021453	protein_coding	chr7:152605084-152608082:+	gi|212276203|ref|NP_001130202.1|	2165	0	uncharacterized protein LOC100191296 [Zea mays]	gi|212276202|ref|NM_001136730.1|	1687	0	Zea mays LOC100191296 (TIDP3069), mRNA	Q54I39	97.8	1e-20	IST1-like protein	GO:0015031|protein transport;	.	.	K19476	IST1; vacuolar protein sorting-associated protein IST1
Zm00001d021454	0.130434	0	0	0.1227	0.128029	0	0.124667	0.129017	0.372281	0.629762	0.262414	0.139757	Zm00001d021454	protein_coding	chr7:152609402-152609851:-	gi|670421116|ref|XP_008651436.1|	624	1e-80	PREDICTED: SAUR55 - auxin-responsive SAUR family member isoform X1 [Zea mays]	gi|226531723|ref|NM_001154862.1|	444	0	Zea mays SAUR55 - auxin-responsive SAUR family member (LOC100281944), mRNA	.	.	.	.	.	.	.	.	.
Zm00001d021455	0	0	0	0.120294	0.251037	0.383624	0.122223	0.126488	0.486641	0.246966	0.385903	0.548066	Zm00001d021455	protein_coding	chr7:152642179-152642637:-	gi|414886649|tpg|DAA62663.1|	640	5e-83	TPA: SAUR52-auxin-responsive SAUR family member [Zea mays]	gi|226530831|ref|NM_001158521.1|	435	0	Zea mays SAUR52 - auxin-responsive SAUR family member (LOC100285630), mRNA	.	.	.	.	.	.	.	.	.
Zm00001d021456	7.25998	9.85703	15.8239	10.0707	8.33396	6.27552	13.0548	14.3623	8.54606	8.7929	7.55059	8.70184	Zm00001d021456	protein_coding	chr7:152644791-152645267:-	gi|414886650|tpg|DAA62664.1|	819	5e-110	TPA: SAUR55-auxin-responsive SAUR family member [Zea mays]	gi|226491463|ref|NM_001157688.1|	471	0	Zea mays LOC100284793 (umc2328), mRNA	P33083	52.4	2e-08	Auxin-induced protein 6B	GO:0009734|auxin-activated signaling pathway;	.	.	.	.
Zm00001d021457	1.49455	1.59275	3.46672	0.383437	0.666818	0.271734	1.81806	0.940751	1.16338	0.918403	0.546696	1.01906	Zm00001d021457	protein_coding	chr7:152649238-152649669:+	gi|670424757|ref|XP_008653056.1|	713	1e-93	PREDICTED: uncharacterized protein LOC103633154 [Zea mays]	gi|195596927|gb|EU944573.1|	427	0	Zea mays clone 222767 mRNA sequence	.	.	.	.	.	.	.	.	.
Zm00001d021187	82.2569	87.7563	94.7134	108.21	98.0767	98.3571	102.414	92.3578	82.9664	96.4859	91.5514	109.467	Zm00001d021187	protein_coding	chr7:145306214-145310459:+	gi|670420280|ref|XP_008650965.1|	1752	0	PREDICTED: uncharacterized protein LOC100216606 isoform X1 [Zea mays]	gi|219363326|ref|NM_001143019.1|	1498	0	Zea mays LOC100216606 (AY110374), mRNA	Q8LDW8	435	6e-149	Probable hydroxyacylglutathione hydrolase 2, chloroplastic	GO:0019243|methylglyoxal catabolic process to D-lactate via S-lactoyl-glutathione;	GO:0009507|chloroplast;	GO:0004416|hydroxyacylglutathione hydrolase activity;GO:0046872|metal ion binding;	K01069	E3.1.2.6, gloB; hydroxyacylglutathione hydrolase [EC:3.1.2.6]
Zm00001d021185	0.106913	0.208885	0	0	0.104942	0	0	0.105752	0.203432	0.10324	0	0	Zm00001d021185	protein_coding	chr7:145200727-145201515:+	gi|670434430|ref|XP_008657741.1|	437	7e-51	PREDICTED: transcription factor GTE9-like [Zea mays]	gi|242080418|ref|XM_002444933.1|	450	0	Sorghum bicolor hypothetical protein, mRNA	Q9LK27	64.7	7e-11	Transcription factor GTE8	GO:0006355|regulation of transcription, DNA-templated;GO:0006351|transcription, DNA-templated;	GO:0009507|chloroplast;GO:0005634|nucleus;	.	.	.
Zm00001d021180	12.5746	11.9884	12.154	19.1202	16.7213	17.7618	13.292	13.077	12.2707	12.1816	13.3801	16.3498	Zm00001d021180	protein_coding	chr7:145134997-145143590:+	gi|226504100|ref|NP_001141459.1|	3144	0	uncharacterized protein LOC100273569 [Zea mays]	gi|226504099|ref|NM_001147987.1|	2376	0	Zea mays LOC100273569 (IDP789), mRNA	O42976	63.5	5e-09	Uncharacterized membrane protein C20F10.07	.	GO:0005737|cytoplasm;GO:0016021|integral component of membrane;	.	.	.
Zm00001d021181	2.19909	1.3214	1.41441	2.48245	2.85092	2.63889	1.91945	1.69092	1.89483	2.17162	2.43752	2.24069	Zm00001d021181	protein_coding	chr7:145151826-145159580:+	gi|514732156|ref|XP_004957360.1|	2465	0	PREDICTED: PHD finger protein rhinoceros-like [Setaria italica]	gi|391417280|gb|BT086043.2|	2535	0	Zea mays full-length cDNA clone ZM_BFc0104H13 mRNA, complete cds	.	.	.	.	.	.	.	.	.
Zm00001d050753	3.29544	3.51376	3.26083	3.4403	3.39248	3.59682	3.82196	3.81619	4.01467	3.0464	3.71925	3.61712	Zm00001d050753	protein_coding	chr4:120953532-120958594:-	gi|670392143|ref|XP_008676442.1|	3427	0	PREDICTED: uncharacterized protein LOC100191667 isoform X2 [Zea mays]	gi|212275503|ref|NM_001137096.1|	2251	0	Zea mays LOC100191667 (nfe101), mRNA	Q54ST3	72	2e-11	DDT domain-containing protein DDB_G0282237	.	GO:0005634|nucleus;	.	.	.
Zm00001d024833	0.105038	0.348878	0.300168	0.138334	0.206203	0.273096	0.261025	0.0623383	0.0999321	0.304287	0.232453	0.315128	Zm00001d024833	protein_coding	chr10:90185901-90195212:+	gi|670445329|ref|XP_008662961.1|	968	2e-118	PREDICTED: uncharacterized protein LOC103641384 isoform X2 [Zea mays]	gi|242086880|ref|XM_002439228.1|	557	0	Sorghum bicolor hypothetical protein, mRNA	.	.	.	.	.	.	.	.	.
Zm00001d021188	12.0163	10.2514	10.4697	8.58445	8.00552	8.86263	8.99059	8.62306	8.53538	7.48189	7.09211	8.41843	Zm00001d021188	protein_coding	chr7:145411775-145418536:+	gi|414886317|tpg|DAA62331.1|	4726	0	TPA: hypothetical protein ZEAMMB73_716132 [Zea mays]	gi|242049837|ref|XM_002462618.1|	2247	0	Sorghum bicolor hypothetical protein, mRNA	Q8LPQ9	392	1e-117	Flowering time control protein FPA	GO:0030154|cell differentiation;GO:0031048|chromatin silencing by small RNA;GO:0009553|embryo sac development;GO:0009908|flower development;GO:0006378|mRNA polyadenylation;GO:0000398|mRNA splicing, via spliceosome;GO:0009911|positive regulation of flower development;GO:0006351|transcription, DNA-templated;GO:0010228|vegetative to reproductive phase transition of meristem;	GO:0000785|chromatin;GO:0005634|nucleus;	GO:0003676|nucleic acid binding;GO:0000166|nucleotide binding;GO:0003723|RNA binding;	.	.
Zm00001d021189	8.10825	6.76433	8.97108	6.24375	7.39532	7.35475	6.06952	8.23313	6.62186	5.54314	5.52176	5.80469	Zm00001d021189	protein_coding	chr7:145424990-145430280:+	gi|670424498|ref|XP_008652949.1|	1112	5e-145	PREDICTED: transcription factor RF2a-like [Zea mays]	gi|226495154|ref|NM_001155094.1|	1020	0	Zea mays LOC100282182 (TIDP3237), mRNA	Q69IL4	292	2e-91	Transcription factor RF2a	GO:0006351|transcription, DNA-templated;	GO:0005634|nucleus;	GO:0043565|sequence-specific DNA binding;GO:0003700|transcription factor activity, sequence-specific DNA binding;	.	.
Zm00001d044429	4.40403	4.7968	4.52063	4.61911	4.0744	4.45461	5.85436	6.50928	5.68294	5.32813	5.1685	5.93922	Zm00001d044429	protein_coding	chr3:227740769-227744629:+	gi|226532772|ref|NP_001146717.1|	854	5e-111	uncharacterized protein LOC100280319 [Zea mays]	gi|226532771|ref|NM_001153245.1|	1587	0	Zea mays LOC100280319 (TIDP3422), mRNA	.	.	.	.	.	.	.	.	.
Zm00001d020858	11.6382	9.24124	9.3254	1.23332	0.871125	1.29088	2.44836	2.7333	2.32196	0.973859	1.21738	1.46961	Zm00001d020858	protein_coding	chr7:134901536-134904779:+	gi|308081675|ref|NP_001183172.1|	2695	0	uncharacterized LOC100501547 [Zea mays]	gi|238009827|gb|BT085596.1|	2165	0	Zea mays full-length cDNA clone ZM_BFc0037J12 mRNA, complete cds	Q39183	730	0	Serine/threonine-protein kinase D6PKL2	GO:0009734|auxin-activated signaling pathway;GO:0010540|basipetal auxin transport;GO:0035556|intracellular signal transduction;GO:0006468|protein phosphorylation;	GO:0005737|cytoplasm;GO:0005730|nucleolus;GO:0005634|nucleus;GO:0005886|plasma membrane;	GO:0005524|ATP binding;GO:0016301|kinase activity;GO:0004672|protein kinase activity;GO:0004674|protein serine/threonine kinase activity;	K08286	E2.7.11.-; protein-serine/threonine kinase [EC:2.7.11.-]
Zm00001d020853	6.36036	6.71995	7.65569	4.29233	4.20731	4.45912	4.98889	8.20605	6.70894	6.84282	5.42446	6.11128	Zm00001d020853	protein_coding	chr7:134779523-134783267:-	gi|212274965|ref|NP_001130728.1|	1899	0	RNA 3-terminal phosphate cyclase-like protein [Zea mays]	gi|223946454|gb|BT062614.1|	1497	0	Zea mays full-length cDNA clone ZM_BFb0323C08 mRNA, complete cds	Q9C578	356	1e-117	Probable RNA 3'-terminal phosphate cyclase-like protein	GO:0000480|endonucleolytic cleavage in 5'-ETS of tricistronic rRNA transcript (SSU-rRNA, 5.8S rRNA, LSU-rRNA);	GO:0005730|nucleolus;	GO:0004521|endoribonuclease activity;GO:0003723|RNA binding;	K11108	RCL1; RNA 3'-terminal phosphate cyclase-like protein
Zm00001d020852	0	0	0.0252019	0.116144	0	0	0	12.9207	11.7698	12.4707	28.143	18.7058	Zm00001d020852	protein_coding	chr7:134723869-134728829:-	gi|223975687|gb|ACN32031.1|	3842	0	unknown [Zea mays]	gi|223975686|gb|BT066155.1|	2337	0	Zea mays full-length cDNA clone ZM_BFc0035L12 mRNA, complete cds	Q651X6	1058	0	Cellulose synthase-like protein E6	GO:0071555|cell wall organization;GO:0030244|cellulose biosynthetic process;GO:0009833|plant-type primary cell wall biogenesis;	GO:0005794|Golgi apparatus;GO:0000139|Golgi membrane;GO:0016021|integral component of membrane;GO:0005886|plasma membrane;	GO:0016760|cellulose synthase (UDP-forming) activity;GO:0016759|cellulose synthase activity;	.	.
Zm00001d044422	16.4768	19.7272	20.6666	11.5336	10.782	12.7042	15.9074	17.3405	14.7258	13.6071	12.8913	14.4446	Zm00001d044422	protein_coding	chr3:227572095-227574742:+	gi|212722538|ref|NP_001132036.1|	659	4e-83	uncharacterized protein LOC100193445 [Zea mays]	gi|212722537|ref|NM_001138564.1|	927	0	Zea mays LOC100193445 (pco080186), mRNA	.	.	.	.	.	.	.	.	.
Zm00001d020850	0	0	0	0	0	0	0	0.577689	0.555643	0	0.881241	0.625777	Zm00001d020850	protein_coding	chr7:134543458-134543658:+	.	.	.	.	gi|195627627|gb|EU963526.1|	201	1e-100	Zea mays clone 263753 mRNA sequence	.	.	.	.	.	.	.	.	.
Zm00001d044427	0.275564	0	0.140622	0.259225	0	0.413342	0	0	0.131085	0.266097	0	0	Zm00001d044427	protein_coding	chr3:227737166-227737591:+	gi|226529929|ref|NP_001145011.1|	277	1e-28	uncharacterized protein LOC100278180 precursor [Zea mays]	gi|226529928|ref|NM_001151539.1|	421	0	Zea mays uncharacterized LOC100278180 (LOC100278180), mRNA	.	.	.	.	.	.	.	.	.
Zm00001d017204	0.0503388	0.0983517	0	0.142063	0.197643	0.0503384	0.192454	0.0497923	0.143676	0	0.253187	0.053937	Zm00001d017204	protein_coding	chr5:188797631-188801896:+	gi|413937770|gb|AFW72321.1|	957	2e-127	adenine phosphoribosyltransferase 2 [Zea mays]	gi|226508077|ref|NM_001156184.1|	888	0	Zea mays adenine phosphoribosyltransferase 2 (LOC100283282), mRNA	Q42563	165	1e-48	Adenine phosphoribosyltransferase 2	GO:0006168|adenine salvage;GO:0044209|AMP salvage;	GO:0005829|cytosol;GO:0005794|Golgi apparatus;GO:0005886|plasma membrane;	GO:0003999|adenine phosphoribosyltransferase activity;GO:0015114|phosphate ion transmembrane transporter activity;	K00759	APRT, apt; adenine phosphoribosyltransferase [EC:2.4.2.7]
Zm00001d017205	8.46387	7.15717	7.11893	6.04234	6.10774	5.26896	8.00975	8.62015	7.22494	6.96166	6.17522	6.30877	Zm00001d017205	protein_coding	chr5:188870108-188876842:+	gi|670409364|ref|XP_008645925.1|	1596	0	PREDICTED: UDP-sugar transporter sqv-7-like [Zea mays]	gi|54651298|gb|BT016517.1|	1079	0	Zea mays clone Contig350 mRNA sequence	Q15B89	114	2e-26	UDP-N-acetylglucosamine/UDP-glucose/GDP-mannose transporter (Fragment)	GO:0008643|carbohydrate transport;	GO:0000139|Golgi membrane;GO:0016021|integral component of membrane;	GO:0015165|pyrimidine nucleotide-sugar transmembrane transporter activity;	K15281	SLC35D; solute carrier family 35
Zm00001d017206	11.2751	12.6511	7.56208	6.24275	8.9803	7.66701	10.8998	12.9371	8.09128	6.65709	11.0827	10.3552	Zm00001d017206	protein_coding	chr5:188878683-188880447:-	gi|413937772|gb|AFW72323.1|	393	7e-44	hypothetical protein ZEAMMB73_157596 [Zea mays]	gi|195608893|gb|EU954159.1|	763	0	Zea mays clone 1457594 hypothetical protein mRNA, complete cds	.	.	.	.	.	.	.	.	.
Zm00001d017203	15.8069	15.0515	17.9132	27.3698	26.9821	29.763	23.827	21.1346	22.3368	24.8048	21.887	23.6189	Zm00001d017203	protein_coding	chr5:188721725-188731050:-	gi|226505324|ref|NP_001147302.1|	2686	0	regulatory subunit [Zea mays]	gi|226505323|ref|NM_001153830.1|	2296	0	Zea mays regulatory subunit (LOC100280910), mRNA	Q8BID8	73.9	2e-12	F-box/LRR-repeat protein 14	GO:0042787|protein ubiquitination involved in ubiquitin-dependent protein catabolic process;	GO:0005737|cytoplasm;GO:0005794|Golgi apparatus;GO:0005654|nucleoplasm;	GO:0004842|ubiquitin-protein transferase activity;	K10280	FBXL14; F-box and leucine-rich repeat protein 14
Zm00001d024836	0.778708	0.190179	0	0	0.286632	0.38935	0.18607	0.770252	0.185214	0.0939943	0.0979157	0.521481	Zm00001d024836	protein_coding	chr10:90238571-90239173:+	gi|413917690|gb|AFW57622.1|	664	3e-85	hypothetical protein ZEAMMB73_920941 [Zea mays]	gi|514755976|ref|XM_004963357.1|	161	7e-78	PREDICTED: Setaria italica uncharacterized LOC101762556 (LOC101762556), mRNA	.	.	.	.	.	.	.	.	.
Zm00001d017208	1.37664	0.733549	2.04366	1.23616	1.47411	1.9398	1.49521	1.54738	1.30973	1.08765	1.32186	1.2739	Zm00001d017208	protein_coding	chr5:188981065-188985296:+	gi|670404104|ref|XP_008643698.1|	1130	6e-153	PREDICTED: tic20-like protein isoform X1 [Zea mays]	gi|226494068|ref|NM_001155834.1|	739	0	Zea mays tic20-like protein (LOC100282929), mRNA	Q8GZ79	172	1e-49	Protein TIC 20-I, chloroplastic	GO:0045037|protein import into chloroplast stroma;	GO:0009706|chloroplast inner membrane;GO:0016021|integral component of membrane;	GO:0008565|protein transporter activity;	.	.
Zm00001d017209	0.870678	1.05396	0.907942	1.49567	1.65352	1.58992	1.8091	1.21695	2.43105	1.04182	1.00912	1.21684	Zm00001d017209	protein_coding	chr5:188988386-188992609:+	gi|670409366|ref|XP_008645927.1|	3786	0	PREDICTED: filament-like plant protein 7 [Zea mays]	gi|242062311|ref|XM_002452400.1|	1302	0	Sorghum bicolor hypothetical protein, mRNA	Q9SLN1	174	2e-43	Filament-like plant protein 7	GO:0045037|protein import into chloroplast stroma;	GO:0009706|chloroplast inner membrane;GO:0016021|integral component of membrane;	GO:0008565|protein transporter activity;	.	.
Zm00001d038539	0	0.0543498	0.170346	0	0	0	0.0531756	0.0550311	0	0	0	0	Zm00001d038539	protein_coding	chr6:159595837-159598231:-	gi|413945828|gb|AFW78477.1|	592	9e-72	hypothetical protein ZEAMMB73_653220 [Zea mays]	gi|226504243|ref|NM_001151695.1|	1020	0	Zea mays uncharacterized LOC100278402 (LOC100278402), mRNA	.	.	.	.	.	.	.	.	.
Zm00001d011512	8.29119	6.47571	8.17932	7.26869	6.99012	6.82375	7.08118	7.12527	6.62881	5.92549	6.33785	6.8498	Zm00001d011512	protein_coding	chr8:152928115-152935307:+	gi|212275642|ref|NP_001130131.1|	1479	0	hypothetical protein [Zea mays]	gi|195626241|gb|EU962833.1|	1416	0	Zea mays clone 245865 mRNA sequence	Q6NKP9	37.7	3e-13	AMSH-like ubiquitin thioesterase 2	GO:0071108|protein K48-linked deubiquitination;GO:0070536|protein K63-linked deubiquitination;	.	GO:0046872|metal ion binding;GO:0008237|metallopeptidase activity;	K11866	STAMBP, AMSH; STAM-binding protein [EC:3.4.19.12]
Zm00001d011513	22.2145	13.7773	15.1842	21.6642	35.488	43.8171	25.1672	33.5042	37.771	40.659	43.2983	26.1607	Zm00001d011513	protein_coding	chr8:152937472-152939599:+	gi|226509292|ref|NP_001146735.1|	1038	4e-137	uncharacterized protein LOC100280337 [Zea mays]	gi|226509291|ref|NM_001153263.1|	1375	0	Zea mays uncharacterized LOC100280337 (LOC100280337), mRNA	O22386	171	2e-48	50S ribosomal protein L12, chloroplastic	GO:0006412|translation;	GO:0009507|chloroplast;GO:0005840|ribosome;	GO:0003735|structural constituent of ribosome;	K02935	RP-L7, MRPL12, rplL; large subunit ribosomal protein L7/L12
Zm00001d011510	73.1046	69.133	67.7975	98.3926	104.905	125.957	85.4532	90.1959	71.9331	91.1155	95.4764	103.188	Zm00001d011510	protein_coding	chr8:152919755-152921651:+	gi|413950816|gb|AFW83465.1|	1191	4e-161	phosphoglycerate mutase family protein [Zea mays]	gi|226493664|ref|NM_001157306.1|	976	0	Zea mays LOC100284411 (si605006g12), mRNA	.	.	.	.	.	.	.	.	.
Zm00001d011511	0	0.124245	0	0.0598212	0.0624193	0	0.0607803	0.0629012	0	0	0.0639688	0	Zm00001d011511	protein_coding	chr8:152922425-152927023:+	gi|242053885|ref|XP_002456088.1|	370	9e-53	hypothetical protein SORBIDRAFT_03g030230 [Sorghum bicolor]	gi|195641811|gb|EU968256.1|	305	1e-157	Zea mays clone 317680 hypothetical protein mRNA, complete cds	.	.	.	.	.	.	.	.	.
Zm00001d011517	22.6821	22.024	23.0196	15.399	14.9517	14.0953	20.8455	19.9828	19.6772	16.8105	15.737	14.7984	Zm00001d011517	protein_coding	chr8:153158834-153167071:-	gi|670432312|ref|XP_008656717.1|	4006	0	PREDICTED: uncharacterized protein LOC103636139 [Zea mays]	gi|54653498|gb|BT018717.1|	1975	0	Zea mays clone EL01N0517H09.d mRNA sequence	.	.	.	.	.	.	.	.	.
Zm00001d011514	32.2545	23.1628	19.3491	19.7842	24.0675	25.5303	21.0678	30.7041	23.52	22.2614	21.105	21.2885	Zm00001d011514	protein_coding	chr8:152940770-152945300:-	gi|226500980|ref|NP_001141179.1|	757	5e-98	uncharacterized protein LOC100273266 [Zea mays]	gi|226500979|ref|NM_001147707.1|	870	0	Zea mays LOC100273266 (pco077224), mRNA	O49627	186	7e-56	Iron-sulfur cluster assembly protein 1	GO:0044571|[2Fe-2S] cluster assembly;GO:0006879|cellular iron ion homeostasis;GO:0097428|protein maturation by iron-sulfur cluster transfer;	GO:0005759|mitochondrial matrix;GO:0005739|mitochondrion;	GO:0051537|2 iron, 2 sulfur cluster binding;GO:0051539|4 iron, 4 sulfur cluster binding;GO:0008198|ferrous iron binding;GO:0036455|iron-sulfur transferase activity;GO:0005198|structural molecule activity;	.	.
Zm00001d011515	87.9364	80.5099	113.812	243.838	256.166	366.327	48.521	139.787	128.322	221.86	250.346	107.953	Zm00001d011515	protein_coding	chr8:153108098-153110782:-	gi|226529079|ref|NP_001148292.1|	480	7e-58	SANT/MYB protein [Zea mays]	gi|226529078|ref|NM_001154820.1|	802	0	Zea mays SANT/MYB protein (MYBR115), mRNA	Q6NNN0	97.1	1e-23	Protein RADIALIS-like 3	GO:0006355|regulation of transcription, DNA-templated;GO:0006351|transcription, DNA-templated;	GO:0005634|nucleus;	GO:0003677|DNA binding;	.	.
Zm00001d041179	12.4815	11.9484	12.2739	14.3769	15.7167	15.9206	18.8525	15.2748	17.7473	16.7814	16.9088	16.9856	Zm00001d041179	protein_coding	chr3:102862285-102878926:-	gi|670382977|ref|XP_008672268.1|	1811	0	PREDICTED: uncharacterized protein LOC100216885 isoform X1 [Zea mays]	gi|54651948|gb|BT017167.1|	1294	0	Zea mays clone EL01N0368H01.c mRNA sequence	O80565	213	4e-65	Outer envelope pore protein 37, chloroplastic	GO:0006812|cation transport;	GO:0009507|chloroplast;GO:0009941|chloroplast envelope;GO:0009706|chloroplast inner membrane;GO:0031359|integral component of chloroplast outer membrane;GO:0016020|membrane;GO:0005739|mitochondrion;GO:0009536|plastid;GO:0046930|pore complex;	GO:0042802|identical protein binding;GO:0005216|ion channel activity;GO:0015288|porin activity;	.	.
Zm00001d011518	3.76523	2.52138	3.74986	5.54149	6.31866	6.34617	5.92056	7.65894	11.2666	11.6113	11.5459	7.28789	Zm00001d011518	protein_coding	chr8:153273584-153280045:+	gi|195609982|gb|ACG26821.1|	2186	0	carboxyl-terminal-processing protease precursor [Zea mays]	gi|195609981|gb|EU954703.1|	1778	0	Zea mays clone 1477922 carboxyl-terminal-processing protease precursor, mRNA, complete cds	F4KHG6	537	0	Carboxyl-terminal-processing peptidase 1, chloroplastic	.	GO:0009543|chloroplast thylakoid lumen;GO:0031977|thylakoid lumen;	GO:0008236|serine-type peptidase activity;	.	.
Zm00001d011519	6.46447	5.5886	5.59054	3.33658	3.14457	3.80427	7.87372	7.82309	10.5044	9.43262	6.63228	4.61259	Zm00001d011519	protein_coding	chr8:153380566-153388211:+	gi|226528976|ref|NP_001145465.1|	2769	0	uncharacterized protein LOC100278854 [Zea mays]	gi|226528975|ref|NM_001151993.1|	2131	0	Zea mays LOC100278854 (gpm894), mRNA	.	.	.	.	.	.	.	.	.
Zm00001d016157	0.1935	0.56709	0.526636	0.303379	0.569799	0.257998	0.246594	0.0637998	0.24546	0.124568	0.519061	0.621995	Zm00001d016157	protein_coding	chr5:147556968-147560073:-	gi|413936562|gb|AFW71113.1|	753	8e-95	hypothetical protein ZEAMMB73_208114 [Zea mays]	gi|242061137|ref|XM_002451813.1|	227	2e-114	Sorghum bicolor hypothetical protein, mRNA	Q9LXT9	75.1	1e-13	Callose synthase 3	GO:0006075|(1->3)-beta-D-glucan biosynthetic process;GO:0071555|cell wall organization;GO:0008360|regulation of cell shape;	GO:0000148|1,3-beta-D-glucan synthase complex;GO:0016021|integral component of membrane;	GO:0003843|1,3-beta-D-glucan synthase activity;	K11000	CALS; callose synthase [EC:2.4.1.-]
Zm00001d016156	6.47949	6.79959	7.20718	8.30963	6.9563	8.42832	3.79808	5.608	1.01137	2.54186	5.47403	2.92893	Zm00001d016156	protein_coding	chr5:147526533-147553591:-	gi|670404729|ref|XP_008644030.1|	3412	0	PREDICTED: uncharacterized protein LOC100383026 isoform X1 [Zea mays]	gi|241987584|dbj|AK334841.1|	789	0	Triticum aestivum cDNA, clone: WT011_D19, cultivar: Chinese Spring	Q9LUD7	603	0	Putative callose synthase 8	GO:0006075|(1->3)-beta-D-glucan biosynthetic process;GO:0071555|cell wall organization;GO:0008360|regulation of cell shape;	GO:0000148|1,3-beta-D-glucan synthase complex;GO:0016021|integral component of membrane;	GO:0003843|1,3-beta-D-glucan synthase activity;	K11000	CALS; callose synthase [EC:2.4.1.-]
Zm00001d016155	9.12116	8.6547	9.23885	8.70997	8.58786	10.1407	7.71708	9.81258	5.45312	6.02709	7.83084	7.18961	Zm00001d016155	protein_coding	chr5:147482562-147503560:-	gi|670404729|ref|XP_008644030.1|	4898	0	PREDICTED: uncharacterized protein LOC100383026 isoform X1 [Zea mays]	gi|242061139|ref|XM_002451814.1|	1602	0	Sorghum bicolor hypothetical protein, mRNA	Q9LUD7	613	0	Putative callose synthase 8	GO:0006075|(1->3)-beta-D-glucan biosynthetic process;GO:0071555|cell wall organization;GO:0008360|regulation of cell shape;	GO:0000148|1,3-beta-D-glucan synthase complex;GO:0016021|integral component of membrane;	GO:0003843|1,3-beta-D-glucan synthase activity;	K11000	CALS; callose synthase [EC:2.4.1.-]
Zm00001d016154	0	0	0	0	0	0	0	0	0	0	0	0.0473931	Zm00001d016154	protein_coding	chr5:147356832-147358697:-	gi|413936560|gb|AFW71111.1|	817	6e-104	putative bZIP transcription factor superfamily protein [Zea mays]	gi|195642789|gb|EU968745.1|	1171	0	Zea mays clone 323889 mRNA sequence	Q6K3R9	229	4e-70	Basic leucine zipper 19	GO:0045893|positive regulation of transcription, DNA-templated;GO:0006351|transcription, DNA-templated;	GO:0005634|nucleus;	GO:0000977|RNA polymerase II regulatory region sequence-specific DNA binding;GO:0003700|transcription factor activity, sequence-specific DNA binding;	.	.
Zm00001d016152	0.0539725	0.342716	0.137712	0	0	0	0.335312	0.0266932	0.590514	0	0.0542926	0.0578304	Zm00001d016152	protein_coding	chr5:147337518-147343809:-	gi|670408429|ref|XP_008645573.1|	2456	0	PREDICTED: uncharacterized protein LOC103626994 [Zea mays]	gi|195659502|gb|EU977101.1|	1789	0	Zea mays clone 999009 mRNA sequence	.	.	.	.	.	.	.	.	.
Zm00001d016151	0.0395786	0.0773285	0	0	0	0	0	0.0391489	0	0	0	0	Zm00001d016151	protein_coding	chr5:147259084-147261123:-	gi|670408427|ref|XP_008645572.1|	1951	0	PREDICTED: cytochrome P450 93A3-like [Zea mays]	gi|242061145|ref|XM_002451817.1|	625	0	Sorghum bicolor hypothetical protein, mRNA	O81973	310	2e-97	Cytochrome P450 93A3	GO:0044550|secondary metabolite biosynthetic process;	GO:0016021|integral component of membrane;GO:0016020|membrane;	GO:0020037|heme binding;GO:0005506|iron ion binding;GO:0016709|oxidoreductase activity, acting on paired donors, with incorporation or reduction of molecular oxygen, NAD(P)H as one donor, and incorporation of one atom of oxygen;	.	.
Zm00001d011470	1.12529	0.835462	1.0566	0	0	0	0.0860433	0.356183	0.256942	0	0	0	Zm00001d011470	protein_coding	chr8:151370919-151372642:-	gi|212720819|ref|NP_001131407.1|	1273	4e-171	uncharacterized protein LOC100192736 [Zea mays]	gi|212720818|ref|NM_001137935.1|	1304	0	Zea mays uncharacterized LOC100192736 (LOC100192736), mRNA	A2ZVY5	249	5e-77	Zinc finger CCCH domain-containing protein 9	GO:0061158|3'-UTR-mediated mRNA destabilization;	GO:0005829|cytosol;	GO:0003677|DNA binding;GO:0046872|metal ion binding;GO:0003730|mRNA 3'-UTR binding;	.	.
Zm00001d021668	835.747	966.174	918.845	413.42	400.005	437.598	504.177	299.472	521.476	296.711	164.513	276.766	TIF	protein_coding	chr7:159573273-159576103:-	gi|162457992|ref|NP_001104887.1|	530	6e-65	protein translation factor SUI1 homolog [Zea mays]	gi|21206925|gb|AY103847.1|	824	0	Zea mays PCO105184 mRNA sequence	P56330	207	2e-66	Protein translation factor SUI1 homolog	GO:0006417|regulation of translation;	.	GO:0003743|translation initiation factor activity;	K03113	EIF1, SUI1; translation initiation factor 1
Zm00001d021391	0.078052	0	0.238982	0	0	0	0.0746014	0	0	0	0	0	Zm00001d021391	protein_coding	chr7:150693937-150694821:-	gi|226496515|ref|NP_001149513.1|	632	5e-80	blue copper protein precursor [Zea mays]	gi|226496514|ref|NM_001156041.1|	702	0	Zea mays blue copper protein (LOC100283139), mRNA	Q39131	91.7	5e-21	Lamin-like protein	.	GO:0031225|anchored component of membrane;GO:0046658|anchored component of plasma membrane;GO:0005886|plasma membrane;GO:0005773|vacuole;	GO:0009055|electron carrier activity;	.	.
Zm00001d016159	3.40576	3.32708	2.95826	1.56783	1.42254	2.10141	1.52371	1.93526	1.99928	2.23915	1.67653	1.00936	Zm00001d016159	protein_coding	chr5:147676757-147678890:-	gi|226494492|ref|NP_001148669.1|	537	7e-66	prefoldin subunit 6 [Zea mays]	gi|238014947|gb|BT088156.1|	743	0	Zea mays full-length cDNA clone ZM_BFc0038F12 mRNA, complete cds	Q03958	80.1	2e-17	Prefoldin subunit 6	GO:0051131|chaperone-mediated protein complex assembly;GO:0006457|protein folding;	GO:0005737|cytoplasm;GO:0005634|nucleus;GO:0016272|prefoldin complex;	GO:0051087|chaperone binding;	K04798	pfdB, PFDN6; prefoldin beta subunit
Zm00001d016158	0	0.0708765	0	0	0.0712151	0	0	0	0	0	0	0	Zm00001d016158	protein_coding	chr5:147665207-147667341:-	gi|226494492|ref|NP_001148669.1|	537	7e-66	prefoldin subunit 6 [Zea mays]	gi|238014947|gb|BT088156.1|	746	0	Zea mays full-length cDNA clone ZM_BFc0038F12 mRNA, complete cds	Q03958	80.1	2e-17	Prefoldin subunit 6	GO:0051131|chaperone-mediated protein complex assembly;GO:0006457|protein folding;	GO:0005737|cytoplasm;GO:0005634|nucleus;GO:0016272|prefoldin complex;	GO:0051087|chaperone binding;	K04798	pfdB, PFDN6; prefoldin beta subunit
Zm00001d021390	15.2452	22.9689	22.7063	12.7173	13.1026	13.0567	11.5268	13.7569	12.4685	12.0917	11.2999	12.8178	Zm00001d021390	protein_coding	chr7:150688180-150693940:+	gi|670421511|ref|XP_008651656.1|	1870	0	PREDICTED: uncharacterized protein LOC100382283 isoform X1 [Zea mays]	gi|293336841|ref|NM_001175033.1|	1564	0	Zea mays uncharacterized LOC100382283 (LOC100382283), mRNA	Q653S3	325	6e-103	Probable protein phosphatase 2C 70	.	.	GO:0046872|metal ion binding;GO:0004722|protein serine/threonine phosphatase activity;	K17499	PPM1G, PP2CG; protein phosphatase 1G [EC:3.1.3.16]
Zm00001d021396	15.0027	14.5766	16.1703	24.8193	26.5364	32.0534	21.6777	22.5147	15.7318	21.5345	23.3607	25.508	Zm00001d021396	protein_coding	chr7:150910524-150917934:+	gi|414886580|tpg|DAA62594.1|	2573	0	TPA: hypothetical protein ZEAMMB73_623551 [Zea mays]	gi|573958640|ref|XM_006661463.1|	777	0	PREDICTED: Oryza brachyantha probable anion transporter 6, chloroplastic-like (LOC102705189), mRNA	Q0IZQ3	157	3e-58	Probable anion transporter 5, chloroplastic	GO:0098656|anion transmembrane transport;	GO:0031969|chloroplast membrane;GO:0016021|integral component of membrane;GO:0009536|plastid;	GO:0005315|inorganic phosphate transmembrane transporter activity;	.	.
Zm00001d021395	0	0.015149	0	0	0	0	0.0741086	0	0	0.0149745	0	0.0498472	Zm00001d021395	protein_coding	chr7:150900094-150910045:+	gi|414886581|tpg|DAA62595.1|	2585	0	TPA: hypothetical protein ZEAMMB73_623551 [Zea mays]	gi|226505007|ref|NM_001150314.1|	1651	0	Zea mays uncharacterized LOC100276553 (LOC100276553), mRNA	.	.	.	.	.	.	.	.	.
Zm00001d011476	0.526118	0.289105	0.302041	0.247462	0.0968287	0.16441	0.314287	0.42283	0.218989	0.285774	0.13231	0.24663	Zm00001d011476	protein_coding	chr8:151681893-151683677:+	gi|413950787|gb|AFW83436.1|	2717	0	hypothetical protein ZEAMMB73_311793 [Zea mays]	gi|242053820|ref|XM_002456011.1|	1482	0	Sorghum bicolor hypothetical protein, mRNA	Q9LTF4	570	0	Putative pentatricopeptide repeat-containing protein At5g52630	GO:0016554|cytidine to uridine editing;	.	GO:0008270|zinc ion binding;	.	.
Zm00001d044796	0.520347	0.40666	0.424857	0.685293	0.612905	1.14475	0.397874	0	0	0.200988	0	0.334524	Zm00001d044796	protein_coding	chr9:2565125-2565948:-	gi|670441240|ref|XP_008660907.1|	975	6e-131	PREDICTED: uncharacterized protein LOC103640026 [Zea mays]	gi|226492827|ref|NM_001149560.1|	93	4e-40	Zea mays hypothetical protein (LOC100275500), mRNA	.	.	.	.	.	.	.	.	.
Zm00001d044798	0.146616	0	0.0498791	0	0	0.0977428	0.140134	0	0.0464963	0.141578	0	0.0523652	Zm00001d044798	protein_coding	chr9:2671825-2673326:-	gi|670440732|ref|XP_008660631.1|	1038	3e-138	PREDICTED: ABC transporter B family member 11-like [Zea mays]	gi|242044205|ref|XM_002459929.1|	471	0	Sorghum bicolor hypothetical protein, mRNA	Q9FWX7	164	4e-42	ABC transporter B family member 11	GO:0010540|basipetal auxin transport;	GO:0016021|integral component of membrane;GO:0005886|plasma membrane;GO:0009506|plasmodesma;	GO:0005524|ATP binding;GO:0042626|ATPase activity, coupled to transmembrane movement of substances;GO:0010329|auxin efflux transmembrane transporter activity;	K05658	ABCB1; ATP-binding cassette, subfamily B (MDR/TAP), member 1 [EC:3.6.3.44]
Zm00001d040883	12.5551	14.0435	12.0771	4.1928	3.97438	3.82927	7.71003	8.16534	9.01835	4.94043	4.73608	5.44828	Zm00001d040883	protein_coding	chr3:75383382-75399957:-	gi|226491492|ref|NP_001151513.1|	1853	0	LOC100285147 [Zea mays]	gi|195647345|gb|EU971023.1|	1241	0	Zea mays clone 356017 protein phosphatase 2C ABI2 mRNA, complete cds	Q0JMD4	561	0	Probable protein phosphatase 2C 3	.	.	GO:0046872|metal ion binding;GO:0004722|protein serine/threonine phosphatase activity;	.	.
Zm00001d046866	1.2247	1.19641	1.6666	0.81073	0.534279	0.635026	1.73417	1.74981	2.11458	1.18263	1.09508	1.65246	Zm00001d046866	protein_coding	chr9:108596392-108599547:+	gi|242093788|ref|XP_002437384.1|	906	4e-117	hypothetical protein SORBIDRAFT_10g025930 [Sorghum bicolor]	gi|195648387|gb|EU971544.1|	779	0	Zea mays clone 366904 senescence-associated protein DH mRNA, complete cds	Q8S8Q6	189	1e-54	Tetraspanin-8	GO:0050829|defense response to Gram-negative bacterium;	GO:0005794|Golgi apparatus;GO:0016021|integral component of membrane;GO:0016020|membrane;GO:0005886|plasma membrane;GO:0009506|plasmodesma;	.	.	.
Zm00001d046867	0	0	0	0	0	0	0	0	0.114196	0	0	0	Zm00001d046867	protein_coding	chr9:108613760-108614248:-	gi|670438884|ref|XP_008659870.1|	705	3e-92	PREDICTED: uncharacterized protein LOC103638849 [Zea mays]	gi|226506885|ref|NM_001149773.1|	441	0	Zea mays uncharacterized LOC100275770 (LOC100275770), mRNA	.	.	.	.	.	.	.	.	.
Zm00001d046864	0	0	0	0	0	0	0.0362873	0.0375535	0.216722	0.219969	0.0763818	0	Zm00001d046864	protein_coding	chr9:108490341-108495483:+	gi|413954926|gb|AFW87575.1|	322	4e-40	hypothetical protein ZEAMMB73_641358 [Zea mays]	gi|293331158|ref|NM_001174403.1|	360	0	Zea mays uncharacterized LOC100381580 (LOC100381580), mRNA	P33628	135	2e-36	Tubulin alpha chain (Fragment)	GO:0007017|microtubule-based process;	GO:0005737|cytoplasm;GO:0005874|microtubule;	GO:0005525|GTP binding;GO:0003924|GTPase activity;GO:0005200|structural constituent of cytoskeleton;	.	.
Zm00001d046865	0.93433	1.2872	1.32035	1.01415	0.776013	0.694752	1.92344	4.59723	1.82341	0.462682	2.04844	2.48995	Zm00001d046865	protein_coding	chr9:108535285-108541755:+	gi|223943211|gb|ACN25689.1|	3043	0	unknown [Zea mays]	gi|223943210|gb|BT060992.1|	2302	0	Zea mays full-length cDNA clone ZM_BFb0082F20 mRNA, complete cds	Q8H1Z0	726	0	Protein ECERIFERUM 3	GO:0043447|alkane biosynthetic process;GO:0042335|cuticle development;GO:0006723|cuticle hydrocarbon biosynthetic process;GO:0006633|fatty acid biosynthetic process;GO:0006629|lipid metabolic process;GO:0048235|pollen sperm cell differentiation;GO:0010025|wax biosynthetic process;	GO:0005789|endoplasmic reticulum membrane;GO:0016021|integral component of membrane;GO:0016020|membrane;GO:0005886|plasma membrane;	GO:0005506|iron ion binding;GO:0016491|oxidoreductase activity;	.	.
Zm00001d046862	0	0	0	0	0	0	0	0	0.163281	0	0	0	Zm00001d046862	protein_coding	chr9:108455230-108455807:-	gi|413935476|gb|AFW70027.1|	606	1e-76	putative peptidase M48 family protein [Zea mays]	gi|238007433|gb|BT084399.1|	313	1e-162	Zea mays full-length cDNA clone ZM_BFb0109C07 mRNA, complete cds	Q8PSE5	56.2	4e-09	Protease HtpX homolog 2	.	GO:0016021|integral component of membrane;GO:0005886|plasma membrane;	GO:0004222|metalloendopeptidase activity;GO:0008270|zinc ion binding;	K03799	htpX; heat shock protein HtpX [EC:3.4.24.-]
Zm00001d040880	0	0	0.0392304	0	0	0	0.0367389	0	0	0	0	0.0411857	ATPA	protein_coding	chr3:74906493-74908019:+	gi|94502565|ref|YP_588408.1|	2672	0	ATPase subunit 1 [Zea mays subsp. mays]	gi|119710194|gb|DQ490951.2|	1527	0	Zea mays subsp. mays genotype CMS-S mitochondrion, complete genome	P05494	1033	0	ATP synthase subunit alpha, mitochondrial	GO:0015991|ATP hydrolysis coupled proton transport;GO:0015986|ATP synthesis coupled proton transport;	GO:0005743|mitochondrial inner membrane;GO:0031966|mitochondrial membrane;GO:0045261|proton-transporting ATP synthase complex, catalytic core F(1);	GO:0005524|ATP binding;GO:0051087|chaperone binding;GO:0046933|proton-transporting ATP synthase activity, rotational mechanism;GO:0046961|proton-transporting ATPase activity, rotational mechanism;	.	.
Zm00001d040601	0	0	0	0	0	0	0	0	0	0	0.0378482	0	Zm00001d040601	protein_coding	chr3:52728196-52734102:+	gi|414877196|tpg|DAA54327.1|	5426	0	TPA: hypothetical protein ZEAMMB73_874639 [Zea mays]	.	.	.	.	.	.	.	.	.	.	.	.	.
Zm00001d044657	5.44224	6.41246	6.55324	5.16448	5.59964	5.01255	6.00015	5.31232	4.36018	6.66129	4.5621	4.6292	Zm00001d044657	protein_coding	chr3:234224132-234238691:+	gi|670390566|ref|XP_008675602.1|	2285	0	PREDICTED: regulation of nuclear pre-mRNA domain-containing protein 1B-like [Zea mays]	gi|293331090|ref|NM_001174912.1|	896	0	Zea mays LOC100382152 (umc1380), mRNA	Q5R8Y3	124	2e-29	Regulation of nuclear pre-mRNA domain-containing protein 1A	GO:0070940|dephosphorylation of RNA polymerase II C-terminal domain;	GO:0016591|DNA-directed RNA polymerase II, holoenzyme;	.	.	.
Zm00001d040603	5.46043	5.4399	4.80048	1.52574	2.38801	2.23461	3.10041	4.74159	4.08057	1.94903	1.81281	1.89232	Zm00001d040603	protein_coding	chr3:52758777-52777667:-	gi|670430182|ref|XP_008655859.1|	2961	0	PREDICTED: ATP-citrate synthase beta chain protein 1 [Zea mays]	gi|397770493|gb|JQ923438.1|	1440	0	Saccharum hybrid cultivar GT28 putative ATP citrate lyase mRNA, complete cds	Q93VT8	114	4e-34	ATP-citrate synthase beta chain protein 1	GO:0006085|acetyl-CoA biosynthetic process;GO:0006629|lipid metabolic process;	GO:0009346|citrate lyase complex;GO:0005829|cytosol;	GO:0005524|ATP binding;GO:0003878|ATP citrate synthase activity;GO:0016829|lyase activity;GO:0046872|metal ion binding;	K01648	ACLY; ATP citrate (pro-S)-lyase [EC:2.3.3.8]
Zm00001d044656	0.0465588	0.121288	0.0950368	0.102196	0.030467	0.0931166	0	0.0460532	0.0442957	0.0149864	0.0312232	0.0498868	Zm00001d044656	protein_coding	chr3:234154462-234158359:+	gi|670390563|ref|XP_008675601.1|	5417	0	PREDICTED: probable LRR receptor-like serine/threonine-protein kinase At3g47570 [Zea mays]	gi|242072495|ref|XM_002446139.1|	1275	0	Sorghum bicolor hypothetical protein, mRNA	C0LGP4	88.6	3e-16	Probable LRR receptor-like serine/threonine-protein kinase At3g47570	.	GO:0016021|integral component of membrane;GO:0005886|plasma membrane;	GO:0005524|ATP binding;GO:0004674|protein serine/threonine kinase activity;	.	.
Zm00001d040604	0.0504253	0	0.154394	0.0474356	0	0.0504249	0	0.0498778	0	0	0	0	Zm00001d040604	protein_coding	chr3:52836903-52839305:+	gi|670389467|ref|XP_008675133.1|	912	3e-113	PREDICTED: zinc finger MYM-type protein 1-like isoform X2 [Zea mays]	gi|550433|emb|X81828.1|	470	0	Z.mays CYP71C1 gene for cytochrome P-450	.	.	.	.	.	.	.	.	.
Zm00001d044655	0.465834	0.751858	0.413422	0.381056	0.218683	0.688618	0.522673	1.04175	0.867113	0.352041	0.733455	0.868055	Zm00001d044655	protein_coding	chr3:234149524-234152421:-	gi|414882078|tpg|DAA59209.1|	4544	0	TPA: hypothetical protein ZEAMMB73_309165 [Zea mays]	gi|44888773|gb|AY534123.1|SEG_AY534122S2	158	2e-75	Aegilops tauschii transposons Caspar, XJ, Angela, and XJ, complete sequence; LRR protein WM1.7 (WM1.7) and LRR protein WM1.12 (WM1.12) genes, complete cds; transposons Ophelia2, Angela3s, and XJ3, complete sequence; LRR protein WM1.3 (WM1.3) gene, complete cds; Stowaway MITE, transposons XJ1, Jody, Angela, and XJ and Stowaway MITE, complete sequence; LRR protein WM1.2 (WM1.2) and LLR protein WM1.…	Q9FIZ3	226	1e-59	LRR receptor-like serine/threonine-protein kinase GSO2	GO:0009793|embryo development ending in seed dormancy;GO:0009553|embryo sac development;GO:0090558|plant epidermis development;	GO:0016021|integral component of membrane;	GO:0005524|ATP binding;GO:0004674|protein serine/threonine kinase activity;	.	.
Zm00001d044654	0.46528	0.340898	0.451127	0.32827	0.319692	0.604858	0.555888	0.736365	0.774662	0.584084	0.491441	0.872442	Zm00001d044654	protein_coding	chr3:234124710-234127542:+	gi|670392074|ref|XP_008676404.1|	2574	0	PREDICTED: LRR receptor-like serine/threonine-protein kinase GSO2 [Zea mays]	gi|44888773|gb|AY534123.1|SEG_AY534122S2	131	2e-60	Aegilops tauschii transposons Caspar, XJ, Angela, and XJ, complete sequence; LRR protein WM1.7 (WM1.7) and LRR protein WM1.12 (WM1.12) genes, complete cds; transposons Ophelia2, Angela3s, and XJ3, complete sequence; LRR protein WM1.3 (WM1.3) gene, complete cds; Stowaway MITE, transposons XJ1, Jody, Angela, and XJ and Stowaway MITE, complete sequence; LRR protein WM1.2 (WM1.2) and LLR protein WM1.…	Q9C9H7	248	2e-68	Receptor-like protein 12	.	GO:0016021|integral component of membrane;GO:0005886|plasma membrane;	.	.	.
Zm00001d040606	0.605264	0.227416	0.205913	0.0875965	0.167568	0.186233	0.356004	0.368426	0.265774	0.0299728	0.202951	0.199547	Zm00001d040606	protein_coding	chr3:53035908-53040506:+	gi|223942901|gb|ACN25534.1|	2953	0	unknown [Zea mays]	gi|223948794|gb|BT063784.1|	2446	0	Zea mays full-length cDNA clone ZM_BFc0108A22 mRNA, complete cds	Q5EA50	62	8e-09	Rab9 effector protein with kelch motifs	.	GO:0010008|endosome membrane;GO:0005886|plasma membrane;	.	.	.
Zm00001d040607	0.285621	0	0	0	0	0	0	0.565039	0	0	0	0	Zm00001d040607	protein_coding	chr3:53281174-53283096:-	gi|414877204|tpg|DAA54335.1|	519	1e-65	TPA: hypothetical protein ZEAMMB73_577901 [Zea mays]	gi|399569197|gb|JX220135.1|	152	5e-73	Zea mays truncated cinnamyl alcohol dehydrogenase 2 (CAD2) gene, CAD2-bm1-das1 allele, complete cds; and transposon, complete sequence	.	.	.	.	.	.	.	.	.
Zm00001d028299	22.9746	15.0666	15.0068	39.3534	45.3505	48.426	36.6873	25.9396	21.4144	36.8597	43.8905	53.0581	Zm00001d028299	protein_coding	chr1:29671337-29676427:+	gi|414865642|tpg|DAA44199.1|	2640	0	TPA: hypothetical protein ZEAMMB73_646138 [Zea mays]	gi|226508783|ref|NM_001148694.1|	2074	0	Zea mays uncharacterized LOC100274333 (LOC100274333), mRNA	O48651	610	0	Squalene monooxygenase	.	GO:0016021|integral component of membrane;	GO:0050660|flavin adenine dinucleotide binding;GO:0004506|squalene monooxygenase activity;	.	.
Zm00001d028298	65.0787	60.9262	65.1516	65.8435	65.6534	67.8461	70.4628	72.2509	67.8274	85.6998	77.8529	75.6019	Zm00001d028298	protein_coding	chr1:29611603-29617384:+	gi|414865641|tpg|DAA44198.1|	662	1e-82	TPA: hypothetical protein ZEAMMB73_391294 [Zea mays]	gi|293333052|ref|NM_001176742.1|	833	0	Zea mays uncharacterized LOC100384164 (LOC100384164), mRNA	.	.	.	.	.	.	.	.	.
Zm00001d023749	22.1353	22.3626	21.5742	19.5726	22.222	22.9943	23.0292	18.7557	22.0294	21.0429	21.4828	23.03	Zm00001d023749	protein_coding	chr10:18613505-18627300:-	gi|413916476|gb|AFW56408.1|	3977	0	prolyl endopeptidase [Zea mays]	gi|223974166|gb|BT065395.1|	2601	0	Zea mays full-length cDNA clone ZM_BFb0138K01 mRNA, complete cds	O70196	114	8e-25	Prolyl endopeptidase	GO:0006508|proteolysis;	GO:0005737|cytoplasm;GO:0016020|membrane;GO:0005634|nucleus;	GO:0004252|serine-type endopeptidase activity;GO:0070008|serine-type exopeptidase activity;GO:0008236|serine-type peptidase activity;	K01322	PREP; prolyl oligopeptidase [EC:3.4.21.26]
Zm00001d028293	14.2962	16.5887	16.8515	11.2072	11.9245	12.9537	14.2736	13.6099	10.0254	12.8977	11.5453	14.4551	Zm00001d028293	protein_coding	chr1:29407035-29412655:+	gi|670361291|ref|XP_008647457.1|	2035	0	PREDICTED: uncharacterized protein LOC100502176 isoform X1 [Zea mays]	gi|242041678|ref|XM_002468189.1|	1032	0	Sorghum bicolor hypothetical protein, mRNA	Q10PI5	105	3e-23	Heptahelical transmembrane protein ADIPOR3	GO:0009725|response to hormone;	GO:0016021|integral component of membrane;	.	K07297	ADIPOR; adiponectin receptor
Zm00001d023743	0	0	0	0	0	0	0	0	0	0.446288	0	0	Zm00001d023743	protein_coding	chr10:18413886-18414789:-	gi|414886064|tpg|DAA62078.1|	372	9e-40	TPA: hypothetical protein ZEAMMB73_122013 [Zea mays]	gi|242045175|ref|XM_002460414.1|	194	2e-96	Sorghum bicolor hypothetical protein, mRNA	O24594	113	2e-28	3-hydroxy-3-methylglutaryl-coenzyme A reductase	GO:0015936|coenzyme A metabolic process;GO:0008299|isoprenoid biosynthetic process;	GO:0005789|endoplasmic reticulum membrane;GO:0016021|integral component of membrane;	GO:0004420|hydroxymethylglutaryl-CoA reductase (NADPH) activity;GO:0050661|NADP binding;	.	.
Zm00001d023741	11.4636	11.6188	11.2388	10.7839	11.3324	11.9697	12.9702	11.0968	13.5527	11.9949	12.1448	11.8981	Zm00001d023741	protein_coding	chr10:18388820-18406345:-	gi|670444326|ref|XP_008662576.1|	5057	0	PREDICTED: alanine--tRNA ligase [Zea mays]	gi|21207828|gb|AY104750.1|	3227	0	Zea mays PCO077049 mRNA sequence	P36428	87.4	1e-15	Alanine--tRNA ligase	GO:0006419|alanyl-tRNA aminoacylation;GO:0070143|mitochondrial alanyl-tRNA aminoacylation;GO:0046686|response to cadmium ion;GO:0006400|tRNA modification;	GO:0009507|chloroplast;GO:0005829|cytosol;GO:0005739|mitochondrion;	GO:0004813|alanine-tRNA ligase activity;GO:0016597|amino acid binding;GO:0005524|ATP binding;GO:0000049|tRNA binding;GO:0008270|zinc ion binding;	K01872	AARS, alaS; alanyl-tRNA synthetase [EC:6.1.1.7]
Zm00001d051568	3.56946	3.20988	2.70211	0.578168	1.43859	1.82017	1.69453	2.29145	2.09155	1.07285	0.760927	1.34241	Zm00001d051568	protein_coding	chr4:162975759-162979667:+	gi|212274443|ref|NP_001130850.1|	1948	0	hypothetical protein [Zea mays]	gi|224030992|gb|BT067675.1|	2213	0	Zea mays full-length cDNA clone ZM_BFc0120L14 mRNA, complete cds	Q6Z2G9	635	0	Tubby-like F-box protein 5	GO:0061512|protein localization to cilium;	GO:0005929|cilium;	GO:0035091|phosphatidylinositol binding;	.	.
Zm00001d027058	0.850653	2.2437	1.73637	2.08057	1.50295	1.53116	2.11392	2.52425	2.75164	2.875	2.13924	1.91406	Zm00001d027058	protein_coding	chr9:14223781-14224470:-	gi|414880363|tpg|DAA57494.1|	411	4e-48	TPA: hypothetical protein ZEAMMB73_904838 [Zea mays]	gi|386650585|gb|JQ887683.1|	247	1e-125	Zea mays isolate 8112 clone 1 GRMZM2G300408-like gene, partial sequence	.	.	.	.	.	.	.	.	.
Zm00001d015870	0.0138204	0.0135011	0.0282104	0.0130009	0.0135656	0.0138202	0.0132094	0.0683515	0.0788916	0.0133456	0.041707	0.0296165	Zm00001d015870	protein_coding	chr5:127454319-127459503:-	gi|219363391|ref|NP_001136897.1|	1185	7e-158	uncharacterized protein LOC100217054 [Zea mays]	gi|195639133|gb|EU966917.1|	1359	0	Zea mays clone 298134 mRNA sequence	Q9URY7	73.6	1e-13	Putative formamidase C869.04	.	GO:0005829|cytosol;GO:0005634|nucleus;	GO:0004328|formamidase activity;	K01455	E3.5.1.49; formamidase [EC:3.5.1.49]
Zm00001d035696	15.6539	17.3166	15.605	7.90291	8.60348	8.84898	12.6333	15.9825	11.0299	8.5721	9.04239	9.84166	Zm00001d035696	protein_coding	chr6:41488410-41492614:-	gi|226509886|ref|NP_001141005.1|	2163	0	lysine ketoglutarate reductase trans-splicing 1 [Zea mays]	gi|226509885|ref|NM_001147533.1|	1726	0	Zea mays lysine ketoglutarate reductase trans-splicing 1 (LOC100273084), mRNA	.	.	.	.	.	.	.	.	.
Zm00001d013008	14.7965	13.2216	15.4593	9.82919	10.7379	10.3785	15.2818	14.0116	12.5428	8.32911	11.7099	11.6464	Zm00001d013008	protein_coding	chr5:3153649-3159513:+	gi|226506898|ref|NP_001149097.1|	374	7e-42	ribosomal protein L36 containing protein [Zea mays]	gi|226506897|ref|NM_001155625.1|	563	0	Zea mays ribosomal protein L36 containing protein (LOC100282718), mRNA	.	.	.	.	.	.	.	.	.
Zm00001d013009	78.7082	86.6651	86.7325	59.7109	56.4403	52.7205	71.8026	81.1036	60.2469	72.1102	55.7379	64.6509	Zm00001d013009	protein_coding	chr5:3161899-3162291:-	gi|242037653|ref|XP_002466221.1|	603	4e-78	hypothetical protein SORBIDRAFT_01g003790 [Sorghum bicolor]	gi|293332822|ref|NM_001175138.1|	393	0	Zea mays LOC100382393 (pco078089), mRNA	Q9FMP4	191	2e-61	Splicing factor 3B subunit 6-like protein	GO:0000398|mRNA splicing, via spliceosome;	GO:0071013|catalytic step 2 spliceosome;GO:0071011|precatalytic spliceosome;GO:0005689|U12-type spliceosomal complex;GO:0005686|U2 snRNP;GO:0005684|U2-type spliceosomal complex;	GO:0000166|nucleotide binding;GO:0003723|RNA binding;	K12833	SF3B14; pre-mRNA branch site protein p14
Zm00001d035693	13.1185	11.9566	9.8001	8.07869	8.42956	9.39924	10.2118	14.3138	9.5858	10.1212	10.6114	9.12928	Zm00001d035693	protein_coding	chr6:41341177-41342608:-	gi|413942352|gb|AFW75001.1|	435	5e-50	REX1 DNA Repair family protein [Zea mays]	gi|195639979|gb|EU967340.1|	668	0	Zea mays clone 301656 REX1 DNA Repair family protein mRNA, complete cds	.	.	.	.	.	.	.	.	.
Zm00001d013003	101.104	137.805	126.85	8.79293	13.7422	8.89806	30.3129	60.8436	33.6683	3.50792	3.3258	10.4089	Zm00001d013003	protein_coding	chr5:2977575-2979101:-	gi|413932661|gb|AFW67212.1|	1702	0	putative NAC domain transcription factor superfamily protein [Zea mays]	gi|219884690|gb|BT054113.1|	1299	0	Zea mays full-length cDNA clone ZM_BFb0108F08 mRNA, complete cds	Q7EZT1	270	3e-85	NAC domain-containing protein 67	GO:0006355|regulation of transcription, DNA-templated;GO:0006351|transcription, DNA-templated;	GO:0005634|nucleus;	GO:0003677|DNA binding;	.	.
Zm00001d013006	1.13946	0.943188	0.674684	0.409121	0.384201	0.591468	0.69003	1.1529	0.959941	0.823133	0.463736	0.465994	Zm00001d013006	protein_coding	chr5:3132563-3148461:+	gi|670405484|ref|XP_008644397.1|	4126	0	PREDICTED: probable DNA gyrase subunit A, chloroplastic/mitochondrial isoform X2 [Zea mays]	gi|242032526|ref|XM_002463613.1|	2051	0	Sorghum bicolor hypothetical protein, mRNA	Q7XZF7	341	1e-97	Probable DNA gyrase subunit A, chloroplastic/mitochondrial	GO:0007059|chromosome segregation;GO:0006265|DNA topological change;GO:0006268|DNA unwinding involved in DNA replication;	GO:0009507|chloroplast;GO:0005694|chromosome;GO:0009330|DNA topoisomerase complex (ATP-hydrolyzing);GO:0005739|mitochondrion;GO:0009295|nucleoid;GO:0005634|nucleus;	GO:0005524|ATP binding;GO:0003677|DNA binding;GO:0003918|DNA topoisomerase type II (ATP-hydrolyzing) activity;	.	.
Zm00001d013007	100.387	111.069	107.538	103.134	93.6944	99.5604	92.2869	101.93	84.5272	106.023	108.946	104.392	Zm00001d013007	protein_coding	chr5:3149161-3151741:-	gi|413932675|gb|AFW67226.1|	984	2e-129	hypothetical protein ZEAMMB73_332083 [Zea mays]	gi|194693623|gb|BT035891.1|	833	0	Zea mays full-length cDNA clone ZM_BFb0087E01 mRNA, complete cds	O48920	166	5e-46	ADP-ribosylation factor	GO:0015031|protein transport;GO:0007264|small GTPase mediated signal transduction;GO:0016192|vesicle-mediated transport;	GO:0005794|Golgi apparatus;	GO:0005525|GTP binding;	K07937	ARF1; ADP-ribosylation factor 1
Zm00001d013004	0	0.0868774	0	0	0	0	0.0850004	0	0	0	0	0	Zm00001d013004	protein_coding	chr5:2995849-2996508:-	gi|413932664|gb|AFW67215.1|	643	2e-81	calcium-binding allergen Ole e 8 [Zea mays]	gi|293336535|ref|NM_001174263.1|	660	0	Zea mays uncharacterized LOC100381422 (LOC100381422), mRNA	Q9LE22	75.9	1e-15	Probable calcium-binding protein CML27	.	GO:0005886|plasma membrane;GO:0005773|vacuole;	GO:0005509|calcium ion binding;	K13448	CML; calcium-binding protein CML
Zm00001d013005	29.7637	39.588	41.2558	19.882	20.2473	21.2161	20.8023	22.7733	21.3247	17.2134	15.1131	16.8375	Zm00001d013005	protein_coding	chr5:2997319-3000825:-	gi|670404018|ref|XP_008643657.1|	1306	6e-169	PREDICTED: LOC100282229 isoform X1 [Zea mays]	gi|21210314|gb|AY107236.1|	1582	0	Zea mays PCO067763 mRNA sequence	P0CH30	137	2e-33	E3 ubiquitin-protein ligase RING1	GO:0090378|seed trichome elongation;	.	GO:0016874|ligase activity;GO:0004842|ubiquitin-protein transferase activity;GO:0008270|zinc ion binding;	.	.
Zm00001d032472	18.66	16.2786	12.4972	11.4186	15.3896	14.2145	14.5784	15.4821	16.1575	11.5156	12.5048	14.7743	Zm00001d032472	protein_coding	chr1:227853798-227862240:-	gi|670360234|ref|XP_008677305.1|	2580	0	PREDICTED: prolyl carboxypeptidase like protein isoform X1 [Zea mays]	gi|226506853|ref|NM_001156255.1|	1878	0	Zea mays prolyl carboxypeptidase like protein (LOC100283354), mRNA	Q1PF50	613	0	Probable serine protease EDA2	GO:0009561|megagametogenesis;GO:0006508|proteolysis;	GO:0005576|extracellular region;	GO:0008239|dipeptidyl-peptidase activity;GO:0004185|serine-type carboxypeptidase activity;	.	.
Zm00001d032473	0.0371723	0	0.0189692	0	0.0364871	0.018586	0.0177645	0.0367687	0.0707309	0	0.0373928	0.0398294	Zm00001d032473	protein_coding	chr1:227870996-227876186:+	gi|670366703|ref|XP_008664763.1|	2724	0	PREDICTED: CDPK-related kinase 3-like [Zea mays]	gi|242033980|ref|XM_002464340.1|	1399	0	Sorghum bicolor hypothetical protein, mRNA	Q9FX86	405	5e-131	CDPK-related kinase 8	GO:0071215|cellular response to abscisic acid stimulus;GO:0010150|leaf senescence;GO:0046777|protein autophosphorylation;	GO:0005737|cytoplasm;GO:0016020|membrane;	GO:0005524|ATP binding;GO:0005509|calcium ion binding;GO:0005516|calmodulin binding;GO:0004674|protein serine/threonine kinase activity;	.	.
Zm00001d032470	4.40479	4.17063	4.18929	3.46972	2.91724	3.2237	3.13673	3.36109	3.51834	3.41212	2.89227	3.48528	Zm00001d032470	protein_coding	chr1:227690751-227697800:-	gi|670366701|ref|XP_008664762.1|	4835	0	PREDICTED: zinc finger CCCH domain-containing protein 44-like isoform X3 [Zea mays]	gi|195599344|gb|EU946990.1|	1372	0	Zea mays clone 325877 mRNA sequence	Q0DVU4	89.7	1e-16	Zinc finger CCCH domain-containing protein 20	.	.	GO:0003677|DNA binding;GO:0008270|zinc ion binding;	.	.
Zm00001d032471	3.67008	3.76456	2.62201	2.4414	2.95913	3.0409	3.28233	1.78919	3.29216	1.97451	2.29422	2.75269	Zm00001d032471	protein_coding	chr1:227702377-227715447:-	gi|670366699|ref|XP_008664761.1|	3094	0	PREDICTED: zinc finger CCCH domain-containing protein 44-like isoform X2 [Zea mays]	gi|514815757|ref|XM_004982572.1|	1180	0	PREDICTED: Setaria italica zinc finger CCCH domain-containing protein 44-like (LOC101770944), transcript variant X2, mRNA	Q9SIV5	504	6e-157	Zinc finger CCCH domain-containing protein 19	GO:0032776|DNA methylation on cytosine;GO:0031047|gene silencing by RNA;GO:0010964|regulation of chromatin silencing by small RNA;GO:0006351|transcription, DNA-templated;	GO:0005634|nucleus;	GO:0003677|DNA binding;GO:0042393|histone binding;GO:0008270|zinc ion binding;	.	.
Zm00001d032476	23.4721	15.5772	14.7864	28.4611	24.3242	28.3804	31.7323	29.4556	30.907	33.3809	32.9181	35.2226	Zm00001d032476	protein_coding	chr1:227994103-227996895:-	gi|242039117|ref|XP_002466953.1|	1619	0	hypothetical protein SORBIDRAFT_01g017340 [Sorghum bicolor]	gi|224031854|gb|BT068106.1|	1177	0	Zea mays full-length cDNA clone ZM_BFb0048K07 mRNA, complete cds	Q9ZPH9	70.9	2e-11	Probable methyltransferase PMT15	GO:0032259|methylation;	GO:0005768|endosome;GO:0005794|Golgi apparatus;GO:0000139|Golgi membrane;GO:0016021|integral component of membrane;GO:0005802|trans-Golgi network;GO:0005774|vacuolar membrane;	GO:0008757|S-adenosylmethionine-dependent methyltransferase activity;	.	.
Zm00001d052066	2.03691	3.0895	2.40714	1.56316	0.841835	0.750432	1.12713	1.64364	0.76496	0.983464	0.862731	0.804081	Zm00001d052066	protein_coding	chr4:178300451-178301545:+	gi|514719157|ref|XP_004954168.1|	1489	0	PREDICTED: mitogen-activated protein kinase kinase 5-like [Setaria italica]	gi|363543264|ref|NM_001254919.1|	802	0	Zea mays putative protein kinase (LOC100857056), mRNA	Q8RXG3	392	2e-133	Mitogen-activated protein kinase kinase 5	GO:0009814|defense response, incompatible interaction;GO:0010227|floral organ abscission;GO:0010229|inflorescence development;GO:0009626|plant-type hypersensitive response;GO:0010365|positive regulation of ethylene biosynthetic process;	GO:0005737|cytoplasm;	GO:0005524|ATP binding;GO:0004702|receptor signaling protein serine/threonine kinase activity;	K13413	MKK4_5P; mitogen-activated protein kinase kinase 4/5, plant [EC:2.7.12.2]
Zm00001d032475	6.92301	6.46902	0.921613	1.98208	3.69314	6.17045	2.01385	5.06145	2.57733	0.726649	1.96811	3.70893	Zm00001d032475	protein_coding	chr1:227990837-227991226:+	gi|414870777|tpg|DAA49334.1|	430	6e-52	TPA: SAUR56-auxin-responsive SAUR family member [Zea mays]	gi|391415790|gb|BT069072.2|	390	0	Zea mays full-length cDNA clone ZM_BFb0163J06 mRNA, complete cds	.	.	.	.	.	.	.	.	.
Zm00001d027948	0.069053	0.0337289	0.0704763	0.0324794	0.610021	0.0345262	0	0.170758	0.0328483	0.0333403	0.0347313	0	Zm00001d027948	protein_coding	chr1:18147157-18148937:+	gi|293332045|ref|NP_001169239.1|	2187	0	hypothetical protein [Zea mays]	gi|293332044|ref|NM_001175768.1|	1623	0	Zea mays hypothetical protein (LOC100383097), mRNA	A9ZPJ6	272	6e-83	Agmatine coumaroyltransferase-1	.	.	GO:0047634|agmatine N4-coumaroyltransferase activity;	.	.
Zm00001d032478	4.80278	4.04979	2.88947	2.42547	2.53081	2.42665	2.02947	2.55034	2.45301	1.51338	2.13593	2.60013	Zm00001d032478	protein_coding	chr1:228035780-228036940:+	gi|670366705|ref|XP_008664764.1|	1594	0	PREDICTED: protein ROOT PRIMORDIUM DEFECTIVE 1 [Zea mays]	gi|242033986|ref|XM_002464343.1|	941	0	Sorghum bicolor hypothetical protein, mRNA	Q689D6	158	2e-42	Protein ROOT PRIMORDIUM DEFECTIVE 1	GO:0010102|lateral root morphogenesis;GO:0008285|negative regulation of cell proliferation;	.	.	.	.
Zm00001d032479	0.212663	0	0.144698	0.200054	0.208743	0	0	0.140236	0	0.136905	0	0.0759548	Zm00001d032479	protein_coding	chr1:228038295-228039122:-	gi|226510423|ref|NP_001142773.1|	591	5e-72	uncharacterized protein LOC100275132 [Zea mays]	gi|226510422|ref|NM_001149301.1|	825	0	Zea mays uncharacterized LOC100275132 (LOC100275132), mRNA	.	.	.	.	.	.	.	.	.
Zm00001d027949	0.998593	1.40909	0.717197	0.974178	1.70625	1.99717	0.777697	1.02433	1.19636	1	0.930106	0.911458	Zm00001d027949	protein_coding	chr1:18159860-18161446:+	gi|414865203|tpg|DAA43760.1|	2752	0	TPA: tyrosine/DOPA decarboxylase 2 [Zea mays]	gi|226528392|ref|NM_001158825.1|	1539	0	Zea mays LOC100285936 (cl244_1), mRNA	P54769	553	0	Tyrosine/DOPA decarboxylase 2	GO:0006520|cellular amino acid metabolic process;	.	GO:0004058|aromatic-L-amino-acid decarboxylase activity;GO:0030170|pyridoxal phosphate binding;GO:0004837|tyrosine decarboxylase activity;	.	.
Zm00001d020329	0	0	0	0	0	0	4.10275	4.00901	4.27667	5.15907	6.85686	5.21127	Zm00001d020329	protein_coding	chr7:106853842-106857134:-	gi|670423786|ref|XP_008652651.1|	907	6e-120	PREDICTED: histone H2A.v2-like [Zea mays]	gi|195657824|gb|EU976262.1|	1088	0	Zea mays clone 689723 hypothetical protein mRNA, complete cds	.	.	.	.	.	.	.	.	.
Zm00001d020320	0	0	0	0	0	0	0	0	0.187076	0	0	0	Zm00001d020320	protein_coding	chr7:106269288-106275244:-	gi|670380763|ref|XP_008671097.1|	385	1e-44	PREDICTED: probable inactive purple acid phosphatase 16 [Zea mays]	gi|242059858|ref|XM_002459030.1|	119	2e-54	Sorghum bicolor hypothetical protein, mRNA	Q9SR79	70.1	5e-13	Probable inactive purple acid phosphatase 16	.	GO:0005576|extracellular region;GO:0016020|membrane;	GO:0003993|acid phosphatase activity;GO:0046872|metal ion binding;	.	.
Zm00001d020323	1.3427	0.843221	0.929896	0.180441	0.376556	1.00701	0.504169	1.37555	0.684339	0.23153	0.0964758	0.308287	Zm00001d020323	protein_coding	chr7:106545162-106546385:+	gi|414885243|tpg|DAA61257.1|	1210	2e-161	TPA: putative RING zinc finger domain superfamily protein [Zea mays]	gi|226491437|ref|NM_001152345.1|	1203	0	Zea mays uncharacterized LOC100279324 (LOC100279324), mRNA	Q9FL07	133	2e-33	RING-H2 finger protein ATL46	GO:0043161|proteasome-mediated ubiquitin-dependent protein catabolic process;	GO:0016021|integral component of membrane;	GO:0061630|ubiquitin protein ligase activity;GO:0008270|zinc ion binding;	.	.
Zm00001d020322	0.0806621	0	0.109766	0.0252932	0.0263917	0.107548	0.0770961	0.0531908	0.0255804	0	0.108187	0.172856	Zm00001d020322	protein_coding	chr7:106516502-106520510:+	gi|670423779|ref|XP_008652649.1|	2925	0	PREDICTED: probable inactive receptor kinase At2g26730 [Zea mays]	gi|242044571|ref|XM_002460112.1|	1180	0	Sorghum bicolor hypothetical protein, mRNA	Q9M9C5	225	6e-62	Probable leucine-rich repeat receptor-like protein kinase At1g68400	.	GO:0016021|integral component of membrane;GO:0005886|plasma membrane;	GO:0005524|ATP binding;GO:0004674|protein serine/threonine kinase activity;	.	.
Zm00001d020325	29.6062	25.3842	26.3245	25.8139	29.2109	32.327	28.2791	26.9534	28.8053	25.4064	24.8085	23.4685	Zm00001d020325	protein_coding	chr7:106755372-106760086:-	gi|670421625|ref|XP_008651722.1|	4128	0	PREDICTED: uncharacterized protein LOC100383367 isoform X1 [Zea mays]	gi|576866931|gb|KF815921.1|	2559	0	Zea mays high-affinity potassium transporter (HAK23) mRNA, complete cds	Q6H4R6	1427	0	Potassium transporter 23	.	GO:0009507|chloroplast;GO:0016021|integral component of membrane;GO:0016020|membrane;	GO:0015079|potassium ion transmembrane transporter activity;	K03549	kup; KUP system potassium uptake protein
Zm00001d020326	0.752501	0.735116	0.230403	0.495519	0.369314	0.376247	0.43154	0.297732	0.501147	0.290659	0.529875	0.645032	Zm00001d020326	protein_coding	chr7:106771082-106772284:+	gi|414589131|tpg|DAA39702.1|	209	5e-18	TPA: hypothetical protein ZEAMMB73_878976, partial [Zea mays]	gi|168251061|gb|EU338354.1|	307	7e-159	Zea mays cultivar W22 bz gene locus, complete sequence	.	.	.	.	.	.	.	.	.
Zm00001d049910	42.2497	46.9218	36.5537	19.5125	21.1991	28.5036	27.5233	31.7994	22.217	21.2463	17.4482	19.8627	Zm00001d049910	protein_coding	chr4:52073479-52076203:+	gi|413921740|gb|AFW61672.1|	2761	0	putative MATE efflux family protein [Zea mays]	gi|195643243|gb|EU968972.1|	1986	0	Zea mays clone 325321 transparent testa 12 protein mRNA, complete cds	Q9LYT3	150	2e-37	Protein DETOXIFICATION 41	GO:0006855|drug transmembrane transport;GO:0009813|flavonoid biosynthetic process;GO:0010231|maintenance of seed dormancy;GO:0010023|proanthocyanidin biosynthetic process;	GO:0016021|integral component of membrane;GO:0009705|plant-type vacuole membrane;	GO:0015238|drug transmembrane transporter activity;GO:0015299|solute:proton antiporter activity;GO:0022857|transmembrane transporter activity;	K03327	TC.MATE, SLC47A, norM, mdtK, dinF; multidrug resistance protein, MATE family
Zm00001d035129	0	0	0	0	0	0	0.0161347	0	0	0	0	0	Zm00001d035129	protein_coding	chr6:6326843-6330620:+	gi|670418767|ref|XP_008650120.1|	5033	0	PREDICTED: putative disease resistance RPP13-like protein 1 [Zea mays]	gi|195607211|gb|EU953318.1|	158	2e-75	Zea mays clone 1398723 mRNA sequence	Q9LRR4	196	1e-49	Putative disease resistance RPP13-like protein 1	GO:0006952|defense response;	.	GO:0043531|ADP binding;GO:0005524|ATP binding;	.	.
Zm00001d035125	0	0	0	0	0	0	0	0.0723732	0	0.0282616	0	0	Zm00001d035125	protein_coding	chr6:6267547-6271653:-	gi|413941727|gb|AFW74376.1|	5431	0	hypothetical protein ZEAMMB73_540174 [Zea mays]	.	.	.	.	Q7XA40	83.2	1e-14	Putative disease resistance protein RGA3	GO:0006952|defense response;	.	GO:0043531|ADP binding;GO:0005524|ATP binding;	.	.
Zm00001d035124	5.86951	4.40364	3.83391	3.0037	3.18024	3.09907	5.96907	6.31669	2.72509	4.67032	4.58175	4.47781	Zm00001d035124	protein_coding	chr6:6263975-6266626:+	gi|413941728|gb|AFW74377.1|	1297	4e-176	adenylate kinase [Zea mays]	gi|226529136|ref|NM_001155576.1|	1245	0	Zea mays LOC100282668 (si486014c02), mRNA	Q6ZJ48	396	6e-135	Probable adenylate kinase 7, mitochondrial	.	GO:0005739|mitochondrion;	GO:0004017|adenylate kinase activity;GO:0005524|ATP binding;	.	.
Zm00001d035127	0.121146	0	0	0	0	0	0.057895	0.0599151	0	0	0	0	Zm00001d035127	protein_coding	chr6:6313716-6315756:+	gi|414872222|tpg|DAA50779.1|	556	2e-65	TPA: hypothetical protein ZEAMMB73_128219 [Zea mays]	gi|195596313|gb|EU943959.1|	307	8e-159	Zea mays clone 1702134 mRNA sequence	.	.	.	.	.	.	.	.	.
Zm00001d010269	1.46034	1.34066	1.34678	1.77098	1.34707	1.07325	4.91045	3.48068	2.62806	4.7572	3.99993	5.12777	Zm00001d010269	protein_coding	chr8:106754905-106758240:-	gi|670431290|ref|XP_008656285.1|	5844	0	PREDICTED: putative disease resistance RPP13-like protein 1 [Zea mays]	gi|514750342|ref|XM_004962025.1|	1599	0	PREDICTED: Setaria italica putative disease resistance RPP13-like protein 1 (LOC101774166), transcript variant X1, mRNA	Q9LRR4	379	1e-111	Putative disease resistance RPP13-like protein 1	GO:0006952|defense response;	.	GO:0043531|ADP binding;GO:0005524|ATP binding;	.	.
Zm00001d010268	0	0	0	0	0.0330919	0	0	0	0	0	0	0	Zm00001d010268	protein_coding	chr8:106745462-106749945:+	gi|413949272|gb|AFW81921.1|	1360	0	hypothetical protein ZEAMMB73_366536 [Zea mays]	gi|212722015|ref|NM_001139181.1|	177	3e-86	Zea mays LOC100194128 (pco103489b), mRNA	Q40082	96.3	1e-21	Xylose isomerase	GO:0042732|D-xylose metabolic process;GO:0006098|pentose-phosphate shunt;	.	GO:0046872|metal ion binding;GO:0009045|xylose isomerase activity;	.	.
Zm00001d010266	3.74649	3.86327	2.94365	3.46842	2.88941	3.74646	3.95032	4.08816	3.11177	4.27817	4.21737	4.7152	Zm00001d010266	protein_coding	chr8:106704067-106706040:+	gi|226490823|ref|NP_001146084.1|	3407	0	hypothetical protein [Zea mays]	gi|226490822|ref|NM_001152612.1|	1974	0	Zea mays hypothetical protein (LOC100279616), mRNA	Q7XA40	250	7e-70	Putative disease resistance protein RGA3	GO:0006952|defense response;	.	GO:0043531|ADP binding;GO:0005524|ATP binding;	.	.
Zm00001d010265	0.862586	0.842658	0.440183	0.958978	0.577285	1.01941	0.187376	0.698089	0.484935	0.681506	0.552174	0.672177	Zm00001d010265	protein_coding	chr8:106563116-106564689:-	gi|670431283|ref|XP_008656282.1|	2359	0	PREDICTED: obtusifoliol 14-alpha demethylase-like [Zea mays]	gi|195597334|gb|EU944980.1|	909	0	Zea mays clone 236869 mRNA sequence	P93846	432	3e-145	Obtusifoliol 14-alpha demethylase	GO:0016126|sterol biosynthetic process;	GO:0016021|integral component of membrane;	GO:0020037|heme binding;GO:0005506|iron ion binding;GO:0008168|methyltransferase activity;GO:0008398|sterol 14-demethylase activity;	.	.
Zm00001d010263	4.07605	6.37101	3.32805	2.30062	4.00091	4.89121	5.45419	10.4827	10.0826	11.0208	9.84053	13.9757	Zm00001d010263	protein_coding	chr8:106445513-106445584:-	.	.	.	.	gi|386650278|gb|JQ887376.1|	67	1e-26	Zea mays isolate 8112 clone 7 GRMZM2G481069-like gene, partial sequence	.	.	.	.	.	.	.	.	.
Zm00001d010262	12.5775	10.9505	12.8818	6.8915	10.4397	8.60559	10.5452	11.3496	10.7905	9.75894	9.01185	10.403	Zm00001d010262	protein_coding	chr8:106443650-106449673:-	gi|212721444|ref|NP_001132448.1|	1337	0	uncharacterized protein LOC100193903 [Zea mays]	gi|212721443|ref|NM_001138976.1|	710	0	Zea mays uncharacterized LOC100193903 (LOC100193903), mRNA	Q54SA5	184	3e-51	WD repeat-containing protein 55 homolog	GO:0042273|ribosomal large subunit biogenesis;	.	.	.	.
Zm00001d010261	4.21761	2.74678	2.51098	3.14097	3.96737	3.69037	4.36708	3.12886	4.51418	4.41211	4.15423	4.89567	Zm00001d010261	protein_coding	chr8:106441757-106443479:+	gi|195621946|gb|ACG32803.1|	402	7e-47	hypothetical protein [Zea mays]	gi|226507787|ref|NM_001146830.1|	537	0	Zea mays LOC100272347 (csu620), mRNA	.	.	.	.	.	.	.	.	.
Zm00001d010260	1.49715	1.13016	0.902914	1.50441	1.16896	1.36103	1.30088	0.60582	0.841678	1.38	1.54026	1.16667	Zm00001d010260	protein_coding	chr8:106438797-106442510:-	gi|413946379|gb|AFW79028.1|	940	4e-116	hypothetical protein ZEAMMB73_382096, partial [Zea mays]	gi|55741088|gb|AY664418.1|	423	0	Zea mays cultivar Mo17 locus 9008, complete sequence	.	.	.	.	.	.	.	.	.
Zm00001d005378	0	0.0367558	0	0	0.110794	0.0376247	0.0719234	0.483815	0.28637	0.181662	0.0378482	0.080629	Zm00001d005378	protein_coding	chr2:171593350-171594999:+	gi|414589093|tpg|DAA39664.1|	1715	0	TPA: hypothetical protein ZEAMMB73_185439 [Zea mays]	gi|195631549|gb|EU964552.1|	1390	0	Zea mays clone 279829 mRNA sequence	Q10PI6	172	5e-47	Lecithin-cholesterol acyltransferase-like 1	GO:0006629|lipid metabolic process;	.	GO:0008374|O-acyltransferase activity;	.	.
Zm00001d028478	0.793177	3.87426	1.61905	0	2.33566	0.793169	0	3.92282	1.50925	0	2.39364	2.54962	Zm00001d028478	protein_coding	chr1:36254761-36254834:+	.	.	.	.	.	.	.	.	.	.	.	.	.	.	.	.	.
Zm00001d028475	21.8609	20.3905	18.8884	23.7481	24.0446	24.8553	21.8676	20.5868	21.881	21.8617	24.2499	22.6855	Zm00001d028475	protein_coding	chr1:36211949-36216035:+	gi|670362801|ref|XP_008653661.1|	1597	0	PREDICTED: probable E3 ubiquitin-protein ligase LUL2 [Zea mays]	gi|242036284|ref|XM_002465492.1|	1368	0	Sorghum bicolor hypothetical protein, mRNA	Q9S752	359	8e-117	Probable E3 ubiquitin-protein ligase LOG2	GO:1901527|abscisic acid-activated signaling pathway involved in stomatal movement;GO:0080144|amino acid homeostasis;GO:0009737|response to abscisic acid;	GO:0005886|plasma membrane;	GO:0016874|ligase activity;GO:0004842|ubiquitin-protein transferase activity;GO:0008270|zinc ion binding;	.	.
Zm00001d028474	9.78251	8.44947	9.05493	10.5145	11.5511	9.056	10.248	7.38656	15.3059	7.37009	8.44726	8.48919	Zm00001d028474	protein_coding	chr1:36140572-36147440:+	gi|226503159|ref|NP_001146370.1|	4370	0	beta-galactosidase precursor [Zea mays]	gi|226503158|ref|NM_001152898.1|	2786	0	Zea mays beta-galactosidase (LOC100279948), mRNA	Q10NX8	138	9e-32	Beta-galactosidase 6	GO:0005975|carbohydrate metabolic process;	GO:0048046|apoplast;GO:0005618|cell wall;GO:0005773|vacuole;	GO:0004565|beta-galactosidase activity;GO:0030246|carbohydrate binding;	.	.
Zm00001d028477	101.382	108.852	101.454	38.2962	41.1302	39.3599	57.1802	67.9928	61.2471	38.9779	39.3411	43.8216	Zm00001d028477	protein_coding	chr1:36246226-36256685:+	gi|194697622|gb|ACF82895.1|	2252	0	unknown [Zea mays]	gi|226500283|ref|NM_001155111.1|	1612	0	Zea mays chorismate synthase 2 (LOC100282199), mRNA	P57720	192	5e-169	Chorismate synthase, chloroplastic	GO:0009073|aromatic amino acid family biosynthetic process;GO:0008652|cellular amino acid biosynthetic process;GO:0009423|chorismate biosynthetic process;	GO:0009507|chloroplast;GO:0005829|cytosol;	GO:0004107|chorismate synthase activity;GO:0010181|FMN binding;	K01736	aroC; chorismate synthase [EC:4.2.3.5]
Zm00001d028471	1047.58	867.217	1035.54	2939.53	2803.77	3194.54	1772.11	1839.19	1839.46	2612.28	2717.18	2592.61	Zm00001d028471	protein_coding	chr1:35960441-35964750:+	gi|670361407|ref|XP_008648014.1|	3462	0	PREDICTED: phosphoenolpyruvate carboxykinase [ATP] isoform X1 [Zea mays]	gi|223947202|gb|BT062988.1|	2536	0	Zea mays full-length cDNA clone ZM_BFc0014E06 mRNA, complete cds	Q9SLZ0	1219	0	Phosphoenolpyruvate carboxykinase [ATP]	GO:0006094|gluconeogenesis;	GO:0005737|cytoplasm;	GO:0005524|ATP binding;GO:0004612|phosphoenolpyruvate carboxykinase (ATP) activity;	.	.
Zm00001d028470	0.0978251	0	0.0998414	0	0	0.0978242	0	0	0	0	0	0.104818	Zm00001d028470	protein_coding	chr1:35940305-35941354:+	gi|670369545|ref|XP_008665962.1|	890	7e-119	PREDICTED: uncharacterized protein LOC103644552 [Zea mays]	gi|226499905|ref|NM_001149609.1|	514	0	Zea mays LOC100275554 (cl40750_1), mRNA	Q5JN42	307	1e-99	Phosphatidylserine decarboxylase proenzyme 2	GO:0006646|phosphatidylethanolamine biosynthetic process;GO:0016540|protein autoprocessing;	GO:0005789|endoplasmic reticulum membrane;GO:0005774|vacuolar membrane;	GO:0005509|calcium ion binding;GO:0004609|phosphatidylserine decarboxylase activity;	.	.
Zm00001d028473	1.07807	0.780123	1.22255	1.27708	1.48932	1.51727	1.33572	1.69829	1.89939	2.15918	1.44595	1.4974	Zm00001d028473	protein_coding	chr1:36041162-36047534:+	gi|212723184|ref|NP_001132078.1|	1085	3e-143	hypothetical protein [Zea mays]	gi|212723183|ref|NM_001138606.1|	937	0	Zea mays hypothetical protein (LOC100193492), mRNA	.	.	.	.	.	.	.	.	.
Zm00001d028472	13.1694	11.5786	13.2354	27.0655	22.1727	21.2171	14.248	11.1991	17.2103	17.786	16.6145	19.7942	Zm00001d028472	protein_coding	chr1:35965499-35970651:-	gi|414865888|tpg|DAA44445.1|	3155	0	TPA: hypothetical protein ZEAMMB73_228015 [Zea mays]	gi|195609835|gb|EU954630.1|	2840	0	Zea mays clone 1474335 mRNA sequence	Q9M8J3	120	1e-26	Protein FAR1-RELATED SEQUENCE 7	GO:0006355|regulation of transcription, DNA-templated;	GO:0005634|nucleus;	GO:0008270|zinc ion binding;	.	.
Zm00001d048550	8.44306	5.51337	6.77386	6.79569	7.09084	8.44298	13.162	12.8174	11.2543	11.1613	9.44691	9.09495	Zm00001d048550	protein_coding	chr9:158532306-158534244:-	gi|413957246|gb|AFW89895.1|	1549	0	formyltetrahydrofolate deformylase [Zea mays]	gi|226499689|ref|NM_001158999.1|	987	0	Zea mays formyltetrahydrofolate deformylase (LOC100286111), mRNA	F4JP46	414	2e-141	Formyltetrahydrofolate deformylase 2, mitochondrial	GO:0006189|'de novo' IMP biosynthetic process;GO:0006730|one-carbon metabolic process;GO:0009853|photorespiration;GO:0046653|tetrahydrofolate metabolic process;	GO:0005739|mitochondrion;	GO:0016597|amino acid binding;GO:0008864|formyltetrahydrofolate deformylase activity;GO:0016742|hydroxymethyl-, formyl- and related transferase activity;	K01433	purU; formyltetrahydrofolate deformylase [EC:3.5.1.10]
Zm00001d048552	4.12891	3.9705	4.21402	4.85513	4.8127	5.57398	6.4252	6.93018	6.62887	6.61603	6.02243	6.17984	Zm00001d048552	protein_coding	chr9:158537471-158553298:-	gi|670440658|ref|XP_008660594.1|	4147	0	PREDICTED: chromodomain-helicase-DNA-binding protein 1-like isoform X2 [Zea mays]	gi|573926848|ref|XM_006650883.1|	1105	0	PREDICTED: Oryza brachyantha chromodomain-helicase-DNA-binding protein 1-like (LOC102704133), mRNA	Q3B7N1	103	5e-21	Chromodomain-helicase-DNA-binding protein 1-like	GO:0006974|cellular response to DNA damage stimulus;GO:0006338|chromatin remodeling;GO:0006281|DNA repair;	GO:0005634|nucleus;	GO:0005524|ATP binding;GO:0008026|ATP-dependent helicase activity;GO:0016887|ATPase activity;GO:0003676|nucleic acid binding;GO:0000166|nucleotide binding;	.	.
Zm00001d051088	0.306662	0.778901	0.938948	1.06737	3.67231	1.28797	0.556899	0.818997	2.10064	0.799541	0.616961	0.525731	Zm00001d051088	protein_coding	chr4:141616659-141619654:+	gi|413923043|gb|AFW62975.1|	3210	0	putative leucine-rich repeat receptor-like protein kinase family protein [Zea mays]	gi|115447304|ref|NM_001053967.1|	139	4e-65	Oryza sativa Japonica Group Os02g0615800 (Os02g0615800) mRNA, complete cds	C0LGP4	300	9e-88	Probable LRR receptor-like serine/threonine-protein kinase At3g47570	.	GO:0016021|integral component of membrane;GO:0005886|plasma membrane;	GO:0005524|ATP binding;GO:0004674|protein serine/threonine kinase activity;	.	.
Zm00001d012354	0.123569	0.181071	0.252231	0.174363	0.0606453	0	0.118106	0.0611134	0.117562	0	0	0.0662006	Zm00001d012354	protein_coding	chr8:172924889-172928317:-	gi|670447176|ref|XP_008663759.1|	1613	0	PREDICTED: uncharacterized protein LOC103642225 isoform X1 [Zea mays]	gi|242077795|ref|XM_002448789.1|	810	0	Sorghum bicolor hypothetical protein, mRNA	.	.	.	.	.	.	.	.	.
Zm00001d012357	0.90617	0.684045	1.6395	0.503716	0.970325	1.02973	0.157474	0.203711	0.0391874	0.477293	0.165735	0.0882675	Zm00001d012357	protein_coding	chr8:172970156-172986132:+	gi|670434742|ref|XP_008657915.1|	560	3e-69	PREDICTED: uncharacterized membrane protein C24H6.13-like [Zea mays]	gi|195627873|gb|EU963649.1|	444	0	Zea mays clone 265131 mRNA sequence	Q9C8G5	100	3e-22	CSC1-like protein ERD4	GO:0006811|ion transport;	GO:0009507|chloroplast;GO:0009941|chloroplast envelope;GO:0016021|integral component of membrane;GO:0016020|membrane;GO:0005886|plasma membrane;GO:0009506|plasmodesma;GO:0005774|vacuolar membrane;GO:0005773|vacuole;	.	.	.
Zm00001d048553	10.0141	9.34355	8.25986	6.6904	9.70916	11.0768	9.96209	11.7248	8.20521	7.65714	8.18216	9.76644	Zm00001d048553	protein_coding	chr9:158559409-158560844:+	gi|670435711|ref|XP_008658448.1|	847	2e-140	PREDICTED: uncharacterized protein LOC100278237 isoform X1 [Zea mays]	gi|223946144|gb|BT062459.1|	1251	0	Zea mays full-length cDNA clone ZM_BFb0301B08 mRNA, complete cds	.	.	.	.	.	.	.	.	.
Zm00001d012351	6.50646	6.28923	5.87165	5.66968	4.97476	5.41058	2.68391	2.10011	4.75668	0	0	3.88938	Zm00001d012351	protein_coding	chr8:172912446-172913614:-	gi|74483463|gb|ABA10486.1|	638	6e-78	faciata 1-like protein [Zea mays]	gi|74483462|gb|DQ060572.1|	588	0	Zea mays faciata 1-like protein mRNA, partial cds	B2ZX90	140	2e-41	Chromatin assembly factor 1 subunit FSM	GO:0016569|covalent chromatin modification;GO:0006310|DNA recombination;GO:0006281|DNA repair;GO:0044772|mitotic cell cycle phase transition;GO:0006334|nucleosome assembly;GO:0010389|regulation of G2/M transition of mitotic cell cycle;GO:0006355|regulation of transcription, DNA-templated;GO:0010449|root meristem growth;GO:0006351|transcription, DNA-templated;GO:0010448|vegetative meristem growth;	GO:0033186|CAF-1 complex;GO:0005634|nucleus;	.	K10750	CHAF1A; chromatin assembly factor 1 subunit A
Zm00001d012350	0	0	0	0	0	0	0	0.0304286	0.117069	0	0	0	Zm00001d012350	protein_coding	chr8:172835583-172837490:+	gi|413951895|gb|AFW84544.1|	2271	0	hypothetical protein ZEAMMB73_255502 [Zea mays]	gi|219362784|ref|NM_001143391.1|	1395	0	Zea mays uncharacterized LOC100217015 (LOC100217015), mRNA	Q9SS80	137	1e-32	UPF0503 protein At3g09070, chloroplastic	GO:0010588|cotyledon vascular tissue pattern formation;GO:0010088|phloem development;GO:0010233|phloem transport;GO:0022622|root system development;	GO:0016324|apical plasma membrane;GO:0009507|chloroplast;GO:0005886|plasma membrane;	.	.	.
Zm00001d012353	119.303	111.948	129.869	207.437	317.377	273.319	356.005	354.167	336.452	778.869	816.542	401.617	RPS17	protein_coding	chr8:172918437-172918835:+	gi|162463621|ref|NP_001105494.1|	500	2e-62	30S ribosomal protein S17, chloroplastic precursor [Zea mays]	gi|195623213|gb|EU961319.1|	399	0	Zea mays clone 234488 hypothetical protein mRNA, complete cds	Q9TJN6	197	1e-63	30S ribosomal protein S17, chloroplastic	GO:0006412|translation;	GO:0009507|chloroplast;GO:0005840|ribosome;	GO:0019843|rRNA binding;GO:0003735|structural constituent of ribosome;	K02961	RP-S17, MRPS17, rpsQ; small subunit ribosomal protein S17
Zm00001d051080	0.683145	0.486994	0.169595	0.052106	0.235599	0.203095	0.141177	0.219155	0.298621	0.106974	0.241447	0	Zm00001d051080	protein_coding	chr4:141102390-141105818:+	gi|670393004|ref|XP_008676904.1|	1041	2e-139	PREDICTED: uncharacterized protein LOC100275070 isoform X3 [Zea mays]	gi|391415042|gb|BT063110.2|	1213	0	Zea mays full-length cDNA clone ZM_BFc0027A11 mRNA, complete cds	Q42563	56.2	1e-07	Adenine phosphoribosyltransferase 2	GO:0006168|adenine salvage;GO:0044209|AMP salvage;	GO:0005737|cytoplasm;	GO:0003999|adenine phosphoribosyltransferase activity;	K00759	APRT, apt; adenine phosphoribosyltransferase [EC:2.4.2.7]
Zm00001d051081	3.18717	2.34083	2.61179	3.05291	2.82014	3.25693	2.57932	2.95697	2.21332	2.94288	1.97747	2.75442	Zm00001d051081	protein_coding	chr4:141308554-141313944:+	gi|815729245|ref|NP_001295199.1|	1632	0	uncharacterized protein LOC100272770 isoform 1 [Zea mays]	gi|194700611|gb|BT039385.1|	1495	0	Zea mays full-length cDNA clone ZM_BFc0010E01 mRNA, complete cds	Q15B89	144	7e-37	UDP-N-acetylglucosamine/UDP-glucose/GDP-mannose transporter (Fragment)	GO:0008643|carbohydrate transport;	GO:0000139|Golgi membrane;GO:0016021|integral component of membrane;	GO:0015165|pyrimidine nucleotide-sugar transmembrane transporter activity;	K15281	SLC35D; solute carrier family 35
Zm00001d051082	5.18098	6.12682	4.80074	3.91186	3.27879	3.61302	6.12477	6.94536	4.92915	3.75224	5.41743	4.74784	Zm00001d051082	protein_coding	chr4:141314024-141316009:-	gi|670397278|ref|XP_008678793.1|	369	1e-40	PREDICTED: proline-, glutamic acid- and leucine-rich protein 1-like [Zea mays]	gi|226494790|ref|NM_001151327.1|	771	0	Zea mays uncharacterized LOC100277872 (LOC100277872), mRNA	.	.	.	.	.	.	.	.	.
Zm00001d051083	0.15438	0.422276	0.126049	0.319498	1.21227	0.370507	0.472175	0.549732	0.264376	0.745379	0.528003	0.529326	Zm00001d051083	protein_coding	chr4:141341799-141343799:+	gi|670397280|ref|XP_008678794.1|	1858	0	PREDICTED: probable LRR receptor-like serine/threonine-protein kinase At3g47570 [Zea mays]	gi|195595090|gb|EU942736.1|	481	0	Zea mays clone 1532818 mRNA sequence	C0LGP4	337	3e-101	Probable LRR receptor-like serine/threonine-protein kinase At3g47570	.	GO:0016021|integral component of membrane;GO:0005886|plasma membrane;	GO:0005524|ATP binding;GO:0004674|protein serine/threonine kinase activity;	.	.
Zm00001d048555	0	0	0	0	0	0	0.136997	0.0708886	0.0681832	0	0	0.0767895	Zm00001d048555	protein_coding	chr9:158628089-158628907:-	gi|242042623|ref|XP_002468706.1|	923	5e-122	hypothetical protein SORBIDRAFT_01g050590 [Sorghum bicolor]	gi|242042622|ref|XM_002468661.1|	608	0	Sorghum bicolor hypothetical protein, mRNA	Q9FIQ5	216	4e-67	Protein TORNADO 2	GO:0009734|auxin-activated signaling pathway;GO:0010305|leaf vascular tissue pattern formation;GO:0009554|megasporogenesis;GO:0009933|meristem structural organization;GO:0009956|radial pattern formation;GO:0009934|regulation of meristem structural organization;GO:0010015|root morphogenesis;	GO:0016021|integral component of membrane;GO:0005886|plasma membrane;GO:0009506|plasmodesma;	.	.	.
Zm00001d026867	0.118099	0	0.241066	0.33329	0	0	0	0	0	0.228083	0	0.12654	Zm00001d026867	protein_coding	chr4:103434329-103434825:-	.	.	.	.	.	.	.	.	.	.	.	.	.	.	.	.	.
Zm00001d030765	2.52104	1.76816	1.73733	5.81744	6.197	5.49453	3.33636	4.17743	2.3165	4.99371	4.70351	4.20194	Zm00001d030765	protein_coding	chr1:158954900-158958936:+	gi|670360567|ref|XP_008680388.1|	3183	0	PREDICTED: nucleotide pyrophosphatase/phosphodiesterase isoform X1 [Zea mays]	gi|226510283|ref|NM_001158576.1|	2135	0	Zea mays nucleotide pyrophosphatase/phosphodiesterase (LOC100285685), mRNA	Q5MAU8	455	0	Probable inactive purple acid phosphatase 27	.	GO:0005576|extracellular region;	GO:0003993|acid phosphatase activity;GO:0046872|metal ion binding;	.	.
Zm00001d030766	12.7089	8.84473	9.02108	13.6184	12.3105	14.9543	19.1796	15.1702	14.0457	19.7925	19.9214	19.2486	Zm00001d030766	protein_coding	chr1:159018373-159022893:+	gi|670364983|ref|XP_008660977.1|	2768	0	PREDICTED: uncharacterized protein LOC103640107 [Zea mays]	gi|226509399|ref|NM_001149623.1|	1314	0	Zea mays uncharacterized LOC100275572 (LOC100275572), mRNA	.	.	.	.	.	.	.	.	.
Zm00001d030767	23.1358	24.0254	27.6235	50.5044	46.9739	58.1241	57.8572	69.3433	62.6565	55.026	51.2005	52.4994	Zm00001d030767	protein_coding	chr1:159023195-159024457:-	gi|293335529|ref|NP_001170291.1|	494	2e-88	uncharacterized protein LOC100384254 [Zea mays]	gi|391415966|gb|BT069602.2|	506	0	Zea mays full-length cDNA clone ZM_BFb0171G09 mRNA, complete cds	Q9LMX4	77.4	1e-14	Probable inactive purple acid phosphatase 1	.	GO:0005576|extracellular region;	GO:0003993|acid phosphatase activity;GO:0046872|metal ion binding;	.	.
Zm00001d030760	7.77735	8.41642	8.28716	6.04457	6.54593	6.71387	7.1665	7.38091	6.70482	6.19609	5.83814	6.0351	Zm00001d030760	protein_coding	chr1:158436910-158446284:-	gi|670359887|ref|XP_008674812.1|	3802	0	PREDICTED: LOC100281484 isoform X1 [Zea mays]	gi|226531685|ref|NM_001154402.1|	2587	0	Zea mays LOC100281484 (si683017d09), mRNA	Q0V8E4	84.3	2e-23	Asparagine synthetase domain-containing protein 1	GO:0006529|asparagine biosynthetic process;GO:0006541|glutamine metabolic process;	.	GO:0004066|asparagine synthase (glutamine-hydrolyzing) activity;	.	.
Zm00001d030761	0	0	0	0	0	0	1.7736	0	0	3.17025	0	0	Zm00001d030761	protein_coding	chr1:158663738-158666141:-	gi|670364160|ref|XP_008658121.1|	365	2e-34	PREDICTED: carotene epsilon-monooxygenase, chloroplastic [Zea mays]	gi|289657729|gb|GU130217.1|	233	2e-117	Zea mays subsp. mays carotene epsilon-ring hydroxylase mRNA, complete cds	Q6TBX7	26.9	2e-27	Carotene epsilon-monooxygenase, chloroplastic	GO:0016117|carotenoid biosynthetic process;	GO:0009507|chloroplast;GO:0009941|chloroplast envelope;GO:0031969|chloroplast membrane;	GO:0020037|heme binding;GO:0005506|iron ion binding;GO:0009974|zeinoxanthin epsilon hydroxylase activity;	K09837	LUT1, CYP97C1; carotene epsilon-monooxygenase [EC:1.14.99.45]
Zm00001d030762	243.146	217.493	208.29	239.328	232.638	248.406	240.651	240.639	234.344	236.747	248.456	225.322	Zm00001d030762	protein_coding	chr1:158943124-158944072:-	gi|226498492|ref|NP_001141309.1|	525	6e-63	uncharacterized protein LOC100273400 [Zea mays]	gi|226498491|ref|NM_001147837.1|	870	0	Zea mays LOC100273400 (si603029f11(46)), mRNA	.	.	.	.	.	.	.	.	.
Zm00001d023462	0.138595	0.180524	0.212178	0.0869185	0	0.023099	0.11039	0.159939	0.0879057	0.0892225	0	0.0495007	Zm00001d023462	protein_coding	chr10:6343058-6349138:+	gi|670443673|ref|XP_008662275.1|	2348	0	PREDICTED: uncharacterized protein LOC100384853 isoform X1 [Zea mays]	gi|293333854|ref|NM_001177289.1|	2407	0	Zea mays LOC100384853 (pco140340(678)), mRNA	Q84WJ2	654	0	Probable DNA primase large subunit	.	GO:1990077|primosome complex;	GO:0051539|4 iron, 4 sulfur cluster binding;GO:0003677|DNA binding;GO:0003896|DNA primase activity;GO:0046872|metal ion binding;	K02685	PRI2; DNA primase large subunit [EC:2.7.7.-]
Zm00001d037758	0	0	0.0667836	0	0	0	0	0	0	0	0	0	Zm00001d037758	protein_coding	chr6:136535730-136540144:-	gi|413944807|gb|AFW77456.1|	1480	0	hypothetical protein ZEAMMB73_873162 [Zea mays]	gi|238836899|gb|GQ184457.1|	117	3e-53	Zea mays clone BAC c0017A20/c00174F14, complete sequence	Q94A34	58.5	3e-08	Phosphatidylinositol/phosphatidylcholine transfer protein SFH12	GO:0015031|protein transport;	GO:0000139|Golgi membrane;GO:0005886|plasma membrane;	.	.	.
Zm00001d037759	0.178637	0.02493	0.104182	0.0720196	0.175344	0.0510387	0.121957	0.378638	0.145675	0.0739286	0.0513419	0.0546875	Zm00001d037759	protein_coding	chr6:136597264-136600860:+	gi|226495397|ref|NP_001151417.1|	2517	0	calmodulin binding protein [Zea mays]	gi|226495396|ref|NM_001157945.1|	1975	0	Zea mays calmodulin binding protein (LOC100285050), mRNA	.	.	.	.	.	.	.	.	.
Zm00001d033237	0	0	0	0	0	0	0	0	0	0	0.0259987	0	Zm00001d033237	protein_coding	chr1:255361226-255391452:-	gi|414869955|tpg|DAA48512.1|	1420	0	TPA: hypothetical protein ZEAMMB73_196848 [Zea mays]	gi|242038734|ref|XM_002466717.1|	575	0	Sorghum bicolor hypothetical protein, mRNA	Q9LXA5	310	4e-93	L-type lectin-domain containing receptor kinase IX.1	GO:0002229|defense response to oomycetes;GO:0010942|positive regulation of cell death;GO:0010726|positive regulation of hydrogen peroxide metabolic process;	GO:0016021|integral component of membrane;GO:0005886|plasma membrane;	GO:0005524|ATP binding;GO:0030246|carbohydrate binding;GO:0004674|protein serine/threonine kinase activity;	.	.
Zm00001d033236	0	0	0	0	0	0	0	0	0	0	0.0718287	0	Zm00001d033236	protein_coding	chr1:255319161-255321117:-	gi|219884289|gb|ACL52519.1|	940	9e-121	unknown [Zea mays]	gi|219888384|gb|BT055960.1|	698	0	Zea mays full-length cDNA clone ZM_BFc0069K11 mRNA, complete cds	Q9JJQ0	103	2e-23	GPI mannosyltransferase 3	GO:0006506|GPI anchor biosynthetic process;GO:0006505|GPI anchor metabolic process;	GO:0005789|endoplasmic reticulum membrane;GO:0016021|integral component of membrane;	GO:0000030|mannosyltransferase activity;	K05286	PIGB; phosphatidylinositol glycan, class B [EC:2.4.1.-]
Zm00001d033234	0.290159	0.161975	0.253834	0.0779873	0.122062	0.0829019	0.0792376	0.164005	0.197182	0	0.0416971	0.3109	Zm00001d033234	protein_coding	chr1:255293638-255295053:-	gi|670367524|ref|XP_008665095.1|	1575	0	PREDICTED: protein kinase PINOID-like [Zea mays]	gi|242038732|ref|XM_002466716.1|	1075	0	Sorghum bicolor hypothetical protein, mRNA	Q2QM77	416	3e-139	Protein kinase PINOID	GO:0009734|auxin-activated signaling pathway;GO:0009908|flower development;GO:0035556|intracellular signal transduction;GO:2000012|regulation of auxin polar transport;GO:0048364|root development;GO:0048367|shoot system development;	GO:0005737|cytoplasm;GO:0005634|nucleus;GO:0005886|plasma membrane;	GO:0005524|ATP binding;GO:0004674|protein serine/threonine kinase activity;	.	.
Zm00001d033233	0.5112	0.431291	0.332014	0.240445	0.11404	0.278834	0.0888365	0.160889	0.154748	0.11219	0.210368	0.0746919	Zm00001d033233	protein_coding	chr1:255287266-255290302:+	gi|670367518|ref|XP_008665093.1|	1448	0	PREDICTED: putative hydrolase C777.06c isoform X1 [Zea mays]	gi|573938376|ref|XM_006651566.1|	198	9e-98	PREDICTED: Oryza brachyantha wall-associated receptor kinase 2-like (LOC102699854), mRNA	O74545	83.2	5e-17	Putative hydrolase C777.06c	.	GO:0005829|cytosol;GO:0005634|nucleus;	GO:0016787|hydrolase activity;	.	.
Zm00001d033232	0.0536518	0.104825	0.0547576	0	0.105326	0	0	0.265346	0	0.0518086	0	0.0574868	Zm00001d033232	protein_coding	chr1:255276609-255280338:-	gi|414871767|tpg|DAA50324.1|	864	2e-112	TPA: hypothetical protein ZEAMMB73_534968 [Zea mays]	gi|239049997|ref|NM_001138499.2|	768	0	Zea mays uncharacterized LOC100193369 (LOC100193369), mRNA	.	.	.	.	.	.	.	.	.
Zm00001d033231	15.7032	21.9693	18.7622	0.343804	0.322863	0.462929	5.96167	7.43496	5.12291	0.470557	0.318622	0.848462	Zm00001d033231	protein_coding	chr1:255266246-255275500:+	gi|226506340|ref|NP_001148569.1|	1465	0	beta-expansin 4 precursor [Zea mays]	gi|226506339|ref|NM_001155097.1|	1482	0	Zea mays beta-expansin 4 (LOC100282185), mRNA	Q10G40	326	1e-101	Expansin-B12	GO:0071555|cell wall organization;GO:0019953|sexual reproduction;	GO:0005618|cell wall;GO:0005576|extracellular region;GO:0016020|membrane;	.	.	.
Zm00001d029025	5.29809	8.94229	6.76619	0	0	0.0554769	0.344661	0.137188	0.369466	0.0267857	0.0837096	0.0297215	Zm00001d029025	protein_coding	chr1:55178515-55181462:+	gi|670363402|ref|XP_008655298.1|	2901	0	PREDICTED: 2,3-bisphosphoglycerate-independent phosphoglycerate mutase-like isoform X1 [Zea mays]	gi|242041054|ref|XM_002467877.1|	1209	0	Sorghum bicolor hypothetical protein, mRNA	P35493	915	0	2,3-bisphosphoglycerate-independent phosphoglycerate mutase	GO:0006007|glucose catabolic process;GO:0006096|glycolytic process;	GO:0005737|cytoplasm;	GO:0030145|manganese ion binding;GO:0004619|phosphoglycerate mutase activity;	.	.
Zm00001d029027	92.0432	71.6589	48.061	48.7225	97.6005	90.6986	60.8288	58.9036	71.5894	53.7297	73.9115	76.699	Zm00001d029027	protein_coding	chr1:55241838-55244510:+	gi|212721604|ref|NP_001131876.1|	911	2e-120	uncharacterized protein LOC100193255 [Zea mays]	gi|212721603|ref|NM_001138404.1|	929	0	Zea mays LOC100193255 (pco132392), mRNA	P51204	62.8	7e-11	Uncharacterized protein ycf54	.	GO:0009507|chloroplast;	.	.	.
Zm00001d040572	0	0	0.175932	0.162159	0.0846007	0.0861887	0	0	0.0820001	0	0	0	Zm00001d040572	protein_coding	chr3:50775998-50776879:+	gi|670361787|ref|XP_008650376.1|	637	1e-76	PREDICTED: protein FIZZY-RELATED 2-like [Zea mays]	gi|293334350|ref|NM_001176726.1|	418	0	Zea mays uncharacterized LOC100384147 (LOC100384147), mRNA	Q8L3Z8	146	2e-39	Protein FIZZY-RELATED 2	GO:0051301|cell division;GO:0016049|cell growth;GO:0042023|DNA endoreduplication;GO:0007067|mitotic nuclear division;GO:1904668|positive regulation of ubiquitin protein ligase activity;GO:0016567|protein ubiquitination;GO:0010091|trichome branching;	GO:0005634|nucleus;	GO:0097027|ubiquitin-protein transferase activator activity;	K03364	CDH1; cell division cycle 20-like protein 1, cofactor of APC complex
Zm00001d040573	0	0	0	0.0582437	0.121547	0.185742	0.118355	0.0612424	0.11781	0.119575	0	0.0663403	Zm00001d040573	protein_coding	chr3:50777542-50778970:+	gi|293335537|ref|NP_001168259.1|	800	2e-95	uncharacterized protein LOC100382023 [Zea mays]	gi|407232681|gb|JX428502.1|	457	0	Zea mays subsp. mays clone pUT3100 ABI32 ABI3VP1 type transcription factor mRNA, partial cds	Q6Z3U3	257	2e-76	B3 domain-containing protein Os07g0679700	GO:0006355|regulation of transcription, DNA-templated;GO:0006351|transcription, DNA-templated;	GO:0005634|nucleus;	GO:0003677|DNA binding;GO:0008270|zinc ion binding;	.	.
Zm00001d040571	7.09754	7.67998	7.93908	5.32579	5.80106	5.643	5.57835	6.2556	6.9715	5.92032	5.59317	5.38555	Zm00001d040571	protein_coding	chr3:50763985-50771779:+	gi|670386501|ref|XP_008673963.1|	4576	0	PREDICTED: squamosa promoter-binding-like protein 1 [Zea mays]	gi|242052696|ref|XM_002455449.1|	1070	0	Sorghum bicolor hypothetical protein, mRNA	Q9LGU7	153	2e-36	Squamosa promoter-binding-like protein 1	GO:0006355|regulation of transcription, DNA-templated;GO:0006351|transcription, DNA-templated;	GO:0005634|nucleus;	GO:0003677|DNA binding;GO:0046872|metal ion binding;	.	.
Zm00001d044899	11.4129	8.49468	14.9762	14.0594	14.9367	15.2171	42.3349	44.3497	57.9103	16.2689	25.4214	66.3845	Zm00001d044899	protein_coding	chr9:6706712-6706927:-	gi|312600946|gb|ADQ92359.1|	146	3e-10	MADS-box [Brachypodium distachyon]	gi|195639745|gb|EU967223.1|	182	5e-90	Zea mays clone 300498 mRNA sequence	Q69TG5	56.2	9e-10	MADS-box transcription factor 55	GO:0000165|MAPK cascade;GO:0045944|positive regulation of transcription from RNA polymerase II promoter;GO:0006351|transcription, DNA-templated;	GO:0005634|nucleus;	GO:0000977|RNA polymerase II regulatory region sequence-specific DNA binding;GO:0003700|transcription factor activity, sequence-specific DNA binding;	.	.
Zm00001d044898	1.74209	3.40369	4.17146	4.53822	3.61726	3.81916	6.01989	7.09153	3.05984	6.79367	6.47048	8.25619	Zm00001d044898	protein_coding	chr9:6691109-6692081:+	gi|195628602|gb|ACG36131.1|	698	2e-89	copper ion binding protein [Zea mays]	gi|226529965|ref|NM_001157110.1|	783	0	Zea mays LOC100284215 (pco101548(16)), mRNA	.	.	.	.	.	.	.	.	.
Zm00001d040579	0	0	0	0	0	0	0	0	0	0	0	0.0649026	Zm00001d040579	protein_coding	chr3:51168951-51170008:-	gi|414877171|tpg|DAA54302.1|	1160	2e-156	TPA: hypothetical protein ZEAMMB73_020547 [Zea mays]	gi|242057124|ref|XM_002457663.1|	593	0	Sorghum bicolor hypothetical protein, mRNA	A7QEU4	144	4e-57	Peroxidase 5	GO:0042744|hydrogen peroxide catabolic process;GO:0006979|response to oxidative stress;	GO:0005576|extracellular region;	GO:0020037|heme binding;GO:0046872|metal ion binding;GO:0004601|peroxidase activity;	.	.
Zm00001d039762	8.30244	8.31596	7.56185	2.37271	4.43574	4.09863	7.13181	11.5388	6.94901	6.34272	4.96872	5.57401	Zm00001d039762	protein_coding	chr3:14137632-14141177:+	gi|212722676|ref|NP_001132461.1|	960	5e-126	uncharacterized protein LOC100193917 [Zea mays]	gi|223944086|gb|BT061430.1|	526	0	Zea mays full-length cDNA clone ZM_BFb0145I14 mRNA, complete cds	Q9C8Z4	200	1e-54	Uncharacterized protein At3g06530	GO:0000462|maturation of SSU-rRNA from tricistronic rRNA transcript (SSU-rRNA, 5.8S rRNA, LSU-rRNA);GO:0045943|positive regulation of transcription from RNA polymerase I promoter;	GO:0030686|90S preribosome;GO:0032040|small-subunit processome;GO:0034455|t-UTP complex;	GO:0030515|snoRNA binding;	K14550	UTP10, HEATR1; U3 small nucleolar RNA-associated protein 10
Zm00001d039761	0	0	0	0	0	0	0.0286372	0	0.114022	0.0289324	0	0	Zm00001d039761	protein_coding	chr3:14133477-14135554:-	gi|414876237|tpg|DAA53368.1|	3523	0	TPA: hypothetical protein ZEAMMB73_133509 [Zea mays]	gi|264657332|gb|AC203430.5|	1829	0	Zea mays BAC clone CH201-142M10 from chromosome 5, complete sequence	Q5SVZ6	162	2e-40	Zinc finger MYM-type protein 1	.	GO:0005737|cytoplasm;GO:0005654|nucleoplasm;	GO:0003677|DNA binding;GO:0000981|RNA polymerase II transcription factor activity, sequence-specific DNA binding;GO:0008270|zinc ion binding;	.	.
Zm00001d039764	0.11669	0.151992	0.198492	0	0.229078	0	0	0.0384743	0.037006	0.0375604	0.0391273	0.083354	Zm00001d039764	protein_coding	chr3:14220288-14222436:-	gi|293333517|ref|NP_001168590.1|	1023	8e-134	putative HLH DNA-binding domain superfamily protein [Zea mays]	gi|293333516|ref|NM_001175119.1|	1333	0	Zea mays putative HLH DNA-binding domain superfamily protein (bHLH104), mRNA	O80674	89.7	1e-18	Transcription factor bHLH106	GO:0042538|hyperosmotic salinity response;GO:0006355|regulation of transcription, DNA-templated;GO:0006351|transcription, DNA-templated;	GO:0009941|chloroplast envelope;GO:0005634|nucleus;	GO:0003677|DNA binding;GO:0003700|transcription factor activity, sequence-specific DNA binding;	.	.
Zm00001d039769	1.16138	2.58054	2.8006	0.814033	0.737626	0.717314	2.23095	1.61053	1.98237	1.4953	0.6414	0.853994	Zm00001d039769	protein_coding	chr3:14333996-14339635:+	gi|670385760|ref|XP_008673686.1|	2243	0	PREDICTED: E3 ubiquitin-protein ligase MBR1 [Zea mays]	gi|293334008|ref|NM_001177085.1|	1937	0	Zea mays uncharacterized LOC100384577 (LOC100384577), mRNA	Q9ZQF9	116	1e-25	E3 ubiquitin-protein ligase MBR1	GO:0009908|flower development;GO:0043161|proteasome-mediated ubiquitin-dependent protein catabolic process;GO:0016567|protein ubiquitination;GO:0010228|vegetative to reproductive phase transition of meristem;	.	GO:0016874|ligase activity;GO:0008270|zinc ion binding;	.	.
Zm00001d039768	10.5121	8.98902	12.4363	7.68551	8.78565	9.03422	20.308	17.2656	14.6702	19.5481	9.9574	10.666	Zm00001d039768	protein_coding	chr3:14322487-14330117:+	gi|414876245|tpg|DAA53376.1|	2266	0	TPA: glutaryl-CoA dehydrogenase [Zea mays]	gi|226508435|ref|NM_001156834.1|	1634	0	Zea mays LOC100283936 (cl716_1), mRNA	Q96329	200	5e-156	Acyl-coenzyme A oxidase 4, peroxisomal	GO:0009793|embryo development ending in seed dormancy;GO:0006635|fatty acid beta-oxidation;GO:0033539|fatty acid beta-oxidation using acyl-CoA dehydrogenase;GO:0055088|lipid homeostasis;GO:0046459|short-chain fatty acid metabolic process;	GO:0009514|glyoxysome;GO:0005777|peroxisome;	GO:0003995|acyl-CoA dehydrogenase activity;GO:0003997|acyl-CoA oxidase activity;GO:0009055|electron carrier activity;GO:0000062|fatty-acyl-CoA binding;GO:0050660|flavin adenine dinucleotide binding;GO:0052890|oxidoreductase activity, acting on the CH-CH group of donors, with a flavin as acceptor;	K00232	E1.3.3.6, ACOX1, ACOX3; acyl-CoA oxidase [EC:1.3.3.6]
Zm00001d015676	1.0865	0.990638	0.862472	0.31798	0.402888	0.362163	0.715388	1.09858	0.620212	0.373039	0.874354	0.646756	Zm00001d015676	protein_coding	chr5:105122102-105125112:-	gi|670433262|ref|XP_008657119.1|	1107	3e-142	PREDICTED: clathrin heavy chain 1-like [Zea mays]	gi|242082481|ref|XM_002441621.1|	650	0	Sorghum bicolor hypothetical protein, mRNA	Q2QYW2	263	6e-78	Clathrin heavy chain 2	GO:0006886|intracellular protein transport;GO:0016192|vesicle-mediated transport;	GO:0030132|clathrin coat of coated pit;GO:0030130|clathrin coat of trans-Golgi network vesicle;	GO:0005198|structural molecule activity;	K04646	CLTC; clathrin heavy chain
Zm00001d052232	0	0	0.0485846	0.0223905	0	0	0	0.0235433	0	0	0	0	Zm00001d052232	protein_coding	chr4:184156145-184159248:-	gi|670398531|ref|XP_008679304.1|	2765	0	PREDICTED: type I inositol 1,4,5-trisphosphate 5-phosphatase CVP2-like [Zea mays]	gi|226499617|ref|NM_001148479.1|	1244	0	Zea mays LOC100274100 (si707051g05), mRNA	Q9LR47	400	7e-128	Type IV inositol polyphosphate 5-phosphatase 6	GO:0009738|abscisic acid-activated signaling pathway;GO:0030154|cell differentiation;GO:0010588|cotyledon vascular tissue pattern formation;GO:0046855|inositol phosphate dephosphorylation;GO:0048016|inositol phosphate-mediated signaling;GO:0032957|inositol trisphosphate metabolic process;GO:0010305|leaf vascular tissue pattern formation;GO:0046856|phosphatidylinositol dephosphorylation;GO:0010067…	GO:0005622|intracellular;	GO:0046030|inositol trisphosphate phosphatase activity;GO:0034485|phosphatidylinositol-3,4,5-trisphosphate 5-phosphatase activity;GO:0004439|phosphatidylinositol-4,5-bisphosphate 5-phosphatase activity;	.	.
Zm00001d052233	2.27462	2.27038	2.49814	1.58156	1.65025	1.28564	1.86686	1.78526	2.11701	1.28923	1.51712	1.43054	Zm00001d052233	protein_coding	chr4:184160265-184163189:-	gi|670392152|ref|XP_008676446.1|	2220	0	PREDICTED: uncharacterized protein LOC100191671 isoform X1 [Zea mays]	gi|194692397|gb|BT035278.1|	1623	0	Zea mays full-length cDNA clone ZM_BFb0052P16 mRNA, complete cds	Q6MEW4	252	5e-78	2,3-bisphosphoglycerate-dependent phosphoglycerate mutase	GO:0006094|gluconeogenesis;GO:0006096|glycolytic process;	.	GO:0046538|2,3-bisphosphoglycerate-dependent phosphoglycerate mutase activity;	K01834	PGAM, gpmA; 2,3-bisphosphoglycerate-dependent phosphoglycerate mutase [EC:5.4.2.11]
Zm00001d052230	4.99102	4.58784	4.75555	3.75954	3.10933	3.35187	3.85502	4.11706	3.4518	3.16561	3.26062	3.65069	Zm00001d052230	protein_coding	chr4:184114356-184118862:+	gi|226500138|ref|NP_001143609.1|	1570	0	uncharacterized protein LOC100276322 [Zea mays]	gi|226500137|ref|NM_001150137.1|	1530	0	Zea mays LOC100276322 (pco139316), mRNA	.	.	.	.	.	.	.	.	.
Zm00001d052231	8.61728	8.32744	9.64831	5.85581	6.52051	4.69185	6.23829	6.59382	5.43615	5.54001	6.12161	6.32141	Zm00001d052231	protein_coding	chr4:184152128-184156210:+	gi|670394334|ref|XP_008677597.1|	1817	0	PREDICTED: uncharacterized protein LOC100383282 isoform X1 [Zea mays]	gi|293335890|ref|NM_001175942.1|	1549	0	Zea mays hypothetical protein (LOC100383282), mRNA	P53860	75.1	5e-13	Phosphatidylinositol transfer protein PDR16	GO:0009873|ethylene-activated signaling pathway;GO:0009409|response to cold;GO:0006970|response to osmotic stress;GO:0009414|response to water deprivation;GO:0006351|transcription, DNA-templated;	GO:0005634|nucleus;	GO:0043565|sequence-specific DNA binding;GO:0003700|transcription factor activity, sequence-specific DNA binding;	.	.
Zm00001d036008	20.8291	24.965	23.9788	11.6324	12.1376	12.6952	15.0494	18.1023	13.5422	9.20762	9.31533	10.3345	Zm00001d036008	protein_coding	chr6:65514626-65517557:-	gi|683523981|ref|NP_001288692.1|	2277	0	calcium dependent protein kinase14 [Zea mays]	gi|195645321|gb|EU970011.1|	2111	0	Zea mays clone 338515 calcium-dependent protein kinase, isoform AK1 mRNA, complete cds	Q3E9C0	305	4e-93	Calcium-dependent protein kinase 34	GO:0009738|abscisic acid-activated signaling pathway;GO:0035556|intracellular signal transduction;GO:0018105|peptidyl-serine phosphorylation;GO:0046777|protein autophosphorylation;GO:0080092|regulation of pollen tube growth;	GO:0005737|cytoplasm;GO:0005634|nucleus;GO:0005886|plasma membrane;	GO:0005524|ATP binding;GO:0005509|calcium ion binding;GO:0009931|calcium-dependent protein serine/threonine kinase activity;GO:0005516|calmodulin binding;GO:0004683|calmodulin-dependent protein kinase activity;GO:0004672|protein kinase activity;	K13412	CPK; calcium-dependent protein kinase [EC:2.7.11.1]
Zm00001d036004	3.8925	3.97425	4.62738	2.893	2.8289	3.17196	4.3083	4.32826	3.76182	3.1309	2.87261	3.52112	Zm00001d036004	protein_coding	chr6:65324773-65335323:-	gi|670412500|ref|XP_008647404.1|	2834	0	PREDICTED: hypothetical protein isoform X1 [Zea mays]	gi|212721729|ref|NM_001138624.1|	1850	0	Zea mays hypothetical protein (LOC100193512), mRNA	Q9XI84	56.2	2e-06	[Fructose-bisphosphate aldolase]-lysine N-methyltransferase, chloroplastic	GO:0018026|peptidyl-lysine monomethylation;GO:0018023|peptidyl-lysine trimethylation;	GO:0009507|chloroplast;GO:0009570|chloroplast stroma;	GO:0030785|[ribulose-bisphosphate carboxylase]-lysine N-methyltransferase activity;GO:0016279|protein-lysine N-methyltransferase activity;	K00592	E2.1.1.127; [ribulose-bisphosphate carboxylase]-lysine N-methyltransferase [EC:2.1.1.127]
Zm00001d036003	0.50382	0.656241	0.428504	0.157983	0	0	0.240774	0	0	0	0	0	Zm00001d036003	protein_coding	chr6:65322473-65323171:+	gi|293332005|ref|NP_001170481.1|	820	1e-107	DRE-binding protein 4 [Zea mays]	gi|293332004|ref|NM_001177010.1|	699	0	Zea mays DRE-binding protein 4 (DBP4), mRNA	Q9LWV3	172	1e-51	Dehydration-responsive element-binding protein 1C	GO:0006351|transcription, DNA-templated;	GO:0005634|nucleus;	GO:0003677|DNA binding;GO:0003700|transcription factor activity, sequence-specific DNA binding;	.	.
Zm00001d036002	0	0	0	0	0	0	0	0	0	0	0	0.0969038	Zm00001d036002	protein_coding	chr6:65319552-65320753:-	gi|670415401|ref|XP_008648768.1|	676	6e-87	PREDICTED: ATP-dependent zinc metalloprotease FTSH 8, mitochondrial-like [Zea mays]	gi|226508851|ref|NM_001151857.1|	401	0	Zea mays uncharacterized LOC100278654 (LOC100278654), mRNA	Q0DHL4	145	3e-38	ATP-dependent zinc metalloprotease FTSH 8, mitochondrial	GO:0042407|cristae formation;GO:0008053|mitochondrial fusion;GO:0034982|mitochondrial protein processing;GO:0006461|protein complex assembly;GO:0045041|protein import into mitochondrial intermembrane space;	GO:0009535|chloroplast thylakoid membrane;GO:0016021|integral component of membrane;GO:0005743|mitochondrial inner membrane;	GO:0005524|ATP binding;GO:0004176|ATP-dependent peptidase activity;GO:0004222|metalloendopeptidase activity;GO:0008237|metallopeptidase activity;GO:0008270|zinc ion binding;	K08956	AFG3; AFG3 family protein [EC:3.4.24.-]
Zm00001d036001	59.2206	70.9439	78.6775	35.1621	35.2062	32.2869	52.9923	59.3248	44.5924	32.9541	34.6924	35.4749	Zm00001d036001	protein_coding	chr6:65313239-65315468:+	gi|413942685|gb|AFW75334.1|	1502	0	hypothetical protein ZEAMMB73_104531 [Zea mays]	gi|212720884|ref|NM_001137903.1|	1277	0	Zea mays peroxisomal membrane protein PEX11-1 isoform 1 (LOC100192700), mRNA	Q5VRJ8	124	9e-33	Peroxisomal membrane protein 11-5	GO:0016559|peroxisome fission;GO:0044375|regulation of peroxisome size;	GO:0005779|integral component of peroxisomal membrane;GO:0005778|peroxisomal membrane;	.	.	.
Zm00001d036000	0	0	0	0.327362	0	0	0	0	0	0	0	0	Zm00001d036000	protein_coding	chr6:65226988-65229647:+	gi|414878760|tpg|DAA55891.1|	656	5e-83	TPA: putative calmodulin-binding family protein [Zea mays]	gi|195594730|gb|EU942376.1|	238	1e-120	Zea mays clone 1488390 mRNA sequence	Q6ZHZ1	50.1	3e-06	Probable sucrose-phosphate synthase 4	GO:0005986|sucrose biosynthetic process;	.	GO:0016157|sucrose synthase activity;GO:0046524|sucrose-phosphate synthase activity;	K00696	E2.4.1.14; sucrose-phosphate synthase [EC:2.4.1.14]
Zm00001d033187	4.4466	3.86454	5.3833	7.87549	7.70582	7.32915	3.42933	4.24665	3.23849	5.27105	5.27502	5.35589	Zm00001d033187	protein_coding	chr1:253272958-253275838:+	gi|414871701|tpg|DAA50258.1|	2003	0	TPA: glycerophosphoryl diester phosphodiesterase [Zea mays]	gi|226495254|ref|NM_001156704.1|	1440	0	Zea mays LOC100283806 (si605064b07), mRNA	Q9SD81	58.9	5e-08	Glycerophosphodiester phosphodiesterase GDPD6	GO:0006071|glycerol metabolic process;GO:0006629|lipid metabolic process;	.	GO:0008889|glycerophosphodiester phosphodiesterase activity;	K01126	E3.1.4.46, glpQ, ugpQ; glycerophosphoryl diester phosphodiesterase [EC:3.1.4.46]
Zm00001d033186	16.3545	15.5977	14.0526	8.9998	8.05821	6.91665	11.8626	19.1181	11.2545	10.0498	11.7046	8.51932	Zm00001d033186	protein_coding	chr1:253268936-253272028:+	gi|195609852|gb|ACG26756.1|	266	2e-26	hypothetical protein [Zea mays]	gi|386650088|gb|JQ887186.1|	730	0	Zea mays isolate 5003 clone 1 GRMZM2G058057-like gene, partial sequence	Q9SD80	68.6	1e-13	Mitochondrial import receptor subunit TOM5 homolog	GO:0015031|protein transport;	GO:0016021|integral component of membrane;GO:0005741|mitochondrial outer membrane;GO:0005739|mitochondrion;GO:0009536|plastid;	.	.	.
Zm00001d033181	8.9058	7.50499	7.39135	3.08412	3.79444	4.72199	6.29052	10.3338	8.72896	6.63888	5.0946	4.48282	Zm00001d033181	protein_coding	chr1:253170182-253176488:+	gi|670367490|ref|XP_008665080.1|	3354	0	PREDICTED: uncharacterized protein LOC103643674 [Zea mays]	gi|242038890|ref|XM_002466795.1|	1375	0	Sorghum bicolor hypothetical protein, mRNA	F4I0K2	481	3e-159	Fructokinase-like 2, chloroplastic	GO:0009658|chloroplast organization;GO:0009662|etioplast organization;GO:0042793|transcription from plastid promoter;	GO:0042644|chloroplast nucleoid;GO:0009295|nucleoid;	GO:0016301|kinase activity;	.	.
Zm00001d033180	3.76086	5.40105	8.23446	4.5055	6.21565	8.35738	2.64218	2.48001	4.0062	2.82462	4.20351	2.99643	Zm00001d033180	protein_coding	chr1:253162491-253166753:+	gi|212722616|ref|NP_001131939.1|	2239	0	uncharacterized protein LOC100193331 precursor [Zea mays]	gi|195655040|gb|EU974870.1|	1695	0	Zea mays clone 460186 cytochrome P450 CYP85A1 mRNA, complete cds	Q8GSQ1	752	0	Cytochrome P450 85A1	GO:0016132|brassinosteroid biosynthetic process;GO:0010268|brassinosteroid homeostasis;GO:0022900|electron transport chain;GO:0001578|microtubule bundle formation;GO:0009647|skotomorphogenesis;GO:0016125|sterol metabolic process;	GO:0016021|integral component of membrane;	GO:0020037|heme binding;GO:0005506|iron ion binding;GO:0004497|monooxygenase activity;GO:0016705|oxidoreductase activity, acting on paired donors, with incorporation or reduction of molecular oxygen;	K12640	CYP85A2, BR6OX2; brassinosteroid-6-oxidase 2 [EC:1.14.-.-]
Zm00001d002088	0.0998216	0	0	0	0	0	0	0	0	0	0	0	Zm00001d002088	protein_coding	chr2:5784528-5785115:+	gi|226533124|ref|NP_001151659.1|	399	2e-45	DNA-binding WRKY [Zea mays]	gi|226528480|ref|NM_001157010.1|	588	0	Zea mays DNA-binding WRKY (LOC100284113), mRNA	.	.	.	.	.	.	.	.	.
Zm00001d033189	2.20018	1.83735	2.13687	2.16988	1.53263	1.52592	1.93332	1.79017	2.19452	1.43924	1.10661	1.25477	Zm00001d033189	protein_coding	chr1:253284685-253287730:-	gi|414871704|tpg|DAA50261.1|	764	1e-97	TPA: hypothetical protein ZEAMMB73_078143 [Zea mays]	gi|293331986|ref|NM_001176837.1|	1487	0	Zea mays uncharacterized LOC100384272 (LOC100384272), mRNA	.	.	.	.	.	.	.	.	.
Zm00001d033188	0.284139	0.118961	0.20714	0.878247	0.557803	0.608864	1.00872	0.361355	0.424801	0.470362	0.571649	0.739378	Zm00001d033188	protein_coding	chr1:253276754-253278199:-	gi|226505792|ref|NP_001151861.1|	2552	0	UDP-glucose 6-dehydrogenase [Zea mays]	gi|226505791|ref|NM_001158389.1|	1419	0	Zea mays UDP-glucose 6-dehydrogenase (LOC100285497), mRNA	B7F958	881	0	UDP-glucose 6-dehydrogenase 2	GO:0005975|carbohydrate metabolic process;GO:0006024|glycosaminoglycan biosynthetic process;GO:0006065|UDP-glucuronate biosynthetic process;	GO:0005829|cytosol;GO:0005634|nucleus;	GO:0051287|NAD binding;GO:0003979|UDP-glucose 6-dehydrogenase activity;	K00012	UGDH, ugd; UDPglucose 6-dehydrogenase [EC:1.1.1.22]
Zm00001d002089	30.9578	26.8337	29.8952	42.8716	49.1563	53.0231	38.2881	31.6417	45.541	46.3891	47.0842	47.1579	Zm00001d002089	protein_coding	chr2:5787176-5800531:-	gi|670374857|ref|XP_008668784.1|	8668	0	PREDICTED: clustered mitochondria protein homolog isoform X1 [Zea mays]	gi|242074555|ref|XM_002447169.1|	3119	0	Sorghum bicolor hypothetical protein, mRNA	A8XAA9	64.3	2e-09	Clustered mitochondria protein homolog	GO:0048312|intracellular distribution of mitochondria;	GO:0005737|cytoplasm;	.	K03255	TIF31, CLU1; protein TIF31
Zm00001d007258	6.24533	3.13151	2.08708	4.41928	6.0217	10.943	7.50116	8.25492	4.62722	4.16283	5.17045	7.28394	Zm00001d007258	protein_coding	chr2:225923664-225924725:-	gi|670379771|ref|XP_008670701.1|	1493	0	PREDICTED: probable carboxylesterase 18 [Zea mays]	gi|195635208|gb|EU964955.1|	1000	0	Zea mays clone 282766 mRNA sequence	Q9LT10	246	7e-77	Probable carboxylesterase 18	GO:0008152|metabolic process;GO:0009860|pollen tube growth;	.	GO:0052689|carboxylic ester hydrolase activity;	.	.
Zm00001d007259	10.6089	11.772	9.47415	7.4307	9.90401	7.84131	9.20308	9.92343	11.2452	6.68117	8.29388	9.32857	Zm00001d007259	protein_coding	chr2:225983638-225991220:+	gi|223943287|gb|ACN25727.1|	1285	5e-173	unknown [Zea mays]	gi|226532445|ref|NM_001151159.1|	955	0	Zea mays uncharacterized LOC100277650 (LOC100277650), mRNA	.	.	.	.	.	.	.	.	.
Zm00001d007251	0.827198	1.19456	1.10119	0.169164	0.141208	0.107894	0.0343751	0.249022	0.034217	0.104189	0.253249	0.115608	Zm00001d007251	protein_coding	chr2:225688832-225690463:+	gi|670379763|ref|XP_008670697.1|	2471	0	PREDICTED: adenine/guanine permease AZG2-like [Zea mays]	gi|226528309|ref|NM_001148356.1|	1246	0	Zea mays hypothetical protein (LOC100273969), mRNA	Q84MA8	564	0	Adenine/guanine permease AZG2	GO:0015853|adenine transport;GO:0015854|guanine transport;GO:0006863|purine nucleobase transport;	GO:0016021|integral component of membrane;	GO:0005345|purine nucleobase transmembrane transporter activity;GO:0005215|transporter activity;	.	.
Zm00001d007256	0.0321441	0	0	0.151191	0.063103	0.0321438	0	0	0.0611633	0	0.0323347	0	Zm00001d007256	protein_coding	chr2:225879195-225887170:+	gi|670379769|ref|XP_008670700.1|	1605	0	PREDICTED: uncharacterized protein LOC103647970 isoform X2 [Zea mays]	gi|195593412|gb|EU941058.1|	775	0	Zea mays clone 1281883 mRNA sequence	.	.	.	.	.	.	.	.	.
Zm00001d007257	0	0.110162	0	0	0	0	0.161672	0	0	0.108893	0.113435	0	Zm00001d007257	protein_coding	chr2:225909347-225910387:-	gi|414591302|tpg|DAA41873.1|	1621	0	TPA: gibberellin receptor GID1L2 [Zea mays]	gi|226498283|ref|NM_001157617.1|	978	0	Zea mays gibberellin receptor GID1L2 (LOC100284722), mRNA	Q9LT10	285	3e-92	Probable carboxylesterase 18	GO:0008152|metabolic process;GO:0009860|pollen tube growth;	.	GO:0052689|carboxylic ester hydrolase activity;	.	.
Zm00001d007254	0.504398	0.459895	0.291717	0.537757	0.214543	0.538019	0.417819	0.748382	0.55986	0.51954	0.490476	0.396331	Zm00001d007254	protein_coding	chr2:225770946-225776359:+	gi|414591299|tpg|DAA41870.1|	4032	0	TPA: putative leucine-rich repeat receptor-like protein kinase family protein [Zea mays]	gi|242070622|ref|XM_002450543.1|	2015	0	Sorghum bicolor hypothetical protein, mRNA	O49545	827	0	Leucine-rich repeat receptor-like serine/threonine-protein kinase BAM1	GO:0030154|cell differentiation;GO:0048437|floral organ development;GO:0048229|gametophyte development;GO:0010075|regulation of meristem growth;	GO:0016021|integral component of membrane;GO:0005886|plasma membrane;	GO:0005524|ATP binding;GO:0043621|protein self-association;GO:0004674|protein serine/threonine kinase activity;GO:0033612|receptor serine/threonine kinase binding;	.	.
Zm00001d007255	7.53969	4.12562	5.72262	0.830469	2.06095	1.98034	3.05587	5.68777	3.99521	2.14273	0.432023	0.48574	Zm00001d007255	protein_coding	chr2:225869891-225878824:+	gi|670379765|ref|XP_008670698.1|	2918	0	PREDICTED: protein NRT1/ PTR FAMILY 4.4-like [Zea mays]	gi|293336937|ref|NM_001177246.1|	1592	0	Zea mays uncharacterized LOC100384800 (LOC100384800), mRNA	Q93VV5	322	1e-146	Protein NRT1/ PTR FAMILY 4.3	GO:0006857|oligopeptide transport;GO:0009624|response to nematode;	GO:0016021|integral component of membrane;GO:0005886|plasma membrane;	GO:0005215|transporter activity;	.	.
Zm00001d045445	0.952691	0.476691	0.853751	0.765053	0.866705	0.650612	0.799528	1.0113	1.32642	0.516076	0.631103	1.21997	Zm00001d045445	protein_coding	chr9:22317370-22321410:-	gi|670435294|ref|XP_008658219.1|	3263	0	PREDICTED: uncharacterized protein LOC100272330 isoform X1 [Zea mays]	gi|226503096|ref|NM_001146814.1|	1972	0	Zea mays uncharacterized LOC100272330 (LOC100272330), mRNA	Q8RY65	221	2e-60	Protein NSP-INTERACTING KINASE 2	GO:0006952|defense response;GO:0016032|viral process;	GO:0016021|integral component of membrane;GO:0005886|plasma membrane;	GO:0005524|ATP binding;GO:0004674|protein serine/threonine kinase activity;	.	.
Zm00001d045447	11.8049	7.30522	5.95209	3.097	6.69382	5.26746	6.60796	7.25722	7.24873	4.17823	5.01488	5.54324	Zm00001d045447	protein_coding	chr9:22474921-22482934:+	gi|670437447|ref|XP_008659330.1|	1288	1e-173	PREDICTED: tRNA 2'-phosphotransferase 1-like isoform X2 [Zea mays]	gi|195605807|gb|EU952616.1|	812	0	Zea mays clone 1284440 mRNA sequence	Q5EAR5	101	2e-23	tRNA 2'-phosphotransferase 1	GO:0006388|tRNA splicing, via endonucleolytic cleavage and ligation;	.	GO:0000215|tRNA 2'-phosphotransferase activity;	K10669	TRPT1, TPT1; 2'-phosphotransferase [EC:2.7.1.160]
Zm00001d045448	11.5713	12.0685	13.065	10.4646	10.2606	7.26694	12.8229	18.4679	13.083	11.8215	15.0701	12.5182	Zm00001d045448	protein_coding	chr9:22516151-22518341:+	gi|670435142|ref|XP_008658136.1|	598	2e-75	PREDICTED: uncharacterized protein LOC100194044 isoform X1 [Zea mays]	gi|195618349|gb|EU958887.1|	693	0	Zea mays clone 208179 mRNA sequence	P35686	186	6e-57	40S ribosomal protein S20	GO:0006412|translation;	GO:0022627|cytosolic small ribosomal subunit;	GO:0003723|RNA binding;GO:0003735|structural constituent of ribosome;	K02969	RP-S20e, RPS20; small subunit ribosomal protein S20e
Zm00001d016175	2.23652	1.33223	1.64237	0.923671	1.33859	1.90921	2.08551	1.64569	2.90628	2.21236	1.53644	1.69501	Zm00001d016175	protein_coding	chr5:148523498-148526256:-	gi|670408448|ref|XP_008645578.1|	2121	0	PREDICTED: uncharacterized protein LOC103627002 [Zea mays]	gi|242061123|ref|XM_002451806.1|	898	0	Sorghum bicolor hypothetical protein, mRNA	Q700D9	102	1e-22	Putative Myb family transcription factor At1g14600	GO:0006355|regulation of transcription, DNA-templated;GO:0006351|transcription, DNA-templated;	GO:0005634|nucleus;	GO:0003677|DNA binding;GO:0003700|transcription factor activity, sequence-specific DNA binding;	.	.
Zm00001d004723	2.68113	2.12367	2.73639	2.89708	3.05847	3.3695	2.59723	2.93873	3.86069	3.39372	4.22778	3.53274	Zm00001d004723	protein_coding	chr2:133865928-133868734:-	gi|242046826|ref|XP_002461159.1|	1856	0	hypothetical protein SORBIDRAFT_02g041940 [Sorghum bicolor]	gi|195596187|gb|EU943833.1|	399	0	Zea mays clone 1689158 mRNA sequence	Q7VCB5	177	3e-50	Elongation factor Ts	.	GO:0005737|cytoplasm;	GO:0003746|translation elongation factor activity;	K02357	tsf, TSFM; elongation factor Ts
Zm00001d004727	0.857811	1.11732	1.16732	0.733592	1.12266	1.27371	1.81369	1.67128	1.68169	0.853442	1.28127	2.08893	Zm00001d004727	protein_coding	chr2:134131420-134137633:+	gi|414588363|tpg|DAA38934.1|	1614	0	TPA: hypothetical protein ZEAMMB73_966096 [Zea mays]	gi|195642143|gb|EU968422.1|	299	6e-154	Zea mays clone 320659 mRNA sequence	.	.	.	.	.	.	.	.	.
Zm00001d004726	17.8617	18.2586	18.6057	17.6255	16.3124	19.9792	4.44402	6.05622	0.481775	4.1342	3.3342	7.20159	Zm00001d004726	protein_coding	chr2:134103614-134108603:+	gi|414588360|tpg|DAA38931.1|	2061	0	TPA: hypothetical protein ZEAMMB73_749768 [Zea mays]	gi|54653617|gb|BT018836.1|	449	0	Zea mays clone EL01N0552F11.d mRNA sequence	.	.	.	.	.	.	.	.	.
Zm00001d049565	0.665056	0.664801	0.473556	0.421933	0.182176	0.634117	0.620872	0.50485	0.573871	0.567533	0.435628	0.464015	Zm00001d049565	protein_coding	chr4:35419145-35424199:-	gi|670400770|ref|XP_008680218.1|	6516	0	PREDICTED: LOW QUALITY PROTEIN: ABC transporter B family member 14-like [Zea mays]	gi|242078192|ref|XM_002443820.1|	2844	0	Sorghum bicolor hypothetical protein, mRNA	Q9LJX0	310	4e-86	ABC transporter B family member 19	GO:0010541|acropetal auxin transport;GO:0043481|anthocyanin accumulation in tissues in response to UV light;GO:0009926|auxin polar transport;GO:0060918|auxin transport;GO:0009734|auxin-activated signaling pathway;GO:0010540|basipetal auxin transport;GO:0048527|lateral root development;GO:0009640|photomorphogenesis;GO:0009958|positive gravitropism;GO:0008361|regulation of cell size;GO:0009733|resp…	GO:0016021|integral component of membrane;GO:0005886|plasma membrane;	GO:0005524|ATP binding;GO:0042626|ATPase activity, coupled to transmembrane movement of substances;GO:0010329|auxin efflux transmembrane transporter activity;	K05658	ABCB1; ATP-binding cassette, subfamily B (MDR/TAP), member 1 [EC:3.6.3.44]
Zm00001d046794	0	0.0809874	0	0	0	0	0	0	0	0	0	0	Zm00001d046794	protein_coding	chr9:106343407-106345163:-	gi|413954868|gb|AFW87517.1|	723	6e-98	putative serine peptidase S28 family protein [Zea mays]	gi|238006193|gb|BT083779.1|	246	5e-125	Zea mays full-length cDNA clone ZM_BFb0039C15 mRNA, complete cds	Q7TMR0	30.4	6e-15	Lysosomal Pro-X carboxypeptidase	GO:0060055|angiogenesis involved in wound healing;GO:0097009|energy homeostasis;GO:0042593|glucose homeostasis;GO:0003085|negative regulation of systemic arterial blood pressure;GO:0002353|plasma kallikrein-kinin cascade;GO:0006508|proteolysis;GO:0043535|regulation of blood vessel endothelial cell migration;GO:2000377|regulation of reactive oxygen species metabolic process;GO:0002155|regulation o…	GO:0045178|basal part of cell;GO:0070062|extracellular exosome;GO:0005764|lysosome;	GO:0008239|dipeptidyl-peptidase activity;GO:0004185|serine-type carboxypeptidase activity;	K01285	PRCP; lysosomal Pro-X carboxypeptidase [EC:3.4.16.2]
Zm00001d046790	5.6205	5.03889	4.82869	5.11994	5.93589	5.5493	4.65802	4.92611	2.87671	4.05338	4.58032	5.03125	Zm00001d046790	protein_coding	chr9:106223473-106225122:+	gi|413954862|gb|AFW87511.1|	2770	0	hypothetical protein ZEAMMB73_754127 [Zea mays]	gi|226495278|ref|NM_001151760.1|	1638	0	Zea mays LOC100278503 (cl54126_1), mRNA	Q9LFF1	91.3	7e-18	Pentatricopeptide repeat-containing protein At3g53700, chloroplastic	GO:0009793|embryo development ending in seed dormancy;	GO:0009507|chloroplast;	.	.	.
Zm00001d046792	23.4421	23.6463	24.7961	28.0088	22.6573	26.4058	29.3593	28.1183	29.0105	31.9169	31.9836	31.2769	Zm00001d046792	protein_coding	chr9:106294808-106298039:+	gi|212721930|ref|NP_001132390.1|	1137	1e-152	uncharacterized protein LOC100193836 [Zea mays]	gi|212721929|ref|NM_001138918.1|	1260	0	Zea mays LOC100193836 (pco145926), mRNA	Q52K82	169	2e-74	Probable calcium-binding protein CML21	.	GO:0005737|cytoplasm;	GO:0005509|calcium ion binding;	K13448	CML; calcium-binding protein CML
Zm00001d046793	0	0	0	0	0	0	0	0.0213213	0	0.0208148	0	0	Zm00001d046793	protein_coding	chr9:106298244-106301839:-	gi|670441429|ref|XP_008661010.1|	4065	0	PREDICTED: subtilisin-like protease SBT5.3 [Zea mays]	gi|242093551|ref|XM_002437221.1|	1606	0	Sorghum bicolor hypothetical protein, mRNA	Q9ZSP5	847	0	Subtilisin-like protease SBT5.3	GO:0010102|lateral root morphogenesis;GO:0009733|response to auxin;	GO:0005618|cell wall;GO:0005576|extracellular region;	GO:0004252|serine-type endopeptidase activity;	.	.
Zm00001d002618	0.350942	0.0857086	0	3.21881	0.258355	0	0.251571	0.173566	0.417355	0	0	0.0940069	Zm00001d002618	protein_coding	chr2:16960148-16960816:-	gi|226507144|ref|NP_001147630.1|	909	1e-121	dehydration-responsive element-binding protein 1D [Zea mays]	gi|195612663|gb|EU956044.1|	669	0	Zea mays clone 1556129 dehydration-responsive element-binding protein 1D mRNA, complete cds	Q8H273	262	1e-86	Dehydration-responsive element-binding protein 1E	GO:0006351|transcription, DNA-templated;	GO:0005634|nucleus;	GO:0003677|DNA binding;GO:0003700|transcription factor activity, sequence-specific DNA binding;	.	.
Zm00001d022444	0	0	0	0	0	0	0	0.0179135	0	0	0.0364351	0	Zm00001d022444	protein_coding	chr7:177859142-177865223:+	gi|670427009|ref|XP_008654180.1|	4638	0	PREDICTED: uncharacterized protein LOC103634435 [Zea mays]	gi|242051291|ref|XM_002463345.1|	388	0	Sorghum bicolor hypothetical protein, mRNA	.	.	.	.	.	.	.	.	.
Zm00001d002611	9.22192	8.83479	12.1628	6.13966	7.71818	7.55121	12.0717	10.554	8.51936	5.8722	6.7894	7.87624	Zm00001d002611	protein_coding	chr2:16718233-16722717:-	gi|226496707|ref|NP_001150157.1|	1320	1e-179	LOC100283786 precursor [Zea mays]	gi|226496706|ref|NM_001156685.1|	1105	0	Zea mays LOC100283786 (IDP712), mRNA	Q7XTY9	431	8e-149	Copper chaperone for superoxide dismutase, chloroplastic	GO:0030001|metal ion transport;GO:0019430|removal of superoxide radicals;	GO:0009570|chloroplast stroma;GO:0005737|cytoplasm;	GO:0005507|copper ion binding;GO:0004784|superoxide dismutase activity;GO:0016532|superoxide dismutase copper chaperone activity;GO:0008270|zinc ion binding;	K04569	CCS; copper chaperone for superoxide dismutase
Zm00001d002610	10.1993	12.5992	14.1367	2.35221	3.93991	1.90823	18.0187	50.0521	57.2194	26.0836	22.5383	13.0082	Zm00001d002610	protein_coding	chr2:16708568-16710668:+	gi|670375383|ref|XP_008669003.1|	2524	0	PREDICTED: cytochrome P450 704C1-like [Zea mays]	gi|308044212|ref|NM_001195925.1|	1734	0	Zea mays putative cytochrome P450 superfamily protein (LOC100501109), mRNA	Q50EK3	491	2e-166	Cytochrome P450 704C1	.	GO:0016021|integral component of membrane;	GO:0020037|heme binding;GO:0005506|iron ion binding;GO:0004497|monooxygenase activity;GO:0016705|oxidoreductase activity, acting on paired donors, with incorporation or reduction of molecular oxygen;	.	.
Zm00001d002613	0.0261565	0.0511043	0.0266956	0.0738168	0.0770228	0.104625	0.0750003	0	0.0995403	0.0252578	0.131558	0.0840783	Zm00001d002613	protein_coding	chr2:16763862-16766485:-	gi|414585821|tpg|DAA36392.1|	3083	0	TPA: hypothetical protein ZEAMMB73_775461 [Zea mays]	gi|226503806|ref|NM_001153219.1|	1334	0	Zea mays uncharacterized LOC100280292 (LOC100280292), mRNA	Q9S746	551	0	Protein HOTHEAD	GO:0007267|cell-cell signaling;GO:0009553|embryo sac development;GO:0010430|fatty acid omega-oxidation;	GO:0005576|extracellular region;	GO:0050660|flavin adenine dinucleotide binding;GO:0046593|mandelonitrile lyase activity;GO:0016614|oxidoreductase activity, acting on CH-OH group of donors;	K15403	ACE, HTH; fatty acid omega-hydroxy dehydrogenase [EC:1.1.-.-]
Zm00001d002615	5.73689	4.43637	4.69641	5.98273	5.54237	6.1789	4.97431	6.08205	4.79848	5.20023	5.22515	5.44722	Zm00001d002615	protein_coding	chr2:16782263-16790203:-	gi|670372994|ref|XP_008667814.1|	2193	0	PREDICTED: uncharacterized protein LOC100279732 isoform X1 [Zea mays]	gi|224029318|gb|BT066838.1|	1810	0	Zea mays full-length cDNA clone ZM_BFb0075P08 mRNA, complete cds	.	.	.	.	.	.	.	.	.
Zm00001d002614	1.45582	1.82853	2.01648	0.499978	0.340235	0.60081	0.695731	0.834295	0.582604	0.27893	0.383548	0.396161	Zm00001d002614	protein_coding	chr2:16769959-16777172:-	gi|670371833|ref|XP_008667205.1|	3563	0	PREDICTED: uncharacterized protein LOC100193704 isoform X1 [Zea mays]	gi|242074055|ref|XM_002446919.1|	1852	0	Sorghum bicolor hypothetical protein, mRNA	Q0JAW2	1147	0	SPX domain-containing membrane protein Os04g0573000	GO:0055085|transmembrane transport;	GO:0016021|integral component of membrane;	.	.	.
Zm00001d002617	8.67094	9.01412	7.80404	6.95054	6.80621	7.39533	8.12549	7.46275	8.17847	6.26996	6.67486	7.27702	Zm00001d002617	protein_coding	chr2:16872323-16895026:+	gi|670375387|ref|XP_008669004.1|	5260	0	PREDICTED: RNA polymerase-associated protein CTR9 homolog [Zea mays]	gi|242076855|ref|XM_002448319.1|	2964	0	Sorghum bicolor hypothetical protein, mRNA	Q4QR29	140	2e-50	RNA polymerase-associated protein CTR9 homolog	GO:0001832|blastocyst growth;GO:0071222|cellular response to lipopolysaccharide;GO:0001711|endodermal cell fate commitment;GO:0033523|histone H2B ubiquitination;GO:0080182|histone H3-K4 trimethylation;GO:0010390|histone monoubiquitination;GO:0001826|inner cell mass cell differentiation;GO:0070102|interleukin-6-mediated signaling pathway;GO:0007259|JAK-STAT cascade;GO:1900364|negative regulation o…	GO:0016593|Cdc73/Paf1 complex;GO:0016607|nuclear speck;GO:0005634|nucleus;GO:0035327|transcriptionally active chromatin;	GO:0000993|RNA polymerase II core binding;GO:0042169|SH2 domain binding;	K15176	CTR9; RNA polymerase-associated protein CTR9
Zm00001d002616	1.26566	1.15915	1.08991	1.45107	1.12586	1.10744	0.869478	1.52578	0.526812	1.14579	2.02911	1.48327	Zm00001d002616	protein_coding	chr2:16820816-16824368:-	gi|226529792|ref|NP_001143435.1|	1471	0	hypothetical protein [Zea mays]	gi|226529791|ref|NM_001149963.1|	1441	0	Zea mays hypothetical protein (LOC100276086), mRNA	.	.	.	.	.	.	.	.	.
Zm00001d016081	1.8468	1.67692	1.80029	1.09138	1.40605	1.33773	1.33518	1.8853	1.10378	1.01743	1.15514	1.0782	Zm00001d016081	protein_coding	chr5:143451064-143456385:+	gi|670404798|ref|XP_008644066.1|	4070	0	PREDICTED: uncharacterized protein LOC100383365 isoform X1 [Zea mays]	gi|293335670|ref|NM_001176021.1|	1972	0	Zea mays LOC100383365 (IDP359), mRNA	O80462	57.8	3e-07	Extra-large guanine nucleotide-binding protein 1	GO:0007186|G-protein coupled receptor signaling pathway;	GO:0005634|nucleus;	GO:0005525|GTP binding;GO:0003924|GTPase activity;GO:0046872|metal ion binding;GO:0004871|signal transducer activity;	.	.
Zm00001d015517	0	0.235769	0.147792	0	0.0473792	0	0.461351	0	0.229614	0.0466107	0.0971105	0.103438	Zm00001d015517	protein_coding	chr5:95407022-95408341:+	gi|413935893|gb|AFW70444.1|	1192	2e-159	hypothetical protein ZEAMMB73_033727 [Zea mays]	gi|226529162|ref|NM_001149775.1|	793	0	Zea mays uncharacterized LOC100275772 (LOC100275772), mRNA	.	.	.	.	.	.	.	.	.
Zm00001d015515	46.8856	54.9973	40.6561	23.4125	18.8929	10.6108	19.3066	23.7113	14.1869	11.8123	9.68095	11.9738	Zm00001d015515	protein_coding	chr5:95183890-95185688:+	gi|413935888|gb|AFW70439.1|	1436	0	putative WRKY DNA-binding domain superfamily protein [Zea mays]	gi|226493130|ref|NM_001152567.1|	1563	0	Zea mays uncharacterized LOC100279570 (LOC100279570), mRNA	Q9C5T4	140	6e-36	WRKY transcription factor 18	GO:0042742|defense response to bacterium;GO:0050832|defense response to fungus;GO:0031347|regulation of defense response;GO:0010200|response to chitin;GO:0002237|response to molecule of bacterial origin;GO:0009751|response to salicylic acid;GO:0006351|transcription, DNA-templated;	GO:0005634|nucleus;	GO:0043565|sequence-specific DNA binding;GO:0003700|transcription factor activity, sequence-specific DNA binding;	.	.
Zm00001d015513	32.9071	35.6982	25.7398	21.801	25.2382	28.5142	34.7822	32.1003	46.6191	16.8939	22.9697	38.9922	Zm00001d015513	protein_coding	chr5:94710366-94713355:+	gi|413935885|gb|AFW70436.1|	1842	0	dihydroflavonol-4-reductase [Zea mays]	gi|226503306|ref|NM_001158455.1|	1257	0	Zea mays dihydroflavonol-4-reductase (LOC100285564), mRNA	Q9S9N9	374	2e-124	Cinnamoyl-CoA reductase 1	GO:0007623|circadian rhythm;GO:0009809|lignin biosynthetic process;GO:0009409|response to cold;	GO:0005829|cytosol;	GO:0016621|cinnamoyl-CoA reductase activity;GO:0050662|coenzyme binding;	K09753	CCR; cinnamoyl-CoA reductase [EC:1.2.1.44]
Zm00001d008450	0	0	0	0.14724	0	0	0	0	0	0	0	0	Zm00001d008450	protein_coding	chr8:8938202-8938694:+	gi|670429417|ref|XP_008655560.1|	183	5e-15	PREDICTED: leucine-rich repeat extensin-like protein 1 [Zea mays]	gi|226505725|ref|NM_001155883.1|	305	4e-158	Zea mays sulfated surface glycoprotein 185 (LOC100282979), mRNA	.	.	.	.	.	.	.	.	.
Zm00001d015518	0.365701	0	0	0	0	0	0.349534	0.180865	0	0	0	0.195921	Zm00001d015518	protein_coding	chr5:95499574-95499894:+	gi|670426238|ref|XP_008653758.1|	516	2e-65	PREDICTED: aquaporin TIP4-2-like [Zea mays]	gi|195593118|gb|EU940764.1|	279	9e-144	Zea mays clone 1062220 mRNA sequence	Q9ATL5	187	7e-59	Aquaporin TIP4-2	.	GO:0016021|integral component of membrane;GO:0005774|vacuolar membrane;	GO:0005215|transporter activity;	K09873	TIP; aquaporin TIP
Zm00001d015519	5.73173	5.59931	6.5811	6.06587	8.385	8.59751	14.6967	10.7938	19.5578	15.9126	18.2951	12.1648	Zm00001d015519	protein_coding	chr5:95546146-95556835:-	gi|194700734|gb|ACF84451.1|	957	3e-126	unknown [Zea mays]	gi|194700733|gb|BT039446.1|	1004	0	Zea mays full-length cDNA clone ZM_BFc0013P16 mRNA, complete cds	.	.	.	.	.	.	.	.	.
Zm00001d046131	2.62175	2.14303	1.52902	2.06364	2.10075	2.83574	2.09673	1.58772	1.1708	1.60167	1.23791	1.77722	Zm00001d046131	protein_coding	chr9:65254257-65255652:-	gi|414588931|tpg|DAA39502.1|	1791	0	TPA: hypothetical protein ZEAMMB73_023345 [Zea mays]	gi|60361000|gb|AC157776.1|	448	0	Zea mays chromosome 8 BAC clone ZMMBBb0483G05, complete sequence	O82345	90.9	2e-18	BAG family molecular chaperone regulator 6	GO:0006915|apoptotic process;GO:0006914|autophagy;GO:0050832|defense response to fungus;GO:0009817|defense response to fungus, incompatible interaction;GO:0012502|induction of programmed cell death;GO:0010508|positive regulation of autophagy;GO:0006457|protein folding;GO:0009408|response to heat;GO:0009644|response to high light intensity;GO:0042542|response to hydrogen peroxide;GO:0010228|vegeta…	GO:0009506|plasmodesma;	GO:0005516|calmodulin binding;	.	.
Zm00001d046132	1.677	2.86695	3.2805	0.394393	7.27022	0.558995	0.935004	2.21172	0.531829	0.539796	0.421737	0	Zm00001d046132	protein_coding	chr9:65332644-65333063:+	gi|226530820|ref|NP_001151100.1|	644	6e-84	VQ motif family protein [Zea mays]	gi|226530819|ref|NM_001157628.1|	420	0	Zea mays VQ motif family protein (LOC100284733), mRNA	.	.	.	.	.	.	.	.	.
Zm00001d008452	2.59296	2.30277	0	0.110873	1.50396	1.41433	0.112651	1.63215	1.23346	0	0	0.631432	Zm00001d008452	protein_coding	chr8:8955934-8956431:+	gi|670429417|ref|XP_008655560.1|	185	9e-15	PREDICTED: leucine-rich repeat extensin-like protein 1 [Zea mays]	gi|226505725|ref|NM_001155883.1|	445	0	Zea mays sulfated surface glycoprotein 185 (LOC100282979), mRNA	.	.	.	.	.	.	.	.	.
Zm00001d046134	0.058345	0.370481	0.297738	0.137214	0.171808	0.145861	0.111531	0.144279	0.277545	0.0845108	0.0880365	0.28132	Zm00001d046134	protein_coding	chr9:65715514-65719719:+	gi|212274525|ref|NP_001130652.1|	2000	0	uncharacterized protein LOC100191753 precursor [Zea mays]	gi|239046649|ref|NM_001137180.2|	1868	0	Zea mays putative O-glycosyl hydrolase family 17 protein (LOC100191753), mRNA	Q9ZQG9	327	9e-104	Glucan endo-1,3-beta-glucosidase 14	GO:0005975|carbohydrate metabolic process;GO:0071555|cell wall organization;GO:0006952|defense response;	GO:0046658|anchored component of plasma membrane;GO:0005618|cell wall;GO:0005737|cytoplasm;GO:0005576|extracellular region;GO:0005634|nucleus;	GO:0042973|glucan endo-1,3-beta-D-glucosidase activity;GO:0004553|hydrolase activity, hydrolyzing O-glycosyl compounds;GO:0030247|polysaccharide binding;	.	.
Zm00001d046135	102.918	116.396	110.659	78.619	75.8364	82.8527	85.6934	87.6285	81.7609	66.9509	67.192	67.9564	Zm00001d046135	protein_coding	chr9:65831648-65845159:-	gi|413954138|gb|AFW86787.1|	2037	0	hypothetical protein ZEAMMB73_682876 [Zea mays]	gi|226505035|ref|NM_001150984.1|	1399	0	Zea mays uncharacterized LOC100277419 (LOC100277419), mRNA	Q9MAH3	169	3e-45	Protein DJ-1 homolog B	GO:0070301|cellular response to hydrogen peroxide;GO:0019243|methylglyoxal catabolic process to D-lactate via S-lactoyl-glutathione;GO:0006357|regulation of transcription from RNA polymerase II promoter;	GO:0009507|chloroplast;GO:0009570|chloroplast stroma;GO:0005829|cytosol;	GO:0019172|glyoxalase III activity;GO:0003713|transcription coactivator activity;	K03152	thiJ; 4-methyl-5(b-hydroxyethyl)-thiazole monophosphate biosynthesis
Zm00001d046136	11.0485	8.33301	8.2706	5.98003	11.403	7.92071	13.7824	12.4352	18.994	10.5512	9.84734	11.2289	Zm00001d046136	protein_coding	chr9:65971323-65974212:-	gi|194703546|gb|ACF85857.1|	1783	0	unknown [Zea mays]	gi|226528670|ref|NM_001156606.1|	899	0	Zea mays esterase (LOC100283707), mRNA	Q94F40	54.3	3e-06	GDSL esterase/lipase At1g28600	GO:0016042|lipid catabolic process;	GO:0005576|extracellular region;	GO:0016788|hydrolase activity, acting on ester bonds;	.	.
Zm00001d008455	9.1448	12.7835	14.2928	11.986	14.6474	11.5935	13.5313	14.0414	10.0836	13.7447	12.2012	13.4883	Zm00001d008455	protein_coding	chr8:9190651-9194067:-	gi|238908912|gb|ACF86923.2|	1316	2e-176	unknown [Zea mays]	gi|238908911|gb|BT041918.2|	1509	0	Zea mays full-length cDNA clone ZM_BFb0080I23 mRNA, complete cds	O22193	101	3e-21	U-box domain-containing protein 4	.	GO:0005634|nucleus;	GO:0016874|ligase activity;GO:0004842|ubiquitin-protein transferase activity;	.	.
Zm00001d003401	70.8416	71.5628	69.0545	77.0651	78.7968	77.1414	56.5646	58.9259	52.1143	85.9335	77.4419	72.1437	GRF1	protein_coding	chr2:43088493-43092367:-	gi|414586863|tpg|DAA37434.1|	1396	0	TPA: LOW QUALITY PROTEIN: general regulatory factor1 [Zea mays]	gi|998429|gb|S77133.1|	1718	0	GRF1=general regulatory factor [Zea mays, XL80, Genomic, 5348 nt]	P49106	415	3e-137	14-3-3-like protein GF14-6	GO:0071901|negative regulation of protein serine/threonine kinase activity;GO:0010468|regulation of gene expression;	GO:0005634|nucleus;	GO:0003677|DNA binding;GO:0032403|protein complex binding;	K06630	YWHAE; 14-3-3 protein epsilon
Zm00001d008456	0	0	0	0	0	0	0	0	0	0	0.0374165	0	Zm00001d008456	protein_coding	chr8:9211656-9214148:-	gi|293336948|ref|NP_001168283.1|	619	3e-75	hypothetical protein [Zea mays]	gi|194706233|gb|BT042196.1|	1511	0	Zea mays full-length cDNA clone ZM_BFb0158O11 mRNA, complete cds	.	.	.	.	.	.	.	.	.
Zm00001d005490	0	0	0	0.0973809	0	0.103518	0	0	0	0	0	0	Zm00001d005490	protein_coding	chr2:175825128-175825694:-	gi|670381841|ref|XP_008671664.1|	640	7e-82	PREDICTED: uncharacterized protein LOC103649099 [Zea mays]	gi|242048143|ref|XM_002461773.1|	300	4e-155	Sorghum bicolor hypothetical protein, mRNA	.	.	.	.	.	.	.	.	.
Zm00001d005497	1.50032	1.34682	1.22086	1.1825	1.45276	1.41921	1.41462	3.62986	3.62636	3.73942	1.55001	1.67274	Zm00001d005497	protein_coding	chr2:175971908-175976643:-	gi|670374090|ref|XP_008668405.1|	2381	0	PREDICTED: hypothetical protein isoform X1 [Zea mays]	gi|293332788|ref|NM_001175992.1|	1465	0	Zea mays hypothetical protein (LOC100383334), mRNA	P37287	476	1e-158	Phosphatidylinositol N-acetylglucosaminyltransferase subunit A	GO:0006506|GPI anchor biosynthetic process;	GO:0005789|endoplasmic reticulum membrane;GO:0000506|glycosylphosphatidylinositol-N-acetylglucosaminyltransferase (GPI-GnT) complex;GO:0016021|integral component of membrane;GO:0016020|membrane;	GO:0016757|transferase activity, transferring glycosyl groups;	K03857	PIGA, GPI3; phosphatidylinositol glycan, class A [EC:2.4.1.198]
Zm00001d005495	19.2686	19.6922	22.124	12.4443	13.494	12.4874	20.1876	23.1278	19.9537	17.6047	14.3508	14.4918	Zm00001d005495	protein_coding	chr2:175967213-175970912:-	gi|212723022|ref|NP_001131943.1|	1061	8e-140	Ras protein Rab11A [Zea mays]	gi|21210883|gb|AY107805.1|	1183	0	Zea mays PCO073002 mRNA sequence	O04486	318	6e-104	Ras-related protein RABA2a	GO:0000911|cytokinesis by cell plate formation;GO:0015031|protein transport;GO:0007264|small GTPase mediated signal transduction;	GO:0009504|cell plate;GO:0005829|cytosol;GO:0005768|endosome;GO:0010008|endosome membrane;GO:0005794|Golgi apparatus;GO:0005886|plasma membrane;	GO:0005525|GTP binding;	K07904	RAB11A; Ras-related protein Rab-11A
Zm00001d005498	6.41866	7.52445	6.04144	10.1529	8.75046	11.0305	10.0203	8.06554	6.62687	12.6947	9.20681	12.6851	Zm00001d005498	protein_coding	chr2:175999839-176006292:-	gi|226532868|ref|NP_001140939.1|	2303	0	uncharacterized protein LOC100273017 [Zea mays]	gi|226532867|ref|NM_001147467.1|	1626	0	Zea mays LOC100273017 (cl4750_1), mRNA	O24653	610	0	Guanosine nucleotide diphosphate dissociation inhibitor 2	GO:0015031|protein transport;GO:0007264|small GTPase mediated signal transduction;	GO:0005829|cytosol;	GO:0005096|GTPase activator activity;GO:0016491|oxidoreductase activity;GO:0005093|Rab GDP-dissociation inhibitor activity;	K17255	GDI1_2; Rab GDP dissociation inhibitor
Zm00001d003968	0	0	0	0	0	0	0	0.128163	0.123272	0	0.130338	0	Zm00001d003968	protein_coding	chr2:72940298-72940970:+	gi|670369519|ref|XP_008665949.1|	785	5e-105	PREDICTED: probable fructose-bisphosphate aldolase 3, chloroplastic, partial [Zea mays]	gi|195656402|gb|EU975551.1|	370	0	Zea mays clone 492334 fructose-bisphosphate aldolase mRNA, complete cds	Q9ZU52	237	1e-75	Fructose-bisphosphate aldolase 3, chloroplastic	GO:0006096|glycolytic process;GO:0046686|response to cadmium ion;GO:0006979|response to oxidative stress;	GO:0009507|chloroplast;GO:0009570|chloroplast stroma;GO:0009534|chloroplast thylakoid;GO:0005739|mitochondrion;GO:0009536|plastid;GO:0010287|plastoglobule;	GO:0004332|fructose-bisphosphate aldolase activity;	K01623	ALDO; fructose-bisphosphate aldolase, class I [EC:4.1.2.13]
Zm00001d003969	0.175209	0.342323	0.357641	0.329642	0.0859896	0.175208	0.251195	0.25996	0.166693	0.761354	0	0.187733	Zm00001d003969	protein_coding	chr2:72941395-72942662:-	gi|670381266|ref|XP_008671364.1|	721	3e-93	PREDICTED: uncharacterized protein LOC103648725 [Zea mays]	gi|224035104|gb|BT069731.1|	546	0	Zea mays full-length cDNA clone ZM_BFb0222J05 mRNA, complete cds	Q6ZHE5	246	1e-77	Putative D-cysteine desulfhydrase 1, mitochondrial	.	GO:0005737|cytoplasm;GO:0005739|mitochondrion;	GO:0019148|D-cysteine desulfhydrase activity;GO:0030170|pyridoxal phosphate binding;	.	.
Zm00001d003961	33.6179	25.0304	32.8271	57.2663	47.0893	54.3333	41.5107	34.3314	34.5771	28.0761	44.4195	29.5956	Zm00001d003961	protein_coding	chr2:72418869-72419191:-	gi|195611220|gb|ACG27440.1|	256	7e-27	hypothetical protein [Zea mays]	gi|195611219|gb|EU955322.1|	323	3e-168	Zea mays clone 1526383 hypothetical protein mRNA, complete cds	.	.	.	.	.	.	.	.	.
Zm00001d003962	196.489	185.123	175.436	306.838	248.01	273.628	229.744	249.925	226.293	181.641	271.036	259.948	Zm00001d003962	protein_coding	chr2:72420037-72420246:+	gi|194693764|gb|ACF80966.1|	336	1e-39	unknown [Zea mays]	gi|195617701|gb|EU958563.1|	210	1e-105	Zea mays clone 1703177 hypothetical protein mRNA, complete cds	.	.	.	.	.	.	.	.	.
Zm00001d003966	28.2994	44.7108	48.851	29.0865	23.834	23.2332	20.8706	50.1094	68.3068	33.5686	15.1122	11.6048	Zm00001d003966	protein_coding	chr2:72600749-72601084:+	gi|414587590|tpg|DAA38161.1|	440	5e-54	TPA: hypothetical protein ZEAMMB73_407931 [Zea mays]	.	.	.	.	.	.	.	.	.	.	.	.	.
Zm00001d003967	0	0	0	0	0	0.043381	0	0	0	0	0	0	Zm00001d003967	protein_coding	chr2:72663143-72665832:+	gi|414587591|tpg|DAA38162.1|	2071	0	TPA: putative ARM repeat-containing protein containing family protein [Zea mays]	gi|242046143|ref|XM_002460898.1|	544	0	Sorghum bicolor hypothetical protein, mRNA	O22193	77.4	1e-13	U-box domain-containing protein 4	.	GO:0005634|nucleus;	GO:0016874|ligase activity;GO:0004842|ubiquitin-protein transferase activity;	.	.
Zm00001d038179	0	0	0	0	0	0	0.0538907	0	0	0	0	0	Zm00001d038179	protein_coding	chr6:150651520-150652753:+	gi|670417663|ref|XP_008649638.1|	1395	0	PREDICTED: protein NRT1/ PTR FAMILY 3.1-like [Zea mays]	gi|242087932|ref|XM_002439754.1|	700	0	Sorghum bicolor hypothetical protein, mRNA	Q9SX20	254	2e-77	Protein NRT1/ PTR FAMILY 3.1	GO:0010336|gibberellic acid homeostasis;GO:0042128|nitrate assimilation;	GO:0016021|integral component of membrane;GO:0005886|plasma membrane;	GO:0005215|transporter activity;	.	.
Zm00001d038178	3.26084	2.65459	2.27417	2.60737	4.42767	2.17387	2.33751	0.96763	1.8097	2.83393	1.96811	3.26099	Zm00001d038178	protein_coding	chr6:150602516-150603595:+	gi|413945341|gb|AFW77990.1|	1477	0	hypothetical protein ZEAMMB73_255065 [Zea mays]	gi|226497989|ref|NM_001158688.1|	1077	0	Zea mays hsr203J (LOC100285798), mRNA	Q9LFR7	141	8e-37	Probable carboxylesterase 17	GO:0008152|metabolic process;	.	GO:0052689|carboxylic ester hydrolase activity;	.	.
Zm00001d038171	16.2583	18.6236	17.8206	11.2645	11.5079	10.8721	12.9296	12.91	12.8463	10.6439	10.0799	11.3004	Zm00001d038171	protein_coding	chr6:150452628-150456212:-	gi|293335924|ref|NP_001168799.1|	2975	0	hypothetical protein [Zea mays]	gi|293335923|ref|NM_001175328.1|	2053	0	Zea mays hypothetical protein (LOC100382598), mRNA	.	.	.	.	.	.	.	.	.
Zm00001d038170	118.071	108.212	121.417	134.374	149.339	121.028	149.913	123.104	213.164	122.153	148.421	137.388	Zm00001d038170	protein_coding	chr6:150418144-150422431:-	gi|413945326|gb|AFW77975.1|	3761	0	1-deoxy-D-xylulose 5-phosphate synthase 1 [Zea mays]	gi|195612149|gb|EU955787.1|	2506	0	Zea mays clone 1546038 1-deoxy-D-xylulose-5-phosphate synthase mRNA, complete cds	O22567	122	2e-27	1-deoxy-D-xylulose-5-phosphate synthase 1, chloroplastic	GO:0052865|1-deoxy-D-xylulose 5-phosphate biosynthetic process;GO:0016114|terpenoid biosynthetic process;GO:0009228|thiamine biosynthetic process;	GO:0009570|chloroplast stroma;	GO:0008661|1-deoxy-D-xylulose-5-phosphate synthase activity;GO:0046872|metal ion binding;	K01662	dxs; 1-deoxy-D-xylulose-5-phosphate synthase [EC:2.2.1.7]
Zm00001d038173	78.7466	105.442	97.5316	54.6181	48.1458	51.6512	63.1962	78.5192	64.5957	54.7178	56.107	61.1229	Zm00001d038173	protein_coding	chr6:150515309-150517736:+	gi|226509094|ref|NP_001151685.1|	662	9e-84	multicystatin precursor [Zea mays]	gi|71061121|tpe|BN000510.1|	856	0	TPA_exp: Zea mays mRNA for putative cystatin (cc5 gene)	Q6I570	133	2e-36	Cysteine proteinase inhibitor 3	GO:0006952|defense response;GO:2000117|negative regulation of cysteine-type endopeptidase activity;	GO:0005576|extracellular region;	GO:0004869|cysteine-type endopeptidase inhibitor activity;GO:0002020|protease binding;	.	.
Zm00001d038172	36.5153	44.7464	44.1035	21.0805	20.1049	20.7117	26.4607	26.5219	24.7241	18.5606	17.5814	20.1771	Zm00001d038172	protein_coding	chr6:150500441-150513770:+	gi|670417659|ref|XP_008649636.1|	2808	0	PREDICTED: GRIP and coiled-coil domain-containing protein PFC0235w [Zea mays]	gi|242087916|ref|XM_002439746.1|	1640	0	Sorghum bicolor hypothetical protein, mRNA	.	.	.	.	.	.	.	.	.
Zm00001d038175	5.82788	1.42331	0.849714	0.391596	0.612905	2.08137	1.39256	2.8823	0.396043	1.40692	0.837492	0.669049	Zm00001d038175	protein_coding	chr6:150542749-150543931:-	gi|670419684|ref|XP_008650634.1|	194	4e-17	PREDICTED: auxin-responsive protein IAA1-like [Zea mays]	gi|195616227|gb|EU957826.1|	231	4e-117	Zea mays clone 1624737 hypothetical protein mRNA, complete cds	.	.	.	.	.	.	.	.	.
Zm00001d038174	1.81486	2.33507	1.69414	0.624604	0.499661	0.420511	1.58655	1.53245	1.49502	0.748021	0.601118	0.640289	Zm00001d038174	protein_coding	chr6:150536285-150541728:+	gi|226530307|ref|NP_001150727.1|	2811	0	LOC100284360 [Zea mays]	gi|224028746|gb|BT066552.1|	1999	0	Zea mays full-length cDNA clone ZM_BFb0025D06 mRNA, complete cds	Q9FLP0	404	9e-132	65-kDa microtubule-associated protein 1	GO:0043622|cortical microtubule organization;GO:0000910|cytokinesis;GO:0007067|mitotic nuclear division;	GO:0005938|cell cortex;GO:0005874|microtubule;GO:0005634|nucleus;GO:0009524|phragmoplast;GO:0005819|spindle;	GO:0046983|protein dimerization activity;	K16732	PRC1; protein regulator of cytokinesis 1
Zm00001d038177	10.2132	8.23423	6.78168	8.39222	10.6892	7.50601	5.46889	4.44258	2.6926	4.33704	4.27042	8.17446	Zm00001d038177	protein_coding	chr6:150598351-150599304:+	gi|670417661|ref|XP_008649637.1|	1655	0	PREDICTED: probable carboxylesterase 15 [Zea mays]	gi|195628349|gb|EU963887.1|	951	0	Zea mays clone 273797 mRNA sequence	Q9SX25	146	4e-39	Probable carboxylesterase 6	GO:0008152|metabolic process;	.	GO:0052689|carboxylic ester hydrolase activity;	.	.
Zm00001d038176	1.70342	0.808262	1.19214	0.915672	0.907668	1.26539	0.744282	1.20352	0.463035	0.751955	0.489578	0.677925	Zm00001d038176	protein_coding	chr6:150544683-150545888:+	gi|212275680|ref|NP_001130323.1|	2015	0	hypothetical protein [Zea mays]	gi|212275679|ref|NM_001136851.1|	1206	0	Zea mays hypothetical protein (LOC100191417), mRNA	Q5XEY7	361	6e-119	Pentatricopeptide repeat-containing protein At4g14170	GO:0000910|cytokinesis;GO:0000226|microtubule cytoskeleton organization;GO:0007067|mitotic nuclear division;	GO:0005938|cell cortex;GO:0005874|microtubule;GO:0005634|nucleus;GO:0009524|phragmoplast;GO:0009506|plasmodesma;GO:0005819|spindle;	.	.	.
Zm00001d003265	83.8761	104.38	101.755	42.4928	39.8241	43.281	85.1731	72.561	73.6474	40.1235	44.8664	54.5231	Zm00001d003265	protein_coding	chr2:38342885-38347402:+	gi|414586710|tpg|DAA37281.1|	3413	0	TPA: topoisomerase-like protein [Zea mays]	gi|226501613|ref|NM_001154442.1|	2363	0	Zea mays LOC100281524 (pco096148(316)), mRNA	Q98TX3	116	5e-26	Programmed cell death protein 4	GO:0007569|cell aging;GO:0043508|negative regulation of JUN kinase activity;GO:0045892|negative regulation of transcription, DNA-templated;	GO:0005737|cytoplasm;GO:0005829|cytosol;GO:0005634|nucleus;	GO:0003723|RNA binding;	K16865	PDCD4; programmed cell death protein 4
Zm00001d051642	0	0	0	0.149364	0.0519505	0	0.0505863	0	0.251768	0	0.2662	0.170128	Zm00001d051642	protein_coding	chr4:165573222-165575419:+	gi|413923692|gb|AFW63624.1|	715	6e-91	hypothetical protein ZEAMMB73_407180 [Zea mays]	gi|195641217|gb|EU967959.1|	236	3e-119	Zea mays clone 311929 mRNA sequence	.	.	.	.	.	.	.	.	.
Zm00001d051643	3.47823	2.68998	2.36661	2.454	2.70283	2.17387	2.49334	2.58035	3.44704	1.11958	1.16628	3.41628	Zm00001d051643	protein_coding	chr4:165577424-165577828:+	gi|226506094|ref|NP_001142047.1|	557	5e-71	uncharacterized protein LOC100274203 [Zea mays]	gi|224032672|gb|BT068515.1|	405	0	Zea mays full-length cDNA clone ZM_BFb0282J20 mRNA, complete cds	.	.	.	.	.	.	.	.	.
Zm00001d051644	7.0432	7.41519	6.92487	7.1405	6.21899	7.14641	7.28459	6.12909	6.1359	5.5447	4.62289	5.43868	Zm00001d051644	protein_coding	chr4:165589428-165612542:-	gi|670397911|ref|XP_008679042.1|	6908	0	PREDICTED: clustered mitochondria protein-like isoform X1 [Zea mays]	gi|242062715|ref|XM_002452602.1|	3647	0	Sorghum bicolor hypothetical protein, mRNA	F4J5S1	123	2e-171	Clustered mitochondria protein	GO:0048312|intracellular distribution of mitochondria;	GO:0005737|cytoplasm;	.	K03255	TIF31, CLU1; protein TIF31
Zm00001d051645	0	0	0.062142	0	0	0	0	0	0	0	0	0.0652392	Zm00001d051645	protein_coding	chr4:165613065-165614287:+	gi|413923697|gb|AFW63629.1|	494	2e-58	hypothetical protein ZEAMMB73_520237 [Zea mays]	gi|223945234|gb|BT062004.1|	637	0	Zea mays full-length cDNA clone ZM_BFb0205N15 mRNA, complete cds	Q84WF6	97.4	6e-22	Tetraspanin-5	.	GO:0016021|integral component of membrane;	.	.	.
Zm00001d009163	18.7021	18.7191	19.211	15.7269	16.315	15.3148	18.3609	17.5657	19.013	16.5176	16.5739	14.9061	Zm00001d009163	protein_coding	chr8:40371057-40374042:-	gi|670429016|ref|XP_008655379.1|	2340	0	PREDICTED: uncharacterized protein LOC100501719 isoform X1 [Zea mays]	gi|54653600|gb|BT018819.1|	1797	0	Zea mays clone EL01N0532A10.d mRNA sequence	Q9M5K3	710	0	Dihydrolipoyl dehydrogenase 1, mitochondrial	GO:0045454|cell redox homeostasis;GO:0046686|response to cadmium ion;	GO:0048046|apoplast;GO:0005759|mitochondrial matrix;GO:0005747|mitochondrial respiratory chain complex I;GO:0005739|mitochondrion;	GO:0005524|ATP binding;GO:0050897|cobalt ion binding;GO:0005507|copper ion binding;GO:0004148|dihydrolipoyl dehydrogenase activity;GO:0050660|flavin adenine dinucleotide binding;GO:0008270|zinc ion binding;	K00382	DLD, lpd, pdhD; dihydrolipoamide dehydrogenase [EC:1.8.1.4]
Zm00001d009160	0.298134	0.218435	0.874801	0.140229	0.0365797	0.186332	0.106858	0.147448	0.248187	0.143946	0.224926	0.279514	Zm00001d009160	protein_coding	chr8:40165037-40166611:-	gi|670430212|ref|XP_008655870.1|	1408	0	PREDICTED: uncharacterized protein LOC103635104 [Zea mays]	gi|242052818|ref|XM_002455510.1|	744	0	Sorghum bicolor hypothetical protein, mRNA	.	.	.	.	.	.	.	.	.
Zm00001d009161	12.6877	13.1968	13.1202	9.86996	11.1705	11.0115	13.4403	18.0042	15.5312	13.5142	14.8367	14.6721	Zm00001d009161	protein_coding	chr8:40267885-40272449:-	gi|670430216|ref|XP_008655872.1|	1119	2e-140	PREDICTED: craniofacial development protein 1-like isoform X1 [Zea mays]	gi|238014623|gb|BT087994.1|	566	0	Zea mays full-length cDNA clone ZM_BFb0343D01 mRNA, complete cds	P27923	234	3e-69	Ubiquitin-40S ribosomal protein S27a	GO:0007275|multicellular organismal development;	GO:0000777|condensed chromosome kinetochore;	.	K02977	RP-S27Ae, RPS27A; small subunit ribosomal protein S27Ae
Zm00001d014378	7.13742	7.51105	8.17288	6.38671	6.17995	7.4565	6.98827	7.17471	5.93477	7.00427	5.37021	6.52844	Zm00001d014378	protein_coding	chr5:43720513-43733798:-	gi|242093910|ref|XP_002437445.1|	1666	0	hypothetical protein SORBIDRAFT_10g027200 [Sorghum bicolor]	gi|242093909|ref|XM_002437400.1|	1618	0	Sorghum bicolor hypothetical protein, mRNA	Q0DA50	84.3	1e-15	Zinc finger CCCH domain-containing protein 45	.	.	GO:0003677|DNA binding;GO:0046872|metal ion binding;GO:0003723|RNA binding;	K14404	CPSF4, YTH1; cleavage and polyadenylation specificity factor subunit 4
Zm00001d013353	0	0	0.0423057	0	0	0	0	0	0	0	0	0	Zm00001d013353	protein_coding	chr5:9436561-9442743:+	gi|670425789|ref|XP_008653515.1|	1041	7e-138	PREDICTED: flocculation protein FLO11-like isoform X2 [Zea mays]	gi|223947852|gb|BT063313.1|	721	0	Zea mays full-length cDNA clone ZM_BFc0051I07 mRNA, complete cds	.	.	.	.	.	.	.	.	.
Zm00001d034098	0	0	0	0	0	0	0	0.306535	0.707608	0	0	0	Zm00001d034098	protein_coding	chr1:283981981-283983008:-	gi|670368411|ref|XP_008665447.1|	384	1e-42	PREDICTED: uncharacterized protein LOC103644034 isoform X1 [Zea mays]	gi|195593615|gb|EU941261.1|	37	1e-08	Zea mays clone 1434514 mRNA sequence	.	.	.	.	.	.	.	.	.
Zm00001d034099	7.35798	7.55069	7.85412	3.93712	5.13515	5.36655	5.41969	8.84722	8.06001	5.14964	6.65466	5.8587	Zm00001d034099	protein_coding	chr1:283986720-283990685:+	gi|414872953|tpg|DAA51510.1|	1659	0	TPA: hypothetical protein ZEAMMB73_795748 [Zea mays]	gi|195619543|gb|EU959484.1|	429	0	Zea mays clone 218294 ferredoxin--NADP reductase, leaf isozyme mRNA, complete cds	P41344	269	1e-82	Ferredoxin--NADP reductase, leaf isozyme, chloroplastic	GO:0015979|photosynthesis;	GO:0009570|chloroplast stroma;GO:0009535|chloroplast thylakoid membrane;	GO:0004324|ferredoxin-NADP+ reductase activity;	K02641	petH; ferredoxin--NADP+ reductase [EC:1.18.1.2]
Zm00001d034096	0.252561	0	0	0	0.198324	0	0	0.0999273	0	0	0.0508117	0	Zm00001d034096	protein_coding	chr1:283957823-283959650:+	gi|670368409|ref|XP_008665446.1|	1447	0	PREDICTED: isoflavone 2'-hydroxylase-like [Zea mays]	gi|223006909|gb|FJ604603.1|	220	2e-110	Phyllostachys praecox putative ferulate 5-hydroxylase (F5H5) mRNA, complete cds	Q6WNQ8	157	2e-41	Cytochrome P450 81E8	.	GO:0016021|integral component of membrane;	GO:0020037|heme binding;GO:0005506|iron ion binding;GO:0004497|monooxygenase activity;GO:0016705|oxidoreductase activity, acting on paired donors, with incorporation or reduction of molecular oxygen;	.	.
Zm00001d034097	0	0	0.0479623	0	0.461273	0	0.0449161	0	0	0	0	0	Zm00001d034097	protein_coding	chr1:283965374-283967072:+	gi|212275716|ref|NP_001130688.1|	1389	0	uncharacterized protein LOC100191791 [Zea mays]	gi|212275715|ref|NM_001137216.1|	962	0	Zea mays LOC100191791 (umc2223), mRNA	Q6WNQ8	167	6e-45	Cytochrome P450 81E8	.	GO:0016021|integral component of membrane;	GO:0020037|heme binding;GO:0005506|iron ion binding;GO:0004497|monooxygenase activity;GO:0016705|oxidoreductase activity, acting on paired donors, with incorporation or reduction of molecular oxygen;	.	.
Zm00001d034095	0	0.0492181	0	0.0473948	0.642892	0	0	0	0.0479331	0.0486511	0	0	Zm00001d034095	protein_coding	chr1:283893649-283895468:+	gi|670368407|ref|XP_008665445.1|	1453	0	PREDICTED: isoflavone 2'-hydroxylase-like [Zea mays]	gi|223006909|gb|FJ604603.1|	229	2e-115	Phyllostachys praecox putative ferulate 5-hydroxylase (F5H5) mRNA, complete cds	Q6WNQ8	158	7e-42	Cytochrome P450 81E8	.	GO:0016021|integral component of membrane;	GO:0020037|heme binding;GO:0005506|iron ion binding;GO:0004497|monooxygenase activity;GO:0016705|oxidoreductase activity, acting on paired donors, with incorporation or reduction of molecular oxygen;	.	.
Zm00001d034092	0	0	0	0	0	0	0.138314	0.0286281	0.302891	0.055896	0.029114	0	Zm00001d034092	protein_coding	chr1:283790845-283794259:+	gi|670368403|ref|XP_008665443.1|	2209	0	PREDICTED: uncharacterized protein LOC103644030 isoform X2 [Zea mays]	gi|195604925|gb|EU952175.1|	602	0	Zea mays clone 1216499 mRNA sequence	.	.	.	.	.	.	.	.	.
Zm00001d034090	18.1518	19.8896	17.5793	14.832	13.3954	12.9402	16.3784	13.4988	13.6139	12.7943	12.7505	15.2376	Zm00001d034090	protein_coding	chr1:283713064-283714392:-	gi|670359862|ref|XP_008674582.1|	2212	0	PREDICTED: protein-O-fucosyltransferase 1 isoform X1 [Zea mays]	gi|342307048|ref|NM_001154300.2|	1305	0	Zea mays protein-O-fucosyltransferase 1 (LOC100281382), mRNA	.	.	.	.	.	.	.	.	.
Zm00001d034091	0	0	0	0	0	0	0.0378544	0	0	0.191223	0	0	Zm00001d034091	protein_coding	chr1:283764415-283767039:+	gi|226495765|ref|NP_001142090.1|	711	3e-87	uncharacterized protein LOC100274252 [Zea mays]	gi|226495764|ref|NM_001148618.1|	1330	0	Zea mays putative HLH DNA-binding domain superfamily protein (LOC100274252), mRNA	Q9LT67	106	7e-25	Transcription factor bHLH113	GO:0006355|regulation of transcription, DNA-templated;GO:0006366|transcription from RNA polymerase II promoter;	GO:0005634|nucleus;	GO:0001046|core promoter sequence-specific DNA binding;GO:0003700|transcription factor activity, sequence-specific DNA binding;GO:0001228|transcriptional activator activity, RNA polymerase II transcription regulatory region sequence-specific binding;	.	.
Zm00001d031115	3.60292	3.10768	2.93929	2.66383	2.67308	2.8799	2.74109	3.44461	2.9463	2.74608	2.93337	2.71136	Zm00001d031115	protein_coding	chr1:177821450-177829359:-	gi|670359679|ref|XP_008673077.1|	1703	0	PREDICTED: uncharacterized protein LOC100280096 isoform X1 [Zea mays]	gi|226507269|ref|NM_001153034.1|	1881	0	Zea mays uncharacterized LOC100280096 (LOC100280096), mRNA	.	.	.	.	.	.	.	.	.
Zm00001d031113	0	0	0	0	0	0	0	0	0	0	0	0.0935872	Zm00001d031113	protein_coding	chr1:177787270-177787941:-	gi|242086324|ref|XP_002443587.1|	209	2e-17	hypothetical protein SORBIDRAFT_08g022040 [Sorghum bicolor]	gi|126506333|gb|AC169369.2|	332	7e-173	Sorghum bicolor clone SB_BBc0115C15, complete sequence	.	.	.	.	.	.	.	.	.
Zm00001d031118	1.1092	1.13775	1.32074	1.37385	1.32465	1.44194	2.20867	1.37144	1.42463	0.981834	1.30174	2.41658	Zm00001d031118	protein_coding	chr1:177976720-177983073:+	gi|670359016|ref|XP_008668166.1|	3213	0	PREDICTED: hypothetical protein isoform X1 [Zea mays]	gi|242084285|ref|XM_002442523.1|	1177	0	Sorghum bicolor hypothetical protein, mRNA	Q9NYP3	74.3	2e-12	Protein downstream neighbor of Son	GO:0007275|multicellular organismal development;GO:0033260|nuclear DNA replication;	GO:0005634|nucleus;	.	.	.
Zm00001d031119	0.0249342	0	0	0	0	0	0	0	0	0	0	0	Zm00001d031119	protein_coding	chr1:177983756-177987442:+	gi|670365434|ref|XP_008662288.1|	2560	0	PREDICTED: uncharacterized protein LOC103640625 [Zea mays]	gi|242084287|ref|XM_002442524.1|	979	0	Sorghum bicolor hypothetical protein, mRNA	Q9FGN8	124	3e-28	Protein DYAD	GO:0007066|female meiosis sister chromatid cohesion;GO:0007065|male meiosis sister chromatid cohesion;GO:0007275|multicellular organismal development;GO:0007131|reciprocal meiotic recombination;	GO:0005634|nucleus;	.	.	.
Zm00001d024117	0	0	0	0	0	0	0	0.411757	0	0	0	0	Zm00001d024117	protein_coding	chr10:46749264-46749686:-	gi|670444616|ref|XP_008662681.1|	726	2e-96	PREDICTED: GDSL esterase/lipase EXL3-like [Zea mays]	gi|195634736|gb|EU964719.1|	365	0	Zea mays clone 281092 mRNA sequence	Q94CH8	129	1e-34	GDSL esterase/lipase EXL1	GO:0016042|lipid catabolic process;	GO:0005576|extracellular region;	GO:0016298|lipase activity;	.	.
Zm00001d024112	0	0	0	0	0	0	0	0	0.0500826	0	0	0	Zm00001d024112	protein_coding	chr10:46407305-46410671:+	gi|413950044|gb|AFW82693.1|	313	3e-30	hypothetical protein ZEAMMB73_323962 [Zea mays]	gi|242032776|ref|XM_002463738.1|	90	4e-38	Sorghum bicolor hypothetical protein, mRNA	P51846	43.5	2e-14	Pyruvate decarboxylase 2	.	.	GO:0000287|magnesium ion binding;GO:0004737|pyruvate decarboxylase activity;GO:0030976|thiamine pyrophosphate binding;	.	.
Zm00001d024119	0	0	0	0	0	0	0	0	0	0	0.0406074	0	Zm00001d024119	protein_coding	chr10:46971393-46973252:+	gi|226508834|ref|NP_001141135.1|	1487	0	peroxidase 40 precursor [Zea mays]	gi|190009934|gb|AY109094.2|	1428	0	Zea mays PCO139022 mRNA sequence	O23474	362	1e-119	Peroxidase 40	GO:0042744|hydrogen peroxide catabolic process;GO:0006979|response to oxidative stress;	GO:0005576|extracellular region;	GO:0020037|heme binding;GO:0046872|metal ion binding;GO:0004601|peroxidase activity;	K00430	E1.11.1.7; peroxidase [EC:1.11.1.7]
Zm00001d030240	0.183422	0.119456	0.249604	0.345094	0.540122	0.366841	0.0584378	0.120954	0	0	0.0615033	0	Zm00001d030240	protein_coding	chr1:115468026-115470015:+	gi|414886244|tpg|DAA62258.1|	345	2e-37	TPA: hypothetical protein ZEAMMB73_128676 [Zea mays]	gi|195624663|gb|EU962044.1|	411	0	Zea mays clone 239857 mRNA sequence	.	.	.	.	.	.	.	.	.
Zm00001d050119	6.7985	3.17634	3.66325	4.76676	4.26917	3.63146	6.01362	8.81309	3.65585	6.48338	6.499	5.11269	Zm00001d050119	protein_coding	chr4:67238635-67241981:+	gi|413921986|gb|AFW61918.1|	1631	0	activator of heat shock protein ATPase [Zea mays]	gi|226508731|ref|NM_001158311.1|	1387	0	Zea mays activator of 90 kDa heat shock protein ATPase (LOC100285418), mRNA	Q55DB6	145	4e-37	Activator of 90 kDa heat shock protein ATPase homolog	GO:0006950|response to stress;	GO:0005737|cytoplasm;	GO:0001671|ATPase activator activity;	.	.
Zm00001d034394	0	0	0	0	0	0	0.0587437	0	0	0	0	0.065854	Zm00001d034394	protein_coding	chr1:291815839-291817246:+	gi|670368721|ref|XP_008665574.1|	910	7e-121	PREDICTED: uncharacterized protein LOC103644160 [Zea mays]	gi|259490716|ref|NM_001165443.1|	660	0	Zea mays hypothetical protein (LOC100303813), mRNA	Q8RWF4	179	2e-50	Probable magnesium transporter NIPA8	GO:0015693|magnesium ion transport;	GO:0005769|early endosome;GO:0016021|integral component of membrane;GO:0016020|membrane;GO:0005886|plasma membrane;	GO:0015095|magnesium ion transmembrane transporter activity;	.	.
Zm00001d020428	1.21438	1.2742	1.1017	0.507724	0.353183	0.179907	1.37564	1.55711	1.36931	1.04236	1.22158	1.2048	Zm00001d020428	protein_coding	chr7:113324754-113327914:+	gi|238011580|gb|ACR36825.1|	1133	4e-147	unknown [Zea mays]	gi|223975382|gb|BT066003.1|	915	0	Zea mays full-length cDNA clone ZM_BFb0143P05 mRNA, complete cds	Q6YZX6	64.3	2e-13	Putative aconitate hydratase, cytoplasmic	GO:0006097|glyoxylate cycle;	GO:0005737|cytoplasm;	GO:0051539|4 iron, 4 sulfur cluster binding;GO:0003994|aconitate hydratase activity;GO:0046872|metal ion binding;	.	.
Zm00001d020429	1.9554	3.07578	2.23248	2.02652	1.62657	1.78967	1.20373	1.80304	1.63963	1.18414	0.733455	1.31392	Zm00001d020429	protein_coding	chr7:113489952-113494456:+	gi|670420964|ref|XP_008651346.1|	1751	0	PREDICTED: uncharacterized protein LOC100279841 isoform X1 [Zea mays]	gi|194699095|gb|BT038627.1|	1679	0	Zea mays full-length cDNA clone ZM_BFb0298H09 mRNA, complete cds	Q8GYA4	317	3e-97	Cysteine-rich receptor-like protein kinase 10	GO:0042742|defense response to bacterium;GO:0006468|protein phosphorylation;	GO:0016021|integral component of membrane;GO:0005886|plasma membrane;GO:0009506|plasmodesma;	GO:0005524|ATP binding;GO:0004674|protein serine/threonine kinase activity;	.	.
Zm00001d030832	18.3253	15.265	9.88721	6.71496	11.6286	12.1468	11.8106	20.4404	12.4981	12.5116	10.5294	9.48019	Zm00001d030832	protein_coding	chr1:162231719-162233777:+	gi|223949587|gb|ACN28877.1|	1942	0	unknown [Zea mays]	gi|226505241|ref|NM_001151298.1|	1872	0	Zea mays uncharacterized LOC100277833 (LOC100277833), mRNA	Q9LH39	467	2e-156	Probable polyamine transporter At3g19553	GO:0015846|polyamine transport;	GO:0005887|integral component of plasma membrane;	GO:0015171|amino acid transmembrane transporter activity;GO:0015297|antiporter activity;GO:0015203|polyamine transmembrane transporter activity;GO:0015293|symporter activity;	.	.
Zm00001d046580	0.0922879	0	0	0	0	0	0	0.273857	0	0	0	0	Zm00001d046580	protein_coding	chr9:96873565-96874200:+	gi|413954634|gb|AFW87283.1|	593	4e-74	hypothetical protein ZEAMMB73_050777 [Zea mays]	gi|226528616|ref|NM_001150390.1|	602	0	Zea mays uncharacterized LOC100276658 (LOC100276658), mRNA	.	.	.	.	.	.	.	.	.
Zm00001d046583	23.1905	23.5707	24.1151	13.5244	16.4433	13.5016	16.5493	23.9898	16.5326	17.2028	15.1538	14.3329	Zm00001d046583	protein_coding	chr9:97236468-97238511:-	gi|238006840|gb|ACR34455.1|	760	8e-99	unknown [Zea mays]	gi|391416328|gb|BT084102.2|	731	0	Zea mays full-length cDNA clone ZM_BFb0075F05 mRNA, complete cds	P19950	137	2e-49	40S ribosomal protein S14	GO:0006412|translation;	GO:0005840|ribosome;	GO:0003735|structural constituent of ribosome;	.	.
Zm00001d020427	0.160369	0	0	0	0	0	0	0	0	0	0	0	Zm00001d020427	protein_coding	chr7:113262694-113263059:+	gi|414885375|tpg|DAA61389.1|	508	5e-64	TPA: hypothetical protein ZEAMMB73_892003 [Zea mays]	.	.	.	.	Q9M202	64.3	6e-12	Zinc finger protein ZAT9	GO:0006355|regulation of transcription, DNA-templated;GO:0006351|transcription, DNA-templated;	GO:0005634|nucleus;	GO:0046872|metal ion binding;GO:0043565|sequence-specific DNA binding;GO:0003700|transcription factor activity, sequence-specific DNA binding;GO:0044212|transcription regulatory region DNA binding;	.	.
Zm00001d006396	0.161029	0.0786544	0	0.0757407	0.0790303	0.241541	0.0769551	0	0	0	0.080992	0.0862697	Zm00001d006396	protein_coding	chr2:206581586-206582314:+	gi|670382048|ref|XP_008671772.1|	849	4e-112	PREDICTED: protein VASP homolog [Zea mays]	gi|242093489|ref|XM_002437190.1|	282	5e-145	Sorghum bicolor hypothetical protein, mRNA	.	.	.	.	.	.	.	.	.
Zm00001d006397	1.95244	1.94706	2.15873	1.83667	2.79481	1.01688	0.894183	0.965618	1.04486	1.76752	0.613754	0.653748	Zm00001d006397	protein_coding	chr2:206585770-206587212:-	gi|194708746|gb|ACF88457.1|	2380	0	unknown [Zea mays]	gi|194708745|gb|BT043452.1|	1443	0	Zea mays full-length cDNA clone ZM_BFc0190F11 mRNA, complete cds	U3U992	329	2e-105	7-deoxyloganetic acid glucosyltransferase	GO:1900994|(-)-secologanin biosynthetic process;	.	GO:0035251|UDP-glucosyltransferase activity;	.	.
Zm00001d006390	0.304751	1.01222	0.311032	0.286682	0.598266	0.975195	0.349534	0.422019	0.23195	0.353138	0.245247	0.195921	Zm00001d006390	protein_coding	chr2:206473408-206475669:+	gi|18568269|gb|AAL76001.1|AF466646_9	184	4e-14	putative gag-pol polyprotein [Zea mays]	gi|194698421|gb|BT038290.1|	883	0	Zea mays full-length cDNA clone ZM_BFb0224H22 mRNA, complete cds	.	.	.	.	.	.	.	.	.
Zm00001d020424	1.44106	1.06273	1.02377	0.471809	0.610176	0.600437	1.02627	1.24375	0.99466	0.518423	0.355296	0.575242	Zm00001d020424	protein_coding	chr7:113218224-113228485:+	gi|670423878|ref|XP_008652696.1|	5961	0	PREDICTED: LOW QUALITY PROTEIN: DNA mismatch repair protein MSH6 [Zea mays]	gi|7012941|gb|AF227632.1|AF227632	2220	0	Zea mays mismatch binding protein Mus3 (mus3) mRNA, partial cds	O04716	208	5e-53	DNA mismatch repair protein MSH6	GO:0043570|maintenance of DNA repeat elements;GO:0000710|meiotic mismatch repair;GO:0006298|mismatch repair;GO:0045910|negative regulation of DNA recombination;GO:0006290|pyrimidine dimer repair;GO:0007131|reciprocal meiotic recombination;GO:0009411|response to UV;	GO:0032301|MutSalpha complex;GO:0000228|nuclear chromosome;	GO:0005524|ATP binding;GO:0003684|damaged DNA binding;GO:0000400|four-way junction DNA binding;GO:0032137|guanine/thymine mispair binding;GO:0032138|single base insertion or deletion binding;	K08737	MSH6; DNA mismatch repair protein MSH6
Zm00001d006392	0	0	0	0	0	0	0.430712	0	0	0.27197	0	0	Zm00001d006392	protein_coding	chr2:206504346-206510384:+	gi|414590278|tpg|DAA40849.1|	458	5e-50	TPA: hypothetical protein ZEAMMB73_967716 [Zea mays]	gi|293336112|ref|NM_001175448.1|	191	3e-94	Zea mays uncharacterized LOC100382729 (LOC100382729), mRNA	A2Y040	68.2	1e-11	Putative RNA polymerase II subunit B1 CTD phosphatase RPAP2 homolog	.	GO:0005634|nucleus;	GO:0046872|metal ion binding;GO:0004721|phosphoprotein phosphatase activity;	.	.
Zm00001d027437	2.17389	1.21353	1.10935	0.292143	1.37174	0.621106	0.148413	0.76796	0.590921	0	0	0.332754	Zm00001d027437	protein_coding	chr1:5332339-5332716:-	gi|414865626|tpg|DAA44183.1|	569	2e-71	TPA: leucine-rich repeat (LRR) family protein [Zea mays]	gi|293336511|ref|NM_001177213.1|	378	0	Zea mays hypothetical protein (LOC100384749), mRNA	Q4PSE6	133	4e-36	Leucine-rich repeat extensin-like protein 7	GO:0071555|cell wall organization;	GO:0005618|cell wall;GO:0005576|extracellular region;	GO:0005199|structural constituent of cell wall;	.	.
Zm00001d006398	3.00437	2.00436	3.14108	4.13595	7.76805	3.66383	4.69253	3.11671	10.527	8.06662	8.84542	5.02497	Zm00001d006398	protein_coding	chr2:206591023-206592594:+	gi|226532728|ref|NP_001147712.1|	673	2e-85	electron carrier/ electron transporter/ iron ion binding protein [Zea mays]	gi|226532727|ref|NM_001154240.1|	659	0	Zea mays electron carrier/ electron transporter/ iron ion binding protein (LOC100281322), mRNA	.	.	.	.	.	.	.	.	.
Zm00001d006399	0	0	0.0638645	0.0588646	0.0614212	0	0	0	0	0	0	0	Zm00001d006399	protein_coding	chr2:206593087-206594087:+	gi|194704954|gb|ACF86561.1|	1214	1e-166	unknown [Zea mays]	gi|194704953|gb|BT041556.1|	800	0	Zea mays full-length cDNA clone ZM_BFb0003H10 mRNA, complete cds	Q2QP13	166	3e-47	Expansin-A26	GO:0009664|plant-type cell wall organization;	GO:0005618|cell wall;GO:0005576|extracellular region;GO:0016020|membrane;	.	.	.
Zm00001d016013	0.50382	0.779286	0.557055	0.27647	0.576955	0.125954	0.0802579	0.49835	0.159777	0.121628	0.21117	0.179944	Zm00001d016013	protein_coding	chr5:139509239-139510636:-	gi|670408305|ref|XP_008645521.1|	2452	0	PREDICTED: anthocyanidin 5,3-O-glucosyltransferase-like [Zea mays]	gi|293331764|ref|NM_001176776.1|	1246	0	Zea mays uncharacterized LOC100384202 (LOC100384202), mRNA	Q4R1I9	323	2e-103	Anthocyanidin 5,3-O-glucosyltransferase	GO:0009718|anthocyanin-containing compound biosynthetic process;	.	GO:0016758|transferase activity, transferring hexosyl groups;	K12938	GT1; anthocyanidin 5,3-O-glucosyltransferase [EC:2.4.1.-]
Zm00001d042600	5.63022	7.49395	6.68004	9.66594	7.94425	9.07865	13.117	11.9735	10.4453	16.7181	14.4422	13.4227	Zm00001d042600	protein_coding	chr3:173133842-173138661:+	gi|670388529|ref|XP_008674726.1|	598	3e-75	PREDICTED: cytochrome c [Zea mays]	gi|195647801|gb|EU971251.1|	721	0	Zea mays clone 360370 hypothetical protein mRNA, complete cds	Q0DI31	226	4e-73	Cytochrome c	GO:0006123|mitochondrial electron transport, cytochrome c to oxygen;GO:0006122|mitochondrial electron transport, ubiquinol to cytochrome c;	GO:0005758|mitochondrial intermembrane space;GO:0070469|respiratory chain;	GO:0009055|electron carrier activity;GO:0020037|heme binding;GO:0046872|metal ion binding;	K08738	CYC; cytochrome c
Zm00001d046586	11.1857	8.57736	6.46514	2.4892	3.46308	2.32533	4.8283	5.31403	4.00507	2.28418	2.25848	3.43664	Zm00001d046586	protein_coding	chr9:97425941-97427404:+	gi|212274857|ref|NP_001130863.1|	2105	0	amino acid permease [Zea mays]	gi|224029672|gb|BT067015.1|	1464	0	Zea mays full-length cDNA clone ZM_BFb0153E09 mRNA, complete cds	Q5RE87	94.4	3e-19	Sodium-coupled neutral amino acid transporter 4	GO:0006865|amino acid transport;GO:0006814|sodium ion transport;	GO:0016021|integral component of membrane;GO:0005886|plasma membrane;	GO:0015293|symporter activity;	K14991	SLC38A4, SNAT4; solute carrier family 38 (sodium-coupled neutral amino acid transporter), member 4
Zm00001d045858	4.76795	5.78209	4.19502	0.618655	1.93657	1.97293	2.5143	4.71618	6.1004	0.793818	1.3231	2.29013	Zm00001d045858	protein_coding	chr9:44196118-44198630:+	gi|414875611|tpg|DAA52742.1|	161	2e-12	TPA: hypothetical protein ZEAMMB73_199487 [Zea mays]	gi|195638401|gb|EU966551.1|	176	2e-86	Zea mays clone 295220 DREPP4 protein mRNA, complete cds	Q0JPA6	52.8	3e-08	Salt stress root protein RS1	GO:0051716|cellular response to stimulus;	GO:0046658|anchored component of plasma membrane;	.	.	.
Zm00001d045859	0.0331611	0	0.0676891	0	0	0	0.0316951	0	0.0630984	0	0	0	Zm00001d045859	protein_coding	chr9:44202947-44204954:+	gi|413953797|gb|AFW86446.1|	2121	0	hypothetical protein ZEAMMB73_621720 [Zea mays]	gi|242044131|ref|XM_002459892.1|	236	5e-119	Sorghum bicolor hypothetical protein, mRNA	.	.	.	.	.	.	.	.	.
Zm00001d031808	0.322146	0.220293	0.164393	0.727311	0.569174	0.902001	0.6466	1.68884	1.04206	1.49318	1.87953	1.55328	Zm00001d031808	protein_coding	chr1:202464156-202467819:+	gi|212275860|ref|NP_001130190.1|	1160	4e-153	uncharacterized protein LOC100191284 [Zea mays]	gi|195639283|gb|EU966992.1|	1458	0	Zea mays clone 298689 short-chain dehydrogenase/reductase SDR mRNA, complete cds	P00335	73.6	3e-13	Ribitol 2-dehydrogenase	.	.	GO:0050255|ribitol 2-dehydrogenase activity;	.	.
Zm00001d031809	23.6537	23.3615	23.0122	18.5172	20.2157	18.4803	23.0745	24.8129	21.7301	22.1813	23.794	20.9868	Zm00001d031809	protein_coding	chr1:202468442-202472613:-	gi|414869908|tpg|DAA48465.1|	1329	0	TPA: phosphoglycerate mutase gpmB [Zea mays]	gi|224033662|gb|BT069010.1|	1170	0	Zea mays full-length cDNA clone ZM_BFb0125G08 mRNA, complete cds	Q9SCS3	158	1e-44	Phosphoglycerate mutase-like protein 4	.	GO:0005829|cytosol;	GO:0016791|phosphatase activity;	K15634	gpmB; probable phosphoglycerate mutase [EC:5.4.2.12]
Zm00001d031802	6.08987	5.98831	4.53887	2.03523	3.53937	2.04329	2.14445	2.45705	1.60093	1.81836	2.21664	2.40401	Zm00001d031802	protein_coding	chr1:202214939-202217025:+	gi|670361547|ref|XP_008649383.1|	1902	0	PREDICTED: helminthosporium carbonum susceptibility1 isoform X1 [Zea mays]	gi|168642|gb|L02540.1|MZETOXR	1309	0	Zea mays NADPH HC-toxin reductase mRNA, complete cds	Q40316	161	2e-43	Vestitone reductase	GO:0006952|defense response;GO:0009813|flavonoid biosynthetic process;	.	GO:0050662|coenzyme binding;GO:0016491|oxidoreductase activity;	K13265	VR; vestitone reductase [EC:1.1.1.348]
Zm00001d031800	1.44037	1.52435	1.96008	2.59702	1.17818	1.32033	1.60614	2.01837	0.685179	2.08633	1.93188	1.80055	Zm00001d031800	protein_coding	chr1:202182454-202182942:+	gi|414869892|tpg|DAA48449.1|	657	4e-85	TPA: hypothetical protein ZEAMMB73_223669 [Zea mays]	gi|195644009|gb|EU969355.1|	489	0	Zea mays clone 329076 mRNA sequence	R4X5P0	50.4	1e-06	Tuliposide A-converting enzyme b3, amyloplastic	GO:0006952|defense response;GO:0008152|metabolic process;	GO:0009501|amyloplast;	GO:0016787|hydrolase activity;GO:0016829|lyase activity;	.	.
Zm00001d031801	8.57344	8.64381	3.87026	4.39445	6.85099	6.81472	4.72755	2.60934	2.14375	1.5921	2.93004	4.47536	Zm00001d031801	protein_coding	chr1:202184534-202185601:-	gi|670366121|ref|XP_008664525.1|	1519	0	PREDICTED: tuliposide A-converting enzyme 1, chloroplastic-like [Zea mays]	gi|195635558|gb|EU965130.1|	979	0	Zea mays clone 284011 mRNA sequence	I4DST8	215	2e-64	Tuliposide A-converting enzyme 1, chloroplastic	GO:0006952|defense response;GO:0008152|metabolic process;	GO:0009507|chloroplast;	GO:0016787|hydrolase activity;GO:0016829|lyase activity;	.	.
Zm00001d031807	0.621212	0.58847	0.653228	0.407295	0.554327	0.244717	0.323863	0.242063	0.519378	0.454447	0.416597	0.584935	Zm00001d031807	protein_coding	chr1:202456321-202462069:+	gi|670360723|ref|XP_008681547.1|	2201	0	PREDICTED: uncharacterized protein LOC100304433 isoform X3 [Zea mays]	gi|195614985|gb|EU957205.1|	1624	0	Zea mays clone 1585622 mRNA sequence	.	.	.	.	.	.	.	.	.
Zm00001d031804	1.60564	2.14949	2.06359	0.223769	0.350231	0.713611	0.397874	0.47058	0.622353	0.2297	0.179462	0.318595	Zm00001d031804	protein_coding	chr1:202297008-202297994:+	gi|238908935|gb|ACF86971.2|	1623	0	unknown [Zea mays]	gi|238908934|gb|BT041966.2|	987	0	Zea mays full-length cDNA clone ZM_BFb0090N07 mRNA, complete cds	Q9SMM9	219	9e-67	Probable carboxylesterase 13	GO:0008152|metabolic process;	GO:0005829|cytosol;	GO:0052689|carboxylic ester hydrolase activity;	.	.
Zm00001d031805	152.852	210.735	203.06	48.3808	47.5166	46.1788	79.3378	34.5074	50.5727	11.947	9.91288	40.5398	Zm00001d031805	protein_coding	chr1:202330757-202332503:+	gi|414869897|tpg|DAA48454.1|	1316	0	TPA: hypothetical protein ZEAMMB73_761771 [Zea mays]	gi|226500177|ref|NM_001155762.1|	786	0	Zea mays gibberellin receptor GID1L2 (LOC100282856), mRNA	Q5NUF4	233	5e-73	2-hydroxyisoflavanone dehydratase	GO:0009813|flavonoid biosynthetic process;GO:0009717|isoflavonoid biosynthetic process;GO:0046287|isoflavonoid metabolic process;	.	GO:0033987|2-hydroxyisoflavanone dehydratase activity;GO:0052689|carboxylic ester hydrolase activity;	.	.
Zm00001d048357	0.0333874	0	0	0.0157039	0.229404	0.0500807	0.0319114	0.0165125	0.0158823	0	0	0	Zm00001d048357	protein_coding	chr9:154910740-154914399:-	gi|670440456|ref|XP_008660512.1|	5631	0	PREDICTED: probable LRR receptor-like serine/threonine-protein kinase At3g47570 [Zea mays]	gi|242060561|ref|XM_002451525.1|	2079	0	Sorghum bicolor hypothetical protein, mRNA	C0LGP4	99.8	8e-20	Probable LRR receptor-like serine/threonine-protein kinase At3g47570	.	GO:0016021|integral component of membrane;GO:0005886|plasma membrane;	GO:0005524|ATP binding;GO:0004674|protein serine/threonine kinase activity;	.	.
Zm00001d003139	0	0	0	0.0472327	0	0	0	0	0	0	0	0	Zm00001d003139	protein_coding	chr2:33432820-33434209:-	gi|293333454|ref|NP_001170506.1|	694	1e-87	hypothetical protein precursor [Zea mays]	gi|293333453|ref|NM_001177035.1|	916	0	Zea mays hypothetical protein (LOC100384512), mRNA	B3GS44	55.8	6e-08	GPI-anchored protein LORELEI	GO:0009567|double fertilization forming a zygote and endosperm;GO:0010183|pollen tube guidance;GO:0010483|pollen tube reception;GO:0007338|single fertilization;GO:0010198|synergid death;	GO:0031225|anchored component of membrane;GO:0005886|plasma membrane;	.	.	.
Zm00001d003138	0.0933149	0	0	0	0	0.186628	1.96217	4.15358	4.52774	3.60436	3.47313	4.09939	Zm00001d003138	protein_coding	chr2:33424428-33425137:-	gi|414586521|tpg|DAA37092.1|	541	2e-67	TPA: hypothetical protein ZEAMMB73_630875, partial [Zea mays]	gi|226500157|ref|NM_001146784.1|	485	0	Zea mays uncharacterized LOC100272298 (LOC100272298), mRNA	.	.	.	.	.	.	.	.	.
Zm00001d003136	1.24004	0.706643	0.580065	1.60396	0.862167	0.981687	1.77782	1.89097	2.50699	1.29722	1.24739	1.27331	Zm00001d003136	protein_coding	chr2:33389671-33391070:+	gi|414866610|tpg|DAA45167.1|	711	3e-88	TPA: putative RNA-binding zinc finger family protein [Zea mays]	gi|224034840|gb|BT069599.1|	372	0	Zea mays full-length cDNA clone ZM_BFb0175H11 mRNA, complete cds	Q10M00	140	3e-35	Zinc finger CCCH domain-containing protein 22	.	.	GO:0003677|DNA binding;GO:0046872|metal ion binding;GO:0000166|nucleotide binding;GO:0003723|RNA binding;	.	.
Zm00001d003135	0	0	0	0	0.0918869	0	0	0.0925961	0	0	0	0	Zm00001d003135	protein_coding	chr2:33388427-33389276:+	gi|413953014|gb|AFW85663.1|	258	5e-30	hypothetical protein ZEAMMB73_672927 [Zea mays]	gi|195595020|gb|EU942666.1|	118	6e-54	Zea mays clone 1529057 mRNA sequence	.	.	.	.	.	.	.	.	.
Zm00001d038988	6.29616	5.32116	5.72838	3.97454	4.67572	4.86705	4.09765	5.34689	4.88667	3.9599	3.66676	4.12761	Zm00001d038988	protein_coding	chr6:168296702-168299778:+	gi|226509180|ref|NP_001144448.1|	2497	0	hypothetical protein [Zea mays]	gi|226509179|ref|NM_001150976.1|	1970	0	Zea mays hypothetical protein (LOC100277410), mRNA	Q9SRE5	281	6e-85	Uncharacterized protein At1g76660	.	GO:0005886|plasma membrane;	.	.	.
Zm00001d041268	1.18765	1.34341	1.49922	1.67585	0.951014	1.25015	1.31438	1.45299	0.981251	0.724327	0.880303	1.60743	Zm00001d041268	protein_coding	chr3:109251220-109254962:-	gi|350539972|ref|NP_001232843.1|	1431	0	hypothetical protein [Zea mays]	gi|195622781|gb|EU961103.1|	1212	0	Zea mays clone 232763 hypothetical protein mRNA, complete cds	.	.	.	.	.	.	.	.	.
Zm00001d038980	6.45339	5.661	5.46626	4.74923	3.4473	3.73151	5.20301	6.94783	2.92367	3.00986	3.53287	4.5157	Zm00001d038980	protein_coding	chr6:168099647-168104795:-	gi|226506558|ref|NP_001151311.1|	1273	4e-172	IAA19 - auxin-responsive Aux/IAA family member [Zea mays]	gi|226506557|ref|NM_001157839.1|	1225	0	Zea mays IAA19 - auxin-responsive Aux/IAA family member (LOC100284944), mRNA	Q6AT33	315	2e-103	Auxin-responsive protein IAA19	GO:0009734|auxin-activated signaling pathway;GO:0006355|regulation of transcription, DNA-templated;GO:0009733|response to auxin;GO:0006351|transcription, DNA-templated;	GO:0005634|nucleus;	.	K14484	IAA; auxin-responsive protein IAA
Zm00001d038981	4.61738	5.35978	5.26697	4.57357	3.65247	4.80746	4.25749	3.89559	3.72108	3.77682	2.95079	4.10346	Zm00001d038981	protein_coding	chr6:168192154-168195705:+	gi|670413535|ref|XP_008647967.1|	2190	0	PREDICTED: LOC100285679 isoform X1 [Zea mays]	gi|219888488|gb|BT056012.1|	2133	0	Zea mays full-length cDNA clone ZM_BFc0127K18 mRNA, complete cds	Q6AT32	662	0	Probable glucuronosyltransferase Os05g0559600	GO:0071555|cell wall organization;GO:0010417|glucuronoxylan biosynthetic process;GO:0009834|plant-type secondary cell wall biogenesis;	GO:0000139|Golgi membrane;GO:0016021|integral component of membrane;	GO:0015018|galactosylgalactosylxylosylprotein 3-beta-glucuronosyltransferase activity;GO:0042285|xylosyltransferase activity;	.	.
Zm00001d038982	13.9257	14.2888	14.5437	6.18093	6.77801	6.7483	10.38	9.92467	12.98	6.27405	5.90432	6.62537	Zm00001d038982	protein_coding	chr6:168195382-168207024:-	gi|670418490|ref|XP_008649991.1|	4883	0	PREDICTED: golgin candidate 5-like [Zea mays]	gi|115465406|ref|NM_001062838.1|	1286	0	Oryza sativa Japonica Group Os05g0559900 (Os05g0559900) mRNA, complete cds	Q0WVL7	95.5	2e-18	Golgin candidate 5	.	GO:0005794|Golgi apparatus;	.	.	.
Zm00001d038984	4735.07	4691.63	5265.58	6998.71	5830.2	5406.26	5441.31	5328.59	6888.59	7566.24	6340.01	5681.22	PSAH	protein_coding	chr6:168207284-168208191:+	gi|162460533|ref|NP_001104905.1|	397	8e-45	photosystem I reaction center subunit VI, chloroplastic precursor [Zea mays]	gi|77812753|gb|DQ244190.1|	715	0	Zea mays clone 2979 mRNA sequence	O65101	157	4e-46	Photosystem I reaction center subunit VI, chloroplastic	GO:0015979|photosynthesis;	GO:0009535|chloroplast thylakoid membrane;GO:0016021|integral component of membrane;GO:0009538|photosystem I reaction center;	.	K02695	psaH; photosystem I subunit VI
Zm00001d038987	0	0	0	0	0	0	0	0.023765	0.068574	0.0232004	0.0241683	0.0257432	Zm00001d038987	protein_coding	chr6:168286675-168292703:+	gi|670419843|ref|XP_008650719.1|	1379	0	PREDICTED: uncharacterized protein LOC103631632 [Zea mays]	gi|224033112|gb|BT068735.1|	277	8e-142	Zea mays full-length cDNA clone ZM_BFb0377B16 mRNA, complete cds	A2WTQ5	114	1e-26	Auxin-responsive protein IAA5	GO:0009734|auxin-activated signaling pathway;GO:0006355|regulation of transcription, DNA-templated;GO:0006351|transcription, DNA-templated;	GO:0005634|nucleus;	.	K17506	PPM1L, PP2CE; protein phosphatase 1L [EC:3.1.3.16]
Zm00001d015672	0	0	0	0	0	0	0	0.0283347	0	0.0276616	0	0	Zm00001d015672	protein_coding	chr5:105098024-105101528:-	gi|413932578|gb|AFW67129.1|	3028	0	hypothetical protein ZEAMMB73_952002 [Zea mays]	gi|195601915|gb|EU949561.1|	338	1e-175	Zea mays clone 424785 mRNA sequence	.	.	.	.	.	.	.	.	.
Zm00001d032679	15.1684	14.7406	14.4579	10.7452	11.8592	11.1586	13.1111	14.7689	9.76295	9.09405	11.2248	10.5713	Zm00001d032679	protein_coding	chr1:233901027-233906903:+	gi|226494720|ref|NP_001142144.1|	2035	0	hypothetical protein [Zea mays]	gi|226494719|ref|NM_001148672.1|	1926	0	Zea mays hypothetical protein (LOC100274309), mRNA	Q9AV50	525	2e-177	Double-stranded RNA-binding protein 6	GO:0035196|production of miRNAs involved in gene silencing by miRNA;GO:0070919|production of siRNA involved in chromatin silencing by small RNA;	GO:0005737|cytoplasm;	GO:0003725|double-stranded RNA binding;	.	.
Zm00001d032675	0	0	0	0	0	0	0.172616	0	0	0	0	0	Zm00001d032675	protein_coding	chr1:233766063-233766713:+	gi|219887937|gb|ACL54343.1|	452	5e-52	unknown [Zea mays]	gi|219887936|gb|BT055736.1|	300	2e-155	Zea mays full-length cDNA clone ZM_BFb0155N15 mRNA, complete cds	F4I532	98.2	1e-23	Peptide chain release factor PrfB2, chloroplastic	.	GO:0009570|chloroplast stroma;	GO:0043022|ribosome binding;GO:0016149|translation release factor activity, codon specific;	K02836	prfB; peptide chain release factor 2
Zm00001d032676	0.265455	0.432204	0.270926	0.22197	0.0868539	0.294947	0.225529	0.233398	0.196429	0.113927	0.20769	0.0632066	Zm00001d032676	protein_coding	chr1:233777365-233788177:-	gi|670430919|ref|XP_008656145.1|	2129	0	PREDICTED: replication protein A 70 kDa DNA-binding subunit C-like [Zea mays]	gi|293334916|ref|NM_001176245.1|	133	9e-62	Zea mays uncharacterized LOC100383597 (LOC100383597), mRNA	Q10Q08	72.8	5e-12	Replication protein A 70 kDa DNA-binding subunit B	GO:0006310|DNA recombination;GO:0006281|DNA repair;GO:0006260|DNA replication;	GO:0005662|DNA replication factor A complex;	GO:0003677|DNA binding;GO:0046872|metal ion binding;	K07466	RFA1, RPA1, rpa; replication factor A1
Zm00001d032677	0	0.245563	0	0	0	0	0	0	0	0	0	0	Zm00001d032677	protein_coding	chr1:233884644-233886732:-	gi|413934486|gb|AFW69037.1|	731	3e-93	hypothetical protein ZEAMMB73_966948 [Zea mays]	gi|226499827|ref|NM_001146742.1|	333	1e-173	Zea mays LOC100272247 (cl52_1b), mRNA	Q5C9L6	145	7e-41	(S)-coclaurine N-methyltransferase	.	GO:0005737|cytoplasm;	GO:0030794|(S)-coclaurine-N-methyltransferase activity;	K13384	E2.1.1.140; (S)-coclaurine N-methyltransferase [EC:2.1.1.140]
Zm00001d032670	1.02644	1.1782	1.00394	1.73804	1.28458	1.36002	1.35713	1.3368	1.38344	1.3546	1.48856	1.34726	Zm00001d032670	protein_coding	chr1:233736078-233743014:+	gi|670358602|ref|XP_008665922.1|	1576	0	PREDICTED: uncharacterized protein LOC100217225 isoform X1 [Zea mays]	gi|391415968|gb|BT069626.2|	1084	0	Zea mays full-length cDNA clone ZM_BFb0192K01 mRNA, complete cds	.	.	.	.	.	.	.	.	.
Zm00001d032671	16.6886	17.3369	17.5311	13.6314	13.5043	14.0834	16.2621	17.8763	16.8068	18.2378	14.986	16.2242	Zm00001d032671	protein_coding	chr1:233744077-233747008:+	gi|414871030|tpg|DAA49587.1|	604	3e-76	TPA: hypothetical protein ZEAMMB73_295049, partial [Zea mays]	gi|189401757|gb|AY107226.2|	642	0	Zea mays PCO129068 mRNA sequence	.	.	.	.	.	.	.	.	.
Zm00001d023237	9.89988	9.18558	9.25841	6.46838	7.15589	6.37894	7.28472	10.2021	7.01474	6.63983	7.70853	6.47991	Zm00001d023237	protein_coding	chr10:1096896-1100874:-	gi|212721524|ref|NP_001132386.1|	1297	6e-175	uncharacterized protein LOC100193832 [Zea mays]	gi|212721523|ref|NM_001138914.1|	690	0	Zea mays hypothetical protein (LOC100193832), mRNA	Q8GYP3	163	4e-44	RNA-directed DNA methylation 4	GO:0006342|chromatin silencing;GO:0006306|DNA methylation;GO:0031047|gene silencing by RNA;GO:0009791|post-embryonic development;GO:0006355|regulation of transcription, DNA-templated;	.	GO:0003700|transcription factor activity, sequence-specific DNA binding;	.	.
Zm00001d023234	0	0	0	0	0	0	0.312015	0.322902	0.124232	0.189139	0.328382	0.0699562	Zm00001d023234	protein_coding	chr10:983691-985265:-	gi|413915875|gb|AFW55807.1|	1024	6e-136	hypothetical protein ZEAMMB73_980277 [Zea mays]	gi|226492827|ref|NM_001149560.1|	320	5e-166	Zea mays hypothetical protein (LOC100275500), mRNA	.	.	.	.	.	.	.	.	.
Zm00001d023235	6.86046	6.02113	6.09051	4.20003	4.78862	4.87851	5.99513	7.64768	6.11258	4.45858	3.85588	5.81067	Zm00001d023235	protein_coding	chr10:1049718-1053027:+	gi|413915878|gb|AFW55810.1|	2790	0	hypothetical protein ZEAMMB73_550176 [Zea mays]	gi|308081378|ref|NM_001196843.1|	1231	0	Zea mays hypothetical protein (LOC100502365), mRNA	Q689D6	235	3e-67	Protein ROOT PRIMORDIUM DEFECTIVE 1	GO:0016926|protein desumoylation;	GO:0005634|nucleus;	GO:0004175|endopeptidase activity;GO:0016929|SUMO-specific protease activity;	K05750	NCKAP1, NAP125; NCK-associated protein 1
Zm00001d023232	0	0	0.254373	0	0.122321	0.498467	0	0.123265	0.355682	0	0.125357	0.133526	Zm00001d023232	protein_coding	chr10:969964-970797:-	gi|195621810|gb|ACG32735.1|	602	7e-76	hypothetical protein [Zea mays]	gi|195621809|gb|EU960617.1|	326	1e-169	Zea mays clone 226629 hypothetical protein mRNA, complete cds	.	.	.	.	.	.	.	.	.
Zm00001d023233	0	0	0	0	0	0	0.0751678	0.0345736	0.0166271	0.0253142	0.0351604	0.0468145	Zm00001d023233	protein_coding	chr10:973425-981885:-	gi|102139878|gb|ABF70031.1|	5648	0	DNA helicase homolog, putative [Musa acuminata]	gi|229220766|gb|AC217961.4|	2922	0	Zea mays BAC clone ZMMBBb-353K3 from chromosome 6, complete sequence	O65278	79.3	6e-14	Putative ubiquitin-like-specific protease 1B	GO:0016926|protein desumoylation;	GO:0005634|nucleus;	GO:0004175|endopeptidase activity;GO:0016929|SUMO-specific protease activity;	K08592	SENP1; sentrin-specific protease 1 [EC:3.4.22.68]
Zm00001d023230	16.292	18.3493	17.5959	13.6395	13.6078	14.5512	14.436	13.0323	14.2407	12.2396	11.817	13.5699	Zm00001d023230	protein_coding	chr10:954679-966602:-	gi|670443820|ref|XP_008662357.1|	6236	0	PREDICTED: regulatory-associated protein of TOR 2 isoform X2 [Zea mays]	gi|242084481|ref|XM_002442621.1|	3506	0	Sorghum bicolor hypothetical protein, mRNA	C7J8E5	475	0	Regulatory-associated protein of TOR 2	GO:0031929|TOR signaling;	GO:0031931|TORC1 complex;	.	K07204	RAPTOR; regulatory associated protein of mTOR
Zm00001d023238	40.2946	40.7777	41.0912	55.6219	53.8244	54.8348	46.1459	41.0584	38.3044	46.0915	50.1566	51.9275	Zm00001d023238	protein_coding	chr10:1102077-1122326:+	gi|226495043|ref|NP_001147928.1|	3700	0	AMP-binding protein [Zea mays]	gi|226495042|ref|NM_001154456.1|	2338	0	Zea mays AMP-binding protein (LOC100281538), mRNA	Q8LKS5	296	0	Long chain acyl-CoA synthetase 7, peroxisomal	GO:0006631|fatty acid metabolic process;GO:0010193|response to ozone;GO:0009651|response to salt stress;	GO:0005777|peroxisome;	GO:0005524|ATP binding;GO:0004467|long-chain fatty acid-CoA ligase activity;	K01897	ACSL, fadD; long-chain acyl-CoA synthetase [EC:6.2.1.3]
Zm00001d023239	28.2647	27.1506	29.5557	23.1151	23.3559	25.7656	28.7136	29.7155	30.5097	25.4705	22.5113	24.9301	Zm00001d023239	protein_coding	chr10:1236959-1248543:+	gi|162458580|ref|NP_001105988.1|	2548	0	putative splicing factor [Zea mays]	gi|162458579|ref|NM_001112518.1|	2078	0	Zea mays suppressors of mec-8 and unc-52 (C.elegans) (smu2), mRNA	O48713	608	0	Suppressor of mec-8 and unc-52 protein homolog 2	GO:0008380|RNA splicing;	GO:0005634|nucleus;	.	K13109	IK, RED, RER; IK cytokine
Zm00001d035329	2.81941	2.75428	3.00832	2.35086	2.70454	2.30677	2.57228	3.42262	3.59682	2.41317	2.19156	3.9135	Zm00001d035329	protein_coding	chr6:21525071-21526692:+	gi|670418873|ref|XP_008650180.1|	1612	0	PREDICTED: probable thiamine biosynthetic bifunctional enzyme, chloroplastic [Zea mays]	gi|242085089|ref|XM_002442925.1|	744	0	Sorghum bicolor hypothetical protein, mRNA	Q2QWK9	525	0	Probable thiamine biosynthetic bifunctional enzyme, chloroplastic	GO:0009228|thiamine biosynthetic process;GO:0009229|thiamine diphosphate biosynthetic process;	GO:0009570|chloroplast stroma;	GO:0005524|ATP binding;GO:0008902|hydroxymethylpyrimidine kinase activity;GO:0046872|metal ion binding;GO:0008972|phosphomethylpyrimidine kinase activity;GO:0004789|thiamine-phosphate diphosphorylase activity;	K14153	thiDE; hydroxymethylpyrimidine kinase / phosphomethylpyrimidine kinase / thiamine-phosphate diphosphorylase [EC:2.7.1.49 2.7.4.7 2.5.1.3]
Zm00001d035327	0.400649	0.0652322	0.477058	0.314078	0.262175	0.734516	0.255291	0.198149	0.127058	0.257923	0.0671708	0.357739	Zm00001d035327	protein_coding	chr6:21498495-21499851:-	gi|194699120|gb|ACF83644.1|	197	8e-16	unknown [Zea mays]	gi|238013571|gb|BT087468.1|	140	5e-66	Zea mays full-length cDNA clone ZM_BFb0086J08 mRNA, complete cds	Q5Z5B2	53.9	9e-07	Protein argonaute 1D	GO:0031047|gene silencing by RNA;	.	GO:0003676|nucleic acid binding;	K11593	ELF2C, AGO; eukaryotic translation initiation factor 2C
Zm00001d035326	0	0	0	0.405993	0	0.143859	0	0	0	0	0	0.154144	Zm00001d035326	protein_coding	chr6:21497929-21498475:+	gi|414866430|tpg|DAA44987.1|	671	2e-87	TPA: hypothetical protein ZEAMMB73_744638 [Zea mays]	gi|195643117|gb|EU968909.1|	358	0	Zea mays clone 324911 hypothetical protein mRNA, complete cds	.	.	.	.	.	.	.	.	.
Zm00001d035324	0.961089	0.603569	1.7516	1.09784	0.673837	0.96108	0.524915	0.271615	0.979686	0.397744	0.276225	0.367781	Zm00001d035324	protein_coding	chr6:21486382-21487838:-	gi|414879735|tpg|DAA56866.1|	290	6e-28	TPA: hypothetical protein ZEAMMB73_993215 [Zea mays]	gi|195600665|gb|EU948311.1|	157	2e-75	Zea mays clone 372694 mRNA sequence	Q56UD1	51.2	6e-06	Beta-fructofuranosidase, insoluble isoenzyme 5	GO:0005975|carbohydrate metabolic process;	GO:0048046|apoplast;GO:0005618|cell wall;	GO:0004575|sucrose alpha-glucosidase activity;	.	.
Zm00001d035323	5.88933	6.36179	6.38638	4.0752	3.8631	3.99225	4.46529	4.39704	3.23254	3.96449	4.01596	3.24616	Zm00001d035323	protein_coding	chr6:21265695-21270357:-	gi|212275928|ref|NP_001130833.1|	2108	0	putative WRKY DNA-binding domain superfamily protein [Zea mays]	gi|212275927|ref|NM_001137361.1|	1933	0	Zea mays putative WRKY DNA-binding domain superfamily protein (WRKY62), mRNA	Q9ZQ70	317	1e-97	Probable WRKY transcription factor 3	GO:0006351|transcription, DNA-templated;	GO:0005634|nucleus;	GO:0043565|sequence-specific DNA binding;GO:0003700|transcription factor activity, sequence-specific DNA binding;	.	.
Zm00001d035322	0.0563834	0	0	0	0.055344	0	0	0	0	0	0	0	Zm00001d035322	protein_coding	chr6:21261630-21262670:+	gi|670414820|ref|XP_008648555.1|	873	2e-112	PREDICTED: uncharacterized protein LOC103629156 [Zea mays]	gi|242085635|ref|XM_002443198.1|	525	0	Sorghum bicolor hypothetical protein, mRNA	.	.	.	.	.	.	.	.	.
Zm00001d035321	34.3549	30.9048	34.7245	17.7187	25.5841	29.2478	27.131	35.7531	51.4252	39.8351	30.5557	23.1665	Zm00001d035321	protein_coding	chr6:21256645-21260184:+	gi|226498430|ref|NP_001143368.1|	494	5e-59	uncharacterized protein LOC100275998 [Zea mays]	gi|226498429|ref|NM_001149896.1|	697	0	Zea mays LOC100275998 (gpm537), mRNA	Q08747	65.1	4e-11	Upstream activation factor subunit UAF30	GO:0006325|chromatin organization;GO:0006356|regulation of transcription from RNA polymerase I promoter;GO:0042790|transcription of nuclear large rRNA transcript from RNA polymerase I promoter;	GO:0005730|nucleolus;GO:0000500|RNA polymerase I upstream activating factor complex;	GO:0001165|RNA polymerase I upstream control element sequence-specific DNA binding;	K15223	UAF30, SPP27; upstream activation factor subunit UAF30
Zm00001d034638	23.6217	23.7365	23.4185	11.846	14.2685	11.4938	18.1346	22.5711	19.1367	11.8743	10.4569	14.4436	Zm00001d034638	protein_coding	chr1:298677159-298680740:+	gi|226528571|ref|NP_001140371.1|	875	7e-113	ras-related protein ARA-3 [Zea mays]	gi|226528570|ref|NM_001146899.1|	1337	0	Zea mays ras-related protein ARA-3 (LOC100272423), mRNA	P28186	292	1e-95	Ras-related protein RABE1c	GO:0009873|ethylene-activated signaling pathway;GO:0009306|protein secretion;GO:0007264|small GTPase mediated signal transduction;GO:0006904|vesicle docking involved in exocytosis;	GO:0000139|Golgi membrane;GO:0005886|plasma membrane;GO:0005774|vacuolar membrane;GO:0005773|vacuole;	GO:0005525|GTP binding;	K07901	RAB8A, MEL; Ras-related protein Rab-8A
Zm00001d034639	0.12957	0	0	0	0	0	0.123842	0.256326	0	0	0	0.138831	Zm00001d034639	protein_coding	chr1:298681229-298681681:-	gi|670371356|ref|XP_008666945.1|	702	2e-92	PREDICTED: zinc finger protein ZAT12-like [Zea mays]	gi|242032468|ref|XM_002463584.1|	264	3e-135	Sorghum bicolor hypothetical protein, mRNA	Q42410	87.8	1e-20	Zinc finger protein ZAT12	GO:0009631|cold acclimation;GO:0042538|hyperosmotic salinity response;GO:0009643|photosynthetic acclimation;GO:0010200|response to chitin;GO:0009409|response to cold;GO:0009408|response to heat;GO:0009416|response to light stimulus;GO:0006979|response to oxidative stress;GO:0010224|response to UV-B;GO:0009611|response to wounding;GO:0006351|transcription, DNA-templated;	GO:0005634|nucleus;	GO:0046872|metal ion binding;GO:0043565|sequence-specific DNA binding;GO:0003700|transcription factor activity, sequence-specific DNA binding;GO:0044212|transcription regulatory region DNA binding;	.	.
Zm00001d034633	2.38155	1.90586	1.96424	2.37262	2.41528	2.32001	2.33506	2.28615	2.41628	1.94331	2.02439	2.40112	Zm00001d034633	protein_coding	chr1:298548893-298572907:-	gi|670368963|ref|XP_008665674.1|	4472	0	PREDICTED: uncharacterized protein LOC103644250 isoform X1 [Zea mays]	gi|514780733|ref|XM_004969610.1|	1477	0	PREDICTED: Setaria italica uncharacterized LOC101762322 (LOC101762322), transcript variant X2, mRNA	.	.	.	.	.	.	.	.	.
Zm00001d034630	14.4656	13.2165	14.1796	10.5976	12.9732	15.3501	13.3785	16.2644	13.5397	10.9287	10.9921	11.6526	Zm00001d034630	protein_coding	chr1:298527321-298536055:+	gi|223948259|gb|ACN28213.1|	3205	0	unknown [Zea mays]	gi|224030432|gb|BT067395.1|	2098	0	Zea mays full-length cDNA clone ZM_BFc0035G13 mRNA, complete cds	Q84TA3	1150	0	Leukotriene A-4 hydrolase homolog	GO:0019370|leukotriene biosynthetic process;GO:0043171|peptide catabolic process;GO:0006508|proteolysis;	GO:0005737|cytoplasm;GO:0005829|cytosol;GO:0005886|plasma membrane;	GO:0004463|leukotriene-A4 hydrolase activity;GO:0070006|metalloaminopeptidase activity;GO:0042277|peptide binding;GO:0008270|zinc ion binding;	K01254	LTA4H; leukotriene-A4 hydrolase [EC:3.3.2.6]
Zm00001d034636	2.2865	3.43642	3.33375	3.85276	3.20621	3.34177	3.74642	3.38008	2.46222	3.37257	3.00776	3.31145	Zm00001d034636	protein_coding	chr1:298592574-298596045:-	gi|670368975|ref|XP_008665680.1|	2766	0	PREDICTED: uncharacterized protein LOC103644251 isoform X1 [Zea mays]	gi|242032470|ref|XM_002463585.1|	1403	0	Sorghum bicolor hypothetical protein, mRNA	.	.	.	.	.	.	.	.	.
Zm00001d034634	133.988	136.599	127.002	129.794	119.049	134.914	111.669	92.0853	80.7196	137.981	113.423	111.276	Zm00001d034634	protein_coding	chr1:298573878-298575017:-	gi|670360100|ref|XP_008676438.1|	809	6e-107	PREDICTED: LOC100282516 isoform X1 [Zea mays]	gi|226495858|ref|NM_001155424.1|	627	0	Zea mays LOC100282516 (cl21246_1a), mRNA	Q94BT9	64.3	3e-12	Copper transport protein ATX1	GO:0006825|copper ion transport;	GO:0000785|chromatin;GO:0005829|cytosol;	GO:0046872|metal ion binding;	K07213	ATOX1, ATX1, copZ, golB; copper chaperone
Zm00001d034635	151.102	138.523	116.876	43.6115	58.0235	65.7504	118.745	123.302	112.181	32.5536	39.6425	54.0422	Zm00001d034635	protein_coding	chr1:298580972-298582430:-	gi|195635447|gb|ACG37192.1|	1092	7e-147	hypothetical protein [Zea mays]	gi|21211586|gb|AY108508.1|	1042	0	Zea mays PCO128559 mRNA sequence	Q08704	286	2e-94	Chalcone--flavonone isomerase	GO:0009813|flavonoid biosynthetic process;	.	GO:0045430|chalcone isomerase activity;	.	.
Zm00001d028088	12.0522	12.6126	11.1871	7.53623	8.05195	8.6678	8.3909	9.60302	8.12161	7.09214	6.77828	7.34986	Zm00001d028088	protein_coding	chr1:22599568-22606524:+	gi|670362446|ref|XP_008652247.1|	3775	0	PREDICTED: LOW QUALITY PROTEIN: uncharacterized protein LOC103632203 [Zea mays]	gi|242036566|ref|XM_002465633.1|	1642	0	Sorghum bicolor hypothetical protein, mRNA	Q9H1I8	61.6	3e-08	Activating signal cointegrator 1 complex subunit 2	GO:0006307|DNA dealkylation involved in DNA repair;GO:0006355|regulation of transcription, DNA-templated;GO:0006351|transcription, DNA-templated;	GO:0005654|nucleoplasm;GO:0005634|nucleus;	.	K18667	ASCC2; activating signal cointegrator complex subunit 2
Zm00001d028089	4.00707	3.84098	4.03206	2.33602	2.45594	2.27629	4.04569	4.18686	6.46122	1.74396	2.15735	3.28563	Zm00001d028089	protein_coding	chr1:22608980-22613235:-	gi|670362448|ref|XP_008652255.1|	3020	0	PREDICTED: formin-like protein 8 isoform X1 [Zea mays]	gi|242041838|ref|XM_002468269.1|	2148	0	Sorghum bicolor hypothetical protein, mRNA	Q10Q99	59.3	2e-07	Formin-like protein 8	.	GO:0016021|integral component of membrane;	.	.	.
Zm00001d032535	0	0.0701824	0	0.0337913	0	0	0	0.0710621	0	0.069374	0	0	Zm00001d032535	protein_coding	chr1:229847655-229849510:-	gi|670366733|ref|XP_008664777.1|	1310	2e-175	PREDICTED: uncharacterized protein LOC103643390 isoform X1 [Zea mays]	gi|54651030|gb|BT016249.1|	1110	0	Zea mays clone Contig82 mRNA sequence	.	.	.	.	.	.	.	.	.
Zm00001d032533	1.20488	1.3452	1.40539	0.971525	1.18267	1.54912	3.12582	0.851287	2.29264	0.997277	1.55832	1.29101	Zm00001d032533	protein_coding	chr1:229829797-229830137:-	gi|670366731|ref|XP_008664776.1|	368	2e-43	PREDICTED: uncharacterized protein LOC100383109 [Zea mays]	gi|223975792|gb|BT066208.1|	341	3e-178	Zea mays full-length cDNA clone ZM_BFc0094E08 mRNA, complete cds	.	.	.	.	.	.	.	.	.
Zm00001d032532	16.4297	16.6805	14.5393	5.64991	5.52988	4.93878	10.2712	10.556	10.8142	5.75174	8.13872	8.58929	Zm00001d032532	protein_coding	chr1:229809577-229812869:+	gi|212720769|ref|NP_001132054.1|	2336	0	uncharacterized protein LOC100193466 [Zea mays]	gi|212720768|ref|NM_001138582.1|	2362	0	Zea mays hypothetical protein (LOC100193466), mRNA	P0C587	854	0	Glutamyl-tRNA reductase, chloroplastic	GO:0015995|chlorophyll biosynthetic process;GO:0006782|protoporphyrinogen IX biosynthetic process;	GO:0009507|chloroplast;	GO:0008883|glutamyl-tRNA reductase activity;GO:0050661|NADP binding;	K02492	hemA; glutamyl-tRNA reductase [EC:1.2.1.70]
Zm00001d032531	35.3254	33.037	30.9376	22.908	26.8783	27.0442	28.6976	35.7962	29.5483	25.9681	23.2357	25.0038	Zm00001d032531	protein_coding	chr1:229758635-229765316:+	gi|226494955|ref|NP_001150181.1|	769	4e-95	membrane steroid-binding protein 1 [Zea mays]	gi|195635482|gb|EU965092.1|	1072	0	Zea mays clone 283758 membrane steroid-binding protein 1 mRNA, complete cds	Q9M2Z4	113	2e-26	Membrane steroid-binding protein 2	GO:0030308|negative regulation of cell growth;	GO:0005783|endoplasmic reticulum;GO:0010008|endosome membrane;GO:0005794|Golgi apparatus;GO:0016021|integral component of membrane;GO:0005886|plasma membrane;	GO:0020037|heme binding;GO:0005496|steroid binding;	K17278	PGRMC1_2; membrane-associated progesterone receptor component
Zm00001d032530	9.8507	9.68461	7.93378	8.11202	8.71146	9.31559	8.60304	8.28063	7.63524	9.32993	7.2498	8.05944	Zm00001d032530	protein_coding	chr1:229718687-229725690:+	gi|226505430|ref|NP_001141683.1|	1642	0	hypothetical protein [Zea mays]	gi|226505429|ref|NM_001148211.1|	1144	0	Zea mays hypothetical protein (LOC100273810), mRNA	Q9M2Z5	264	5e-81	F-box/LRR-repeat protein At3g48880	GO:0006730|one-carbon metabolic process;GO:0048364|root development;GO:0048767|root hair elongation;GO:0010449|root meristem growth;GO:0046901|tetrahydrofolylpolyglutamate biosynthetic process;	GO:0009507|chloroplast;GO:0005829|cytosol;GO:0005759|mitochondrial matrix;	GO:0005524|ATP binding;GO:0004326|tetrahydrofolylpolyglutamate synthase activity;	.	.
Zm00001d028082	0	0	0.0587879	0	0	0	0	0	0	0	0	0	Zm00001d028082	protein_coding	chr1:22210327-22211899:-	gi|670415685|ref|XP_008648861.1|	1461	0	PREDICTED: uncharacterized protein LOC103629552 [Zea mays]	gi|391415247|gb|BT065212.2|	203	6e-101	Zea mays full-length cDNA clone ZM_BFb0038M22 mRNA, complete cds	.	.	.	.	.	.	.	.	.
Zm00001d028083	6.27163	6.66733	6.36324	6.45505	5.97496	6.27157	3.59662	8.24705	3.68537	4.98743	3.89663	4.38772	Zm00001d028083	protein_coding	chr1:22219133-22221566:+	gi|38568028|emb|CAE05216.3|	140	3e-25	OSJNBa0070C17.23 [Oryza sativa Japonica Group]	gi|54651881|gb|BT017100.1|	272	4e-139	Zea mays clone EL01N0362A03.c mRNA sequence	Q8VXB1	80.5	1e-14	Putative potassium transporter 12	.	GO:0016021|integral component of membrane;GO:0016020|membrane;	GO:0015079|potassium ion transmembrane transporter activity;	.	.
Zm00001d028084	6.74742	7.13779	7.5428	6.85585	6.97065	7.74455	5.99483	5.41123	6.32191	5.47167	5.4937	5.96153	Zm00001d028084	protein_coding	chr1:22263332-22274326:-	gi|414865352|tpg|DAA43909.1|	7540	0	TPA: hypothetical protein ZEAMMB73_723390 [Zea mays]	gi|242041836|ref|XM_002468268.1|	3599	0	Sorghum bicolor hypothetical protein, mRNA	Q9ATY5	340	2e-94	DNA repair protein UVH3	GO:0010213|non-photoreactive DNA repair;GO:0006289|nucleotide-excision repair;GO:0009408|response to heat;	GO:0005634|nucleus;	GO:0004519|endonuclease activity;GO:0046872|metal ion binding;GO:0003697|single-stranded DNA binding;	K10846	ERCC5, XPG, RAD2; DNA excision repair protein ERCC-5
Zm00001d028086	3.51589	3.88884	3.38077	4.4828	3.70777	3.42869	3.99923	5.66207	3.73202	4.23686	3.91672	3.79834	Zm00001d028086	protein_coding	chr1:22485343-22489595:+	gi|514821211|ref|XP_004985287.1|	313	3e-30	PREDICTED: uncharacterized protein LOC101773514 [Setaria italica]	gi|77818405|gb|DQ245722.1|	249	3e-126	Zea mays clone 19873 mRNA sequence	.	.	.	.	.	.	.	.	.
Zm00001d032538	0	0	0.201361	0	0	0	0	0	0	0	0	0	Zm00001d032538	protein_coding	chr1:229900429-229901097:+	gi|670370767|ref|XP_008666627.1|	695	4e-90	PREDICTED: uncharacterized protein LOC103645333 [Zea mays]	gi|195599622|gb|EU947268.1|	563	0	Zea mays clone 335563 mRNA sequence	.	.	.	.	.	.	.	.	.
Zm00001d014958	15.1359	15.7269	12.5391	31.7015	35.8002	35.6635	26.1728	35.5432	20.0431	32.3187	31.5362	34.6641	Zm00001d014958	protein_coding	chr5:70273022-70274609:-	gi|308081501|ref|NP_001183265.1|	1922	0	putative cytochrome P450 superfamily protein [Zea mays]	gi|308081500|ref|NM_001196336.1|	1166	0	Zea mays putative cytochrome P450 superfamily protein (LOC100501658), mRNA	Q42602	348	5e-112	Cytochrome P450 89A2	GO:0044550|secondary metabolite biosynthetic process;	GO:0016021|integral component of membrane;GO:0016020|membrane;	GO:0020037|heme binding;GO:0005506|iron ion binding;GO:0016709|oxidoreductase activity, acting on paired donors, with incorporation or reduction of molecular oxygen, NAD(P)H as one donor, and incorporation of one atom of oxygen;	.	.
Zm00001d014951	11.7626	8.8007	10.5998	15.7281	15.6775	14.5163	12.8594	24.0481	19.5747	14.6255	25.1685	27.8624	Zm00001d014951	protein_coding	chr5:69611597-69615673:+	gi|413935185|gb|AFW69736.1|	1530	0	hypothetical protein ZEAMMB73_607093 [Zea mays]	gi|194699235|gb|BT038697.1|	1144	0	Zea mays full-length cDNA clone ZM_BFb0309L09 mRNA, complete cds	A6QPF8	115	2e-27	Transmembrane protein 120B	.	GO:0016021|integral component of membrane;	.	.	.
Zm00001d014950	6.20376	6.26942	6.63184	6.89244	6.06315	6.81873	6.82404	9.07235	7.73394	5.31927	6.59024	7.22024	Zm00001d014950	protein_coding	chr5:69573089-69578098:+	gi|212274971|ref|NP_001130919.1|	2147	0	uncharacterized protein LOC100192023 [Zea mays]	gi|212274970|ref|NM_001137447.1|	1814	0	Zea mays hypothetical protein (LOC100192023), mRNA	Q5U2S3	138	4e-33	Zinc finger with UFM1-specific peptidase domain protein	.	.	GO:0046872|metal ion binding;	.	.
Zm00001d014953	36.1823	46.3574	37.6929	12.0977	14.1532	12.1706	15.5293	21.9125	13.7751	10.0157	10.9462	13.94	Zm00001d014953	protein_coding	chr5:69658246-69679397:-	gi|413935188|gb|AFW69739.1|	2644	0	ferrochelatase [Zea mays]	gi|226528877|ref|NM_001157005.1|	1753	0	Zea mays ferrochelatase-2 (LOC100284108), mRNA	Q69TB1	679	0	Ferrochelatase-1, chloroplastic	GO:0006783|heme biosynthetic process;	GO:0009507|chloroplast;	GO:0004325|ferrochelatase activity;	K01772	hemH, FECH; ferrochelatase [EC:4.99.1.1]
Zm00001d014952	0.726312	0.842569	0.231651	0.811357	1.33673	2.04273	0.954528	2.11038	1.20926	0.35068	1.05027	1.16734	Zm00001d014952	protein_coding	chr5:69616029-69617760:-	gi|670403004|ref|XP_008681400.1|	1301	3e-175	PREDICTED: uncharacterized LOC100272878 isoform X1 [Zea mays]	gi|224032626|gb|BT068492.1|	831	0	Zea mays full-length cDNA clone ZM_BFb0226L14 mRNA, complete cds	.	.	.	.	.	.	.	.	.
Zm00001d014954	66.4601	64.8915	63.9193	54.8003	55.1834	50.7601	60.3783	58.3932	62.0037	49.9662	57.2354	67.2141	Zm00001d014954	protein_coding	chr5:69765432-69768123:-	gi|195605616|gb|ACG24638.1|	814	3e-108	translationally-controlled tumor protein [Zea mays]	gi|194706025|gb|BT042092.1|	1130	0	Zea mays full-length cDNA clone ZM_BFb0128O06 mRNA, complete cds	Q8H6A5	296	1e-98	Translationally-controlled tumor protein homolog	.	GO:0005737|cytoplasm;	.	.	.
Zm00001d014957	50.1449	49.3629	51.6791	34.5794	36.9755	36.5833	41.7654	93.863	74.345	39.1167	72.3323	94.993	Zm00001d014957	protein_coding	chr5:69975365-69978349:-	gi|413935195|gb|AFW69746.1|	875	4e-117	hypothetical protein ZEAMMB73_806023 [Zea mays]	gi|194706025|gb|BT042092.1|	1330	0	Zea mays full-length cDNA clone ZM_BFb0128O06 mRNA, complete cds	Q8H6A5	127	8e-78	Translationally-controlled tumor protein homolog	.	GO:0005737|cytoplasm;	.	.	.
Zm00001d051989	0.486692	0.618083	0.397379	0.503619	0.382176	0.38935	0.279106	0.529549	0.277821	0.0469972	0.0489578	0.417185	Zm00001d051989	protein_coding	chr4:176010821-176012026:-	gi|670398292|ref|XP_008679204.1|	1690	0	PREDICTED: kelch-like ECH-associated protein 1 [Zea mays]	gi|242063429|ref|XM_002452959.1|	892	0	Sorghum bicolor hypothetical protein, mRNA	Q0WW40	85.5	6e-17	F-box/kelch-repeat protein At1g16250	GO:0046854|phosphatidylinositol phosphorylation;GO:0006790|sulfur compound metabolic process;	GO:0005737|cytoplasm;	GO:0008441|3'(2'),5'-bisphosphate nucleotidase activity;GO:0000287|magnesium ion binding;	.	.
Zm00001d051988	4.14861	4.27791	4.28639	3.37264	2.96612	2.97058	5.01769	5.37009	4.40987	3.06638	2.91094	3.37502	Zm00001d051988	protein_coding	chr4:176007409-176010373:+	gi|226492223|ref|NP_001152174.1|	2132	0	PAP-specific phosphatase [Zea mays]	gi|195653520|gb|EU974110.1|	1431	0	Zea mays clone 439985 PAP-specific phosphatase mRNA, complete cds	Q38945	260	7e-79	PAP-specific phosphatase HAL2-like	GO:0046854|phosphatidylinositol phosphorylation;GO:0006790|sulfur compound metabolic process;	GO:0005737|cytoplasm;	GO:0008441|3'(2'),5'-bisphosphate nucleotidase activity;GO:0000287|magnesium ion binding;	K01082	E3.1.3.7, cysQ, MET22, BPNT1; 3'(2'), 5'-bisphosphate nucleotidase [EC:3.1.3.7]
Zm00001d051981	11.2957	10.8069	7.63941	4.93808	4.67545	4.49104	9.88583	11.9039	6.56639	4.24292	4.3417	4.85376	Zm00001d051981	protein_coding	chr4:175840987-175846170:-	gi|219887975|gb|ACL54362.1|	1250	3e-161	unknown [Zea mays]	gi|226492226|ref|NM_001153128.1|	2240	0	Zea mays putative GATA transcription factor family protein isoform 1 (LOC100280196), mRNA	Q9SV30	134	6e-33	GATA transcription factor 8	GO:0030154|cell differentiation;GO:0007623|circadian rhythm;GO:0009845|seed germination;	GO:0005634|nucleus;GO:0005667|transcription factor complex;	GO:0003682|chromatin binding;GO:0000977|RNA polymerase II regulatory region sequence-specific DNA binding;GO:0001085|RNA polymerase II transcription factor binding;GO:0003700|transcription factor activity, sequence-specific DNA binding;GO:0001228|transcriptional activator activity, RNA polymerase II transcription regulatory region sequence-specific binding;GO:0008270|zinc ion binding;	.	.
Zm00001d051980	37.7896	41.1377	37.1665	13.2281	16.4871	15.6602	24.0873	22.0867	21.6358	11.7819	12.3991	14.9064	Zm00001d051980	protein_coding	chr4:175828750-175835185:+	gi|670398288|ref|XP_008679203.1|	3706	0	PREDICTED: clathrin interactor EPSIN 2 [Zea mays]	gi|242066909|ref|XM_002454699.1|	1512	0	Sorghum bicolor hypothetical protein, mRNA	Q67YI9	61.6	4e-08	Clathrin interactor EPSIN 2	GO:0015031|protein transport;	GO:0030136|clathrin-coated vesicle;GO:0005794|Golgi apparatus;GO:0005886|plasma membrane;GO:0005774|vacuolar membrane;	GO:0030276|clathrin binding;GO:0005543|phospholipid binding;	K12471	EPN; epsin
Zm00001d051987	2.93074	2.78459	2.37653	1.62397	1.85213	2.36866	2.26396	2.50181	2.82648	2.55868	2.1808	2.15084	Zm00001d051987	protein_coding	chr4:175915558-175917842:-	gi|242063434|ref|XP_002453006.1|	1300	1e-176	hypothetical protein SORBIDRAFT_04g036490 [Sorghum bicolor]	gi|219362980|ref|NM_001143086.1|	752	0	Zea mays putative alcohol dehydrogenase superfamily protein (LOC100216678), mRNA	Q53FA7	68.2	4e-26	Quinone oxidoreductase PIG3	GO:0006739|NADP metabolic process;GO:0042981|regulation of apoptotic process;	GO:0005829|cytosol;GO:0070062|extracellular exosome;	GO:0070402|NADPH binding;GO:0003960|NADPH:quinone reductase activity;GO:0042803|protein homodimerization activity;GO:0048038|quinone binding;GO:0008270|zinc ion binding;	K10133	TP53I3; tumor protein p53-inducible protein 3 [EC:1.-.-.-]
Zm00001d051986	5.19376	5.83756	6.04178	3.51989	3.61795	3.68586	4.59051	4.75068	3.4536	2.64248	3.20215	3.82968	Zm00001d051986	protein_coding	chr4:175912446-175914664:+	gi|308081305|ref|NP_001183349.1|	834	1e-109	uncharacterized protein LOC100501757 [Zea mays]	gi|308081304|ref|NM_001196420.1|	779	0	Zea mays uncharacterized LOC100501757 (LOC100501757), mRNA	.	.	.	.	.	.	.	.	.
Zm00001d029758	3.06988	2.12747	2.35656	3.31981	3.86319	3.60773	2.52037	2.36176	2.68352	2.49568	2.57341	3.07846	Zm00001d029758	protein_coding	chr1:86001408-86007071:+	gi|226531682|ref|NP_001144415.1|	2833	0	uncharacterized LOC100277352 [Zea mays]	gi|226531681|ref|NM_001150943.1|	2024	0	Zea mays putative calcium-dependent protein kinase family protein (LOC100277352), mRNA	P53682	121	3e-27	Calcium-dependent protein kinase 23	GO:0009738|abscisic acid-activated signaling pathway;GO:0035556|intracellular signal transduction;GO:0018105|peptidyl-serine phosphorylation;GO:0046777|protein autophosphorylation;	GO:0005737|cytoplasm;GO:0005634|nucleus;GO:0005886|plasma membrane;	GO:0005524|ATP binding;GO:0005509|calcium ion binding;GO:0009931|calcium-dependent protein serine/threonine kinase activity;GO:0005516|calmodulin binding;GO:0004683|calmodulin-dependent protein kinase activity;	K13412	CPK; calcium-dependent protein kinase [EC:2.7.11.1]
Zm00001d029753	14.6336	18.4113	16.7405	11.5876	11.9961	10.7741	10.6053	11.4843	10.6482	8.85118	9.34985	10.9585	Zm00001d029753	protein_coding	chr1:85506043-85509564:+	gi|226504932|ref|NP_001152146.1|	1443	0	LOC100285784 [Zea mays]	gi|226504931|ref|NM_001158674.1|	1284	0	Zea mays LOC100285784 (TIDP2770), mRNA	Q9ZUM2	466	1e-161	Tobamovirus multiplication protein 3	GO:0046786|viral replication complex formation and maintenance;	GO:0016021|integral component of membrane;GO:0009705|plant-type vacuole membrane;	.	.	.
Zm00001d029752	0	0	0	0	0	0.154189	0	0	0	0	0	0	Zm00001d029752	protein_coding	chr1:85474834-85477147:+	gi|308081140|ref|NP_001183823.1|	1025	1e-136	uncharacterized protein LOC100502416 [Zea mays]	gi|92087082|gb|AC165175.2|	569	0	Zea mays clone ZMMBBb-136N21, complete sequence	Q9SZN7	71.6	2e-13	Heavy metal-associated isoprenylated plant protein 26	GO:0046916|cellular transition metal ion homeostasis;GO:0010286|heat acclimation;GO:0030001|metal ion transport;	GO:0005737|cytoplasm;GO:0031965|nuclear membrane;GO:0005886|plasma membrane;GO:0009506|plasmodesma;	GO:0046914|transition metal ion binding;	.	.
Zm00001d029750	16.6245	22.7611	20.4854	19.6775	19.7939	20.9019	17.9413	18.0869	19.4389	18.1111	18.7248	19.9786	Zm00001d029750	protein_coding	chr1:85465506-85472221:-	gi|670358933|ref|XP_008667835.1|	5636	0	PREDICTED: uncharacterized protein LOC100273644 isoform X1 [Zea mays]	gi|195595495|gb|EU943141.1|	2070	0	Zea mays clone 1568097 mRNA sequence	.	.	.	.	.	.	.	.	.
Zm00001d029757	9.49137	7.28115	3.14976	2.24585	4.51531	6.23047	3.8402	5.64451	5.70609	2.08046	2.81158	3.80588	Zm00001d029757	protein_coding	chr1:85781466-85782473:-	gi|226532802|ref|NP_001144778.1|	1293	3e-176	uncharacterized protein LOC100277844 [Zea mays]	gi|226532801|ref|NM_001151306.1|	975	0	Zea mays uncharacterized LOC100277844 (LOC100277844), mRNA	.	.	.	.	.	.	.	.	.
Zm00001d029755	1.42507	1.82719	1.81805	0.754074	1.31137	1.51412	1.10668	2.1144	1.77949	0.774063	1.16474	1.33607	Zm00001d029755	protein_coding	chr1:85773606-85775424:-	gi|414867535|tpg|DAA46092.1|	856	1e-113	TPA: hypothetical protein ZEAMMB73_248715 [Zea mays]	gi|391414685|gb|BT055420.2|	197	8e-98	Zea mays full-length cDNA clone ZM_BFb0174L21 mRNA, complete cds	.	.	.	.	.	.	.	.	.
Zm00001d029754	5.22825	5.02407	5.96762	3.14166	3.51899	3.83046	3.62036	3.70447	3.91839	3.16312	3.08042	2.92674	Zm00001d029754	protein_coding	chr1:85552331-85560838:-	gi|670364118|ref|XP_008657978.1|	7626	0	PREDICTED: uncharacterized protein LOC103637596 isoform X1 [Zea mays]	gi|573959637|ref|XR_423866.1|	1248	0	PREDICTED: Oryza brachyantha uncharacterized LOC102717830 (LOC102717830), misc_RNA	B6SFA4	62	3e-37	Probable helicase MAGATAMA 3	GO:0009553|embryo sac development;GO:0010183|pollen tube guidance;GO:0009875|pollen-pistil interaction;	GO:0005634|nucleus;	GO:0005524|ATP binding;GO:0004386|helicase activity;	K10706	SETX, ALS4; senataxin [EC:3.6.4.-]
Zm00001d013237	0	0.0988605	0	0	0.0993329	0.40479	0	0	0	0.0977217	0.101799	0	Zm00001d013237	protein_coding	chr5:6851664-6854787:-	gi|226504996|ref|NP_001142057.1|	537	2e-67	uncharacterized protein LOC100274213 [Zea mays]	gi|194696559|gb|BT037359.1|	532	0	Zea mays full-length cDNA clone ZM_BFb0165O24 mRNA, complete cds	Q38859	164	4e-50	DNA-directed RNA polymerases II, IV and V subunit 11	GO:0006366|transcription from RNA polymerase II promoter;	GO:0005665|DNA-directed RNA polymerase II, core complex;GO:0000418|DNA-directed RNA polymerase IV complex;GO:0000419|DNA-directed RNA polymerase V complex;	GO:0003677|DNA binding;GO:0003899|DNA-directed RNA polymerase activity;	K03008	RPB11, POLR2J; DNA-directed RNA polymerase II subunit RPB11
Zm00001d013231	0.574575	0.647655	0.541309	0.956284	2.51623	0.972349	0.633662	0.9618	0.883045	1.19503	1.06705	2.98351	Zm00001d013231	protein_coding	chr5:6795974-6799658:-	gi|670371059|ref|XP_008666781.1|	1398	0	PREDICTED: isoflavone 2'-hydroxylase-like [Zea mays]	gi|226530911|ref|NM_001148832.1|	984	0	Zea mays putative cytochrome P450 superfamily protein (LOC100274473), mRNA	Q6WNQ8	167	1e-44	Cytochrome P450 81E8	.	GO:0016021|integral component of membrane;	GO:0020037|heme binding;GO:0005506|iron ion binding;GO:0004497|monooxygenase activity;GO:0016705|oxidoreductase activity, acting on paired donors, with incorporation or reduction of molecular oxygen;	.	.
Zm00001d013230	3.37782	3.21407	4.34288	2.84741	11.9274	5.92209	2.55763	5.42393	2.67107	13.386	6.88396	3.57226	Zm00001d013230	protein_coding	chr5:6781804-6783662:-	gi|670405702|ref|XP_008644487.1|	1292	2e-171	PREDICTED: isoflavone 2'-hydroxylase-like [Zea mays]	gi|195612395|gb|EU955910.1|	942	0	Zea mays clone 1551662 cytochrome P450 CYP81A9 mRNA, complete cds	P93147	169	2e-45	Isoflavone 2'-hydroxylase	.	GO:0016020|membrane;	GO:0020037|heme binding;GO:0005506|iron ion binding;GO:0033773|isoflavone 2'-hydroxylase activity;	K13260	CYP81E1_7; isoflavone 2'-hydroxylase [EC:1.14.13.89]
Zm00001d013232	0	0	0.155295	0.214705	0.0373383	0.0380392	0	0.0752531	0.0361906	0	0.191326	0.0815173	Zm00001d013232	protein_coding	chr5:6801751-6806306:-	gi|212722848|ref|NP_001132537.1|	1102	7e-144	putative HLH DNA-binding domain superfamily protein [Zea mays]	gi|212722847|ref|NM_001139065.1|	1540	0	Zea mays putative HLH DNA-binding domain superfamily protein (LOC100194000), mRNA	Q9LT67	96.7	7e-21	Transcription factor bHLH113	GO:0006355|regulation of transcription, DNA-templated;GO:0006366|transcription from RNA polymerase II promoter;	GO:0005634|nucleus;	GO:0001046|core promoter sequence-specific DNA binding;GO:0003700|transcription factor activity, sequence-specific DNA binding;GO:0001228|transcriptional activator activity, RNA polymerase II transcription regulatory region sequence-specific binding;	.	.
Zm00001d013239	2.38344	1.93669	2.18249	4.33757	3.34527	2.91802	2.2142	2.644	2.5219	1.35512	2.55443	3.10276	Zm00001d013239	protein_coding	chr5:6861541-6864805:+	gi|413933013|gb|AFW67564.1|	2772	0	hypothetical protein ZEAMMB73_193569 [Zea mays]	gi|242032918|ref|XM_002463809.1|	1125	0	Sorghum bicolor hypothetical protein, mRNA	.	.	.	.	.	.	.	.	.
Zm00001d013238	0.0542719	0	0.0276953	0	0.0532714	0.0271357	0	0.0268413	0	0.0262037	0.0272969	0	Zm00001d013238	protein_coding	chr5:6855758-6858257:-	gi|670405704|ref|XP_008644488.1|	2381	0	PREDICTED: origin recognition complex subunit 5 [Zea mays]	gi|195609933|gb|EU954679.1|	1913	0	Zea mays clone 1476750 origin recognition complex subunit 5 mRNA, complete cds	Q9WUV0	110	2e-24	Origin recognition complex subunit 5	GO:0006260|DNA replication;GO:0006270|DNA replication initiation;	GO:0005737|cytoplasm;GO:0000784|nuclear chromosome, telomeric region;GO:0005664|nuclear origin of replication recognition complex;GO:0005634|nucleus;GO:0000808|origin recognition complex;	GO:0005524|ATP binding;GO:0003688|DNA replication origin binding;	K02607	ORC5; origin recognition complex subunit 5
Zm00001d020283	11.5636	9.85097	9.87228	8.81584	8.92975	9.37139	9.84766	10.7334	8.52491	6.87975	7.99371	8.5146	Zm00001d020283	protein_coding	chr7:104115314-104131534:-	gi|226506560|ref|NP_001143950.1|	1877	0	hypothetical protein [Zea mays]	gi|226506559|ref|NM_001150478.1|	1716	0	Zea mays hypothetical protein (LOC100276763), mRNA	Q9CWK3	56.2	4e-07	CD2 antigen cytoplasmic tail-binding protein 2	GO:0006397|mRNA processing;GO:0010923|negative regulation of phosphatase activity;GO:0008380|RNA splicing;	GO:0005737|cytoplasm;GO:0016607|nuclear speck;GO:0005654|nucleoplasm;GO:0005634|nucleus;GO:0005682|U5 snRNP;	GO:0043021|ribonucleoprotein complex binding;	K13099	CD2BP2, PPP1R59; CD2 antigen cytoplasmic tail-binding protein 2
Zm00001d020280	0	0.191449	0.100008	0.0307262	0.288546	0.13065	0.374626	0.807704	0.466128	1.41933	0.854269	0.629956	Zm00001d020280	protein_coding	chr7:103977437-103982053:-	gi|212722512|ref|NP_001132300.1|	2288	0	hypothetical protein [Zea mays]	gi|212722511|ref|NM_001138828.1|	1797	0	Zea mays hypothetical protein (LOC100193741), mRNA	.	.	.	.	.	.	.	.	.
Zm00001d020284	0.172887	0.253339	0	0	0	0.259328	0	0.0855048	0	0	0	0	Zm00001d020284	protein_coding	chr7:104148033-104148996:-	gi|242044550|ref|XP_002460146.1|	377	3e-50	hypothetical protein SORBIDRAFT_02g023395 [Sorghum bicolor]	gi|226506559|ref|NM_001150478.1|	615	0	Zea mays hypothetical protein (LOC100276763), mRNA	.	.	.	.	.	.	.	.	.
Zm00001d020285	1.30615	0.717735	0.624877	0.575956	0.520841	0.285717	1.24841	0.726732	1.12616	0.788297	0.821184	0.91843	Zm00001d020285	protein_coding	chr7:104298461-104301353:-	gi|670423753|ref|XP_008652639.1|	2145	0	PREDICTED: putative pumilio homolog 8, chloroplastic [Zea mays]	gi|212722649|ref|NM_001139027.1|	645	0	Zea mays uncharacterized LOC100193958 (LOC100193958), mRNA	Q9C9R6	110	2e-24	Putative pumilio homolog 7, chloroplastic	GO:0006417|regulation of translation;	GO:0009507|chloroplast;GO:0005737|cytoplasm;	GO:0003723|RNA binding;	.	.
Zm00001d020288	0	0	0	0	0.0375819	0	0	0	0	0	0.0385148	0	Zm00001d020288	protein_coding	chr7:104312865-104315581:-	gi|413932472|gb|AFW67023.1|	2181	0	putative peptidase C48 domain family protein [Zea mays]	gi|259490724|ref|NM_001165444.1|	492	0	Zea mays uncharacterized LOC100303814 (LOC100303814), mRNA	.	.	.	.	.	.	.	.	.
Zm00001d051368	0	0	0.110935	0	0	0	0	0	0.103411	0	0	0	Zm00001d051368	protein_coding	chr4:156126180-156127041:+	gi|670397570|ref|XP_008678905.1|	614	5e-77	PREDICTED: expansin-B15-like [Zea mays]	gi|195604229|gb|EU951827.1|	404	0	Zea mays clone 1061319 beta-expansin 2 precursor, mRNA, complete cds	Q5W6Z9	181	7e-55	Expansin-B18	GO:0071555|cell wall organization;GO:0019953|sexual reproduction;	GO:0005618|cell wall;GO:0005576|extracellular region;GO:0016020|membrane;	.	.	.
Zm00001d051365	0	0.242278	0.084373	0	0	0	0	0	0	0	0	0	Zm00001d051365	protein_coding	chr4:156032077-156032901:-	gi|413923341|gb|AFW63273.1|	522	7e-64	hypothetical protein ZEAMMB73_571623 [Zea mays]	gi|226498325|ref|NM_001150999.1|	651	0	Zea mays uncharacterized LOC100277438 (LOC100277438), mRNA	.	.	.	.	.	.	.	.	.
Zm00001d051364	0	0	0	0.118742	0	0	0	0	0	0	0	0	Zm00001d051364	protein_coding	chr4:155995088-155995724:-	gi|670401408|ref|XP_008680556.1|	588	2e-72	PREDICTED: uncharacterized protein LOC103655607 [Zea mays]	gi|226502177|ref|NM_001157023.1|	427	0	Zea mays peptidyl-prolyl cis-trans isomerase (LOC100284126), mRNA	P34791	133	6e-37	Peptidyl-prolyl cis-trans isomerase CYP20-3, chloroplastic	GO:0006457|protein folding;	GO:0009570|chloroplast stroma;	GO:0042277|peptide binding;GO:0003755|peptidyl-prolyl cis-trans isomerase activity;	K03768	PPIB, ppiB; peptidyl-prolyl cis-trans isomerase B (cyclophilin B) [EC:5.2.1.8]
Zm00001d051367	0.350209	0.102636	0.214457	0.263556	0.206252	0.490288	0.200836	0.623532	0.099956	0.169089	0.422743	0.337718	Zm00001d051367	protein_coding	chr4:156084055-156087139:-	gi|293333812|ref|NP_001168591.1|	1533	0	hypothetical protein [Zea mays]	gi|293333811|ref|NM_001175120.1|	1676	0	Zea mays hypothetical protein (LOC100382375), mRNA	.	.	.	.	.	.	.	.	.
Zm00001d051366	0.548854	0.283857	0.263608	0.577054	0.285213	0.258282	0.648023	0.862244	0.491459	0.218234	0.389724	0.588086	Zm00001d051366	protein_coding	chr4:156035646-156037543:+	gi|219362721|ref|NP_001136857.1|	250	2e-22	hypothetical protein [Zea mays]	gi|219362720|ref|NM_001143385.1|	1693	0	Zea mays hypothetical protein (LOC100217009), mRNA	.	.	.	.	.	.	.	.	.
Zm00001d051361	0.124883	0.040666	0.0849714	0	0	0.0416273	0.0397874	0	0.0396043	0.0803952	0.0837492	0	Zm00001d051361	protein_coding	chr4:155965412-155966998:-	gi|413923337|gb|AFW63269.1|	1620	0	hypothetical protein ZEAMMB73_193451 [Zea mays]	gi|242063041|ref|XM_002452765.1|	763	0	Sorghum bicolor hypothetical protein, mRNA	.	.	.	.	.	.	.	.	.
Zm00001d051360	3.9695	4.87992	5.96317	6.2935	5.42859	7.40372	7.16173	6.70576	5.98308	6.11577	6.32605	5.11344	Zm00001d051360	protein_coding	chr4:155952319-155960221:-	gi|670397565|ref|XP_008678903.1|	1102	6e-146	PREDICTED: uncharacterized protein LOC103653870 [Zea mays]	gi|242063043|ref|XM_002452766.1|	390	0	Sorghum bicolor hypothetical protein, mRNA	.	.	.	.	.	.	.	.	.
Zm00001d051362	27.0184	26.1046	26.4083	16.4131	21.3659	19.9036	16.8382	21.9078	10.838	13.5358	20.959	19.693	TIP2-1	protein_coding	chr4:155984860-155986408:-	gi|162460486|ref|NP_001105030.1|	1066	4e-141	aquaporin TIP2-1 [Zea mays]	gi|21208093|gb|AY105015.1|	1217	0	Zea mays PCO137646 mRNA sequence	Q9ATL9	415	2e-142	Aquaporin TIP2-1	.	GO:0016021|integral component of membrane;GO:0032586|protein storage vacuole membrane;	GO:0005215|transporter activity;	K09873	TIP; aquaporin TIP
Zm00001d004897	0.0531658	0	0.0542616	0	0	0	0	0	0	0	0	0	Zm00001d004897	protein_coding	chr2:147657998-147659916:+	gi|670377668|ref|XP_008669858.1|	1249	2e-168	PREDICTED: actin cytoskeleton-regulatory complex protein pan1-like [Zea mays]	gi|77818433|gb|DQ245750.1|	562	0	Zea mays clone 20079 mRNA sequence	.	.	.	.	.	.	.	.	.
Zm00001d004896	11.8696	14.5473	13.4959	10.1652	10.5118	10.8541	9.35774	13.7493	9.03869	11.3451	10.3593	10.8012	Zm00001d004896	protein_coding	chr2:147532850-147537808:-	gi|226492565|ref|NP_001145758.1|	1572	0	Dcp1-like decapping family [Zea mays]	gi|226492564|ref|NM_001152286.1|	1516	0	Zea mays Dcp1-like decapping family (LOC100279265), mRNA	Q9SJF3	77.4	3e-14	mRNA-decapping enzyme-like protein	GO:0000290|deadenylation-dependent decapping of nuclear-transcribed mRNA;GO:0031087|deadenylation-independent decapping of nuclear-transcribed mRNA;GO:0006952|defense response;GO:0006397|mRNA processing;	GO:0005737|cytoplasm;GO:0000932|cytoplasmic mRNA processing body;	GO:0008047|enzyme activator activity;GO:0030234|enzyme regulator activity;GO:0016787|hydrolase activity;GO:0003729|mRNA binding;	K12611	DCP1B; mRNA-decapping enzyme 1B [EC:3.-.-.-]
Zm00001d004891	0	0.0910867	0	0	0.045761	0	0	0	0	0	0	0	Zm00001d004891	protein_coding	chr2:147086132-147089566:-	gi|414588564|tpg|DAA39135.1|	1360	0	TPA: hypothetical protein ZEAMMB73_907548 [Zea mays]	gi|226496212|ref|NM_001147890.1|	763	0	Zea mays uncharacterized LOC100273453 (LOC100273453), mRNA	Q3ECP6	263	2e-82	GDSL esterase/lipase At1g54790	GO:0016042|lipid catabolic process;	GO:0005576|extracellular region;	GO:0016788|hydrolase activity, acting on ester bonds;	.	.
Zm00001d004890	0	0	0.0521365	0.0961097	0.0501419	0.0510831	0.537078	0.50529	1.70102	0.147986	0.411092	0.766291	Zm00001d004890	protein_coding	chr2:147021230-147025006:+	gi|414588562|tpg|DAA39133.1|	1641	0	TPA: hypothetical protein ZEAMMB73_139696 [Zea mays]	gi|242036008|ref|XM_002465354.1|	436	0	Sorghum bicolor hypothetical protein, mRNA	A0JP85	114	1e-25	CCR4-NOT transcription complex subunit 1	GO:0031047|gene silencing by RNA;GO:0033147|negative regulation of intracellular estrogen receptor signaling pathway;GO:0048387|negative regulation of retinoic acid receptor signaling pathway;GO:0000122|negative regulation of transcription from RNA polymerase II promoter;GO:0017148|negative regulation of translation;GO:0000288|nuclear-transcribed mRNA catabolic process, deadenylation-dependent de…	GO:0030014|CCR4-NOT complex;GO:0030015|CCR4-NOT core complex;GO:0000932|cytoplasmic mRNA processing body;GO:0005634|nucleus;	GO:0030331|estrogen receptor binding;GO:0032947|protein complex scaffold;GO:0042974|retinoic acid receptor binding;	K12604	CNOT1, NOT1; CCR4-NOT transcription complex subunit 1
Zm00001d037017	2.58901	1.60076	1.00343	0.863216	1.47973	1.37642	1.00235	1.00491	0.561227	0.506341	1.02196	0.948099	Zm00001d037017	protein_coding	chr6:109255100-109256890:-	gi|670416472|ref|XP_008649162.1|	2426	0	PREDICTED: cationic amino acid transporter 8, vacuolar-like [Zea mays]	gi|226502649|ref|NM_001149735.1|	1791	0	Zea mays uncharacterized LOC100275710 (LOC100275710), mRNA	Q9SHH0	514	2e-174	Cationic amino acid transporter 8, vacuolar	.	GO:0005887|integral component of plasma membrane;GO:0043231|intracellular membrane-bounded organelle;GO:0005886|plasma membrane;GO:0005774|vacuolar membrane;	GO:0015179|L-amino acid transmembrane transporter activity;	.	.
Zm00001d037015	0.537038	0.277746	0.193449	0.742936	0.403105	0.694984	0.452908	0.499959	0.571044	0.732124	0.794445	0.913911	Zm00001d037015	protein_coding	chr6:109124594-109127083:+	gi|413943905|gb|AFW76554.1|	2326	0	putative MYB DNA-binding domain superfamily protein [Zea mays]	gi|514764643|ref|XM_004965501.1|	423	0	PREDICTED: Setaria italica uncharacterized LOC101779064 (LOC101779064), mRNA	Q700D9	102	7e-23	Putative Myb family transcription factor At1g14600	GO:0006355|regulation of transcription, DNA-templated;GO:0006351|transcription, DNA-templated;	GO:0005634|nucleus;	GO:0003677|DNA binding;GO:0003700|transcription factor activity, sequence-specific DNA binding;	.	.
Zm00001d037012	0.0901614	0.528471	0.368079	0.169631	0.353997	0	0.0861755	0.0891824	0	0.261192	0.272088	0	Zm00001d037012	protein_coding	chr6:108976979-108978500:-	gi|413943903|gb|AFW76552.1|	1058	2e-141	hypothetical protein ZEAMMB73_679088 [Zea mays]	gi|242054468|ref|XM_002456335.1|	471	0	Sorghum bicolor hypothetical protein, mRNA	Q8H2D5	263	9e-82	DNA polymerase eta	GO:0006260|DNA replication;GO:0042276|error-prone translesion synthesis;GO:0010224|response to UV-B;GO:0009650|UV protection;	GO:0005634|nucleus;	GO:0003684|damaged DNA binding;GO:0003887|DNA-directed DNA polymerase activity;GO:0046872|metal ion binding;	K03509	POLH; DNA polymerase eta [EC:2.7.7.7]
Zm00001d037010	6.64766	6.09958	6.40422	6.86717	6.78428	6.56994	6.50222	7.19001	8.42286	5.90933	5.42153	6.45714	Zm00001d037010	protein_coding	chr6:108958027-108965515:-	gi|212722500|ref|NP_001131188.1|	2109	0	putative glycogen synthase kinase family protein [Zea mays]	gi|212722499|ref|NM_001137716.1|	1687	0	Zea mays putative glycogen synthase kinase family protein (LOC100192496), mRNA	Q39011	662	0	Shaggy-related protein kinase eta	GO:0009742|brassinosteroid mediated signaling pathway;GO:0042538|hyperosmotic salinity response;GO:0046777|protein autophosphorylation;GO:0006468|protein phosphorylation;GO:0032880|regulation of protein localization;	GO:0005829|cytosol;GO:0005886|plasma membrane;	GO:0005524|ATP binding;GO:0004674|protein serine/threonine kinase activity;	K14502	BIN2; protein brassinosteroid insensitive 2 [EC:2.7.11.1]
Zm00001d004892	0.602001	0.490077	0.409606	0.0943846	0.492419	0.702328	0.191796	0.297732	0.0954565	0	0.201857	0.215011	Zm00001d004892	protein_coding	chr2:147091080-147091664:-	gi|414588563|tpg|DAA39134.1|	889	4e-115	TPA: hypothetical protein ZEAMMB73_907548 [Zea mays]	gi|224034476|gb|BT069417.1|	373	0	Zea mays full-length cDNA clone ZM_BFb0119I04 mRNA, complete cds	Q9FUH9	266	3e-86	Microtubule-binding protein TANGLED1	.	GO:0009524|phragmoplast;GO:0005819|spindle;	.	K18636	TAN1; microtubule-binding protein TANGLED1
Zm00001d037019	0.113093	0	0	0.212775	0	0.113092	0.432372	0.223729	0.322787	0.327622	0.113763	0.484706	Zm00001d037019	protein_coding	chr6:109329537-109330055:+	gi|670419394|ref|XP_008650475.1|	721	1e-94	PREDICTED: RING-H2 finger protein ATL39-like [Zea mays]	gi|242093221|ref|XM_002437056.1|	270	2e-138	Sorghum bicolor hypothetical protein, mRNA	Q5EAE9	79.7	2e-16	RING-H2 finger protein ATL43	GO:0043161|proteasome-mediated ubiquitin-dependent protein catabolic process;	GO:0016021|integral component of membrane;	GO:0061630|ubiquitin protein ligase activity;GO:0008270|zinc ion binding;	.	.
Zm00001d037018	259.055	247.879	262.916	110.203	130.993	108.814	199.468	221.838	222.909	96.2137	97.0689	162.92	Zm00001d037018	protein_coding	chr6:109291682-109292167:+	gi|195620226|gb|ACG31943.1|	649	4e-84	hypothetical protein [Zea mays]	gi|195621929|gb|EU960677.1|	486	0	Zea mays clone 227316 hypothetical protein mRNA, complete cds	.	.	.	.	.	.	.	.	.
Zm00001d036942	0	0.0652322	0	0	0.0327719	0	0.0319114	0.0330249	0	0	0.0335854	0	Zm00001d036942	protein_coding	chr6:106916705-106923072:-	gi|226502044|ref|NP_001146274.1|	2331	0	uncharacterized protein LOC100279849 [Zea mays]	gi|226502043|ref|NM_001152802.1|	1503	0	Zea mays hypothetical protein (LOC100279849), mRNA	Q8H157	571	0	Protein NRT1/ PTR FAMILY 4.6	GO:0080168|abscisic acid transport;GO:0042128|nitrate assimilation;GO:0010119|regulation of stomatal movement;GO:0009624|response to nematode;	GO:0016021|integral component of membrane;GO:0005886|plasma membrane;	GO:0090440|abscisic acid transporter activity;GO:0015293|symporter activity;	.	.
Zm00001d036940	2.46648	3.98091	3.64829	1.44595	0.877178	1.21536	1.60579	2.15684	1.29233	0.966505	0.611287	0.727723	Zm00001d036940	protein_coding	chr6:106870021-106881360:+	gi|670416382|ref|XP_008649135.1|	1550	0	PREDICTED: UDP-galactose/UDP-glucose transporter 3-like [Zea mays]	gi|223943890|gb|BT061332.1|	1024	0	Zea mays full-length cDNA clone ZM_BFb0136A02 mRNA, complete cds	O64503	99.8	4e-24	UDP-galactose/UDP-glucose transporter 1	GO:0009553|embryo sac development;GO:0030968|endoplasmic reticulum unfolded protein response;GO:0015780|nucleotide-sugar transport;GO:0009555|pollen development;	GO:0005789|endoplasmic reticulum membrane;GO:0030176|integral component of endoplasmic reticulum membrane;GO:0030173|integral component of Golgi membrane;	GO:0005459|UDP-galactose transmembrane transporter activity;GO:0005460|UDP-glucose transmembrane transporter activity;	K15275	SLC35B1; solute carrier family 35 (UDP-galactose transporter), member B1
Zm00001d036941	0	0.14971	0.0521365	0	0	0	0	0	0	0.0246643	0.0513866	0	Zm00001d036941	protein_coding	chr6:106888398-106895217:-	gi|226502044|ref|NP_001146274.1|	2745	0	uncharacterized protein LOC100279849 [Zea mays]	gi|226502043|ref|NM_001152802.1|	2274	0	Zea mays hypothetical protein (LOC100279849), mRNA	Q8H157	664	0	Protein NRT1/ PTR FAMILY 4.6	GO:0080168|abscisic acid transport;GO:0042128|nitrate assimilation;GO:0010119|regulation of stomatal movement;GO:0009624|response to nematode;	GO:0016021|integral component of membrane;GO:0005886|plasma membrane;	GO:0090440|abscisic acid transporter activity;GO:0015293|symporter activity;	.	.
Zm00001d036946	2.01962	2.09627	2.06124	2.49358	3.22138	1.13602	3.61937	1.74798	1.68127	1.34078	1.90462	1.62298	Zm00001d036946	protein_coding	chr6:106962392-106964189:+	gi|413943817|gb|AFW76466.1|	316	6e-35	hypothetical protein ZEAMMB73_468807 [Zea mays]	gi|195603661|gb|EU951307.1|	405	0	Zea mays clone 695447 mRNA sequence	.	.	.	.	.	.	.	.	.
Zm00001d036947	0.0170328	0.0166393	0	0	0	0	0	0	0	0	0	0	Zm00001d036947	protein_coding	chr6:106988102-106991640:+	gi|413943818|gb|AFW76467.1|	5449	0	putative leucine-rich repeat receptor-like protein kinase family protein [Zea mays]	gi|530278793|gb|KF184795.1|	676	0	Saccharum hybrid cultivar R570 clone BAC 127L16 complete sequence	C0LGP4	242	7e-65	Probable LRR receptor-like serine/threonine-protein kinase At3g47570	.	GO:0016021|integral component of membrane;GO:0005886|plasma membrane;	GO:0005524|ATP binding;GO:0004674|protein serine/threonine kinase activity;	.	.
Zm00001d036945	0.557673	0.453991	0.332014	0.131152	0.0912321	0	0.133255	0.183873	0.0442138	0.0448762	0.0467483	0.199178	Zm00001d036945	protein_coding	chr6:106936546-106938093:+	gi|413943816|gb|AFW76465.1|	1975	0	hypothetical protein ZEAMMB73_776134 [Zea mays]	gi|391416273|gb|BT083968.2|	594	0	Zea mays full-length cDNA clone ZM_BFb0059K20 mRNA, complete cds	P40973	383	9e-128	Pectate lyase	GO:0045490|pectin catabolic process;	.	GO:0046872|metal ion binding;GO:0030570|pectate lyase activity;	.	.
Zm00001d036949	13.5308	14.6639	16.1023	12.4054	11.3618	10.703	11.1897	12.8349	12.3954	9.2125	10.2083	12.1477	Zm00001d036949	protein_coding	chr6:107113060-107129901:+	gi|226503699|ref|NP_001140690.1|	1638	0	putative serine/threonine protein phosphatase superfamily protein isoform 1 [Zea mays]	gi|242093405|ref|XM_002437148.1|	949	0	Sorghum bicolor hypothetical protein, mRNA	Q0DBD3	122	5e-30	Serine/threonine-protein phosphatase PP2A-1 catalytic subunit	.	GO:0005737|cytoplasm;	GO:0046872|metal ion binding;GO:0004721|phosphoprotein phosphatase activity;	K04382	PPP2C; serine/threonine-protein phosphatase 2A catalytic subunit [EC:3.1.3.16]
Zm00001d004898	6.17748	6.36905	6.65405	4.405	4.94988	4.73662	4.69941	6.87643	5.68873	4.97394	4.1669	5.4033	Zm00001d004898	protein_coding	chr2:147703036-147707778:-	gi|670372184|ref|XP_008667390.1|	2691	0	PREDICTED: uncharacterized protein LOC100217233 isoform X1 [Zea mays]	gi|219363686|ref|NM_001143588.1|	2061	0	Zea mays uncharacterized LOC100217233 (LOC100217233), mRNA	Q5Z880	118	7e-27	ERAD-associated E3 ubiquitin-protein ligase HRD1	GO:0030968|endoplasmic reticulum unfolded protein response;GO:0030433|ER-associated ubiquitin-dependent protein catabolic process;GO:0000209|protein polyubiquitination;GO:0042787|protein ubiquitination involved in ubiquitin-dependent protein catabolic process;	GO:0036513|Derlin-1 retrotranslocation complex;GO:0044322|endoplasmic reticulum quality control compartment;GO:0000836|Hrd1p ubiquitin ligase complex;GO:0016021|integral component of membrane;	GO:0016874|ligase activity;GO:1904264|ubiquitin protein ligase activity involved in ERAD pathway;GO:1990381|ubiquitin-specific protease binding;GO:0051082|unfolded protein binding;GO:0008270|zinc ion binding;	K10601	SYVN1, HRD1; E3 ubiquitin-protein ligase synoviolin [EC:2.3.2.27]
Zm00001d006640	6.62366	6.97956	5.16508	4.15396	4.77268	4.86227	6.73393	5.61929	7.41099	3.90474	3.3689	5.60859	Zm00001d006640	protein_coding	chr2:213253596-213258122:+	gi|670379260|ref|XP_008670499.1|	2478	0	PREDICTED: LOW QUALITY PROTEIN: uncharacterized protein LOC100384812 [Zea mays]	gi|242046045|ref|XM_002460849.1|	1425	0	Sorghum bicolor hypothetical protein, mRNA	.	.	.	.	.	.	.	.	.
Zm00001d006641	0	0	0	0	0.0459068	0	0	0.0462612	0	0	0	0	Zm00001d006641	protein_coding	chr2:213268400-213271467:-	gi|414873892|tpg|DAA52449.1|	719	6e-89	TPA: hypothetical protein ZEAMMB73_066375 [Zea mays]	gi|223973390|gb|BT065007.1|	424	0	Zea mays full-length cDNA clone ZM_BFc0124F07 mRNA, complete cds	Q38931	145	2e-37	Peptidyl-prolyl cis-trans isomerase FKBP62	GO:0070370|cellular heat acclimation;GO:0061077|chaperone-mediated protein folding;	GO:0005789|endoplasmic reticulum membrane;GO:0005634|nucleus;	GO:0005528|FK506 binding;GO:0003755|peptidyl-prolyl cis-trans isomerase activity;	K09571	FKBP4_5; FK506-binding protein 4/5 [EC:5.2.1.8]
Zm00001d006646	0.160369	0	0	0	0	0.160368	0	0	0	0.15486	0.16132	0	Zm00001d006646	protein_coding	chr2:213344616-213344981:+	gi|670379266|ref|XP_008670502.1|	339	2e-38	PREDICTED: uncharacterized protein LOC103647767 [Zea mays]	gi|54652999|gb|BT018218.1|	354	0	Zea mays clone EL01N0561B10.c mRNA sequence	.	.	.	.	.	.	.	.	.
Zm00001d006647	0	0.0187874	0	0	0.0188771	0	0.0183815	0.0190229	0	0	0.0193457	0	Zm00001d006647	protein_coding	chr2:213345740-213349165:+	gi|670379268|ref|XP_008670503.1|	759	7e-95	PREDICTED: zinc finger protein ZAT2 [Zea mays]	gi|223943804|gb|BT061289.1|	1248	0	Zea mays full-length cDNA clone ZM_BFb0131K23 mRNA, complete cds	.	.	.	.	.	.	.	.	.
Zm00001d006644	15.7923	14.8216	15.6431	17.648	18.1535	18.295	22.2072	17.3516	14.6032	18.3083	16.7549	18.1789	Zm00001d006644	protein_coding	chr2:213304600-213307872:+	gi|670372451|ref|XP_008667526.1|	3664	0	PREDICTED: LOC100273552 isoform X1 [Zea mays]	gi|224028828|gb|BT066593.1|	2365	0	Zea mays full-length cDNA clone ZM_BFb0029H15 mRNA, complete cds	Q0D598	223	0	Probable serine/threonine-protein kinase WNK1	GO:0035556|intracellular signal transduction;GO:0006468|protein phosphorylation;	GO:0005829|cytosol;	GO:0005524|ATP binding;GO:0004674|protein serine/threonine kinase activity;	K08867	WNK, PRKWNK; WNK lysine deficient protein kinase [EC:2.7.11.1]
Zm00001d006645	2.48319	2.37175	2.55859	2.17974	2.04929	2.37245	1.45126	2.35454	1.9863	2.12297	1.79787	1.35577	Zm00001d006645	protein_coding	chr2:213336145-213343661:+	gi|242046054|ref|XP_002460898.1|	1456	0	hypothetical protein SORBIDRAFT_02g037100 [Sorghum bicolor]	gi|238005761|gb|BT083563.1|	1677	0	Zea mays full-length cDNA clone ZM_BFb0012K03 mRNA, complete cds	Q9SRW7	82.8	2e-15	Adenylyl-sulfate kinase 3	GO:0008652|cellular amino acid biosynthetic process;GO:0019344|cysteine biosynthetic process;GO:0070814|hydrogen sulfide biosynthetic process;GO:0000103|sulfate assimilation;	GO:0005829|cytosol;	GO:0004020|adenylylsulfate kinase activity;GO:0005524|ATP binding;	K00860	cysC; adenylylsulfate kinase [EC:2.7.1.25]
Zm00001d006649	0	0	0	0	0	0	0.113105	0	0	0	0	0.0422652	Zm00001d006649	protein_coding	chr2:213393425-213394974:-	gi|242050644|ref|XP_002463066.1|	2176	0	hypothetical protein SORBIDRAFT_02g037140 [Sorghum bicolor]	gi|242050643|ref|XM_002463021.1|	803	0	Sorghum bicolor hypothetical protein, mRNA	Q42602	399	8e-132	Cytochrome P450 89A2	GO:0044550|secondary metabolite biosynthetic process;	GO:0016021|integral component of membrane;GO:0016020|membrane;	GO:0020037|heme binding;GO:0005506|iron ion binding;GO:0016709|oxidoreductase activity, acting on paired donors, with incorporation or reduction of molecular oxygen, NAD(P)H as one donor, and incorporation of one atom of oxygen;	.	.
Zm00001d049369	11.1056	10.9696	10.7468	8.47378	9.04368	8.67873	8.09856	9.39828	8.60915	6.7919	7.48901	7.97701	Zm00001d049369	protein_coding	chr4:28013684-28016851:+	gi|223974329|gb|ACN31352.1|	1029	6e-135	unknown [Zea mays]	gi|391415310|gb|BT065476.2|	898	0	Zea mays full-length cDNA clone ZM_BFb0176M17 mRNA, complete cds	Q69V36	274	2e-87	B3 domain-containing protein Os06g0194400	GO:0006355|regulation of transcription, DNA-templated;GO:0006351|transcription, DNA-templated;	GO:0005634|nucleus;	GO:0003677|DNA binding;	.	.
Zm00001d025398	16.1952	16.5375	15.5579	8.38201	8.28881	9.11837	9.94685	12.0194	11.3155	8.49892	8.00602	10.0251	Zm00001d025398	protein_coding	chr10:116994247-117004498:+	gi|670445872|ref|XP_008663195.1|	5364	0	PREDICTED: exocyst complex component SEC5B-like [Zea mays]	gi|242073061|ref|XM_002446422.1|	2930	0	Sorghum bicolor hypothetical protein, mRNA	F4HWE6	698	0	Exocyst complex component SEC5B	GO:0001927|exocyst assembly;GO:0006893|Golgi to plasma membrane transport;	GO:0005829|cytosol;GO:0000145|exocyst;	.	K17637	EXOC2, SEC5; exocyst complex component 2
Zm00001d025397	6.37667	5.64837	5.90113	5.33035	5.15647	5.74886	4.8316	4.88581	4.69935	4.4507	4.63638	4.76149	Zm00001d025397	protein_coding	chr10:116910281-116918062:-	gi|226505700|ref|NP_001145800.1|	2573	0	uncharacterized protein LOC100279307 [Zea mays]	gi|226505699|ref|NM_001152328.1|	2511	0	Zea mays LOC100279307 (pco103363), mRNA	Q0IIH8	144	4e-35	Ubiquitin carboxyl-terminal hydrolase FAM188A	GO:0006915|apoptotic process;	GO:0005634|nucleus;	GO:0036459|ubiquitinyl hydrolase activity;	.	.
Zm00001d025392	0	0	0	0.0230735	0	0.0245276	0	0	0	0.0236852	0	0	Zm00001d025392	protein_coding	chr10:116763769-116768182:-	gi|195614600|gb|ACG29130.1|	2059	0	hypothetical protein [Zea mays]	gi|226505699|ref|NM_001152328.1|	1706	0	Zea mays LOC100279307 (pco103363), mRNA	Q0IIH8	155	2e-40	Ubiquitin carboxyl-terminal hydrolase FAM188A	GO:0006915|apoptotic process;	GO:0005634|nucleus;	GO:0036459|ubiquitinyl hydrolase activity;	.	.
Zm00001d007118	31.3608	31.4684	32.1258	18.6296	19.4957	17.8678	27.0695	32.6479	29.4865	21.0675	20.7391	20.5763	Zm00001d007118	protein_coding	chr2:222719142-222722663:+	gi|194697658|gb|ACF82913.1|	680	1e-87	unknown [Zea mays]	gi|77818045|gb|DQ245362.1|	669	0	Zea mays clone 14761 mRNA sequence	Q9ZQX4	135	1e-36	V-type proton ATPase subunit F	GO:0015991|ATP hydrolysis coupled proton transport;	GO:0005794|Golgi apparatus;GO:0016020|membrane;GO:0005886|plasma membrane;GO:0033180|proton-transporting V-type ATPase, V1 domain;GO:0005774|vacuolar membrane;GO:0005773|vacuole;	GO:0042625|ATPase activity, coupled to transmembrane movement of ions;GO:0046961|proton-transporting ATPase activity, rotational mechanism;	K02151	ATPeV1F, ATP6S14; V-type H+-transporting ATPase subunit F
Zm00001d007117	62.5454	55.5866	52.9387	62.2738	58.1284	58.6508	57.9403	56.3266	56.0294	55.7068	48.9862	51.147	Zm00001d007117	protein_coding	chr2:222661588-222665700:+	gi|414591126|tpg|DAA41697.1|	2749	0	TPA: hypothetical protein ZEAMMB73_994342 [Zea mays]	gi|242046855|ref|XM_002461129.1|	1726	0	Sorghum bicolor hypothetical protein, mRNA	Q0D3S3	95.1	1e-18	Probable GTP-binding protein OBGC1, chloroplastic	GO:0009658|chloroplast organization;	GO:0009507|chloroplast;	GO:0005525|GTP binding;GO:0003924|GTPase activity;GO:0000287|magnesium ion binding;	.	.
Zm00001d007116	0.0399286	0	0.0407516	0.150245	0.391926	0.279498	0.11449	0.197475	0	0.154227	0.160662	0.171131	Zm00001d007116	protein_coding	chr2:222533371-222540067:+	gi|226496948|ref|NP_001145715.1|	1189	5e-153	hypothetical protein [Zea mays]	gi|226496947|ref|NM_001152243.1|	604	0	Zea mays hypothetical protein (LOC100279219), mRNA	Q3E7D0	323	1e-100	Nucleobase-ascorbate transporter 12	GO:0098702|adenine import across plasma membrane;GO:0098710|guanine import across plasma membrane;GO:0035344|hypoxanthine transport;GO:0098721|uracil import across plasma membrane;	GO:0016021|integral component of membrane;GO:0005886|plasma membrane;	GO:0015207|adenine transmembrane transporter activity;GO:0015208|guanine transmembrane transporter activity;GO:0015294|solute:cation symporter activity;GO:0015210|uracil transmembrane transporter activity;	.	.
Zm00001d007111	5.62302	5.64361	5.89615	3.18827	2.9235	3.97973	8.63836	12.4192	15.9025	12.7936	14.9803	11.087	Zm00001d007111	protein_coding	chr2:222481037-222485565:+	gi|670379627|ref|XP_008670639.1|	2552	0	PREDICTED: probable serine/threonine-protein kinase At1g54610 [Zea mays]	gi|293333844|ref|NM_001176815.1|	1687	0	Zea mays putative protein kinase superfamily protein (LOC100384249), mRNA	Q9ZVM9	699	0	Probable serine/threonine-protein kinase At1g54610	.	.	GO:0005524|ATP binding;GO:0004674|protein serine/threonine kinase activity;	K08819	CDK12_13; cyclin-dependent kinase 12/13 [EC:2.7.11.22 2.7.11.23]
Zm00001d007113	60.4044	53.1774	56.1205	41.4855	48.0625	43.6264	57.5078	59.9826	49.7375	39.0554	44.3617	39.2221	Zm00001d007113	protein_coding	chr2:222491159-222495761:-	gi|212722142|ref|NP_001132889.1|	2401	0	putative xylose isomerase family protein precursor [Zea mays]	gi|195645347|gb|EU970024.1|	1860	0	Zea mays clone 338728 xylose isomerase mRNA, complete cds	Q40082	826	0	Xylose isomerase	GO:0042732|D-xylose metabolic process;GO:0006098|pentose-phosphate shunt;	.	GO:0046872|metal ion binding;GO:0009045|xylose isomerase activity;	.	.
Zm00001d026280	5.20083	5.1714	4.43915	4.20811	4.93783	4.76738	6.27281	6.17017	5.80216	5.96381	6.11919	5.95404	Zm00001d026280	protein_coding	chr10:142742171-142747858:-	gi|226504376|ref|NP_001146285.1|	4320	0	uncharacterized protein LOC100279860 [Zea mays]	gi|226504375|ref|NM_001152813.1|	3157	0	Zea mays hypothetical protein (LOC100279860), mRNA	O13620	72.8	1e-11	Multiple RNA-binding domain-containing protein 1	GO:0006364|rRNA processing;	GO:0005730|nucleolus;GO:0005634|nucleus;	GO:0000166|nucleotide binding;GO:0019843|rRNA binding;	K14787	MRD1, RBM19; multiple RNA-binding domain-containing protein 1
Zm00001d026281	0.0223942	0.0109384	0.0114279	0	0.0219813	0.011197	0	0	0.0319585	0.0324372	0.022527	0	Zm00001d026281	protein_coding	chr10:142749949-142756081:-	gi|670442087|ref|XP_008661381.1|	518	1e-54	PREDICTED: uncharacterized protein LOC100192797 isoform X2 [Zea mays]	gi|238908619|gb|BT035473.2|	1367	0	Zea mays full-length cDNA clone ZM_BFb0064P19 mRNA, complete cds	Q9AV81	65.9	4e-10	Pre-mRNA-processing factor 19	GO:0006281|DNA repair;GO:0045087|innate immune response;GO:0006397|mRNA processing;GO:0070534|protein K63-linked ubiquitination;GO:0016567|protein ubiquitination;GO:0008380|RNA splicing;	GO:0005634|nucleus;GO:0005681|spliceosomal complex;	GO:0016874|ligase activity;GO:0061630|ubiquitin protein ligase activity;GO:0004842|ubiquitin-protein transferase activity;	K10599	PRPF19, PRP19; pre-mRNA-processing factor 19 [EC:2.3.2.27]
Zm00001d026282	27.6567	22.2985	24.1592	52.4883	73.3796	80.554	65.2194	37.7495	59.7487	71.8395	81.0325	85.407	Zm00001d026282	protein_coding	chr10:142759486-142759971:+	gi|226502214|ref|NP_001152394.1|	443	5e-53	36.4 kDa proline-rich protein precursor [Zea mays]	gi|194708589|gb|BT043374.1|	486	0	Zea mays full-length cDNA clone ZM_BFc0172J08 mRNA, complete cds	Q00451	95.9	2e-22	36.4 kDa proline-rich protein	GO:0052543|callose deposition in cell wall;GO:0009408|response to heat;	GO:0031225|anchored component of membrane;GO:0046658|anchored component of plasma membrane;GO:0009505|plant-type cell wall;GO:0009506|plasmodesma;	GO:0001872|(1->3)-beta-D-glucan binding;GO:0004553|hydrolase activity, hydrolyzing O-glycosyl compounds;GO:0030247|polysaccharide binding;	.	.
Zm00001d026283	50.0939	48.3142	46.9404	31.6531	31.9334	26.1219	34.33	37.6155	33.1112	29.6851	26.5574	28.2026	Zm00001d026283	protein_coding	chr10:142760846-142765876:-	gi|162461456|ref|NP_001104962.1|	1434	0	coatomer protein2 [Zea mays]	gi|194693663|gb|BT035911.1|	1298	0	Zea mays full-length cDNA clone ZM_BFb0087P11 mRNA, complete cds	Q9MAX6	495	8e-173	Coatomer subunit epsilon-1	GO:0006888|ER to Golgi vesicle-mediated transport;GO:0006891|intra-Golgi vesicle-mediated transport;GO:0015031|protein transport;GO:0006890|retrograde vesicle-mediated transport, Golgi to ER;	GO:0030126|COPI vesicle coat;GO:0000139|Golgi membrane;	GO:0005198|structural molecule activity;	K17268	COPE; coatomer protein complex, subunit epsilon
Zm00001d026284	5.36091	5.43848	5.19082	2.78015	2.09134	2.19933	5.05822	5.64262	5.23111	2.38926	3.24945	3.8294	Zm00001d026284	protein_coding	chr10:142767423-142768557:+	gi|226504654|ref|NP_001143677.1|	559	1e-69	hypothetical protein [Zea mays]	gi|226504653|ref|NM_001150205.1|	733	0	Zea mays hypothetical protein (LOC100276400), mRNA	.	.	.	.	.	.	.	.	.
Zm00001d026285	74.496	70.511	59.3888	51.8458	68.4491	75.9279	58.5166	77.6049	49.3078	52.325	54.8046	61.3104	Zm00001d026285	protein_coding	chr10:142830921-142833263:-	gi|226493392|ref|NP_001143623.1|	1055	7e-139	hypothetical protein [Zea mays]	gi|226493391|ref|NM_001150151.1|	1319	0	Zea mays hypothetical protein (LOC100276341), mRNA	.	.	.	.	.	.	.	.	.
Zm00001d026286	29.7598	33.2464	31.9034	24.9631	27.7396	23.163	30.6653	39.5208	32.6637	26.5658	30.5396	27.9514	RPS11	protein_coding	chr10:142863674-142866331:+	gi|514803811|ref|XP_004976788.1|	676	1e-86	PREDICTED: 40S ribosomal protein S11 [Setaria italica]	gi|162458643|ref|NM_001112092.1|	767	0	Zea mays ribosomal protein S11 (rps11), mRNA	P25460	264	2e-87	40S ribosomal protein S11	GO:0006412|translation;	GO:0005840|ribosome;	GO:0019843|rRNA binding;GO:0003735|structural constituent of ribosome;	K02949	RP-S11e, RPS11; small subunit ribosomal protein S11e
Zm00001d026287	7.10376	6.48928	7.33573	3.98195	4.87479	3.37373	6.76968	4.85024	8.33345	3.7435	3.33053	4.46813	Zm00001d026287	protein_coding	chr10:142866476-142870798:-	gi|525345228|ref|NP_001266496.1|	2462	0	UDP-N-acetylglucosamine pyrophosphorylase [Zea mays]	gi|223975974|gb|BT066299.1|	2333	0	Zea mays full-length cDNA clone ZM_BFc0189M13 mRNA, complete cds	O64765	588	0	UDP-N-acetylglucosamine diphosphorylase 2	GO:0019276|UDP-N-acetylgalactosamine metabolic process;GO:0006048|UDP-N-acetylglucosamine biosynthetic process;GO:0006047|UDP-N-acetylglucosamine metabolic process;	GO:0005829|cytosol;GO:0005886|plasma membrane;	GO:0052630|UDP-N-acetylgalactosamine diphosphorylase activity;GO:0003977|UDP-N-acetylglucosamine diphosphorylase activity;	K00972	UAP1; UDP-N-acetylglucosamine/UDP-N-acetylgalactosamine diphosphorylase [EC:2.7.7.23 2.7.7.83]
Zm00001d026288	1.0451	0.469088	0.720703	1.11599	1.21991	1.21456	0.647933	0.726421	0.725571	0.845542	0.73875	1.08954	Zm00001d026288	protein_coding	chr10:142887361-142891016:-	gi|293331163|ref|NP_001170014.1|	2235	0	hypothetical protein [Zea mays]	gi|293331162|ref|NM_001176543.1|	1848	0	Zea mays hypothetical protein (LOC100383923), mRNA	Q9LTJ8	60.5	2e-08	Methyl-CpG-binding domain-containing protein 13	GO:0006355|regulation of transcription, DNA-templated;GO:0006351|transcription, DNA-templated;	GO:0005634|nucleus;	GO:0008327|methyl-CpG binding;	.	.
Zm00001d026289	11.1276	9.02734	11.3991	9.84594	9.71933	8.93776	7.60815	6.55227	6.65598	6.80888	7.5501	5.88769	Zm00001d026289	protein_coding	chr10:142956463-142961794:-	gi|670446757|ref|XP_008663582.1|	3797	0	PREDICTED: probable potassium transporter 11 isoform X1 [Zea mays]	gi|242077175|ref|XM_002448479.1|	1995	0	Sorghum bicolor hypothetical protein, mRNA	Q7XLC6	164	3e-40	Probable potassium transporter 11	.	GO:0016021|integral component of membrane;GO:0016020|membrane;	GO:0015079|potassium ion transmembrane transporter activity;	K03549	kup; KUP system potassium uptake protein
Zm00001d021370	205.466	149.03	111.533	232.053	425.214	339.205	285.457	178.776	331.954	201.296	428.28	357.899	Zm00001d021370	protein_coding	chr7:150111805-150113628:+	gi|414886539|tpg|DAA62553.1|	808	2e-105	TPA: thylakoid membrane phosphoprotein 14 kDa [Zea mays]	gi|71159403|gb|AY108158.2|	710	0	Zea mays PCO072790 mRNA sequence	Q8LCA1	118	1e-30	Protein CURVATURE THYLAKOID 1B, chloroplastic	GO:0009773|photosynthetic electron transport in photosystem I;GO:0009737|response to abscisic acid;	GO:0009507|chloroplast;GO:0009941|chloroplast envelope;GO:0030093|chloroplast photosystem I;GO:0009534|chloroplast thylakoid;GO:0009535|chloroplast thylakoid membrane;GO:0016021|integral component of membrane;GO:0009295|nucleoid;GO:0009508|plastid chromosome;GO:0009579|thylakoid;	GO:0003677|DNA binding;	.	.
Zm00001d027879	13.3016	14.319	15.9483	28.8527	29.0917	29.315	27.2169	24.0151	12.7779	32.9846	31.2429	27.3287	Zm00001d027879	protein_coding	chr1:16414023-16415818:-	gi|670362207|ref|XP_008651510.1|	986	3e-132	PREDICTED: uncharacterized protein LOC103631786 [Zea mays]	gi|21209014|gb|AY105936.1|	708	0	Zea mays PCO092212 mRNA sequence	.	.	.	.	.	.	.	.	.
Zm00001d021372	3.82794	2.84458	3.27239	2.46221	2.79394	2.2902	3.84634	4.07764	2.8637	2.875	3.19241	3.26021	Zm00001d021372	protein_coding	chr7:150158588-150167531:-	gi|194701680|gb|ACF84924.1|	1870	0	unknown [Zea mays]	gi|194701679|gb|BT039919.1|	1763	0	Zea mays full-length cDNA clone ZM_BFc0051H11 mRNA, complete cds	O95714	114	1e-24	E3 ubiquitin-protein ligase HERC2	GO:0006974|cellular response to DNA damage stimulus;GO:0006303|double-strand break repair via nonhomologous end joining;GO:0006886|intracellular protein transport;GO:0016925|protein sumoylation;GO:0016567|protein ubiquitination;GO:0042787|protein ubiquitination involved in ubiquitin-dependent protein catabolic process;GO:0007283|spermatogenesis;	GO:0005814|centriole;GO:0005737|cytoplasm;GO:0016020|membrane;GO:0005743|mitochondrial inner membrane;GO:0005654|nucleoplasm;GO:0005634|nucleus;	GO:0005085|guanyl-nucleotide exchange factor activity;GO:0032183|SUMO binding;GO:0031625|ubiquitin protein ligase binding;GO:0004842|ubiquitin-protein transferase activity;GO:0008270|zinc ion binding;	K10595	HERC2; E3 ubiquitin-protein ligase HERC2 [EC:2.3.2.26]
Zm00001d050186	1.68952	2.3229	1.7882	1.35389	1.41269	0.750889	1.31578	1.54738	1.0716	0.725099	0.566512	0.938666	Zm00001d050186	protein_coding	chr4:71494441-71496209:-	gi|670387546|ref|XP_008674339.1|	872	6e-114	PREDICTED: uncharacterized protein LOC103650541 isoform X1 [Zea mays]	gi|226492069|ref|NM_001146975.1|	496	0	Zea mays uncharacterized LOC100272506 (LOC100272506), mRNA	.	.	.	.	.	.	.	.	.
Zm00001d050187	3.41212	3.23714	3.24806	1.88268	2.18988	2.06694	2.44596	3.40753	3.40234	2.40781	2.14522	2.95294	Zm00001d050187	protein_coding	chr4:71545646-71551090:-	gi|226503229|ref|NP_001148863.1|	1875	0	aspartate carbamoyltransferase 1 [Zea mays]	gi|226503228|ref|NM_001155391.1|	1422	0	Zea mays aspartate carbamoyltransferase 1 (LOC100282482), mRNA	Q9LD61	573	0	Aspartate carbamoyltransferase, chloroplastic	GO:0006207|'de novo' pyrimidine nucleobase biosynthetic process;GO:0044205|'de novo' UMP biosynthetic process;GO:0006520|cellular amino acid metabolic process;GO:0009220|pyrimidine ribonucleotide biosynthetic process;	GO:0009570|chloroplast stroma;GO:0005737|cytoplasm;GO:0005829|cytosol;	GO:0016597|amino acid binding;GO:0004070|aspartate carbamoyltransferase activity;	K00609	pyrB, PYR2; aspartate carbamoyltransferase catalytic subunit [EC:2.1.3.2]
Zm00001d050184	3.45976	3.31623	3.16088	3.63959	3.38686	3.36673	4.26685	4.00176	3.66323	2.78409	3.12477	4.57404	Zm00001d050184	protein_coding	chr4:71447978-71455940:+	gi|226528226|ref|NP_001151457.1|	2428	0	LOC100285090 [Zea mays]	gi|226528225|ref|NM_001157985.1|	2199	0	Zea mays LOC100285090 (si947005b01), mRNA	Q7EZ44	315	5e-93	Probable E3 ubiquitin-protein ligase XBOS35	GO:0016567|protein ubiquitination;	.	GO:0016874|ligase activity;GO:0008270|zinc ion binding;	.	.
Zm00001d053275	9.49855	10.9851	11.4332	5.32917	6.77309	5.79278	9.64859	7.62588	7.69956	4.48328	4.54178	5.65924	Zm00001d053275	protein_coding	chr4:223795615-223808189:-	gi|293331575|ref|NP_001169351.1|	1771	0	uncharacterized protein LOC100383218 [Zea mays]	gi|293331574|ref|NM_001175880.1|	1352	0	Zea mays LOC100383218 (pco081379(93)), mRNA	.	.	.	.	.	.	.	.	.
Zm00001d053273	11.9762	8.97091	9.45044	9.43046	9.72737	9.14471	13.5679	13.133	12.7046	10.0499	9.42997	12.0123	Zm00001d053273	protein_coding	chr4:223581945-223588791:+	gi|194699740|gb|ACF83954.1|	951	3e-122	unknown [Zea mays]	gi|226495560|ref|NM_001157725.1|	1511	0	Zea mays adhesin FhaB (LOC100284830), mRNA	.	.	.	.	.	.	.	.	.
Zm00001d053272	0.477725	0.593967	0.598384	0.53111	0.788636	0.542865	0.0207548	0.0859161	0.0826372	0.209688	0.0873743	0.0698009	Zm00001d053272	protein_coding	chr4:223440058-223443279:+	gi|212274693|ref|NP_001130153.1|	1672	0	uncharacterized protein LOC100191247 [Zea mays]	gi|212274692|ref|NM_001136681.1|	1671	0	Zea mays hypothetical protein (LOC100191247), mRNA	Q6DR04	216	6e-62	Reticulon-like protein B17	.	GO:0012505|endomembrane system;GO:0005789|endoplasmic reticulum membrane;GO:0016021|integral component of membrane;	.	.	.
Zm00001d022626	0.382961	0.324231	0.260569	0.168119	0.0751802	0.0765914	0.219618	0.353549	0.170028	0.0986143	0.102728	0.218845	Zm00001d022626	protein_coding	chr7:181607215-181610910:-	gi|670421008|ref|XP_008651371.1|	2115	0	PREDICTED: uncharacterized protein LOC100280278 isoform X1 [Zea mays]	gi|226510045|ref|NM_001153206.1|	1659	0	Zea mays LOC100280278 (si486077d11), mRNA	.	.	.	.	.	.	.	.	.
Zm00001d022627	0	0	0	0	0.0297742	0	0	0	0	0.0292913	0.0915398	0	Zm00001d022627	protein_coding	chr7:181717982-181720096:-	gi|670420532|ref|XP_008651103.1|	2587	0	PREDICTED: hypothetical protein isoform X1 [Zea mays]	gi|226497903|ref|NM_001148135.1|	1833	0	Zea mays hypothetical protein (LOC100273725), mRNA	Q9SD20	460	1e-154	Protein POLLENLESS 3-LIKE 2	GO:0007049|cell cycle;GO:0051301|cell division;	GO:0005634|nucleus;	.	.	.
Zm00001d022624	0.174688	0.511956	0.713153	0.16433	0.514402	0	0.33393	0.172791	0.332393	0.674745	0.527171	0	Zm00001d022624	protein_coding	chr7:181409443-181409778:-	gi|212722200|ref|NP_001131997.1|	292	9e-32	hypothetical protein [Zea mays]	gi|212722199|ref|NM_001138525.1|	336	2e-175	Zea mays hypothetical protein (LOC100193400), mRNA	.	.	.	.	.	.	.	.	.
Zm00001d022625	1.33398	1.15603	1.16384	0.870324	1.15099	1.25866	1.92279	2.08565	1.33055	3.7294	2.74871	2.12094	Zm00001d022625	protein_coding	chr7:181491098-181506559:+	gi|242050000|ref|XP_002462744.1|	2645	0	hypothetical protein SORBIDRAFT_02g031220 [Sorghum bicolor]	gi|226506627|ref|NM_001158575.1|	1550	0	Zea mays calcium lipid binding protein-like (LOC100285684), mRNA	B6ETT4	417	9e-141	Synaptotagmin-2	GO:0009306|protein secretion;	GO:0005783|endoplasmic reticulum;GO:0005794|Golgi apparatus;GO:0000139|Golgi membrane;GO:0016021|integral component of membrane;	GO:0008289|lipid binding;GO:0046872|metal ion binding;	.	.
Zm00001d022622	78.6525	78.3773	81.9664	81.6648	70.7165	72.3649	80.1103	82.5352	77.9091	73.5478	73.6828	73.5252	Zm00001d022622	protein_coding	chr7:181391530-181395150:+	gi|219884577|gb|ACL52663.1|	2116	0	unknown [Zea mays]	gi|194708053|gb|BT043106.1|	1815	0	Zea mays full-length cDNA clone ZM_BFc0098K12 mRNA, complete cds	U3KRF2	62	5e-09	3-dehydroquinate synthase, chloroplastic	GO:0009073|aromatic amino acid family biosynthetic process;GO:0008652|cellular amino acid biosynthetic process;GO:0009423|chorismate biosynthetic process;GO:0033587|shikimate biosynthetic process;	GO:0009507|chloroplast;	GO:0003856|3-dehydroquinate synthase activity;GO:0042802|identical protein binding;GO:0046872|metal ion binding;GO:0051287|NAD binding;	.	.
Zm00001d022621	2.92451	2.68407	2.85171	2.61969	2.59634	2.99899	3.07118	3.86929	3.59757	2.95894	3.14797	3.34312	Zm00001d022621	protein_coding	chr7:181284971-181293922:-	gi|670425901|ref|XP_008653570.1|	4424	0	PREDICTED: beta-galactosidase 12-like [Zea mays]	gi|514740410|ref|XM_004959574.1|	1992	0	PREDICTED: Setaria italica beta-galactosidase 12-like (LOC101776986), mRNA	Q0IZZ8	111	2e-126	Beta-galactosidase 12	GO:0005975|carbohydrate metabolic process;	GO:0048046|apoplast;GO:0005618|cell wall;GO:0005773|vacuole;	GO:0004565|beta-galactosidase activity;GO:0030246|carbohydrate binding;	.	.
Zm00001d016252	0	0	0.0529663	0	0	0	0	0	0	0	0	0	Zm00001d016252	protein_coding	chr5:153401527-153403274:-	gi|670411651|ref|XP_008646958.1|	1154	8e-155	PREDICTED: polyadenylate-binding protein RBP47A-like [Zea mays]	gi|226491567|ref|NM_001148761.1|	823	0	Zea mays hypothetical protein (LOC100274401), mRNA	Q9LEB3	233	1e-70	Polyadenylate-binding protein RBP47	GO:0034605|cellular response to heat;GO:0006397|mRNA processing;	GO:0010494|cytoplasmic stress granule;GO:0005634|nucleus;	GO:0000166|nucleotide binding;GO:0008143|poly(A) binding;	.	.
Zm00001d026536	9.44142	6.15775	7.96503	15.5044	10.8744	13.8891	11.0323	8.42121	8.54116	10.5136	9.27782	10.204	Zm00001d026536	protein_coding	chr10:147843856-147850295:-	gi|223942427|gb|ACN25297.1|	2220	0	unknown [Zea mays]	gi|223942426|gb|BT060600.1|	1745	0	Zea mays full-length cDNA clone ZM_BFb0021F18 mRNA, complete cds	Q7XM16	454	9e-153	Zinc finger CCCH domain-containing protein 30	.	.	GO:0003677|DNA binding;GO:0046872|metal ion binding;	.	.
Zm00001d026535	7.35453	10.4115	9.86889	2.24419	2.09225	2.03271	4.57383	3.90961	4.75423	1.99016	1.95959	2.81329	Zm00001d026535	protein_coding	chr10:147812908-147818605:+	gi|413919840|gb|AFW59772.1|	4419	0	hypothetical protein ZEAMMB73_936225 [Zea mays]	gi|242074683|ref|XM_002447233.1|	2165	0	Sorghum bicolor hypothetical protein, mRNA	Q9FXI5	80.5	6e-14	Protein IQ-DOMAIN 32	GO:0009737|response to abscisic acid;	GO:0009941|chloroplast envelope;GO:0005829|cytosol;GO:0005875|microtubule associated complex;GO:0005634|nucleus;GO:0005886|plasma membrane;	.	.	.
Zm00001d026532	2.24442	1.96477	1.79486	1.68177	2.27934	2.10838	1.69944	2.11434	1.76557	1.54808	1.68108	1.78022	Zm00001d026532	protein_coding	chr10:147796659-147804756:+	gi|212721294|ref|NP_001132288.1|	2346	0	uncharacterized protein LOC100193728 [Zea mays]	gi|212721293|ref|NM_001138816.1|	1940	0	Zea mays LOC100193728 (pco137895), mRNA	Q6NYE2	138	5e-33	Protein RCC2 homolog	GO:0051301|cell division;GO:0007067|mitotic nuclear division;GO:0001755|neural crest cell migration;	GO:0005730|nucleolus;	.	.	.
Zm00001d026533	0	0	0.0545582	0	0	0	0	0.105752	0	0	0	0	Zm00001d026533	protein_coding	chr10:147807220-147811660:-	gi|413919837|gb|AFW59769.1|	944	8e-123	hypothetical protein ZEAMMB73_522571 [Zea mays]	gi|344313262|gb|EF517600.2|	465	0	Zea mays clone BACs ZMMBBb0345O22, ZMMBBc0294D02, ZMMBBb0103L15, ZMMBBb0622H01, and ZMMBBb0335C07, complete sequence	.	.	.	.	.	.	.	.	.
Zm00001d026530	0.521734	0.509681	0	0	0	0	0.124667	0.387052	0	0	0	0	Zm00001d026530	protein_coding	chr10:147743187-147743636:-	gi|670447036|ref|XP_008663699.1|	650	1e-84	PREDICTED: indole-3-acetic acid-induced protein ARG7 [Zea mays]	gi|391414545|gb|BT054644.2|	450	0	Zea mays full-length cDNA clone ZM_BFb0026E13 mRNA, complete cds	P32295	70.1	1e-14	Indole-3-acetic acid-induced protein ARG7	GO:0009733|response to auxin;	.	.	.	.
Zm00001d026531	3.51344	2.45162	2.89279	2.38858	3.15886	2.83434	2.85016	3.76733	2.80896	2.82253	2.96998	2.87879	Zm00001d026531	protein_coding	chr10:147769191-147773447:-	gi|212721308|ref|NP_001132522.1|	2347	0	hypothetical protein [Zea mays]	gi|212721307|ref|NM_001139050.1|	1718	0	Zea mays hypothetical protein (LOC100193984), mRNA	Q8VYU3	447	2e-149	GTP cyclohydrolase 1	GO:0035998|7,8-dihydroneopterin 3'-triphosphate biosynthetic process;GO:0006729|tetrahydrobiopterin biosynthetic process;GO:0046654|tetrahydrofolate biosynthetic process;	GO:0005737|cytoplasm;	GO:0005525|GTP binding;GO:0003934|GTP cyclohydrolase I activity;GO:0042803|protein homodimerization activity;GO:0008270|zinc ion binding;	K01495	GCH1, folE; GTP cyclohydrolase I [EC:3.5.4.16]
Zm00001d005849	2.12899	1.90649	1.90126	0.0556322	0.116097	0.177414	0.395669	0.731206	0.42198	0.0856603	0.118979	0.0950488	Zm00001d005849	protein_coding	chr2:190823918-190826106:+	gi|414589618|tpg|DAA40189.1|	1175	2e-152	TPA: hypothetical protein ZEAMMB73_174918 [Zea mays]	gi|226532356|ref|NM_001153090.1|	1979	0	Zea mays uncharacterized LOC100280158 (LOC100280158), mRNA	Q8RY89	90.1	2e-17	Phosphatidylinositol 4-phosphate 5-kinase 8	.	.	GO:0016308|1-phosphatidylinositol-4-phosphate 5-kinase activity;GO:0005524|ATP binding;	K00889	PIP5K; 1-phosphatidylinositol-4-phosphate 5-kinase [EC:2.7.1.68]
Zm00001d005848	10.3652	7.42951	8.8887	18.2896	16.4652	17.4182	14.5087	13.5589	12.4872	19.2482	22.9201	22.0807	Zm00001d005848	protein_coding	chr2:190807532-190810711:-	gi|414589617|tpg|DAA40188.1|	1346	6e-180	TPA: rhomboid-like protein [Zea mays]	gi|226503626|ref|NM_001155169.1|	1271	0	Zea mays rhomboid-like protein (LOC100282257), mRNA	P54493	98.6	2e-20	Rhomboid protease GluP	GO:0016485|protein processing;	GO:0016021|integral component of membrane;GO:0005886|plasma membrane;	GO:0004252|serine-type endopeptidase activity;	K19225	gluP; rhomboid protease GluP [EC:3.4.21.105]
Zm00001d014540	0.463669	0.359701	0.389716	0.218089	0.307876	0.24547	0.143379	0.053957	0.103796	0.0658441	0.0548728	0.146121	Zm00001d014540	protein_coding	chr5:52379188-52384190:-	gi|835960233|ref|XP_012700669.1|	727	1e-81	PREDICTED: zinc finger BED domain-containing protein RICESLEEPER 1-like [Setaria italica]	gi|237823177|gb|AC229876.2|	655	0	Zea mays BAC clone CH201-115J9 from chromosome 8, complete sequence	P08770	65.1	4e-09	Putative AC transposase	GO:0006310|DNA recombination;GO:0032196|transposition;	.	GO:0003677|DNA binding;	.	.
Zm00001d005841	5.31396	15.8095	12.4083	1.51481	0.790303	1.52976	3.00125	3.34489	3.44704	1.01073	0.728928	0.862697	Zm00001d005841	protein_coding	chr2:190556326-190557054:-	gi|219363295|ref|NP_001136892.1|	882	9e-117	putative HLH DNA-binding domain superfamily protein [Zea mays]	gi|219363294|ref|NM_001143420.1|	729	0	Zea mays putative HLH DNA-binding domain superfamily protein (bHLH20), mRNA	Q9FHA7	103	1e-24	Transcription factor HEC1	GO:0048462|carpel formation;GO:0045893|positive regulation of transcription, DNA-templated;GO:0006355|regulation of transcription, DNA-templated;GO:0006351|transcription, DNA-templated;GO:0010500|transmitting tissue development;	GO:0005634|nucleus;	GO:0043565|sequence-specific DNA binding;GO:0003700|transcription factor activity, sequence-specific DNA binding;	.	.
Zm00001d005840	0	0	0	0	0	0	0.0642737	0.133033	0.127956	0.0216454	0.112742	0	Zm00001d005840	protein_coding	chr2:190539671-190546933:-	gi|102139878|gb|ABF70031.1|	5411	0	DNA helicase homolog, putative [Musa acuminata]	gi|281183516|gb|AC210721.5|	1874	0	Zea mays BAC clone ZMMBBb-28L24 from chromosome 5, complete sequence	Q5AXT5	58.9	4e-07	ATP-dependent DNA helicase PIF1	GO:0032508|DNA duplex unwinding;GO:0006310|DNA recombination;GO:0006281|DNA repair;GO:0006260|DNA replication;GO:0044806|G-quadruplex DNA unwinding;GO:0000002|mitochondrial genome maintenance;GO:0051974|negative regulation of telomerase activity;GO:0032211|negative regulation of telomere maintenance via telomerase;GO:0000723|telomere maintenance;	GO:0005739|mitochondrion;GO:0005634|nucleus;GO:0005657|replication fork;	GO:0005524|ATP binding;GO:0043141|ATP-dependent 5'-3' DNA helicase activity;GO:0003677|DNA binding;GO:0010521|telomerase inhibitor activity;	K15255	PIF1; ATP-dependent DNA helicase PIF1 [EC:3.6.4.12]
Zm00001d005847	4.51326	4.38684	4.5137	2.83756	2.82722	2.8803	4.09697	4.57642	3.73287	2.54046	2.41831	3.11051	Zm00001d005847	protein_coding	chr2:190761654-190768786:+	gi|212274539|ref|NP_001130853.1|	1885	0	hypothetical protein [Zea mays]	gi|212274538|ref|NM_001137381.1|	1958	0	Zea mays hypothetical protein (LOC100191957), mRNA	.	.	.	.	.	.	.	.	.
Zm00001d005846	0.896816	0.573995	0.631242	0.581823	0.273192	0.216471	0.768496	1.16238	0.853225	0.507659	0.933243	0.960921	Zm00001d005846	protein_coding	chr2:190700415-190703601:-	gi|414589611|tpg|DAA40182.1|	2228	0	TPA: F-box domain containing protein [Zea mays]	gi|219887276|gb|BT055406.1|	1638	0	Zea mays full-length cDNA clone ZM_BFb0145O02 mRNA, complete cds	Q9SAC4	404	8e-135	F-box protein At1g10780	.	GO:0009506|plasmodesma;	.	.	.
Zm00001d001179	0	0	0	0	0	0	0	0	0	0.0412508	0.0429717	0	Zm00001d001179	protein_coding	chr7:94710572-94711945:-	.	.	.	.	gi|54292151|gb|AY559187.1|	226	1e-113	Zea mays isolate mon00210 Ac insertion site	.	.	.	.	.	.	.	.	.
Zm00001d015499	6.92941	6.62034	6.87768	5.84608	5.25796	5.22322	4.98325	5.27027	4.1079	4.00377	4.50638	4.50386	Zm00001d015499	protein_coding	chr5:93927355-93960022:+	gi|670407776|ref|XP_008645322.1|	3720	0	PREDICTED: U2 snRNP-associated SURP motif-containing protein-like isoform X1 [Zea mays]	gi|195604851|gb|EU952138.1|	2924	0	Zea mays clone 1168421 mRNA sequence	Q5R7X2	331	3e-94	U2 snRNP-associated SURP motif-containing protein	GO:0006396|RNA processing;	GO:0005634|nucleus;	GO:0000166|nucleotide binding;GO:0003723|RNA binding;	K12842	SR140; U2-associated protein SR140
Zm00001d015498	12.6498	14.4054	15.4189	15.0957	14.829	11.8546	11.9524	11.7975	10.9346	13.4716	9.01644	11.5403	Zm00001d015498	protein_coding	chr5:93783568-93784557:+	gi|413946345|gb|AFW78994.1|	368	1e-38	hypothetical protein ZEAMMB73_223268 [Zea mays]	gi|219362510|ref|NM_001143517.1|	359	0	Zea mays LOC100217151 (pco081818), mRNA	Q9LHS0	58.5	2e-08	Putative clathrin assembly protein At5g35200	GO:0048268|clathrin coat assembly;GO:0006897|endocytosis;	GO:0005905|coated pit;GO:0030136|clathrin-coated vesicle;GO:0005794|Golgi apparatus;GO:0005886|plasma membrane;	GO:0005545|1-phosphatidylinositol binding;	.	.
Zm00001d027876	5.75818	4.36212	4.48401	7.60149	9.2477	8.72696	8.54719	8.67966	9.58985	9.10927	8.82697	9.10714	Zm00001d027876	protein_coding	chr1:16227533-16235054:+	gi|226531330|ref|NP_001146676.1|	1635	0	hypothetical protein [Zea mays]	gi|226531329|ref|NM_001153204.1|	1770	0	Zea mays hypothetical protein (LOC100280276), mRNA	Q8RUF8	362	3e-118	Omega-amidase, chloroplastic	GO:0006108|malate metabolic process;GO:0006807|nitrogen compound metabolic process;GO:0006107|oxaloacetate metabolic process;	GO:0009507|chloroplast;GO:0009570|chloroplast stroma;GO:0005829|cytosol;	GO:0050152|omega-amidase activity;GO:0008270|zinc ion binding;	K13566	NIT2; omega-amidase [EC:3.5.1.3]
Zm00001d001172	0.519426	1.39542	0.92773	1.58804	1.14716	1.03884	2.48231	1.6698	1.1119	0.752371	1.17564	1.39138	Zm00001d001172	protein_coding	chr7:87768108-87768559:+	gi|194692384|gb|ACF80276.1|	130	3e-08	unknown [Zea mays]	gi|195652526|gb|EU973613.1|	433	0	Zea mays clone 402938 histone-lysine N-methyltransferase, H3 lysine-36 and H4 lysine-20specific mRNA, complete cds	.	.	.	.	.	.	.	.	.
Zm00001d015497	24.1194	21.4056	25.0428	23.2226	23.0013	24.9843	19.2894	21.01	14.0492	14.0436	16.0849	16.8774	Zm00001d015497	protein_coding	chr5:93775604-93780255:-	gi|670377358|ref|XP_008669747.1|	947	1e-141	PREDICTED: putative aconitate hydratase, cytoplasmic isoform X2 [Zea mays]	gi|226501649|ref|NM_001148107.1|	1426	0	Zea mays hypothetical protein (LOC100273695), mRNA	Q6YZX6	111	9e-127	Putative aconitate hydratase, cytoplasmic	GO:0006097|glyoxylate cycle;	GO:0005737|cytoplasm;	GO:0051539|4 iron, 4 sulfur cluster binding;GO:0003994|aconitate hydratase activity;GO:0046872|metal ion binding;	.	.
Zm00001d001174	0.124354	0.364443	0.126917	0	0	0	0	0.123004	0	0.240164	0	0.133243	Zm00001d001174	protein_coding	chr7:90620618-90622518:+	.	.	.	.	gi|195598364|gb|EU946010.1|	87	8e-37	Zea mays clone 293423 mRNA sequence	.	.	.	.	.	.	.	.	.
Zm00001d049647	7.83816	9.7049	8.8369	3.94393	3.48899	4.83045	6.70764	10.9985	7.19704	4.40051	4.49241	5.85937	Zm00001d049647	protein_coding	chr4:38602496-38604049:-	gi|413921403|gb|AFW61335.1|	422	7e-49	ribosome-like protein [Zea mays]	gi|226494414|ref|NM_001154942.1|	621	0	Zea mays ribosome-like protein (LOC100282029), mRNA	.	.	.	.	.	.	.	.	.
Zm00001d046613	2.0141	1.6569	1.7635	1.46588	1.29023	1.67487	1.80348	2.31728	1.71449	1.81183	1.7168	1.77189	Zm00001d046613	protein_coding	chr9:98839260-98845509:+	gi|670435012|ref|XP_008658070.1|	1761	0	PREDICTED: uncharacterized protein LOC100192820 isoform X1 [Zea mays]	gi|212722699|ref|NM_001138011.1|	1529	0	Zea mays LOC100192820 (AI812156), mRNA	Q9C778	271	8e-80	Elongator complex protein 4	GO:0009738|abscisic acid-activated signaling pathway;GO:0009734|auxin-activated signaling pathway;GO:0071329|cellular response to sucrose stimulus;GO:0043966|histone H3 acetylation;GO:0043967|histone H4 acetylation;GO:0007275|multicellular organismal development;GO:0031538|negative regulation of anthocyanin metabolic process;GO:0008284|positive regulation of cell proliferation;GO:0010928|regulati…	GO:0005737|cytoplasm;GO:0033588|Elongator holoenzyme complex;GO:0000123|histone acetyltransferase complex;GO:0008023|transcription elongation factor complex;	GO:0000993|RNA polymerase II core binding;GO:0016746|transferase activity, transferring acyl groups;	K11375	ELP4; elongator complex protein 4
Zm00001d046615	0	0.796376	0.832012	0	0	0	0.77917	0	0.775584	0	0	0	Zm00001d046615	protein_coding	chr9:98843549-98843620:+	.	.	.	.	gi|386650278|gb|JQ887376.1|	66	4e-26	Zea mays isolate 8112 clone 7 GRMZM2G481069-like gene, partial sequence	.	.	.	.	.	.	.	.	.
Zm00001d049641	413.456	403.032	406.417	401.885	391.424	358.004	389.144	414.092	446.538	424.184	419.892	370.675	Zm00001d049641	protein_coding	chr4:38551544-38555126:-	gi|413921393|gb|AFW61325.1|	1877	0	glyceraldehyde-3-phosphate dehydrogenase1 isoform 1 [Zea mays]	gi|223975090|gb|BT065857.1|	1415	0	Zea mays full-length cDNA clone ZM_BFc0147J15 mRNA, complete cds	P08735	494	4e-170	Glyceraldehyde-3-phosphate dehydrogenase 1, cytosolic	GO:0006006|glucose metabolic process;GO:0006096|glycolytic process;GO:0009416|response to light stimulus;	GO:0005737|cytoplasm;GO:0043234|protein complex;	GO:0004365|glyceraldehyde-3-phosphate dehydrogenase (NAD+) (phosphorylating) activity;GO:0070403|NAD+ binding;GO:0050661|NADP binding;GO:0042301|phosphate ion binding;	K00134	GAPDH, gapA; glyceraldehyde 3-phosphate dehydrogenase [EC:1.2.1.12]
Zm00001d046616	10.7384	14.5195	13.4257	20.8922	19.5477	19.5242	15.792	18.1536	19.7363	26.1593	29.9021	29.0264	Zm00001d046616	protein_coding	chr9:98847757-98851557:-	gi|413954674|gb|AFW87323.1|	3314	0	putative protein kinase superfamily protein [Zea mays]	gi|226505517|ref|NM_001158517.1|	2151	0	Zea mays protein kinase domain containing protein (LOC100285626), mRNA	Q9FY48	68.6	2e-10	E3 ubiquitin-protein ligase KEG	GO:0009738|abscisic acid-activated signaling pathway;GO:0006952|defense response;GO:0048589|developmental growth;GO:0016197|endosomal transport;GO:0045324|late endosome to vacuole transport;GO:0009788|negative regulation of abscisic acid-activated signaling pathway;GO:0016567|protein ubiquitination;GO:0009737|response to abscisic acid;GO:0032940|secretion by cell;	GO:0005769|early endosome;GO:0005802|trans-Golgi network;	GO:0005524|ATP binding;GO:0016874|ligase activity;GO:0004672|protein kinase activity;GO:0043621|protein self-association;GO:0004674|protein serine/threonine kinase activity;GO:0004842|ubiquitin-protein transferase activity;GO:0008270|zinc ion binding;	K16279	KEG; E3 ubiquitin-protein ligase KEG [EC:2.7.11.1 2.3.2.27]
Zm00001d049649	18.9773	21.2248	19.3989	17.5429	13.9046	15.1219	18.4811	22.4072	17.0881	17.4884	14.6105	16.235	Zm00001d049649	protein_coding	chr4:38706344-38709739:+	gi|413921405|gb|AFW61337.1|	1971	0	iron sulfur subunit of succinate dehydrogenase and ribosomal protein S14 Precursor [Zea mays]	gi|224031476|gb|BT067917.1|	1306	0	Zea mays full-length cDNA clone ZM_BFb0005O12 mRNA, complete cds	Q8LB02	300	2e-98	Succinate dehydrogenase [ubiquinone] iron-sulfur subunit 2, mitochondrial	GO:0009060|aerobic respiration;GO:0006121|mitochondrial electron transport, succinate to ubiquinone;GO:0022904|respiratory electron transport chain;GO:0006099|tricarboxylic acid cycle;	GO:0005749|mitochondrial respiratory chain complex II, succinate dehydrogenase complex (ubiquinone);GO:0005739|mitochondrion;GO:0045273|respiratory chain complex II;GO:0045281|succinate dehydrogenase complex;	GO:0051537|2 iron, 2 sulfur cluster binding;GO:0051538|3 iron, 4 sulfur cluster binding;GO:0051539|4 iron, 4 sulfur cluster binding;GO:0009055|electron carrier activity;GO:0008177|succinate dehydrogenase (ubiquinone) activity;GO:0000104|succinate dehydrogenase activity;GO:0008270|zinc ion binding;	K00235	SDHB, SDH2; succinate dehydrogenase (ubiquinone) iron-sulfur subunit [EC:1.3.5.1]
Zm00001d049648	0.807582	1.38851	0.890166	0.182328	0.28537	0.258424	0.432253	0.607098	0.676129	0.280741	0.259959	0.346123	Zm00001d049648	protein_coding	chr4:38697693-38701745:-	gi|670394108|ref|XP_008677482.1|	2219	0	PREDICTED: uncharacterized protein LOC100381474 isoform X1 [Zea mays]	gi|293337254|ref|NM_001174310.1|	1163	0	Zea mays hypothetical protein (LOC100381474), mRNA	F4JRP8	173	2e-44	Protein STICHEL-like 2	GO:0006261|DNA-dependent DNA replication;	GO:0009360|DNA polymerase III complex;GO:0005663|DNA replication factor C complex;	GO:0005524|ATP binding;GO:0003677|DNA binding;GO:0003887|DNA-directed DNA polymerase activity;	.	.
Zm00001d041869	0	0	0	0	0	0	0	0	0.12577	0	0	0	Zm00001d041869	protein_coding	chr3:141618471-141619035:+	gi|226508646|ref|NP_001151502.1|	685	1e-84	calmodulin binding protein [Zea mays]	gi|224028786|gb|BT066572.1|	421	0	Zea mays full-length cDNA clone ZM_BFb0028B18 mRNA, complete cds	.	.	.	.	.	.	.	.	.
Zm00001d041861	7.34233	7.51325	9.20587	7.00948	7.01451	8.56234	8.12142	9.37458	8.35351	7.13216	7.97762	7.58702	Zm00001d041861	protein_coding	chr3:141390345-141396115:+	gi|414878417|tpg|DAA55548.1|	3326	0	TPA: hypothetical protein ZEAMMB73_350257 [Zea mays]	gi|293331962|ref|NM_001175929.1|	855	0	Zea mays hypothetical protein (LOC100383269), mRNA	P49086	285	2e-83	Phytoene dehydrogenase, chloroplastic/chromoplastic	GO:0016117|carotenoid biosynthetic process;	GO:0009507|chloroplast;GO:0009509|chromoplast;	GO:0016705|oxidoreductase activity, acting on paired donors, with incorporation or reduction of molecular oxygen;	K02293	PDS, crtP; 15-cis-phytoene desaturase [EC:1.3.5.5]
Zm00001d041866	0.375348	0.320842	0.335199	1.10342	1.24345	1.0322	0.448443	0.371273	0.357104	0.362453	0.802345	0.603267	Zm00001d041866	protein_coding	chr3:141608609-141609859:+	gi|670387800|ref|XP_008674430.1|	1222	7e-163	PREDICTED: transcription factor PCF3-like isoform X1 [Zea mays]	gi|293333392|ref|NM_001177083.1|	568	0	Zea mays TCP transcription factor (TCP12), mRNA	Q53PH2	178	5e-49	Transcription factor PCF3	GO:0007275|multicellular organismal development;GO:0006355|regulation of transcription, DNA-templated;GO:0006351|transcription, DNA-templated;	GO:0005634|nucleus;	GO:0003677|DNA binding;	.	.
Zm00001d041865	0	0.0203547	0	0.0392013	0	0.0416717	0.0597447	0	0	0.0201202	0	0.0446508	Zm00001d041865	protein_coding	chr3:141463861-141466911:-	gi|721627186|ref|XP_010229465.1|	2384	0	PREDICTED: uncharacterized protein LOC100827823 [Brachypodium distachyon]	gi|116175325|emb|AJ850302.1|	2726	0	Zea mays m19 gene for putative MADS-domain transcription factor, allele ZMM19_Tu1_tu1_A, exons 1-8, cultivar Tunicate1	P14381	110	3e-23	Transposon TX1 uncharacterized 149 kDa protein	GO:0045013|carbon catabolite repression of transcription;GO:0006351|transcription, DNA-templated;	.	.	.	.
Zm00001d041864	25.69	27.8763	29.151	21.3006	21.5934	23.2201	24.2079	24.4153	22.7174	18.5343	18.4434	20.8389	Zm00001d041864	protein_coding	chr3:141457405-141463572:-	gi|226507346|ref|NP_001146750.1|	2462	0	uncharacterized protein LOC100280352 [Zea mays]	gi|226507345|ref|NM_001153278.1|	2289	0	Zea mays uncharacterized LOC100280352 (LOC100280352), mRNA	A1DMI8	48.9	1e-30	Probable catabolite repression protein creC	GO:0006355|regulation of transcription, DNA-templated;GO:0006351|transcription, DNA-templated;	.	.	.	.
Zm00001d012878	51.4016	51.4258	47.4985	29.3578	32.9704	28.1317	40.6881	59.3338	49.6584	38.0892	39.5784	43.6991	RPS4	protein_coding	chr5:1531936-1534668:+	gi|242032315|ref|XP_002463552.1|	1244	6e-169	hypothetical protein SORBIDRAFT_01g001850 [Sorghum bicolor]	gi|194698487|gb|BT038323.1|	1173	0	Zea mays full-length cDNA clone ZM_BFb0227G04 mRNA, complete cds	O22424	483	3e-170	40S ribosomal protein S4	GO:0006412|translation;	GO:0005840|ribosome;	GO:0019843|rRNA binding;GO:0003735|structural constituent of ribosome;	K02987	RP-S4e, RPS4; small subunit ribosomal protein S4e
Zm00001d039103	0.355728	0.231673	0.24204	0	0	0.118575	0.226668	0.117288	0	0.114502	0	0.127052	Zm00001d039103	protein_coding	chr6:170106206-170106700:-	gi|670418614|ref|XP_008650053.1|	410	6e-48	PREDICTED: uncharacterized protein LOC103630767 [Zea mays]	gi|226493292|ref|NM_001149374.1|	447	0	Zea mays uncharacterized LOC100275239 (LOC100275239), mRNA	.	.	.	.	.	.	.	.	.
Zm00001d039102	0.448054	0.525243	0.457289	0.37934	0.571733	0.62727	0.942141	1.50684	0.682041	2.76903	3.10991	2.64044	Zm00001d039102	protein_coding	chr6:170102019-170103743:-	gi|670418612|ref|XP_008650052.1|	1826	0	PREDICTED: probable 2-oxoglutarate-dependent dioxygenase AOP1 [Zea mays]	gi|226530812|ref|NM_001147305.1|	1171	0	Zea mays hypothetical protein (LOC100272852), mRNA	Q945B6	207	4e-61	Probable 2-oxoglutarate-dependent dioxygenase AOP1.2	.	.	GO:0051213|dioxygenase activity;GO:0046872|metal ion binding;	.	.
Zm00001d039101	0	0.107176	0.0746478	0	0.035896	0.0731396	0.10486	0.0723461	0	0.0706275	0	0	Zm00001d039101	protein_coding	chr6:170023704-170025807:+	gi|670413288|ref|XP_008647834.1|	1193	4e-158	PREDICTED: nucleic acid binding f isoform X1 [Zea mays]	gi|226494410|ref|NM_001154932.1|	1517	0	Zea mays nucleic acid binding f (LOC100282019), mRNA	Q6L5G1	248	3e-75	Zinc finger CCCH domain-containing protein 39	GO:0061158|3'-UTR-mediated mRNA destabilization;	GO:0005829|cytosol;	GO:0003677|DNA binding;GO:0046872|metal ion binding;GO:0003730|mRNA 3'-UTR binding;	.	.
Zm00001d039100	0	0	0	0	0	0	0	0	0.112812	0	0	0	Zm00001d039100	protein_coding	chr6:169970011-169970505:+	gi|413946634|gb|AFW79283.1|	309	8e-33	hypothetical protein ZEAMMB73_048163 [Zea mays]	gi|386649853|gb|JQ886951.1|	192	3e-95	Zea mays isolate 478 clone 1 GRMZM2G454514-like gene, partial sequence	.	.	.	.	.	.	.	.	.
Zm00001d043425	7.10893	6.44331	6.46415	7.02643	7.22441	7.52382	6.90946	6.36205	6.48288	5.48332	5.7011	6.29491	Zm00001d043425	protein_coding	chr3:199386458-199395287:+	gi|414880465|tpg|DAA57596.1|	3634	0	TPA: hypothetical protein ZEAMMB73_569368 [Zea mays]	gi|514782040|ref|XM_004969935.1|	1244	0	PREDICTED: Setaria italica uncharacterized protein At4g18490 (LOC101754225), transcript variant X1, mRNA	P16128	60.1	2e-07	Uncharacterized protein At4g18490	GO:0007275|multicellular organismal development;GO:0006355|regulation of transcription, DNA-templated;GO:0006351|transcription, DNA-templated;	GO:0005634|nucleus;	GO:0003677|DNA binding;	.	.
Zm00001d039106	15.1035	15.6543	11.4671	10.9737	12.6556	11.481	15.4334	23.5025	17.29	14.9404	20.0722	17.8278	Zm00001d039106	protein_coding	chr6:170128583-170130302:-	gi|670413282|ref|XP_008647831.1|	816	8e-108	PREDICTED: LOC100281932 isoform X3 [Zea mays]	gi|21207114|gb|AY104036.1|	789	0	Zea mays PCO068483 mRNA sequence	Q9XHS0	260	1e-85	40S ribosomal protein S12	GO:0006412|translation;	GO:0005840|ribosome;	GO:0003735|structural constituent of ribosome;	.	.
Zm00001d039105	2.58496	1.924	1.88446	8.43375	6.58492	6.58544	5.25511	2.21192	3.41572	4.9725	6.83093	7.8256	Zm00001d039105	protein_coding	chr6:170114771-170120452:+	gi|413946642|gb|AFW79291.1|	2714	0	putative MAP kinase family protein [Zea mays]	gi|195658466|gb|EU976583.1|	2303	0	Zea mays clone 984165 mRNA sequence	Q6L5F7	209	0	Mitogen-activated protein kinase 17	.	GO:0005622|intracellular;	GO:0005524|ATP binding;GO:0004707|MAP kinase activity;	.	.
Zm00001d039104	150.708	128.224	134.124	411.41	355.509	348.855	278.671	230.534	257.42	385.769	448.925	443.74	Zm00001d039104	protein_coding	chr6:170108921-170113150:-	gi|413946640|gb|AFW79289.1|	3686	0	hypothetical protein ZEAMMB73_465823 [Zea mays]	gi|514746526|ref|XM_004961078.1|	2030	0	PREDICTED: Setaria italica protein CHUP1, chloroplastic (LOC101774829), mRNA	Q9LI74	494	4e-156	Protein CHUP1, chloroplastic	GO:0009902|chloroplast relocation;	GO:0009507|chloroplast;GO:0009707|chloroplast outer membrane;	.	.	.
Zm00001d043429	0.179702	0.833863	0.389737	0.316963	0.264583	0.224625	0.300575	0.599908	0.555643	0.368747	0.474514	0.264752	Zm00001d043429	protein_coding	chr3:199571249-199573965:-	gi|195639974|gb|ACG39455.1|	218	1e-19	hypothetical protein [Zea mays]	gi|195609077|gb|EU954251.1|	599	0	Zea mays clone 1460200 hypothetical protein mRNA, complete cds	.	.	.	.	.	.	.	.	.
Zm00001d043428	2.01286	1.23225	1.5887	2.44895	2.23919	2.91639	1.65026	1.59281	1.36179	2.07329	1.77282	1.93627	Zm00001d043428	protein_coding	chr3:199525342-199532354:+	gi|670389261|ref|XP_008675041.1|	9202	0	PREDICTED: callose synthase 11-like [Zea mays]	gi|514782024|ref|XM_004969931.1|	4340	0	PREDICTED: Setaria italica callose synthase 11-like (LOC101752721), transcript variant X1, mRNA	Q9S9U0	678	0	Callose synthase 11	GO:0006075|(1->3)-beta-D-glucan biosynthetic process;GO:0006952|defense response;GO:0052542|defense response by callose deposition;GO:0052544|defense response by callose deposition in cell wall;GO:0009870|defense response signaling pathway, resistance gene-dependent;GO:0042742|defense response to bacterium;GO:0050832|defense response to fungus;GO:0009965|leaf morphogenesis;GO:0010150|leaf senesce…	GO:0000148|1,3-beta-D-glucan synthase complex;GO:0005794|Golgi apparatus;GO:0016021|integral component of membrane;GO:0005886|plasma membrane;GO:0009506|plasmodesma;	GO:0003843|1,3-beta-D-glucan synthase activity;	K11000	CALS; callose synthase [EC:2.4.1.-]
Zm00001d039108	0.127876	0.124922	0.0652558	0.360882	0.188278	0.127875	0.305557	0.0632438	0.12166	0	0.0643172	0.205525	Zm00001d039108	protein_coding	chr6:170139690-170140607:-	gi|670418616|ref|XP_008650054.1|	1221	2e-166	PREDICTED: protein MIZU-KUSSEI 1-like [Zea mays]	gi|226500375|ref|NM_001156177.1|	843	0	Zea mays plant-specific domain TIGR01570 family protein (LOC100283275), mRNA	O22227	153	4e-42	Protein MIZU-KUSSEI 1	GO:0009658|chloroplast organization;GO:0010274|hydrotropism;	GO:0032541|cortical endoplasmic reticulum;GO:0005737|cytoplasm;GO:0005783|endoplasmic reticulum;GO:0005789|endoplasmic reticulum membrane;GO:0016020|membrane;	.	.	.
Zm00001d009765	0.390173	0.152464	0.106191	0.0122347	0.025532	0.039017	0.111877	0.0514583	0.0123736	0.012559	0.0784974	0.0278709	Zm00001d009765	protein_coding	chr8:80235664-80240611:-	gi|670428823|ref|XP_008655261.1|	4642	0	PREDICTED: uncharacterized protein LOC100383225 isoform X2 [Zea mays]	gi|293333745|ref|NM_001175887.1|	2171	0	Zea mays uncharacterized LOC100383225 (LOC100383225), mRNA	.	.	.	.	.	.	.	.	.
Zm00001d009767	0	0	0.0606939	0.0559422	0	0	0	0	0	0	0	0	Zm00001d009767	protein_coding	chr8:80260063-80261486:+	gi|414877238|tpg|DAA54369.1|	630	3e-78	TPA: hypothetical protein ZEAMMB73_771334 [Zea mays]	gi|195604341|gb|EU951883.1|	307	8e-159	Zea mays clone 1061938 fb2 mRNA, complete cds	Q5JME8	149	2e-41	Protein DEHYDRATION-INDUCED 19 homolog 5	GO:0070588|calcium ion transmembrane transport;GO:0006874|cellular calcium ion homeostasis;	GO:0016021|integral component of membrane;GO:0009705|plant-type vacuole membrane;	GO:0015369|calcium:proton antiporter activity;	.	.
Zm00001d009760	2.85582	3.53496	4.0009	2.56969	2.6813	2.73163	2.18704	2.94763	2.49762	2.32949	2.44452	2.18568	Zm00001d009760	protein_coding	chr8:80074289-80077977:-	gi|670430845|ref|XP_008656118.1|	3656	0	PREDICTED: uncharacterized protein LOC103635437 [Zea mays]	gi|195617603|gb|EU958514.1|	1224	0	Zea mays clone 1698217 mRNA sequence	P59278	77.8	8e-14	Uncharacterized protein At1g51745	.	.	GO:0008234|cysteine-type peptidase activity;	.	.
Zm00001d009761	33.8316	39.4991	42.0892	23.1151	25.8022	25.9607	29.5497	32.26	32.6276	29.1589	28.9092	29.9479	Zm00001d009761	protein_coding	chr8:80078099-80082890:+	gi|413948693|gb|AFW81342.1|	2201	0	spliceosome RNA helicase BAT1 isoform 1 [Zea mays]	gi|21206950|gb|AY103872.1|	1729	0	Zea mays PCO139073 mRNA sequence	Q0JM17	415	6e-135	DEAD-box ATP-dependent RNA helicase 56	GO:0006974|cellular response to DNA damage stimulus;GO:0006406|mRNA export from nucleus;GO:0000398|mRNA splicing, via spliceosome;GO:0010468|regulation of gene expression;GO:0010501|RNA secondary structure unwinding;	GO:0005681|spliceosomal complex;	GO:0005524|ATP binding;GO:0004004|ATP-dependent RNA helicase activity;GO:0003723|RNA binding;	K12812	UAP56, BAT1, SUB2; ATP-dependent RNA helicase UAP56/SUB2 [EC:3.6.4.13]
Zm00001d009762	11.2771	10.2202	9.84547	10.7362	12.225	10.0542	11.0382	12.8569	9.09157	10.8896	11.5717	10.5303	Zm00001d009762	protein_coding	chr8:80083617-80085673:-	gi|308044389|ref|NP_001183616.1|	1522	0	hypothetical protein [Zea mays]	gi|308044388|ref|NM_001196687.1|	1273	0	Zea mays hypothetical protein (LOC100502210), mRNA	P37707	283	6e-92	B2 protein	GO:0006974|cellular response to DNA damage stimulus;GO:0006406|mRNA export from nucleus;GO:0000398|mRNA splicing, via spliceosome;GO:0010468|regulation of gene expression;GO:0010501|RNA secondary structure unwinding;	GO:0005681|spliceosomal complex;	GO:0005524|ATP binding;GO:0004004|ATP-dependent RNA helicase activity;GO:0003723|RNA binding;	.	.
Zm00001d009763	40.6961	40.4413	43.6209	43.334	44.1381	44.2649	48.0526	46.923	45.9449	42.8624	41.766	45.7951	Zm00001d009763	protein_coding	chr8:80087989-80092194:-	gi|840087741|ref|NP_001104999.2|	2192	0	calcium exchanger1 [Zea mays]	gi|194689037|gb|BT033598.1|	1436	0	Zea mays full-length cDNA clone ZM_BFb0164F02 mRNA, complete cds	Q769E5	533	0	Vacuolar cation/proton exchanger 1a	GO:0070588|calcium ion transmembrane transport;GO:0006874|cellular calcium ion homeostasis;	GO:0016021|integral component of membrane;GO:0009705|plant-type vacuole membrane;	GO:0015369|calcium:proton antiporter activity;	K07300	chaA, CAX; Ca2+:H+ antiporter
zma-MIR160b	22.7989	34.1191	23.7639	16.4276	13.3319	16.9778	23.1819	24.9504	27.6903	13.1157	14.1508	28.5866	zma-MIR160b	protein_coding	chr5:44296768-44296888:-	gi|238007550|gb|ACR34810.1|	199	2e-19	unknown [Zea mays]	gi|391416473|gb|BT084457.2|	121	2e-56	Zea mays full-length cDNA clone ZM_BFb0118K06 mRNA, complete cds	.	.	.	.	.	.	.	.	.
Zm00001d002408	2.5714	1.63826	1.88272	1.20947	1.70096	1.22979	4.16745	0.497638	0.638195	2.80694	0.843474	1.79687	Zm00001d002408	protein_coding	chr2:12112262-12114644:-	gi|414585580|tpg|DAA36151.1|	778	2e-100	TPA: CHL-CPN10 [Zea mays]	gi|226508171|ref|NM_001148022.1|	875	0	Zea mays CHL-CPN10 isoform 1 (LOC100273606), mRNA	Q2JL42	60.5	1e-10	10 kDa chaperonin	GO:0006457|protein folding;	GO:0005737|cytoplasm;	GO:0005524|ATP binding;	K04078	groES, HSPE1; chaperonin GroES
Zm00001d002402	7.11351	7.04988	6.41838	9.01931	6.88118	7.49146	8.01432	6.73035	4.15219	10.1875	7.84707	10.3099	Zm00001d002402	protein_coding	chr2:11994467-11998302:+	gi|308080012|ref|NP_001183644.1|	1659	0	leucine-rich repeat-containing protein 40 [Zea mays]	gi|308080011|ref|NM_001196715.1|	1513	0	Zea mays leucine-rich repeat-containing protein 40 (LOC100502238), mRNA	Q7XNY1	518	0	Plant intracellular Ras-group-related LRR protein 1	GO:0009624|response to nematode;	GO:0005887|integral component of plasma membrane;GO:0043231|intracellular membrane-bounded organelle;GO:0016020|membrane;GO:0005886|plasma membrane;GO:0009506|plasmodesma;	GO:0005524|ATP binding;GO:0005388|calcium-transporting ATPase activity;GO:0046872|metal ion binding;GO:0043621|protein self-association;	.	.
Zm00001d002403	7.69171	4.02536	3.64476	2.84258	5.21304	8.14947	3.5008	7.51762	3.0491	3.53689	3.13177	1.86415	Zm00001d002403	protein_coding	chr2:12026823-12027955:-	gi|242074246|ref|XP_002447059.1|	525	2e-64	hypothetical protein SORBIDRAFT_06g027750 [Sorghum bicolor]	gi|195623401|gb|EU961413.1|	377	0	Zea mays clone 235235 mRNA sequence	Q3SZ85	93.6	2e-22	Putative peptidyl-tRNA hydrolase PTRHD1	.	GO:0070062|extracellular exosome;	GO:0004045|aminoacyl-tRNA hydrolase activity;	.	.
Zm00001d002405	14.142	9.37867	5.92595	10.0047	10.6649	10.5202	10.8244	13.3061	7.21954	7.3832	6.53465	7.88442	Zm00001d002405	protein_coding	chr2:12046655-12047909:-	gi|238013458|gb|ACR37764.1|	1202	7e-163	unknown [Zea mays]	gi|238013457|gb|BT087411.1|	1011	0	Zea mays full-length cDNA clone ZM_BFb0064I18 mRNA, complete cds	Q9SV15	255	1e-80	Probable WRKY transcription factor 11	GO:0042742|defense response to bacterium;GO:0010200|response to chitin;GO:0006351|transcription, DNA-templated;	GO:0005634|nucleus;	GO:0005516|calmodulin binding;GO:0043565|sequence-specific DNA binding;GO:0003700|transcription factor activity, sequence-specific DNA binding;	.	.
Zm00001d002406	1.93001	1.47876	1.31319	1.13919	1.26296	1.0596	2.82129	2.09622	2.95232	1.57136	1.78919	1.62194	Zm00001d002406	protein_coding	chr2:12054990-12056540:+	gi|414585573|tpg|DAA36144.1|	2552	0	TPA: hypothetical protein ZEAMMB73_961604 [Zea mays]	gi|212722713|ref|NM_001138242.1|	1535	0	Zea mays uncharacterized LOC100193076 (LOC100193076), mRNA	.	.	.	.	.	.	.	.	.
Zm00001d002407	1.23187	1.23881	1.22028	0.374917	0.497891	0.253618	1.21204	0.96763	1.5167	0.384855	0.255125	0.232928	Zm00001d002407	protein_coding	chr2:12108932-12111101:-	gi|57834126|emb|CAI44637.1|	1824	0	OSJNBb0065J09.17 [Oryza sativa Japonica Group]	gi|308210137|gb|HM444831.1|	894	0	Zea mays strain B73 yellow stripe-like transporter 14A (ysl14A) mRNA, complete cds	Q6H7J6	574	0	Probable metal-nicotianamine transporter YSL14	.	GO:0016021|integral component of membrane;GO:0005886|plasma membrane;	GO:0022857|transmembrane transporter activity;	.	.
Zm00001d045607	33.1646	29.2808	24.9071	19.0133	18.8563	21.1501	19.3779	28.4718	23.0393	15.4084	17.0583	18.6392	Zm00001d045607	protein_coding	chr9:28663249-28667205:+	gi|226493297|ref|NP_001149564.1|	621	2e-77	OB-fold nucleic acid binding domain containing protein [Zea mays]	gi|226493296|ref|NM_001156092.1|	808	0	Zea mays OB-fold nucleic acid binding domain containing protein (LOC100283190), mRNA	O49453	147	2e-41	Uncharacterized protein At4g28440	.	GO:0005829|cytosol;	.	K07466	RFA1, RPA1, rpa; replication factor A1
Zm00001d012876	0	0	0	0	0	0	0	0.784565	0	0	0	0	Zm00001d012876	protein_coding	chr5:1508136-1508209:+	gi|357516737|ref|XP_003628657.1|	121	3e-08	hypothetical protein MTR_8g063140 [Medicago truncatula]	gi|357516736|ref|XM_003628609.1|	74	1e-30	Medicago truncatula hypothetical protein (MTR_8g063140) mRNA, complete cds	.	.	.	.	.	.	.	.	.
Zm00001d045606	4.6758	4.63943	5.07161	4.64006	4.6796	4.38238	3.13713	2.81129	3.83794	2.9747	1.53095	5.44227	Zm00001d045606	protein_coding	chr9:28548471-28570138:-	gi|413953596|gb|AFW86245.1|	3533	0	hypothetical protein ZEAMMB73_816753 [Zea mays]	gi|189127454|gb|AY105897.2|	2314	0	Zea mays PCO085554 mRNA sequence	O65202	197	3e-52	Peroxisomal acyl-coenzyme A oxidase 1	GO:0006635|fatty acid beta-oxidation;GO:0033539|fatty acid beta-oxidation using acyl-CoA dehydrogenase;GO:0009695|jasmonic acid biosynthetic process;GO:0055088|lipid homeostasis;GO:0001676|long-chain fatty acid metabolic process;GO:0046686|response to cadmium ion;GO:0009620|response to fungus;GO:0009611|response to wounding;	GO:0005777|peroxisome;GO:0009506|plasmodesma;	GO:0003995|acyl-CoA dehydrogenase activity;GO:0003997|acyl-CoA oxidase activity;GO:0009055|electron carrier activity;GO:0000062|fatty-acyl-CoA binding;GO:0050660|flavin adenine dinucleotide binding;GO:0052890|oxidoreductase activity, acting on the CH-CH group of donors, with a flavin as acceptor;	K00232	E1.3.3.6, ACOX1, ACOX3; acyl-CoA oxidase [EC:1.3.3.6]
Zm00001d045605	27.0051	25.2277	21.8861	25.9772	27.4793	27.4238	29.4153	17.5191	34.3532	27.1439	28.238	26.2418	Zm00001d045605	protein_coding	chr9:28491169-28499608:-	gi|670437612|ref|XP_008659402.1|	2022	0	PREDICTED: glycine--tRNA ligase 2, chloroplastic/mitochondrial isoform X1 [Zea mays]	gi|242091659|ref|XM_002436275.1|	565	0	Sorghum bicolor hypothetical protein, mRNA	Q8L785	585	0	Glycine--tRNA ligase, chloroplastic/mitochondrial 2	GO:0009793|embryo development ending in seed dormancy;GO:0006426|glycyl-tRNA aminoacylation;GO:0045995|regulation of embryonic development;	GO:0009507|chloroplast;GO:0009570|chloroplast stroma;GO:0005739|mitochondrion;	GO:0005524|ATP binding;GO:0004820|glycine-tRNA ligase activity;GO:0046983|protein dimerization activity;	K14164	glyQS; glycyl-tRNA synthetase [EC:6.1.1.14]
Zm00001d012917	2.06778	3.16387	2.1104	1.12492	1.36941	1.29546	1.45251	1.18284	1.73025	0.601428	1.05255	1.17453	Zm00001d012917	protein_coding	chr5:1934208-1936982:+	gi|223948661|gb|ACN28414.1|	2388	0	unknown [Zea mays]	gi|223948660|gb|BT063717.1|	2245	0	Zea mays full-length cDNA clone ZM_BFc0099I23 mRNA, complete cds	Q9FJU9	100	9e-21	Glucan endo-1,3-beta-glucosidase 13	GO:0005975|carbohydrate metabolic process;GO:0071555|cell wall organization;GO:0006952|defense response;	GO:0031225|anchored component of membrane;GO:0046658|anchored component of plasma membrane;GO:0005576|extracellular region;GO:0009505|plant-type cell wall;GO:0005886|plasma membrane;	GO:0042973|glucan endo-1,3-beta-D-glucosidase activity;GO:0004553|hydrolase activity, hydrolyzing O-glycosyl compounds;GO:0030247|polysaccharide binding;	.	.
Zm00001d012916	6.54574	4.96045	5.77189	4.9578	4.86605	5.31836	5.2673	5.15355	6.05586	4.85684	4.05483	4.74451	Zm00001d012916	protein_coding	chr5:1908305-1915026:-	gi|670402188|ref|XP_008680968.1|	4628	0	PREDICTED: uncharacterized protein LOC100191441 isoform X1 [Zea mays]	gi|242037528|ref|XM_002466114.1|	2386	0	Sorghum bicolor hypothetical protein, mRNA	Q75LH6	468	4e-145	Squamosa promoter-binding-like protein 6	GO:0006355|regulation of transcription, DNA-templated;GO:0006351|transcription, DNA-templated;	GO:0005634|nucleus;	GO:0003677|DNA binding;GO:0046872|metal ion binding;	.	.
Zm00001d012915	5.09515	5.02672	6.20416	4.76932	4.70412	4.48974	6.09942	5.58872	5.80738	4.9201	4.79551	4.67558	Zm00001d012915	protein_coding	chr5:1905304-1908332:+	gi|226498334|ref|NP_001140546.1|	2428	0	hypothetical protein [Zea mays]	gi|226498333|ref|NM_001147074.1|	1575	0	Zea mays hypothetical protein (LOC100272611), mRNA	Q75AT3	74.3	1e-12	tRNA:m(4)X modification enzyme TRM13	GO:0030488|tRNA methylation;	GO:0005829|cytosol;GO:0005730|nucleolus;	GO:0046872|metal ion binding;GO:0008175|tRNA methyltransferase activity;	K15446	TRM13, CCDC76; tRNA:m4X modification enzyme [EC:2.1.1.225]
Zm00001d012913	6.74886	7.12848	7.93136	6.52294	6.92986	7.28959	5.62914	6.03807	6.90009	5.6371	6.37902	5.95329	Zm00001d012913	protein_coding	chr5:1891852-1900865:-	gi|670405408|ref|XP_008644362.1|	3399	0	PREDICTED: uncharacterized protein LOC103625739 [Zea mays]	gi|573926645|ref|XM_006650788.1|	728	0	PREDICTED: Oryza brachyantha uncharacterized LOC102699671 (LOC102699671), transcript variant X2, mRNA	Q0AIY0	63.9	2e-09	Chaperone protein DnaJ	GO:0006260|DNA replication;GO:0006457|protein folding;GO:0009408|response to heat;	GO:0005737|cytoplasm;	GO:0005524|ATP binding;GO:0008270|zinc ion binding;	K03686	dnaJ; molecular chaperone DnaJ
Zm00001d012911	4.58078	4.04877	4.59505	4.45693	4.17945	3.92635	4.20314	5.48904	3.96797	4.27175	4.19543	3.59936	Zm00001d012911	protein_coding	chr5:1884199-1891050:-	gi|413932532|gb|AFW67083.1|	422	7e-44	hypothetical protein ZEAMMB73_349175 [Zea mays]	gi|614458148|ref|NM_001291541.1|	256	4e-130	Zea mays huntingtin interacting protein K (LOC100281726), mRNA	Q0D4B2	40.4	2e-20	CBL-interacting protein kinase 21	GO:0007165|signal transduction;	.	GO:0005524|ATP binding;GO:0004674|protein serine/threonine kinase activity;	.	.
Zm00001d012910	0.228831	0.223544	0.116774	0.215263	0.112306	0	0.328072	0.226346	0.108854	0	0.460376	0.122594	Zm00001d012910	protein_coding	chr5:1880345-1881006:+	gi|413932530|gb|AFW67081.1|	661	1e-84	hypothetical protein ZEAMMB73_077916 [Zea mays]	gi|514791542|ref|XM_004972298.1|	50	3e-16	PREDICTED: Setaria italica uncharacterized LOC101773409 (LOC101773409), mRNA	.	.	.	.	.	.	.	.	.
Zm00001d012918	7.78504	7.90539	7.52731	9.86097	7.54098	9.56048	10.0191	12.1925	10.0054	9.1332	8.4838	8.122	Zm00001d012918	protein_coding	chr5:1940928-1956957:+	gi|670404858|ref|XP_008644096.1|	2209	0	PREDICTED: uncharacterized protein LOC100383660 isoform X1 [Zea mays]	gi|195650554|gb|EU972627.1|	1595	0	Zea mays clone 384689 mRNA sequence	C5WU23	154	0	Flap endonuclease 1-B	GO:0006284|base-excision repair;GO:0043137|DNA replication, removal of RNA primer;	GO:0005739|mitochondrion;GO:0005730|nucleolus;GO:0005654|nucleoplasm;	GO:0008409|5'-3' exonuclease activity;GO:0017108|5'-flap endonuclease activity;GO:0003677|DNA binding;GO:0000287|magnesium ion binding;	K04799	FEN1, RAD2; flap endonuclease-1 [EC:3.-.-.-]
Zm00001d048273	0.149351	0	0.15243	0.702481	1.61258	0.5974	0.713744	0	0.710459	0.576881	0.600948	1.60027	Zm00001d048273	protein_coding	chr9:153653506-153653898:+	gi|670440389|ref|XP_008660481.1|	363	9e-42	PREDICTED: uncharacterized protein LOC103639513 [Zea mays]	gi|226505507|ref|NM_001148936.1|	280	3e-144	Zea mays hypothetical protein (LOC100274583), mRNA	.	.	.	.	.	.	.	.	.
Zm00001d041983	3.50872	3.36998	3.65851	3.45143	3.45231	3.74484	4.35323	4.56353	4.83071	3.45333	4.23373	4.0216	Zm00001d041983	protein_coding	chr3:146581479-146589157:-	gi|670387922|ref|XP_008674481.1|	4737	0	PREDICTED: BTB/POZ domain-containing protein FBL11 isoform X1 [Zea mays]	gi|242055734|ref|XM_002456968.1|	718	0	Sorghum bicolor hypothetical protein, mRNA	Q8S8F2	130	4e-29	BTB/POZ domain-containing protein FBL11	GO:0016567|protein ubiquitination;	.	.	.	.
Zm00001d000763	0	0.140193	0.390578	0.405	0.469544	0.430522	0	0.0473168	0.0910221	0.230964	0	0.153767	Zm00001d000763	protein_coding	chr2:14130161-14131387:-	.	.	.	.	gi|212723773|ref|NM_001138873.1|	55	1e-18	Zea mays LOC100193788 (AY104775), mRNA	.	.	.	.	.	.	.	.	.
Zm00001d000762	0	0	0	0	0.160036	0	0	0	0	0	0	0	Zm00001d000762	protein_coding	chr2:13846905-13847264:+	.	.	.	.	.	.	.	.	.	.	.	.	.	.	.	.	.
Zm00001d030080	7.16931	7.68696	8.92327	6.96356	6.17896	7.81039	7.79944	8.70578	6.54356	6.97929	6.15644	8.43121	Zm00001d030080	protein_coding	chr1:104119711-104120879:+	gi|226510556|ref|NP_001144025.1|	552	1e-69	uncharacterized protein LOC100276847 [Zea mays]	gi|226510555|ref|NM_001150553.1|	566	0	Zea mays uncharacterized LOC100276847 (LOC100276847), mRNA	Q94C12	156	4e-47	NADH dehydrogenase [ubiquinone] 1 beta subcomplex subunit 10-B	GO:0055114|oxidation-reduction process;GO:0009853|photorespiration;	GO:0031966|mitochondrial membrane;GO:0005747|mitochondrial respiratory chain complex I;GO:0005739|mitochondrion;GO:0045271|respiratory chain complex I;	.	K03966	NDUFB10; NADH dehydrogenase (ubiquinone) 1 beta subcomplex subunit 10
Zm00001d030083	8.95542	5.7952	6.05452	8.80006	7.78252	7.58637	6.92394	6.48848	7.16342	8.26218	7.74619	9.53443	ITPK1	protein_coding	chr1:104172633-104173661:-	gi|162459062|ref|NP_001105901.1|	1666	0	inositol-tetrakisphosphate 1-kinase 1 [Zea mays]	gi|238007805|gb|BT084585.1|	1029	0	Zea mays full-length cDNA clone ZM_BFb0138D21 mRNA, complete cds	Q84Y01	646	0	Inositol-tetrakisphosphate 1-kinase 1	GO:0032957|inositol trisphosphate metabolic process;GO:0010264|myo-inositol hexakisphosphate biosynthetic process;GO:0048316|seed development;	GO:0005622|intracellular;	GO:0005524|ATP binding;GO:0047325|inositol tetrakisphosphate 1-kinase activity;GO:0000825|inositol tetrakisphosphate 6-kinase activity;GO:0051717|inositol-1,3,4,5-tetrakisphosphate 3-phosphatase activity;GO:0052726|inositol-1,3,4-trisphosphate 5-kinase activity;GO:0052725|inositol-1,3,4-trisphosphate 6-kinase activity;GO:0000287|magnesium ion binding;	K00913	ITPK1; inositol-1,3,4-trisphosphate 5/6-kinase / inositol-tetrakisphosphate 1-kinase [EC:2.7.1.159 2.7.1.134]
Zm00001d030087	9.35656	8.80186	8.56205	9.20929	7.65339	8.27355	7.59044	7.284	4.67068	5.54934	5.51941	8.19976	Zm00001d030087	protein_coding	chr1:104669720-104674047:-	gi|670359317|ref|XP_008670727.1|	460	8e-49	PREDICTED: uncharacterized protein LOC100276771 isoform X1 [Zea mays]	gi|238005751|gb|BT083558.1|	929	0	Zea mays full-length cDNA clone ZM_BFb0011O18 mRNA, complete cds	.	.	.	.	.	.	.	.	.
Zm00001d030086	2.04854	1.17462	0.318159	0.251358	0.743112	1.06879	0.383082	1.0572	0.296582	0.516042	1.03034	1.09748	Zm00001d030086	protein_coding	chr1:104416569-104417982:-	gi|195652051|gb|ACG45493.1|	910	6e-118	TPR domain protein [Zea mays]	gi|194693463|gb|BT035811.1|	1300	0	Zea mays full-length cDNA clone ZM_BFb0084E12 mRNA, complete cds	.	.	.	.	.	.	.	.	.
Zm00001d047168	0.610348	0.231874	0.207642	0.829341	0.898644	0.983328	1.26396	0.972661	1.90334	1.40796	1.50081	2.79756	Zm00001d047168	protein_coding	chr9:120773699-120777099:-	gi|670441578|ref|XP_008661094.1|	2026	0	PREDICTED: putative disease resistance RPP13-like protein 1 [Zea mays]	gi|242071654|ref|XM_002451059.1|	155	5e-74	Sorghum bicolor hypothetical protein, mRNA	P60838	58.5	1e-07	Probable disease resistance protein At1g12280	GO:0006952|defense response;	.	GO:0043531|ADP binding;GO:0005524|ATP binding;	.	.
Zm00001d047169	0	0	0	0.161447	1.01076	0	0.492107	0	0	0	0	0	Zm00001d047169	protein_coding	chr9:120819771-120820112:+	gi|413955305|gb|AFW87954.1|	335	5e-38	hypothetical protein ZEAMMB73_486861 [Zea mays]	gi|242040792|ref|XM_002467746.1|	171	1e-83	Sorghum bicolor hypothetical protein, mRNA	Q39261	50.8	7e-08	Zinc finger protein 2	GO:0006355|regulation of transcription, DNA-templated;	.	GO:0046872|metal ion binding;GO:0003700|transcription factor activity, sequence-specific DNA binding;	.	.
Zm00001d031688	7.69644	7.93633	7.29966	4.75361	4.88376	4.70334	5.61002	13.9185	11.1684	7.80738	9.97086	9.24617	Zm00001d031688	protein_coding	chr1:198649578-198653105:+	gi|414869750|tpg|DAA48307.1|	1353	0	TPA: putative 14-3-3 protein [Zea mays]	gi|21211913|gb|AY108715.1|	1226	0	Zea mays PCO119914 mRNA sequence	Q6ZKC0	474	8e-166	14-3-3-like protein GF14-C	.	GO:0005737|cytoplasm;GO:0005634|nucleus;	.	K06630	YWHAE; 14-3-3 protein epsilon
Zm00001d031689	0.86512	0.731366	0.543355	0.266059	0.489907	0.399282	1.00179	0.213932	0.490676	0.289176	0.267769	0.481306	Zm00001d031689	protein_coding	chr1:198655372-198659835:+	gi|836468515|ref|NP_001296808.1|	1807	0	uncharacterized protein LOC100193393 [Zea mays]	gi|224033220|gb|BT068789.1|	1639	0	Zea mays full-length cDNA clone ZM_BFc0008O03 mRNA, complete cds	B9DFG5	536	0	PTI1-like tyrosine-protein kinase 3	.	GO:0005886|plasma membrane;	GO:0005524|ATP binding;GO:0004715|non-membrane spanning protein tyrosine kinase activity;GO:0019901|protein kinase binding;	K13436	PTI1; pto-interacting protein 1 [EC:2.7.11.1]
Zm00001d031684	28.354	24.9174	23.9438	15.1499	17.4382	20.1086	17.1221	20.2718	13.4879	12.5157	12.6201	12.934	Zm00001d031684	protein_coding	chr1:198609064-198620174:+	gi|212723330|ref|NP_001132869.1|	2040	0	uncharacterized LOC100194362 [Zea mays]	gi|195627299|gb|EU963362.1|	1663	0	Zea mays clone 261413 VIP2 protein mRNA, complete cds	.	.	.	.	.	.	.	.	.
Zm00001d031685	0	0	0	0	0	0	0.0343226	0.532803	0.153741	0.0173382	0.433477	0.731062	Zm00001d031685	protein_coding	chr1:198621130-198627245:+	gi|414869744|tpg|DAA48301.1|	1788	0	TPA: putative MAP kinase family protein [Zea mays]	gi|21930297|gb|AF293458.2|AF293457S2	1579	0	Zea mays truncated insertion sequence VADER	Q6L5D4	234	1e-63	Mitogen-activated protein kinase 9	.	GO:0005622|intracellular;	GO:0005524|ATP binding;GO:0004707|MAP kinase activity;	.	.
Zm00001d047162	1.36809	0.804486	0.976047	0.999593	1.09516	1.14228	1.43456	0.88026	1.39005	1.30826	0.494365	0.740057	Zm00001d047162	protein_coding	chr9:120450472-120462717:-	gi|670439163|ref|XP_008659983.1|	3115	0	PREDICTED: uncharacterized protein LOC103638977 [Zea mays]	gi|514818114|ref|XM_004983709.1|	1403	0	PREDICTED: Setaria italica uncharacterized LOC101759998 (LOC101759998), mRNA	.	.	.	.	.	.	.	.	.
Zm00001d031687	0	0	0	0	0	0	0	3.36907	2.71298	1.60628	3.90434	1.95207	Zm00001d031687	protein_coding	chr1:198645925-198648775:+	gi|670394495|ref|XP_008677679.1|	621	5e-77	PREDICTED: uncharacterized protein LOC100384275 isoform X2 [Zea mays]	gi|293332828|ref|NM_001176839.1|	218	2e-109	Zea mays uncharacterized LOC100384275 (LOC100384275), mRNA	.	.	.	.	.	.	.	.	.
Zm00001d047165	0.0375528	0	0.0383268	0.0353263	0	0	0.0358927	0	0	0	0.0377755	0.0402371	Zm00001d047165	protein_coding	chr9:120510617-120518989:+	gi|670398775|ref|XP_008679403.1|	644	5e-77	PREDICTED: uncharacterized protein LOC103654345 [Zea mays]	gi|195622575|gb|EU961000.1|	403	0	Zea mays clone 230352 mRNA sequence	.	.	.	.	.	.	.	.	.
Zm00001d031682	0.542817	0.345833	0.554006	0.621641	0.671805	0.44841	0.586492	0.116723	0.269443	0.455799	0.189926	0.505755	Zm00001d031682	protein_coding	chr1:198599007-198601825:+	gi|414869739|tpg|DAA48296.1|	3219	0	TPA: hypothetical protein ZEAMMB73_773957 [Zea mays]	.	.	.	.	.	.	.	.	.	.	.	.	.
Zm00001d047924	0	0	0	0.0560558	0	0.0595884	0	0	0	0	0	0	Zm00001d047924	protein_coding	chr9:145559655-145561163:+	gi|670415685|ref|XP_008648861.1|	1451	0	PREDICTED: uncharacterized protein LOC103629552 [Zea mays]	.	.	.	.	.	.	.	.	.	.	.	.	.
Zm00001d046958	0	0	0	0	0	0	0	0	0.0367624	0	0	0.0414026	Zm00001d046958	protein_coding	chr9:113035703-113040261:-	gi|226494265|ref|NP_001150966.1|	1174	8e-157	zinc-binding protein [Zea mays]	gi|226494264|ref|NM_001157494.1|	1502	0	Zea mays zinc-binding protein (LOC100284599), mRNA	.	.	.	.	.	.	.	.	.
Zm00001d019866	12.948	13.2321	15.0048	15.4799	12.8924	13.0598	13.4812	10.2607	10.2596	7.20643	7.46954	10.0353	Zm00001d019866	protein_coding	chr7:71125638-71134674:-	gi|670423338|ref|XP_008652483.1|	800	3e-104	PREDICTED: uncharacterized protein LOC103632453 isoform X2 [Zea mays]	gi|195598416|gb|EU946062.1|	476	0	Zea mays clone 295616 mRNA sequence	Q6L482	112	1e-27	Probable protein phosphatase 2C 48	.	.	GO:0046872|metal ion binding;GO:0004722|protein serine/threonine phosphatase activity;	.	.
Zm00001d019865	9.07958	9.15594	11.2994	6.11663	6.38228	7.90795	7.55842	8.11186	7.80229	6.50503	5.95146	7.09245	Zm00001d019865	protein_coding	chr7:71121964-71124116:+	gi|226533435|ref|NP_001149275.1|	690	2e-87	DNA polymerase epsilon subunit 3 [Zea mays]	gi|226533434|ref|NM_001155803.1|	921	0	Zea mays DNA polymerase epsilon subunit 3 (CADR16), mRNA	Q9FGJ3	67	7e-12	Nuclear transcription factor Y subunit B-2	GO:0006351|transcription, DNA-templated;	GO:0005634|nucleus;	GO:0043565|sequence-specific DNA binding;GO:0003700|transcription factor activity, sequence-specific DNA binding;	.	.
Zm00001d019862	0	0	0	0	0	0	0	0	0.0267443	0	0	0	Zm00001d019862	protein_coding	chr7:71039032-71044107:-	gi|414884761|tpg|DAA60775.1|	2901	0	TPA: hypothetical protein ZEAMMB73_412328 [Zea mays]	gi|224030110|gb|BT067234.1|	1113	0	Zea mays full-length cDNA clone ZM_BFb0323E08 mRNA, complete cds	Q9FKJ0	427	6e-142	F-box/kelch-repeat protein At5g60570	GO:0043161|proteasome-mediated ubiquitin-dependent protein catabolic process;GO:0042787|protein ubiquitination involved in ubiquitin-dependent protein catabolic process;GO:0030162|regulation of proteolysis;	GO:0005737|cytoplasm;GO:0005634|nucleus;GO:0019005|SCF ubiquitin ligase complex;	GO:0031625|ubiquitin protein ligase binding;	.	.
Zm00001d019861	7.78155	7.49317	9.75723	5.43784	6.87429	5.33587	2.86876	6.04768	5.92264	1.07346	1.90101	3.33511	Zm00001d019861	protein_coding	chr7:70823545-70824275:-	gi|414884760|tpg|DAA60774.1|	255	1e-25	TPA: hypothetical protein ZEAMMB73_031275 [Zea mays]	gi|195639803|gb|EU967252.1|	273	4e-140	Zea mays clone 300733 hypothetical protein mRNA, complete cds	.	.	.	.	.	.	.	.	.
Zm00001d012672	2.51233	1.85157	2.30316	3.30453	2.67879	2.98475	3.72939	7.02631	3.24688	8.52862	6.79332	4.288	Zm00001d012672	protein_coding	chr8:178360607-178372390:+	gi|670433416|ref|XP_008657195.1|	2478	0	PREDICTED: pentatricopeptide repeat-containing protein At5g56310-like [Zea mays]	gi|219888380|gb|BT055958.1|	2034	0	Zea mays full-length cDNA clone ZM_BFc0066K18 mRNA, complete cds	Q50228	345	2e-104	Formamidase	.	.	GO:0004328|formamidase activity;	K01455	E3.5.1.49; formamidase [EC:3.5.1.49]
Zm00001d012673	4.46606	3.3844	4.24542	6.1855	6.47728	7.48264	5.91299	3.65994	6.82751	5.63258	5.86757	6.75496	Zm00001d012673	protein_coding	chr8:178372943-178378074:+	gi|670428171|ref|XP_008654856.1|	1652	0	PREDICTED: uncharacterized protein LOC100280211 isoform X1 [Zea mays]	gi|226528203|ref|NM_001153142.1|	1971	0	Zea mays uncharacterized LOC100280211 (LOC100280211), mRNA	.	.	.	.	.	.	.	.	.
Zm00001d012670	0.391761	0.315173	0.423356	0.195106	0.407159	0.207401	0.066078	0.433097	0.219246	0.333796	0.231815	0.24692	Zm00001d012670	protein_coding	chr8:178335676-178339115:+	gi|293334573|ref|NP_001168697.1|	3217	0	uncharacterized protein LOC100382489 [Zea mays]	gi|293334572|ref|NM_001175226.1|	2345	0	Zea mays LOC100382489 (IDP763), mRNA	.	.	.	.	.	.	.	.	.
Zm00001d012671	0.748026	0.730744	0.610755	0.56294	0.587389	0.498679	0.142991	0.246635	0.379555	0.0481551	0	0.267165	Zm00001d012671	protein_coding	chr8:178351501-178359306:+	gi|226503799|ref|NP_001152254.1|	1050	5e-141	deoxycytidylate deaminase [Zea mays]	gi|223944390|gb|BT061582.1|	1057	0	Zea mays full-length cDNA clone ZM_BFb0161E08 mRNA, complete cds	Q9VWA2	191	9e-57	Probable deoxycytidylate deaminase	GO:0009165|nucleotide biosynthetic process;	.	GO:0004132|dCMP deaminase activity;GO:0008270|zinc ion binding;	K01493	comEB; dCMP deaminase [EC:3.5.4.12]
Zm00001d012677	3.53806	2.76258	3.16447	1.93852	2.01649	1.99093	3.56952	4.23344	3.37212	2.55932	2.82555	2.77868	Zm00001d012677	protein_coding	chr8:178446315-178457867:-	gi|413952353|gb|AFW85002.1|	1904	0	hypothetical protein ZEAMMB73_934683 [Zea mays]	gi|21207391|gb|AY104313.1|	1797	0	Zea mays PCO093744 mRNA sequence	Q9C907	126	1e-29	Glycerophosphodiester phosphodiesterase GDPD5	GO:0006071|glycerol metabolic process;GO:0006629|lipid metabolic process;	GO:0005618|cell wall;GO:0005576|extracellular region;GO:0005773|vacuole;	GO:0008889|glycerophosphodiester phosphodiesterase activity;	K01126	E3.1.4.46, glpQ, ugpQ; glycerophosphoryl diester phosphodiesterase [EC:3.1.4.46]
Zm00001d012674	9.62173	9.91348	9.27023	2.36888	3.28339	2.40541	4.90952	5.65087	5.20875	2.50426	2.18025	3.3828	Zm00001d012674	protein_coding	chr8:178397389-178409967:+	gi|219887639|gb|ACL54194.1|	1662	0	unknown [Zea mays]	gi|219885206|gb|BT054371.1|	1425	0	Zea mays full-length cDNA clone ZM_BFc0005F14 mRNA, complete cds	P42738	68.6	3e-11	Chorismate mutase 1, chloroplastic	GO:0009073|aromatic amino acid family biosynthetic process;GO:0008652|cellular amino acid biosynthetic process;GO:0046417|chorismate metabolic process;	GO:0009507|chloroplast;GO:0005829|cytosol;	GO:0004106|chorismate mutase activity;GO:0016688|L-ascorbate peroxidase activity;	K01850	E5.4.99.5; chorismate mutase [EC:5.4.99.5]
Zm00001d012675	165.782	154.212	161.134	79.8149	83.4274	81.2759	125.155	157.994	118.515	112.332	100.863	93.6189	Zm00001d012675	protein_coding	chr8:178411857-178414647:+	gi|162460886|ref|NP_001105412.1|	1134	1e-152	glutathione S-transferase 1 [Zea mays]	gi|168487|gb|M16902.1|MZEGSTIA2	1469	0	Maize glutathione S-transferase gene (GST-I), exons 2 and 3	P12653	328	2e-112	Glutathione S-transferase 1	GO:0009635|response to herbicide;GO:0042542|response to hydrogen peroxide;GO:0000302|response to reactive oxygen species;GO:0009751|response to salicylic acid;GO:0009410|response to xenobiotic stimulus;	GO:0043234|protein complex;	GO:0004364|glutathione transferase activity;	K00799	GST, gst; glutathione S-transferase [EC:2.5.1.18]
Zm00001d012679	35.2516	35.3938	38.3885	38.6342	36.8068	36.8641	39.0885	44.7256	40.2238	40.6039	40.096	42.4002	Zm00001d012679	protein_coding	chr8:178499451-178502466:+	gi|670428000|ref|XP_008654757.1|	557	2e-68	PREDICTED: uncharacterized protein LOC100278693 isoform X1 [Zea mays]	gi|195658124|gb|EU976412.1|	695	0	Zea mays clone 881980 hypothetical protein mRNA, complete cds	.	.	.	.	.	.	.	.	.
Zm00001d046952	140.496	199.676	225.682	85.8071	109.742	117.596	81.6453	118.435	57.4498	53.8147	64.1427	70.7981	Zm00001d046952	protein_coding	chr9:112604813-112609405:-	gi|226501008|ref|NP_001151245.1|	2434	0	metallopeptidase precursor [Zea mays]	gi|226501007|ref|NM_001157773.1|	1698	0	Zea mays metallopeptidase (LOC100284878), mRNA	Q655X8	803	0	Probable allantoate deiminase	GO:0000256|allantoin catabolic process;GO:0006145|purine nucleobase catabolic process;GO:0010136|ureide catabolic process;	GO:0005783|endoplasmic reticulum;	GO:0047652|allantoate deiminase activity;GO:0046872|metal ion binding;GO:0008237|metallopeptidase activity;	K02083	allC; allantoate deiminase [EC:3.5.3.9]
Zm00001d041139	0.108144	0.0528227	0.165559	0	0.0796127	0.108143	0.103363	0.10697	0.0514436	0.104429	0.0271963	0	Zm00001d041139	protein_coding	chr3:99819823-99822601:+	gi|222640338|gb|EEE68470.1|	1851	0	hypothetical protein OsJ_26870 [Oryza sativa Japonica Group]	gi|293335608|ref|NM_001176846.1|	820	0	Zea mays uncharacterized LOC100384284 (LOC100384284), mRNA	.	.	.	.	.	.	.	.	.
Zm00001d041138	10.9553	10.9882	10.8119	7.98045	8.02271	8.48336	9.35141	9.11545	9.25922	7.76784	7.63273	8.66534	Zm00001d041138	protein_coding	chr3:99796959-99830105:-	gi|242085366|ref|XP_002443108.1|	3148	0	hypothetical protein SORBIDRAFT_08g008650 [Sorghum bicolor]	gi|242085365|ref|XM_002443063.1|	1745	0	Sorghum bicolor hypothetical protein, mRNA	Q2QV94	1087	0	Exocyst complex component 5	GO:0042384|cilium assembly;GO:0006887|exocytosis;GO:0015031|protein transport;GO:0048278|vesicle docking;	GO:0000145|exocyst;	.	.	.
Zm00001d021629	12.0198	13.2193	13.5432	9.89922	11.0258	8.42461	4.77825	5.60126	8.6611	5.88539	4.93578	4.72837	Zm00001d021629	protein_coding	chr7:158563700-158567974:+	gi|226531936|ref|NP_001147791.1|	2206	0	transparent testa 12 protein [Zea mays]	gi|226531935|ref|NM_001154319.1|	1756	0	Zea mays transparent testa 12 protein (LOC100281401), mRNA	Q9LYT3	355	7e-114	Protein DETOXIFICATION 41	GO:0006855|drug transmembrane transport;GO:0009813|flavonoid biosynthetic process;GO:0010231|maintenance of seed dormancy;GO:0010023|proanthocyanidin biosynthetic process;	GO:0016021|integral component of membrane;GO:0009705|plant-type vacuole membrane;	GO:0015238|drug transmembrane transporter activity;GO:0015299|solute:proton antiporter activity;GO:0022857|transmembrane transporter activity;	K03327	TC.MATE, SLC47A, norM, mdtK, dinF; multidrug resistance protein, MATE family
Zm00001d021628	1.64412	0.803068	0.503402	0.927983	0.161381	0.328821	0.157144	0.48788	0.15642	0.952581	0.330774	0.352328	Zm00001d021628	protein_coding	chr7:158527634-158527990:+	gi|226498790|ref|NP_001142456.1|	429	4e-52	hypothetical protein [Zea mays]	gi|226498789|ref|NM_001148984.1|	357	0	Zea mays hypothetical protein (LOC100274659), mRNA	.	.	.	.	.	.	.	.	.
Zm00001d021623	40.3785	41.5702	33.3188	26.4596	27.3715	27.0396	32.6578	33.4866	35.4272	27.4643	26.2279	26.9013	Zm00001d021623	protein_coding	chr7:158301155-158305234:+	gi|822606564|ref|NP_001105542.2|	2671	0	calcium-dependent protein kinase 2 [Zea mays]	gi|238007005|gb|BT084185.1|	2062	0	Zea mays full-length cDNA clone ZM_BFb0086L14 mRNA, complete cds	P49101	37.4	0	Calcium-dependent protein kinase 2	.	.	GO:0005524|ATP binding;GO:0005509|calcium ion binding;GO:0004674|protein serine/threonine kinase activity;	K13412	CPK; calcium-dependent protein kinase [EC:2.7.11.1]
Zm00001d021621	0.753162	0.927262	0.873985	0.980263	0.962074	1.01109	0.877645	1.1634	0.775448	0.886693	0.757629	1.07231	Zm00001d021621	protein_coding	chr7:158180885-158202227:-	gi|670424952|ref|XP_008653144.1|	4974	0	PREDICTED: uncharacterized protein LOC103633224 isoform X1 [Zea mays]	gi|156764102|dbj|AK287487.1|	1157	0	Oryza sativa Japonica Group cDNA, clone: J043028D18, full insert sequence	Q01780	171	1e-47	Exosome component 10	GO:0000467|exonucleolytic trimming to generate mature 3'-end of 5.8S rRNA from tricistronic rRNA transcript (SSU-rRNA, 5.8S rRNA, LSU-rRNA);GO:0071044|histone mRNA catabolic process;GO:0071028|nuclear mRNA surveillance;GO:0071040|nuclear polyadenylation-dependent antisense transcript catabolic process;GO:0071039|nuclear polyadenylation-dependent CUT catabolic process;GO:0071042|nuclear polyadenyl…	GO:0000176|nuclear exosome (RNase complex);GO:0005730|nucleolus;GO:0005634|nucleus;	GO:0000175|3'-5'-exoribonuclease activity;GO:0000166|nucleotide binding;GO:0003723|RNA binding;	K12591	RRP6, EXOSC10; exosome complex exonuclease RRP6 [EC:3.1.13.-]
Zm00001d021627	2.69149	0.505635	0.633914	2.045	2.64187	2.58794	4.05663	10.5467	2.16671	8.69671	8.53887	12.7556	Zm00001d021627	protein_coding	chr7:158520260-158520826:-	gi|293332025|ref|NP_001168585.1|	394	8e-45	hypothetical protein [Zea mays]	gi|293332024|ref|NM_001175114.1|	567	0	Zea mays hypothetical protein (LOC100382369), mRNA	.	.	.	.	.	.	.	.	.
Zm00001d021626	17.4841	16.3826	17.0451	12.1785	13.4084	13.4297	18.3184	34.224	20.7326	21.7772	20.1136	24.9292	Zm00001d021626	protein_coding	chr7:158451731-158454481:+	gi|670424960|ref|XP_008653148.1|	656	2e-82	PREDICTED: ribonuclease UK114 [Zea mays]	gi|195640063|gb|EU967382.1|	898	0	Zea mays clone 302212 hypothetical protein mRNA, complete cds	Q94JQ4	85.5	3e-50	Reactive Intermediate Deaminase A, chloroplastic	GO:0009082|branched-chain amino acid biosynthetic process;GO:0008652|cellular amino acid biosynthetic process;GO:0009097|isoleucine biosynthetic process;GO:0046686|response to cadmium ion;GO:0009636|response to toxic substance;	GO:0009507|chloroplast;GO:0009941|chloroplast envelope;GO:0009570|chloroplast stroma;GO:0005739|mitochondrion;GO:0009536|plastid;GO:0009579|thylakoid;GO:0005773|vacuole;	GO:0019239|deaminase activity;GO:0016787|hydrolase activity;	.	.
Zm00001d021624	5.31038	4.97862	4.97614	3.54846	3.13143	3.77876	3.13231	2.65282	3.42968	2.56397	1.43302	2.0567	Zm00001d021624	protein_coding	chr7:158312986-158322909:-	gi|670424958|ref|XP_008653147.1|	5291	0	PREDICTED: tRNA wybutosine-synthesizing protein 2/3/4 [Zea mays]	gi|226496688|ref|NM_001152393.1|	1386	0	Zea mays uncharacterized LOC100279377 (LOC100279377), mRNA	Q8H4D4	197	0	tRNA wybutosine-synthesizing protein 2/3/4	GO:0008033|tRNA processing;	.	GO:0008168|methyltransferase activity;	.	.
Zm00001d016561	163.767	86.1856	85.235	137.356	164.837	252.713	148.562	209.295	108.754	155.166	175.672	155.868	Zm00001d016561	protein_coding	chr5:167601437-167601760:+	gi|226533242|ref|NP_001152595.1|	422	2e-51	LOC100286235 precursor [Zea mays]	gi|226533241|ref|NM_001159123.1|	324	9e-169	Zea mays LOC100286235 (pco145004), mRNA	.	.	.	.	.	.	.	.	.
Zm00001d016566	1.41488	1.50286	1.14607	0.728876	1.00302	0.819725	0.987416	1.44395	1.31406	1.12772	0.847185	0.878327	Zm00001d016566	protein_coding	chr5:167764968-167770596:-	gi|308081415|ref|NP_001183213.1|	1336	0	uncharacterized protein LOC100501599 [Zea mays]	gi|308081414|ref|NM_001196284.1|	1022	0	Zea mays uncharacterized LOC100501599 (LOC100501599), mRNA	Q9SMN1	211	3e-59	Gamma carbonic anhydrase-like 2, mitochondrial	GO:0009853|photorespiration;GO:0009737|response to abscisic acid;GO:0009651|response to salt stress;GO:0010228|vegetative to reproductive phase transition of meristem;	GO:0009507|chloroplast;GO:0031966|mitochondrial membrane;GO:0005747|mitochondrial respiratory chain complex I;GO:0005739|mitochondrion;GO:0045271|respiratory chain complex I;GO:0005774|vacuolar membrane;	GO:0046872|metal ion binding;	.	.
Zm00001d016567	19.006	23.2087	23.3914	13.6723	11.5226	12.0184	11.22	11.0586	4.78646	8.36684	2.81158	13.1771	Zm00001d016567	protein_coding	chr5:167775161-167775370:-	gi|195658469|gb|ACG48702.1|	328	2e-38	hypothetical protein [Zea mays]	gi|195658468|gb|EU976584.1|	206	2e-103	Zea mays clone 984174 hypothetical protein mRNA, complete cds	.	.	.	.	.	.	.	.	.
Zm00001d016564	0.345265	0.224859	0.234921	0.541324	0.225934	0.575437	0.660003	1.70758	0.328483	0.111134	0	0.369945	Zm00001d016564	protein_coding	chr5:167727847-167728356:+	gi|195646712|gb|ACG42824.1|	415	1e-48	hypothetical protein [Zea mays]	gi|293336005|ref|NM_001175404.1|	510	0	Zea mays uncharacterized LOC100382680 (LOC100382680), mRNA	.	.	.	.	.	.	.	.	.
Zm00001d016565	0.509506	0.398188	0.104001	0.191719	0.400091	0.407601	0.973963	0.503974	0.48474	0.393601	0.512527	0.87348	Zm00001d016565	protein_coding	chr5:167738989-167739564:+	gi|670408850|ref|XP_008645715.1|	816	2e-108	PREDICTED: dirigent protein 1-like [Zea mays]	gi|195637925|gb|EU966313.1|	555	0	Zea mays clone 293465 mRNA sequence	Q9FIG6	83.6	1e-18	Dirigent protein 1	GO:0009699|phenylpropanoid biosynthetic process;	GO:0048046|apoplast;	GO:0042349|guiding stereospecific synthesis activity;	.	.
Zm00001d019794	13.6745	10.4813	12.4533	11.0826	9.29243	11.1499	11.4613	17.8959	6.20468	7.71966	6.34873	5.86077	Zm00001d019794	protein_coding	chr7:62171139-62171417:-	gi|413948361|gb|AFW81010.1|	417	8e-51	hypothetical protein ZEAMMB73_567266 [Zea mays]	gi|212722845|ref|NM_001138118.1|	225	8e-114	Zea mays uncharacterized LOC100192937 (LOC100192937), mRNA	O22424	108	2e-28	40S ribosomal protein S4	GO:0006412|translation;	GO:0005840|ribosome;	GO:0019843|rRNA binding;GO:0003735|structural constituent of ribosome;	K02987	RP-S4e, RPS4; small subunit ribosomal protein S4e
Zm00001d019796	0.115769	0	0	0	0.113635	0	0.0553257	0	0	0	0	0	Zm00001d019796	protein_coding	chr7:62245439-62247175:-	gi|356556196|ref|XP_003546412.1|	392	2e-70	PREDICTED: plasma membrane ATPase 4-like isoform 1 [Glycine max]	gi|195627559|gb|EU963492.1|	643	0	Zea mays clone 263279 mRNA sequence	Q03194	129	2e-68	Plasma membrane ATPase 4	GO:0006754|ATP biosynthetic process;	GO:0016021|integral component of membrane;GO:0005886|plasma membrane;	GO:0005524|ATP binding;GO:0008553|hydrogen-exporting ATPase activity, phosphorylative mechanism;GO:0046872|metal ion binding;	.	.
Zm00001d019792	40.3072	38.5433	40.6408	36.4282	30.9581	31.0521	17.6914	27.463	15.5246	10.4655	21.0693	16.9622	Zm00001d019792	protein_coding	chr7:62166827-62168650:+	gi|670423221|ref|XP_008652448.1|	504	1e-62	PREDICTED: uncharacterized protein LOC103632391 isoform X2 [Zea mays]	gi|195593850|gb|EU941496.1|	430	0	Zea mays clone 1457156 mRNA sequence	.	.	.	.	.	.	.	.	.
Zm00001d019793	18.5487	17.2514	17.764	16.1343	13.3433	13.7208	12.6286	20.4836	5.19742	6.13405	8.30694	13.4766	Zm00001d019793	protein_coding	chr7:62169440-62170161:+	gi|414884685|tpg|DAA60699.1|	806	4e-105	TPA: putative thioredoxin superfamily protein [Zea mays]	gi|162461924|ref|NM_001112289.1|	435	0	Zea mays protein disulfide isomerase7 (pdi7), mRNA	Q75M08	67	3e-12	Protein disulfide isomerase-like 2-1	GO:0045454|cell redox homeostasis;GO:0006457|protein folding;GO:0034976|response to endoplasmic reticulum stress;	GO:0005783|endoplasmic reticulum;GO:0005576|extracellular region;	GO:0003756|protein disulfide isomerase activity;	K09584	PDIA6, TXNDC7; protein disulfide-isomerase A6 [EC:5.3.4.1]
Zm00001d044619	0.539955	0.449335	0.7756	0.545566	0.353334	0.519952	0.382284	0.573654	0.818129	0.888319	0.724209	0.492839	Zm00001d044619	protein_coding	chr3:233472506-233476348:-	gi|670390478|ref|XP_008675559.1|	1224	0	PREDICTED: uncharacterized protein LOC103651653 [Zea mays]	gi|195629375|gb|EU964211.1|	668	0	Zea mays clone 276940 hypothetical protein mRNA, complete cds	.	.	.	.	.	.	.	.	.
Zm00001d044618	0.128436	0.200749	0.0524331	0.434954	0.832049	0.565111	0.343721	0.330307	0.146631	0.421679	0.206716	0.220186	Zm00001d044618	protein_coding	chr3:233470826-233474534:+	gi|670390478|ref|XP_008675559.1|	2580	0	PREDICTED: uncharacterized protein LOC103651653 [Zea mays]	gi|242082501|ref|XM_002441631.1|	1090	0	Sorghum bicolor hypothetical protein, mRNA	.	.	.	.	.	.	.	.	.
Zm00001d044615	6.63196	4.84804	5.38729	4.83821	6.15543	5.59425	6.89934	8.96973	6.48129	8.75665	6.17208	8.16949	Zm00001d044615	protein_coding	chr3:233458261-233460440:-	gi|670382848|ref|XP_008672195.1|	1226	1e-167	PREDICTED: ribosomal protein L10 homolog isoform X1 [Zea mays]	gi|238015179|gb|BT088272.1|	993	0	Zea mays full-length cDNA clone ZM_BFc0109G08 mRNA, complete cds	A4FV84	195	4e-58	mRNA turnover protein 4 homolog	GO:0000956|nuclear-transcribed mRNA catabolic process;GO:0000027|ribosomal large subunit assembly;GO:0006364|rRNA processing;	GO:0005737|cytoplasm;GO:0031965|nuclear membrane;GO:0005730|nucleolus;GO:0005654|nucleoplasm;GO:0030687|preribosome, large subunit precursor;	GO:0070180|large ribosomal subunit rRNA binding;GO:0044822|poly(A) RNA binding;	K14815	MRT4; mRNA turnover protein 4
Zm00001d044614	28.4791	31.1196	26.7814	12.3389	14.6017	13.7902	17.009	17.3285	18.9322	12.6298	10.8748	12.891	Zm00001d044614	protein_coding	chr3:233442814-233453430:+	gi|670371791|ref|XP_008667182.1|	8511	0	PREDICTED: uncharacterized protein LOC100193501 isoform X2 [Zea mays]	gi|573963119|ref|XM_006663643.1|	3473	0	PREDICTED: Oryza brachyantha clathrin heavy chain 1-like (LOC102716461), mRNA	Q2RBN7	80.9	1e-13	Clathrin heavy chain 1	GO:0006886|intracellular protein transport;GO:0016192|vesicle-mediated transport;	GO:0030132|clathrin coat of coated pit;GO:0030130|clathrin coat of trans-Golgi network vesicle;	GO:0005198|structural molecule activity;	K04646	CLTC; clathrin heavy chain
Zm00001d024572	27.4494	14.1338	14.8746	15.633	10.9702	11.8929	19.3344	20.1403	8.91554	14.6888	19.2805	21.3049	Zm00001d024572	protein_coding	chr10:78703892-78707138:-	gi|670445073|ref|XP_008662855.1|	2520	0	PREDICTED: putative glycerol-3-phosphate transporter 1 [Zea mays]	gi|226497879|ref|NM_001153993.1|	1880	0	Zea mays glycerol 3-phosphate permease (LOC100281074), mRNA	Q9C5L3	593	0	Putative glycerol-3-phosphate transporter 1	GO:0006820|anion transport;GO:0008643|carbohydrate transport;GO:0055062|phosphate ion homeostasis;GO:0055085|transmembrane transport;	GO:0016021|integral component of membrane;	GO:0022857|transmembrane transporter activity;	K13783	SLC37A1_2; MFS transporter, OPA family, solute carrier family 37 (glycerol-3-phosphate transporter), member 1/2
Zm00001d011497	0	0	0.0624009	0.402609	0.120027	0.0611401	0.233751	0.181431	0	0.177121	0.123007	0.262044	Zm00001d011497	protein_coding	chr8:152510905-152512060:+	gi|194691880|gb|ACF80024.1|	193	7e-16	unknown [Zea mays]	gi|194691879|gb|BT035019.1|	718	0	Zea mays full-length cDNA clone ZM_BFb0032E03 mRNA, complete cds	O82337	65.1	5e-12	Arabinogalactan peptide 16	.	GO:0031225|anchored component of membrane;GO:0005886|plasma membrane;	.	.	.
[truncated: 31,209 more rows]
