# Supplementary material for: Identification of drought tolerant mechanisms in a drought-tolerant maize mutant based on physiological, biochemical and transcriptomic analyses
Source: BMC Plant Biol. 2020 Jul 9;20:315. doi: 10.1186/s12870-020-02526-w (PMC7350183; doi:10.1186/s12870-020-02526-w)
Supplement: Supplementary file 2 — Additional file 2 : Table S2 The DEGs detected in C7–2 and C7–2t. [file 12870_2020_2526_MOESM2_ESM.xlsx]

## Sheet: CD vs CC (C7-2)
Table S2 The DEGs in C7-2
Gene	Log2FoldChange	pval	padj	Up/Down	Significant	GeneName	Biotype	Position	NR:Seq-id	NR:Score	NR:Evalue	NR:Description	NT:Seq-id	NT:Score	NT:Evalue	NT:Description	Uniprot:UniProtKB-AC	Uniprot:Score	Uniprot:Evalue	Uniprot:Description	GO:biological_process	GO:cellular_component	GO:molecular_function	KEGG:KO	KEGG:Description
Zm00001d037894	14.6654	7.17327e-41	7.03203e-39	up	yes	Zm00001d037894	protein_coding	chr6:141324495-141325549:-	gi|126632258|emb|CAM56274.1|	289	3e-28	RAB17 protein [Zea mays]	gi|223950114|gb|BT064444.1|	851	0	Zea mays full-length cDNA clone ZM_BFc0169G24 mRNA, complete cds	P12950	111	6e-28	Dehydrin DHN1	GO:0006950|response to stress;GO:0009415|response to water;	.	.	.	.
Zm00001d012764	12.5373	3.50181e-23	1.14133e-21	up	yes	Zm00001d012764	protein_coding	chr8:180332662-180336615:-	gi|2950395|emb|CAA12157.1|	2527	0	oxidoreductase [Zea mays]	gi|162463046|ref|NM_001111822.1|	1563	0	Zea mays NADP malic enzyme4 (me4), mRNA	P12628	70.1	3e-11	NADP-dependent malic enzyme	GO:0006108|malate metabolic process;	GO:0005737|cytoplasm;	GO:0004471|malate dehydrogenase (decarboxylating) (NAD+) activity;GO:0004473|malate dehydrogenase (decarboxylating) (NADP+) activity;GO:0046872|metal ion binding;GO:0051287|NAD binding;GO:0008948|oxaloacetate decarboxylase activity;	K00029	E1.1.1.40, maeB; malate dehydrogenase (oxaloacetate-decarboxylating)(NADP+) [EC:1.1.1.40]
Zm00001d014842	11.5152	3.17451e-22	9.54399e-21	up	yes	Zm00001d014842	protein_coding	chr5:65145138-65146204:+	gi|670407230|ref|XP_008645097.1|	1311	1e-178	PREDICTED: LOW QUALITY PROTEIN: basic endochitinase A [Zea mays]	gi|293884|gb|L16798.1|MZECHITINA	598	0	Zea mays class I acidic chitinase mRNA, partial cds	Q688M5	347	2e-116	Chitinase 9	GO:0006040|amino sugar metabolic process;GO:0016998|cell wall macromolecule catabolic process;GO:0006032|chitin catabolic process;GO:0006952|defense response;GO:0000272|polysaccharide catabolic process;	GO:0005622|intracellular;	GO:0008061|chitin binding;GO:0004568|chitinase activity;	K01183	E3.2.1.14; chitinase [EC:3.2.1.14]
Zm00001d013900	10.5882	7.53253e-18	1.55045e-16	up	yes	Zm00001d013900	protein_coding	chr5:24274910-24277370:-	gi|670406318|ref|XP_008644725.1|	2156	0	PREDICTED: low-temperature-induced 65 kDa protein-like [Zea mays]	gi|553928685|gb|KF314700.1|	658	0	Setaria italica clone SiRD29A hypothetical protein mRNA, partial cds	.	.	.	.	.	.	.	.	.
Zm00001d019504	10.4861	2.8031e-18	6.02058e-17	up	yes	Zm00001d019504	protein_coding	chr7:38019356-38020734:+	gi|195606192|gb|ACG24926.1|	862	5e-112	plasma membrane associated protein [Zea mays]	gi|54651185|gb|BT016404.1|	1203	0	Zea mays clone Contig237 mRNA sequence	.	.	.	.	.	.	.	.	.
Zm00001d040613	10.1051	1.9368e-12	2.43007e-11	up	yes	Zm00001d040613	protein_coding	chr3:53996519-53997786:-	gi|226492587|ref|NP_001152606.1|	566	4e-69	LOC100286246 [Zea mays]	gi|54652513|gb|BT017732.1|	831	0	Zea mays clone EL01N0448C02.c mRNA sequence	Q0WMZ5	59.3	2e-09	Outer envelope pore protein 16-2, chloroplastic	GO:0006811|ion transport;GO:0030150|protein import into mitochondrial matrix;	GO:0031359|integral component of chloroplast outer membrane;GO:0031305|integral component of mitochondrial inner membrane;GO:0005744|mitochondrial inner membrane presequence translocase complex;GO:0009527|plastid outer membrane;GO:0046930|pore complex;	GO:0015171|amino acid transmembrane transporter activity;GO:0015288|porin activity;GO:0015266|protein channel activity;GO:0042803|protein homodimerization activity;	.	.
Zm00001d010586	9.88142	3.23324e-16	5.78281e-15	up	yes	Zm00001d010586	protein_coding	chr8:121034171-121034963:-	gi|226499030|ref|NP_001145576.1|	902	6e-121	uncharacterized protein LOC100279044 [Zea mays]	gi|226499029|ref|NM_001152104.1|	711	0	Zea mays hypothetical protein (LOC100279044), mRNA	O26373	120	6e-32	UPF0098 protein MTH_273	GO:0008152|metabolic process;	.	GO:0070569|uridylyltransferase activity;	K06910	K06910; uncharacterized protein
Zm00001d043709	9.61492	1.86797e-15	3.15215e-14	up	yes	Zm00001d043709	protein_coding	chr3:207985777-207987092:+	gi|226529441|ref|NP_001152689.1|	736	4e-93	LOC100286330 [Zea mays]	gi|226529440|ref|NM_001159217.1|	1019	0	Zea mays LOC100286330 (AY106518), mRNA	P0C5A4	53.1	1e-07	Late embryogenesis abundant protein, group 3	GO:0006355|regulation of transcription, DNA-templated;GO:0006351|transcription, DNA-templated;	GO:0005634|nucleus;	GO:0003677|DNA binding;GO:0003700|transcription factor activity, sequence-specific DNA binding;	.	.
Zm00001d050577	9.41737	2.06242e-14	3.11702e-13	up	yes	Zm00001d050577	protein_coding	chr4:101826608-101828504:-	gi|670393708|ref|XP_008677256.1|	1505	0	PREDICTED: LOC100282648 isoform X1 [Zea mays]	gi|391415566|gb|BT067829.2|	1457	0	Zea mays full-length cDNA clone ZM_BFc0164M15 mRNA, complete cds	Q6K602	392	3e-132	Bidirectional sugar transporter SWEET15	GO:0008643|carbohydrate transport;	GO:0016021|integral component of membrane;GO:0005887|integral component of plasma membrane;	GO:0051119|sugar transmembrane transporter activity;	K15382	SLC50A, SWEET; solute carrier family 50 (sugar transporter)
Zm00001d024414	9.38124	3.01221e-14	4.4985e-13	up	yes	Zm00001d024414	protein_coding	chr10:69770851-69771330:-	gi|670444915|ref|XP_008662787.1|	497	4e-61	PREDICTED: 11 kDa late embryogenesis abundant protein-like [Zea mays]	gi|226491264|ref|NM_001157274.1|	453	0	Zea mays seed maturation protein (LOC100284379), mRNA	.	.	.	.	.	.	.	.	.
Zm00001d003760	9.15205	1.03795e-13	1.47657e-12	up	yes	Zm00001d003760	protein_coding	chr2:57804441-57805296:-	gi|223974861|gb|ACN31618.1|	410	2e-47	unknown [Zea mays]	gi|223974860|gb|BT065742.1|	707	0	Zea mays full-length cDNA clone ZM_BFc0058G12 mRNA, complete cds	.	.	.	.	.	.	.	.	.
Zm00001d040028	9.13484	2.40148e-46	3.07122e-44	up	yes	Zm00001d040028	protein_coding	chr3:23433456-23434226:-	gi|414876540|tpg|DAA53671.1|	412	1e-48	TPA: hypothetical protein ZEAMMB73_014864 [Zea mays]	gi|226530563|ref|NM_001158958.1|	516	0	Zea mays Bowman-Birk type wound-induced proteinase inhibitor WIP1 (LOC100286070), mRNA	.	.	.	.	.	.	.	.	.
Zm00001d032519	9.10359	3.1118e-09	2.72407e-08	up	yes	Zm00001d032519	protein_coding	chr1:229233530-229236014:-	gi|670366725|ref|XP_008664773.1|	2029	0	PREDICTED: apomucin-like isoform X2 [Zea mays]	gi|553928685|gb|KF314700.1|	708	0	Setaria italica clone SiRD29A hypothetical protein mRNA, partial cds	.	.	.	.	.	.	.	.	.
Zm00001d019704	8.99987	2.70751e-59	5.45704e-57	up	yes	Zm00001d019704	protein_coding	chr7:52249837-52250534:+	gi|414884627|tpg|DAA60641.1|	184	3e-15	TPA: hypothetical protein ZEAMMB73_259306 [Zea mays]	gi|21210842|gb|AY107764.1|	575	0	Zea mays PCO143019 mRNA sequence	.	.	.	.	.	.	.	.	.
Zm00001d011755	8.96838	1.31595e-12	1.67953e-11	up	yes	OBAP2B	protein_coding	chr8:160797624-160798695:-	gi|413951152|gb|AFW83801.1|	1281	5e-175	secreted protein [Zea mays]	gi|226530016|ref|NM_001159228.1|	897	0	Zea mays secreted protein (LOC100286341), mRNA	.	.	.	.	.	.	.	.	.
Zm00001d040029	8.93556	2.82566e-25	1.05623e-23	up	yes	Zm00001d040029	protein_coding	chr3:23586531-23587232:-	gi|414876540|tpg|DAA53671.1|	376	2e-43	TPA: hypothetical protein ZEAMMB73_014864 [Zea mays]	gi|195620745|gb|EU960085.1|	544	0	Zea mays clone 221627 Bowman-Birk type wound-induced proteinase inhibitor WIP1 precursor, mRNA, complete cds	.	.	.	.	.	.	.	.	.
Zm00001d038870	8.89982	9.30697e-13	1.21304e-11	up	yes	Zm00001d038870	protein_coding	chr6:166160261-166161550:+	gi|226532662|ref|NP_001146945.1|	564	2e-68	late embryogenesis abundant protein, group 3 [Zea mays]	gi|226532661|ref|NM_001153473.1|	998	0	Zea mays lea protein group3 (mlg3), mRNA	Q42376	187	7e-56	Late embryogenesis abundant protein, group 3	GO:0006355|regulation of transcription, DNA-templated;GO:0006384|transcription initiation from RNA polymerase III promoter;	GO:0005634|nucleus;GO:0000126|transcription factor TFIIIB complex;	GO:0008270|zinc ion binding;	.	.
Zm00001d049071	8.70662	1.46726e-12	1.86321e-11	up	yes	Zm00001d049071	protein_coding	chr4:14760627-14762515:+	gi|413920692|gb|AFW60624.1|	1630	0	hypothetical protein ZEAMMB73_059156 [Zea mays]	gi|391417054|gb|BT085538.2|	1644	0	Zea mays full-length cDNA clone ZM_BFc0030P08 mRNA, complete cds	Q9SZH2	350	2e-114	Peroxidase 43	GO:0042744|hydrogen peroxide catabolic process;GO:0009664|plant-type cell wall organization;GO:0006979|response to oxidative stress;	GO:0005576|extracellular region;GO:0009505|plant-type cell wall;	GO:0020037|heme binding;GO:0046872|metal ion binding;GO:0004601|peroxidase activity;	K00430	E1.11.1.7; peroxidase [EC:1.11.1.7]
Zm00001d024302	8.70187	3.21216e-12	3.91291e-11	up	yes	Zm00001d024302	protein_coding	chr10:62902288-62903162:-	gi|226496355|ref|NP_001146963.1|	377	8e-43	flower-specific gamma-thionin precursor [Zea mays]	gi|226496354|ref|NM_001153491.1|	737	0	Zea mays flower-specific gamma-thionin (LOC100280572), mRNA	P81009	102	4e-26	Defensin-like protein 2	GO:0050832|defense response to fungus;GO:0031640|killing of cells of other organism;	.	.	.	.
Zm00001d003938	8.62591	2.27184e-11	2.53597e-10	up	yes	Zm00001d003938	protein_coding	chr2:70460622-70462283:-	gi|226507196|ref|NP_001152614.1|	1614	0	steroleosin [Zea mays]	gi|226507195|ref|NM_001159142.1|	1172	0	Zea mays steroleosin (LOC100286255), mRNA	P0DKC6	45.4	1e-65	11-beta-hydroxysteroid dehydrogenase 1B	GO:0006694|steroid biosynthetic process;	GO:0016021|integral component of membrane;GO:0005811|lipid particle;	GO:0070524|11-beta-hydroxysteroid dehydrogenase (NADP+) activity;	.	.
Zm00001d047567	8.60902	6.01353e-12	7.12629e-11	up	yes	Zm00001d047567	protein_coding	chr9:135816674-135817471:+	gi|413955865|gb|AFW88514.1|	992	7e-133	hypothetical protein ZEAMMB73_579239 [Zea mays]	gi|525344536|ref|NM_001279500.1|	786	0	Zea mays uncharacterized LOC101202721 (LOC101202721), mRNA	A2XG55	206	1e-62	Late embryogenesis abundant protein 1	GO:0006811|ion transport;GO:0030150|protein import into mitochondrial matrix;GO:0006626|protein targeting to mitochondrion;	GO:0005743|mitochondrial inner membrane;GO:0005741|mitochondrial outer membrane;GO:0005739|mitochondrion;GO:0046930|pore complex;GO:0005774|vacuolar membrane;	GO:0015450|P-P-bond-hydrolysis-driven protein transmembrane transporter activity;GO:0015288|porin activity;GO:0015266|protein channel activity;	.	.
Zm00001d029025	8.31977	3.2809e-15	5.40255e-14	up	yes	Zm00001d029025	protein_coding	chr1:55178515-55181462:+	gi|670363402|ref|XP_008655298.1|	2901	0	PREDICTED: 2,3-bisphosphoglycerate-independent phosphoglycerate mutase-like isoform X1 [Zea mays]	gi|242041054|ref|XM_002467877.1|	1209	0	Sorghum bicolor hypothetical protein, mRNA	P35493	915	0	2,3-bisphosphoglycerate-independent phosphoglycerate mutase	GO:0006007|glucose catabolic process;GO:0006096|glycolytic process;	GO:0005737|cytoplasm;	GO:0030145|manganese ion binding;GO:0004619|phosphoglycerate mutase activity;	.	.
Zm00001d008919	8.11965	6.05403e-11	6.44654e-10	up	yes	Zm00001d008919	protein_coding	chr8:25254637-25255914:-	gi|670429918|ref|XP_008655766.1|	1239	3e-165	PREDICTED: transcription factor PCF5-like [Zea mays]	gi|195648175|gb|EU971438.1|	1278	0	Zea mays clone 364731 mRNA sequence	Q8LT07	296	9e-94	Transcription factor PCF5	GO:0007275|multicellular organismal development;GO:0006355|regulation of transcription, DNA-templated;GO:0006351|transcription, DNA-templated;	GO:0005634|nucleus;	GO:0003677|DNA binding;	.	.
Zm00001d050055	8.09578	3.24751e-87	1.70453e-84	up	yes	Zm00001d050055	protein_coding	chr4:62771016-62771591:-	gi|670400944|ref|XP_008680311.1|	136	7e-08	PREDICTED: glycine-rich cell wall structural protein-like [Zea mays]	gi|242081612|ref|XM_002445530.1|	129	4e-60	Sorghum bicolor hypothetical protein, mRNA	.	.	.	.	.	.	.	.	.
Zm00001d002360	8.08131	1.7867e-10	1.79697e-09	up	yes	Zm00001d002360	protein_coding	chr2:10838361-10839551:-	gi|226530413|ref|NP_001146861.1|	1080	8e-144	embryonic protein DC-8 precursor [Zea mays]	gi|226530412|ref|NM_001153389.1|	1113	0	Zea mays embryonic protein DC-8 (LOC100280469), mRNA	.	.	.	.	.	.	.	.	.
Zm00001d013903	8.06553	2.98812e-10	2.94188e-09	up	yes	Zm00001d013903	protein_coding	chr5:24296342-24298799:-	gi|670406318|ref|XP_008644725.1|	2006	0	PREDICTED: low-temperature-induced 65 kDa protein-like [Zea mays]	gi|553928685|gb|KF314700.1|	654	0	Setaria italica clone SiRD29A hypothetical protein mRNA, partial cds	.	.	.	.	.	.	.	.	.
Zm00001d041796	7.95463	2.8496e-10	2.8121e-09	up	yes	Zm00001d041796	protein_coding	chr3:138465957-138468446:-	gi|670387732|ref|XP_008674411.1|	389	4e-46	PREDICTED: uncharacterized protein LOC103650617 [Zea mays]	gi|195594892|gb|EU942538.1|	236	8e-120	Zea mays clone 1515808 mRNA sequence	.	.	.	.	.	.	.	.	.
Zm00001d023387	7.70671	6.79772e-09	5.64289e-08	up	yes	Zm00001d023387	protein_coding	chr10:4374702-4375148:-	gi|195607610|gb|ACG25635.1|	520	5e-65	hypothetical protein [Zea mays]	gi|238014987|gb|BT088176.1|	447	0	Zea mays full-length cDNA clone ZM_BFc0044F03 mRNA, complete cds	.	.	.	.	.	.	.	.	.
Zm00001d022193	7.62666	1.68368e-09	1.5264e-08	up	yes	Zm00001d022193	protein_coding	chr7:172484959-172489194:-	gi|670421900|ref|XP_008651883.1|	1656	0	PREDICTED: ramosa3 isoform X1 [Zea mays]	gi|194695317|gb|BT036738.1|	1613	0	Zea mays full-length cDNA clone ZM_BFb0134L02 mRNA, complete cds	Q7XI41	382	7e-126	Probable trehalose-phosphate phosphatase 3	GO:0005992|trehalose biosynthetic process;GO:0070413|trehalose metabolism in response to stress;	GO:0005737|cytoplasm;	GO:0004805|trehalose-phosphatase activity;	K01087	otsB; trehalose 6-phosphate phosphatase [EC:3.1.3.12]
Zm00001d028718	7.52492	2.0886e-63	4.82753e-61	up	yes	Zm00001d028718	protein_coding	chr1:44179372-44180241:-	gi|242036063|ref|XP_002465426.1|	195	1e-16	hypothetical protein SORBIDRAFT_01g038670 [Sorghum bicolor]	gi|195611739|gb|EU955582.1|	437	0	Zea mays clone 1537950 hypothetical protein mRNA, complete cds	Q9ARD5	65.1	1e-12	Low temperature-induced protein lt101.2	.	GO:0016021|integral component of membrane;	.	.	.
Zm00001d031773	7.4162	1.27031e-08	1.01892e-07	up	yes	Zm00001d031773	protein_coding	chr1:201397643-201398823:-	gi|414869864|tpg|DAA48421.1|	654	2e-83	TPA: protein HVA22 [Zea mays]	gi|226533239|ref|NM_001153512.1|	607	0	Zea mays protein HVA22 (LOC100280593), mRNA	Q07764	159	7e-47	Protein HVA22	GO:0009737|response to abscisic acid;GO:0006950|response to stress;	GO:0005783|endoplasmic reticulum;GO:0005794|Golgi apparatus;GO:0016021|integral component of membrane;	.	.	.
Zm00001d009510	7.38152	1.26342e-08	1.01468e-07	up	yes	Zm00001d009510	protein_coding	chr8:68255301-68258169:-	gi|670428612|ref|XP_008655145.1|	1680	0	PREDICTED: uncharacterized protein LOC100304289 isoform X1 [Zea mays]	gi|259490397|ref|NM_001165731.1|	1391	0	Zea mays uncharacterized LOC100304289 (LOC100304289), mRNA	Q9LS40	116	3e-26	Protein ASPARTIC PROTEASE IN GUARD CELL 1	GO:0030163|protein catabolic process;GO:0009737|response to abscisic acid;GO:0009414|response to water deprivation;GO:0009627|systemic acquired resistance;	GO:0005783|endoplasmic reticulum;	GO:0004190|aspartic-type endopeptidase activity;GO:0070001|aspartic-type peptidase activity;GO:0003677|DNA binding;	.	.
Zm00001d010010	7.37938	1.73559e-08	1.37202e-07	up	yes	Zm00001d010010	protein_coding	chr8:95007254-95007893:+	gi|226528589|ref|NP_001142850.1|	404	6e-47	uncharacterized protein LOC100275244 precursor [Zea mays]	gi|195610491|gb|EU954958.1|	599	0	Zea mays clone 1495877 hypothetical protein mRNA, complete cds	.	.	.	.	.	.	.	.	.
Zm00001d034643	7.2656	3.75374e-44	4.31834e-42	up	yes	Zm00001d034643	protein_coding	chr1:298704379-298705314:+	gi|670368979|ref|XP_008665682.1|	686	6e-88	PREDICTED: actin-depolymerizing factor 3-like [Zea mays]	gi|77818890|gb|DQ246205.1|	525	0	Zea mays clone 21429 mRNA sequence	Q84TB6	194	3e-60	Actin-depolymerizing factor 3	GO:0030042|actin filament depolymerization;	GO:0015629|actin cytoskeleton;	.	K05765	CFL; cofilin
Zm00001d011495	7.20089	2.81735e-08	2.17264e-07	up	yes	Zm00001d011495	protein_coding	chr8:152339070-152343283:+	gi|413950801|gb|AFW83450.1|	1412	0	putative protein phosphatase 2C family protein [Zea mays]	gi|226496132|ref|NM_001158117.1|	1422	0	Zea mays protein phosphatase 2C ABI1 (LOC100285223), mRNA	Q5SN75	75.5	1e-14	Probable protein phosphatase 2C 8	.	.	GO:0046872|metal ion binding;GO:0004722|protein serine/threonine phosphatase activity;	K14497	PP2C; protein phosphatase 2C [EC:3.1.3.16]
Zm00001d027740	7.20056	1.77025e-07	1.23018e-06	up	yes	Zm00001d027740	protein_coding	chr1:12442621-12443983:-	gi|670362060|ref|XP_008651207.1|	968	2e-126	PREDICTED: late embryogenesis abundant protein D-34-like [Zea mays]	gi|242036868|ref|XM_002465784.1|	640	0	Sorghum bicolor hypothetical protein, mRNA	P09444	166	2e-46	Late embryogenesis abundant protein D-34	GO:0045892|negative regulation of transcription, DNA-templated;GO:0006351|transcription, DNA-templated;	GO:0005634|nucleus;	.	.	.
Zm00001d032138	7.19155	9.77144e-08	7.01572e-07	up	yes	Zm00001d032138	protein_coding	chr1:214254032-214254826:+	.	.	.	.	gi|242081610|ref|XM_002445529.1|	346	1e-180	Sorghum bicolor hypothetical protein, mRNA	.	.	.	.	.	.	.	.	.
Zm00001d047259	7.16877	1.07456e-24	3.88415e-23	up	yes	Zm00001d047259	protein_coding	chr9:124556522-124556902:-	gi|670439330|ref|XP_008660045.1|	604	2e-78	PREDICTED: uncharacterized protein LOC100275030 [Zea mays]	gi|195608573|gb|EU953999.1|	381	0	Zea mays clone 1451213 hypothetical protein mRNA, complete cds	.	.	.	.	.	.	.	.	.
Zm00001d018819	7.02889	1.39984e-11	1.60234e-10	up	yes	Zm00001d018819	protein_coding	chr7:6342456-6344361:+	gi|226532245|ref|NP_001147781.1|	2685	0	viviparous-14 [Zea mays]	gi|226532244|ref|NM_001154309.1|	1893	0	Zea mays viviparous-14 (LOC100281391), mRNA	O24592	761	0	9-cis-epoxycarotenoid dioxygenase 1, chloroplastic	GO:0009688|abscisic acid biosynthetic process;	GO:0009570|chloroplast stroma;	GO:0045549|9-cis-epoxycarotenoid dioxygenase activity;GO:0046872|metal ion binding;	K09840	NCED; 9-cis-epoxycarotenoid dioxygenase [EC:1.13.11.51]
Zm00001d022082	7.01547	5.30881e-20	1.34018e-18	up	yes	Zm00001d022082	protein_coding	chr7:169730585-169732890:-	gi|414887511|tpg|DAA63525.1|	2206	0	TPA: hypothetical protein ZEAMMB73_009152 [Zea mays]	gi|238010907|gb|BT086136.1|	1682	0	Zea mays full-length cDNA clone ZM_BFc0120D07 mRNA, complete cds	Q6Z4G7	719	0	COBRA-like protein 6	GO:0016049|cell growth;GO:0010215|cellulose microfibril organization;	GO:0031225|anchored component of membrane;GO:0005886|plasma membrane;	.	.	.
Zm00001d007341	6.81906	8.12209e-72	2.4654e-69	up	yes	Zm00001d007341	protein_coding	chr2:229193799-229194812:+	gi|226496721|ref|NP_001147407.1|	622	6e-79	LOC100281016 [Zea mays]	gi|195611127|gb|EU955276.1|	593	0	Zea mays clone 1522440 HVA22-like protein e mRNA, complete cds	Q07764	172	2e-52	Protein HVA22	GO:0009737|response to abscisic acid;GO:0006950|response to stress;	GO:0005783|endoplasmic reticulum;GO:0005794|Golgi apparatus;GO:0016021|integral component of membrane;	.	.	.
Zm00001d034547	6.7956	6.11106e-08	4.5084e-07	up	yes	Zm00001d034547	protein_coding	chr1:295996848-295998888:+	gi|414873512|tpg|DAA52069.1|	1841	0	TPA: hypothetical protein ZEAMMB73_133538 [Zea mays]	gi|226501831|ref|NM_001150767.1|	1300	0	Zea mays uncharacterized LOC100277106 (LOC100277106), mRNA	.	.	.	.	.	.	.	.	.
Zm00001d044015	6.79227	1.00428e-06	6.27319e-06	up	yes	Zm00001d044015	protein_coding	chr3:216531011-216536924:-	gi|645168638|gb|AIB05856.1|	1681	0	orphans transcription factor, partial [Zea mays]	gi|195624971|gb|EU962198.1|	898	0	Zea mays clone 240908 mRNA sequence	Q5SN75	388	4e-129	Probable protein phosphatase 2C 8	.	.	GO:0046872|metal ion binding;GO:0004722|protein serine/threonine phosphatase activity;	K14497	PP2C; protein phosphatase 2C [EC:3.1.3.16]
Zm00001d044529	6.70922	7.28954e-41	7.11832e-39	up	yes	Zm00001d044529	protein_coding	chr3:230995475-230998102:+	gi|670390386|ref|XP_008675518.1|	2520	0	PREDICTED: protein NRT1/ PTR FAMILY 6.2-like [Zea mays]	gi|293335244|ref|NM_001176142.1|	1450	0	Zea mays hypothetical protein (LOC100383494), mRNA	Q9SZY4	567	0	Protein NRT1/ PTR FAMILY 6.2	GO:0042128|nitrate assimilation;GO:0006857|oligopeptide transport;GO:0009753|response to jasmonic acid;GO:0009611|response to wounding;	GO:0016021|integral component of membrane;	GO:0015293|symporter activity;	.	.
Zm00001d022211	6.69217	5.2682e-07	3.43141e-06	up	yes	Zm00001d022211	protein_coding	chr7:172910370-172911336:+	gi|414887695|tpg|DAA63709.1|	666	6e-84	TPA: hypothetical protein ZEAMMB73_066509 [Zea mays]	gi|308044316|ref|NM_001196071.1|	409	0	Zea mays uncharacterized LOC100501320 (LOC100501320), mRNA	.	.	.	.	.	.	.	.	.
Zm00001d011470	6.67491	5.77078e-07	3.73943e-06	up	yes	Zm00001d011470	protein_coding	chr8:151370919-151372642:-	gi|212720819|ref|NP_001131407.1|	1273	4e-171	uncharacterized protein LOC100192736 [Zea mays]	gi|212720818|ref|NM_001137935.1|	1304	0	Zea mays uncharacterized LOC100192736 (LOC100192736), mRNA	A2ZVY5	249	5e-77	Zinc finger CCCH domain-containing protein 9	GO:0061158|3'-UTR-mediated mRNA destabilization;	GO:0005829|cytosol;	GO:0003677|DNA binding;GO:0046872|metal ion binding;GO:0003730|mRNA 3'-UTR binding;	.	.
Zm00001d039615	6.64337	1.41739e-06	8.6906e-06	up	yes	Zm00001d039615	protein_coding	chr3:9134058-9135428:+	gi|670385630|ref|XP_008673628.1|	2241	0	PREDICTED: 3'-N-debenzoyl-2'-deoxytaxol N-benzoyltransferase-like [Zea mays]	gi|54653667|gb|BT018886.1|	1338	0	Zea mays clone EL01T0205E01.d mRNA sequence	Q8LL69	169	2e-45	3'-N-debenzoyl-2'-deoxytaxol N-benzoyltransferase	GO:0042617|paclitaxel biosynthetic process;	.	GO:0016747|transferase activity, transferring acyl groups other than amino-acyl groups;	.	.
Zm00001d006343	6.61676	2.46775e-07	1.67943e-06	up	yes	Zm00001d006343	protein_coding	chr2:205076861-205080041:-	gi|670378964|ref|XP_008670381.1|	541	3e-57	PREDICTED: extensin-like isoform X1 [Zea mays]	gi|195614083|gb|EU956754.1|	1990	0	Zea mays clone 1572677 mRNA sequence	Q9FJU9	98.6	3e-20	Glucan endo-1,3-beta-glucosidase 13	GO:0005975|carbohydrate metabolic process;GO:0071555|cell wall organization;GO:0006952|defense response;	GO:0031225|anchored component of membrane;GO:0046658|anchored component of plasma membrane;GO:0005576|extracellular region;GO:0009505|plant-type cell wall;GO:0005886|plasma membrane;	GO:0042973|glucan endo-1,3-beta-D-glucosidase activity;GO:0004553|hydrolase activity, hydrolyzing O-glycosyl compounds;GO:0030247|polysaccharide binding;	.	.
Zm00001d016098	6.57016	9.78869e-06	5.26958e-05	up	yes	Zm00001d016098	protein_coding	chr5:144501076-144502820:-	gi|413936499|gb|AFW71050.1|	1161	4e-156	hypothetical protein ZEAMMB73_759750 [Zea mays]	gi|195607543|gb|EU953484.1|	1030	0	Zea mays clone 1421445 hypothetical protein mRNA, complete cds	.	.	.	.	.	.	.	.	.
Zm00001d045463	6.55536	5.15917e-36	4.03665e-34	up	yes	Zm00001d045463	protein_coding	chr9:23151861-23156737:-	gi|33321040|gb|AAQ06284.1|	1283	2e-167	putative NAM (no apical meristem) protein [Zea mays]	gi|293332696|ref|NM_001175770.1|	2085	0	Zea mays uncharacterized LOC100383099 (LOC100383099), mRNA	Q84WP6	243	3e-71	NAC domain-containing protein 43	GO:0010047|fruit dehiscence;GO:0009834|plant-type secondary cell wall biogenesis;GO:0045893|positive regulation of transcription, DNA-templated;GO:0006351|transcription, DNA-templated;	GO:0005634|nucleus;	GO:0003677|DNA binding;GO:0003700|transcription factor activity, sequence-specific DNA binding;	.	.
Zm00001d040787	6.54378	9.59042e-12	1.11655e-10	up	yes	Zm00001d040787	protein_coding	chr3:65889207-65889515:+	gi|670386692|ref|XP_008674030.1|	274	3e-29	PREDICTED: abscisic stress-ripening protein 2-like [Zea mays]	gi|242052918|ref|XM_002455560.1|	255	2e-130	Sorghum bicolor hypothetical protein, mRNA	Q08655	45.8	3e-06	Abscisic stress-ripening protein 1	GO:0006950|response to stress;	GO:0005634|nucleus;	.	.	.
Zm00001d042541	6.52844	3.23246e-266	4.07193e-262	up	yes	Zm00001d042541	protein_coding	chr3:171421717-171425401:+	gi|162461114|ref|NP_001105003.1|	4551	0	lipoxygenase [Zea mays]	gi|219886206|gb|BT054871.1|	2860	0	Zea mays full-length cDNA clone ZM_BFc0165N03 mRNA, complete cds	P29250	205	3e-54	Linoleate 9S-lipoxygenase 2	GO:0006633|fatty acid biosynthetic process;GO:0031408|oxylipin biosynthetic process;GO:0051707|response to other organism;GO:0009611|response to wounding;	GO:0005737|cytoplasm;	GO:0016165|linoleate 13S-lipoxygenase activity;GO:0046872|metal ion binding;	K15718	LOX1_5; linoleate 9S-lipoxygenase [EC:1.13.11.58]
Zm00001d020408	6.47647	9.08921e-17	1.70003e-15	up	yes	Zm00001d020408	protein_coding	chr7:111958019-111960818:+	gi|670423857|ref|XP_008652685.1|	1233	6e-161	PREDICTED: protein ODORANT1-like [Zea mays]	gi|293334552|ref|NM_001177101.1|	2163	0	Zea mays uncharacterized LOC100384599 (LOC100384599), mRNA	Q50EX6	243	4e-72	Protein ODORANT1	GO:0006355|regulation of transcription, DNA-templated;GO:0006351|transcription, DNA-templated;	GO:0005634|nucleus;	GO:0003677|DNA binding;	.	.
Zm00001d033369	6.43577	2.0009e-12	2.50301e-11	up	yes	Zm00001d033369	protein_coding	chr1:260633725-260634703:+	gi|414871923|tpg|DAA50480.1|	290	2e-29	TPA: gibberellin-regulated protein 1 [Zea mays]	gi|195620017|gb|EU959721.1|	726	0	Zea mays clone 219602 gibberellin-regulated protein 1 precursor, mRNA, complete cds	.	.	.	.	.	.	.	.	.
Zm00001d005889	6.43355	6.58154e-06	3.6459e-05	up	yes	Zm00001d005889	protein_coding	chr2:191792331-191795224:-	gi|414589665|tpg|DAA40236.1|	2671	0	TPA: putative cytochrome P450 superfamily protein [Zea mays]	gi|242049489|ref|XM_002462444.1|	745	0	Sorghum bicolor hypothetical protein, mRNA	Q0J185	769	0	Abscisic acid 8'-hydroxylase 3	GO:0046345|abscisic acid catabolic process;GO:0016132|brassinosteroid biosynthetic process;GO:0010268|brassinosteroid homeostasis;GO:0007275|multicellular organismal development;GO:0016125|sterol metabolic process;	GO:0016021|integral component of membrane;	GO:0010295|(+)-abscisic acid 8'-hydroxylase activity;GO:0020037|heme binding;GO:0005506|iron ion binding;	K09843	E1.14.13.93; (+)-abscisic acid 8'-hydroxylase [EC:1.14.13.93]
Zm00001d018751	6.34241	1.41598e-06	8.68619e-06	up	yes	Zm00001d018751	protein_coding	chr7:4195129-4197386:-	gi|414883474|tpg|DAA59488.1|	2270	0	TPA: hypothetical protein ZEAMMB73_156584 [Zea mays]	gi|219362636|ref|NM_001143148.1|	1806	0	Zea mays uncharacterized LOC100216745 (LOC100216745), mRNA	P92934	574	0	Amino acid permease 6	GO:0015810|aspartate transport;GO:0015827|tryptophan transport;	GO:0016021|integral component of membrane;GO:0005886|plasma membrane;	GO:0015172|acidic amino acid transmembrane transporter activity;GO:0015175|neutral amino acid transmembrane transporter activity;GO:0015293|symporter activity;	.	.
Zm00001d008793	6.3341	3.7783e-06	2.17628e-05	up	yes	Zm00001d008793	protein_coding	chr8:20528476-20529755:+	gi|223950467|gb|ACN29317.1|	686	3e-86	unknown [Zea mays]	gi|223950466|gb|BT064620.1|	965	0	Zea mays full-length cDNA clone ZM_BFc0191G11 mRNA, complete cds	Q8VWQ5	124	1e-32	Probable WRKY transcription factor 50	GO:0050832|defense response to fungus;GO:0009867|jasmonic acid mediated signaling pathway;GO:0006351|transcription, DNA-templated;	GO:0005634|nucleus;	GO:0043565|sequence-specific DNA binding;GO:0003700|transcription factor activity, sequence-specific DNA binding;	.	.
Zm00001d040026	6.31608	1.12471e-05	5.9907e-05	up	yes	Zm00001d040026	protein_coding	chr3:23369523-23371064:-	gi|308081293|ref|NP_001183624.1|	896	2e-115	hypothetical protein precursor [Zea mays]	gi|21207401|gb|AY104323.1|	1280	0	Zea mays PCO085485 mRNA sequence	P07679	62.4	2e-11	Bowman-Birk type trypsin inhibitor TI1	.	GO:0005576|extracellular region;	GO:0004867|serine-type endopeptidase inhibitor activity;	.	.
Zm00001d033516	6.31264	1.40155e-06	8.60606e-06	up	yes	Zm00001d033516	protein_coding	chr1:265277309-265278893:-	gi|226496149|ref|NP_001150618.1|	1711	0	flavonol 4-sulfotransferase [Zea mays]	gi|226496148|ref|NM_001157146.1|	1103	0	Zea mays flavonol 4-sulfotransferase (LOC100284251), mRNA	Q9FZ80	241	4e-73	Cytosolic sulfotransferase 17	GO:0019761|glucosinolate biosynthetic process;	GO:0005737|cytoplasm;	GO:0047364|desulfoglucosinolate sulfotransferase activity;	.	.
Zm00001d014168	6.28607	7.70881e-06	4.21933e-05	up	yes	Zm00001d014168	protein_coding	chr5:34952246-34956390:+	gi|670406587|ref|XP_008644844.1|	2243	0	PREDICTED: 3-ketoacyl-CoA synthase 19-like [Zea mays]	gi|195626789|gb|EU963107.1|	1723	0	Zea mays clone 257656 mRNA sequence	Q5XEP9	516	3e-175	3-ketoacyl-CoA synthase 2	GO:0006633|fatty acid biosynthetic process;GO:0006970|response to osmotic stress;GO:0009611|response to wounding;GO:0010345|suberin biosynthetic process;	GO:0016021|integral component of membrane;	GO:0009922|fatty acid elongase activity;	K15397	KCS; 3-ketoacyl-CoA synthase [EC:2.3.1.199]
Zm00001d018729	6.25168	6.14464e-06	3.42117e-05	up	yes	Zm00001d018729	protein_coding	chr7:3195528-3196172:+	gi|195609080|gb|ACG26370.1|	135	2e-07	bZIP transcription factor family protein [Zea mays]	gi|195609079|gb|EU954252.1|	597	0	Zea mays clone 1460205 bZIP transcription factor family protein mRNA, complete cds	.	.	.	.	.	.	.	.	.
Zm00001d037232	6.24243	7.75098e-66	1.99263e-63	up	yes	Zm00001d037232	protein_coding	chr6:116994052-116996499:-	gi|212274447|ref|NP_001130462.1|	2956	0	ftsH6-Zea mays FtsH protease [Zea mays]	gi|195614111|gb|EU956768.1|	2313	0	Zea mays clone 1573151 FtsH6 - Zea mays FtsH protease mRNA, complete cds	Q67WJ2	931	0	ATP-dependent zinc metalloprotease FTSH 6, chloroplastic	GO:0010205|photoinhibition;GO:0010206|photosystem II repair;GO:0006508|proteolysis;GO:0010304|PSII associated light-harvesting complex II catabolic process;GO:0010027|thylakoid membrane organization;	GO:0009941|chloroplast envelope;GO:0009535|chloroplast thylakoid membrane;GO:0016021|integral component of membrane;	GO:0005524|ATP binding;GO:0004176|ATP-dependent peptidase activity;GO:0046872|metal ion binding;GO:0004222|metalloendopeptidase activity;GO:0008237|metallopeptidase activity;	.	.
Zm00001d019163	6.19335	1.72082e-63	4.01428e-61	up	yes	Zm00001d019163	protein_coding	chr7:19750770-19754324:+	gi|670421898|ref|XP_008651881.1|	3884	0	PREDICTED: alkaline alpha galactosidase 1 isoform X1 [Zea mays]	gi|226498743|ref|NM_001154078.1|	2765	0	Zea mays stachyose synthase (LOC100281159), mRNA	Q94A08	253	5e-71	Probable galactinol--sucrose galactosyltransferase 2	GO:0034484|raffinose catabolic process;GO:0080167|response to karrikin;GO:0006979|response to oxidative stress;	GO:0009506|plasmodesma;	GO:0052692|raffinose alpha-galactosidase activity;GO:0016757|transferase activity, transferring glycosyl groups;	K06617	E2.4.1.82; raffinose synthase [EC:2.4.1.82]
Zm00001d028750	6.18551	1.40297e-270	3.53463e-266	up	yes	Zm00001d028750	protein_coding	chr1:45286331-45290076:-	gi|212275181|ref|NP_001131014.1|	2899	0	asparagine synthetase3 [Zea mays]	gi|628601860|ref|NM_001291848.1|	2162	0	Zea mays uncharacterized LOC103164602 (LOC103164602), mRNA	Q10MX3	917	0	Asparagine synthetase [glutamine-hydrolyzing] 1	GO:0006529|asparagine biosynthetic process;GO:0006541|glutamine metabolic process;GO:0070981|L-asparagine biosynthetic process;GO:0009646|response to absence of light;	GO:0005829|cytosol;	GO:0004066|asparagine synthase (glutamine-hydrolyzing) activity;GO:0005524|ATP binding;GO:0042803|protein homodimerization activity;	.	.
Zm00001d040027	6.16429	7.93327e-31	4.27989e-29	up	yes	Zm00001d040027	protein_coding	chr3:23377488-23378234:-	gi|414876538|tpg|DAA53669.1|	447	1e-53	TPA: hypothetical protein ZEAMMB73_014864 [Zea mays]	gi|195636759|gb|EU965730.1|	589	0	Zea mays clone 288353 Bowman-Birk type wound-induced proteinase inhibitor WIP1 precursor, mRNA, complete cds	.	.	.	.	.	.	.	.	.
Zm00001d049660	6.15485	7.30392e-15	1.14651e-13	up	yes	Zm00001d049660	protein_coding	chr4:39000146-39002490:+	gi|413921426|gb|AFW61358.1|	1954	0	ACR8 [Zea mays]	gi|226510420|ref|NM_001158513.1|	1805	0	Zea mays ACR8 (LOC100285622), mRNA	Q5FPT6	55.1	2e-06	Bifunctional uridylyltransferase/uridylyl-removing enzyme	GO:0006807|nitrogen compound metabolic process;GO:0006808|regulation of nitrogen utilization;	.	GO:0008773|[protein-PII] uridylyltransferase activity;GO:0016597|amino acid binding;GO:0008081|phosphoric diester hydrolase activity;	K00990	glnD; [protein-PII] uridylyltransferase [EC:2.7.7.59]
Zm00001d048710	6.124	1.13621e-31	6.49106e-30	up	yes	Zm00001d048710	protein_coding	chr4:3837797-3839930:+	gi|670392224|ref|XP_008676485.1|	2256	0	PREDICTED: benzoxazinone synthesis2 isoform X1 [Zea mays]	gi|224030660|gb|BT067509.1|	2021	0	Zea mays full-length cDNA clone ZM_BFc0071E08 mRNA, complete cds	Q43257	855	0	indole-2-monooxygenase	.	GO:0016021|integral component of membrane;	GO:0020037|heme binding;GO:0036190|indole-2-monooxygenase activity;GO:0005506|iron ion binding;	K13223	BX2, CYP71C4; indole-2-monooxygenase [EC:1.14.13.137]
Zm00001d004357	6.06649	3.47399e-08	2.65465e-07	up	yes	Zm00001d004357	protein_coding	chr2:105975690-105979822:+	gi|414587998|tpg|DAA38569.1|	968	2e-120	TPA: putative protein phosphatase 2C family protein [Zea mays]	gi|54652463|gb|BT017682.1|	706	0	Zea mays clone EL01N0443F09.c mRNA sequence	Q7XP01	188	2e-50	Probable protein phosphatase 2C 37	.	.	GO:0046872|metal ion binding;GO:0004722|protein serine/threonine phosphatase activity;	.	.
Zm00001d024303	6.05697	2.80745e-05	0.000139206	up	yes	Zm00001d024303	protein_coding	chr10:62903387-62904298:+	gi|226494490|ref|NP_001147137.1|	287	3e-29	LOC100280744 precursor [Zea mays]	gi|189127529|gb|AY106425.2|	599	0	Zea mays PCO122672 mRNA sequence	P81008	94	3e-24	Defensin-like protein 1	GO:0050832|defense response to fungus;GO:0031640|killing of cells of other organism;	.	.	.	.
Zm00001d039639	6.05099	4.413e-05	0.000211698	up	yes	Zm00001d039639	protein_coding	chr3:9879223-9883575:-	gi|670385645|ref|XP_008673635.1|	1403	0	PREDICTED: root phototropism protein 3 [Zea mays]	gi|195613061|gb|EU956243.1|	1014	0	Zea mays clone 1559535 mRNA sequence	Q5KS50	103	1e-21	Coleoptile phototropism protein 1	GO:0009638|phototropism;GO:0016567|protein ubiquitination;	GO:0005886|plasma membrane;	.	.	.
Zm00001d043729	6.04977	9.53656e-29	4.44934e-27	up	yes	Zm00001d043729	protein_coding	chr3:208584372-208585516:+	gi|115439433|ref|NP_001043996.1|	536	4e-64	Os01g0702700 [Oryza sativa Japonica Group]	gi|226491036|ref|NM_001155516.1|	421	0	Zea mays myb-related protein Hv33 (LOC100282608), mRNA	P20027	123	6e-32	Myb-related protein Hv33	GO:0006355|regulation of transcription, DNA-templated;GO:0006351|transcription, DNA-templated;	GO:0005634|nucleus;	GO:0003677|DNA binding;	.	.
Zm00001d052168	6.04013	2.28612e-05	0.000115516	up	yes	Zm00001d052168	protein_coding	chr4:181566692-181568615:-	gi|670398484|ref|XP_008679283.1|	2771	0	PREDICTED: galactoside 2-alpha-L-fucosyltransferase-like [Zea mays]	gi|242063177|ref|XM_002452833.1|	1314	0	Sorghum bicolor hypothetical protein, mRNA	Q9M5Q1	523	6e-178	Galactoside 2-alpha-L-fucosyltransferase	GO:0042546|cell wall biogenesis;GO:0071555|cell wall organization;GO:0006486|protein glycosylation;	GO:0032580|Golgi cisterna membrane;GO:0016021|integral component of membrane;	GO:0008107|galactoside 2-alpha-L-fucosyltransferase activity;	.	.
Zm00001d048709	6.01407	9.96593e-156	3.13852e-152	up	yes	BX1	protein_coding	chr4:3833330-3835353:+	gi|413920277|gb|AFW60209.1|	1491	0	benzoxazinless1 [Zea mays]	gi|223950048|gb|BT064411.1|	1483	0	Zea mays full-length cDNA clone ZM_BFc0166N05 mRNA, complete cds	P42390	568	0	Indole-3-glycerol phosphate lyase, chloroplastic	GO:0008652|cellular amino acid biosynthetic process;	GO:0009507|chloroplast;	GO:0033984|indole-3-glycerol-phosphate lyase activity;GO:0004834|tryptophan synthase activity;	K13222	BX1, IGL; indole-3-glycerol-phosphate lyase [EC:4.1.2.8]
Zm00001d045988	6.00924	0.000242414	0.00100782	up	yes	Zm00001d045988	protein_coding	chr9:52802775-52803272:-	gi|226503851|ref|NP_001152686.1|	393	2e-45	LOC100286327 [Zea mays]	gi|189127430|gb|AY105760.2|	498	0	Zea mays PCO070107 mRNA sequence	.	.	.	.	.	.	.	.	.
Zm00001d015665	5.97295	3.42057e-05	0.000167433	up	yes	Zm00001d015665	protein_coding	chr5:104213019-104220553:-	gi|670403605|ref|XP_008643437.1|	2524	0	PREDICTED: uncharacterized protein LOC100279229 isoform X1 [Zea mays]	gi|242064327|ref|XM_002453408.1|	1648	0	Sorghum bicolor hypothetical protein, mRNA	Q5QIT3	444	4e-149	Serine/threonine protein phosphatase 2A regulatory subunit B''beta	.	GO:0005737|cytoplasm;GO:0005634|nucleus;	GO:0005509|calcium ion binding;	K11583	PPP2R3; serine/threonine-protein phosphatase 2A regulatory subunit B''
Zm00001d006796	5.96652	8.39052e-06	4.56864e-05	up	yes	Zm00001d006796	protein_coding	chr2:216891193-216892807:+	gi|414590803|tpg|DAA41374.1|	1556	0	TPA: general stress protein 39Short-chain dehydrogenase/reductase SDR family protein [Zea mays]	gi|269969482|gb|GU180090.1|	1345	0	Zea mays short-chain dehydrogenase/reductase SDR family protein mRNA, complete cds	Q75KH3	467	2e-161	Glucose and ribitol dehydrogenase homolog	.	.	GO:0016491|oxidoreductase activity;	.	.
Zm00001d029679	5.96195	3.43975e-05	0.000168274	up	yes	Zm00001d029679	protein_coding	chr1:82474257-82474886:+	gi|670364036|ref|XP_008657683.1|	568	2e-70	PREDICTED: ethylene-responsive transcription factor ERF027-like [Zea mays]	gi|242040462|ref|XM_002467581.1|	258	9e-132	Sorghum bicolor hypothetical protein, mRNA	Q9SJR0	72	3e-14	Ethylene-responsive transcription factor ERF024	GO:0050832|defense response to fungus;GO:0009873|ethylene-activated signaling pathway;GO:0006351|transcription, DNA-templated;	GO:0005634|nucleus;	GO:0003677|DNA binding;GO:0003700|transcription factor activity, sequence-specific DNA binding;	.	.
Zm00001d039977	5.95021	7.23438e-05	0.000335659	up	yes	Zm00001d039977	protein_coding	chr3:21462332-21463135:-	gi|670385959|ref|XP_008673755.1|	779	2e-100	PREDICTED: zinc finger protein STAMENLESS 1-like [Zea mays]	gi|242056562|ref|XM_002457382.1|	481	0	Sorghum bicolor hypothetical protein, mRNA	Q39265	74.3	8e-15	Zinc finger protein 6	GO:0009736|cytokinin-activated signaling pathway;GO:0009740|gibberellic acid mediated signaling pathway;GO:0007275|multicellular organismal development;GO:0006355|regulation of transcription, DNA-templated;GO:0006351|transcription, DNA-templated;GO:0010026|trichome differentiation;	GO:0022626|cytosolic ribosome;	GO:0046872|metal ion binding;GO:0003700|transcription factor activity, sequence-specific DNA binding;GO:0044212|transcription regulatory region DNA binding;	.	.
Zm00001d033423	5.90037	8.66675e-11	9.0677e-10	up	yes	Zm00001d033423	protein_coding	chr1:262653205-262655634:-	gi|226496165|ref|NP_001148381.1|	1994	0	glucan endo-1,3-beta-glucosidase 7 precursor [Zea mays]	gi|226496164|ref|NM_001154909.1|	1808	0	Zea mays glucan endo-1,3-beta-glucosidase 7 (LOC100281994), mRNA	Q94G86	53.5	7e-07	Glucan endo-1,3-beta-D-glucosidase	GO:0006076|(1->3)-beta-D-glucan catabolic process;	GO:0005576|extracellular region;	GO:0042973|glucan endo-1,3-beta-D-glucosidase activity;GO:0042803|protein homodimerization activity;	.	.
Zm00001d005890	5.88328	7.97529e-05	0.000367263	up	yes	Zm00001d005890	protein_coding	chr2:191852046-191853897:+	gi|296784634|gb|ADH43281.1|	2262	0	alpha amylase [Zea mays]	gi|194708679|gb|BT043419.1|	1575	0	Zea mays full-length cDNA clone ZM_BFc0183L03 mRNA, complete cds	P27937	786	0	Alpha-amylase isozyme 3B	GO:0005983|starch catabolic process;GO:0005987|sucrose catabolic process;	.	GO:0004556|alpha-amylase activity;GO:0005509|calcium ion binding;	K01176	E3.2.1.1, amyA, malS; alpha-amylase [EC:3.2.1.1]
Zm00001d006476	5.81906	1.1826e-12	1.5209e-11	up	yes	Zm00001d006476	protein_coding	chr2:209512508-209518574:+	gi|670379124|ref|XP_008670445.1|	4838	0	PREDICTED: putative aconitate hydratase, cytoplasmic isoform X2 [Zea mays]	gi|242045787|ref|XM_002460720.1|	2522	0	Sorghum bicolor hypothetical protein, mRNA	Q6YZX6	84.7	0	Putative aconitate hydratase, cytoplasmic	GO:0006097|glyoxylate cycle;	GO:0005737|cytoplasm;	GO:0051539|4 iron, 4 sulfur cluster binding;GO:0003994|aconitate hydratase activity;GO:0046872|metal ion binding;	.	.
Zm00001d040785	5.81905	5.79881e-05	0.000273382	up	yes	Zm00001d040785	protein_coding	chr3:65868063-65868371:+	gi|670391070|ref|XP_008675867.1|	274	3e-29	PREDICTED: abscisic stress-ripening protein 2-like [Zea mays]	gi|242052918|ref|XM_002455560.1|	252	9e-129	Sorghum bicolor hypothetical protein, mRNA	P37219	48.1	5e-07	Abscisic stress-ripening protein 2	GO:0006950|response to stress;	.	.	.	.
Zm00001d021035	5.78807	0.000109429	0.000490647	up	yes	Zm00001d021035	protein_coding	chr7:141008297-141008939:+	gi|414886174|tpg|DAA62188.1|	275	4e-36	TPA: hypothetical protein ZEAMMB73_205807 [Zea mays]	gi|238014747|gb|BT088056.1|	94	8e-41	Zea mays full-length cDNA clone ZM_BFb0381E20 mRNA, complete cds	.	.	.	.	.	.	.	.	.
Zm00001d046235	5.78561	1.5583e-05	8.07815e-05	up	yes	Zm00001d046235	protein_coding	chr9:74050935-74055719:+	gi|226491730|ref|NP_001149517.1|	2336	0	amino acid permease 1 [Zea mays]	gi|194708061|gb|BT043110.1|	1752	0	Zea mays full-length cDNA clone ZM_BFc0099C14 mRNA, complete cds	Q42400	533	0	Amino acid permease 1	GO:0043090|amino acid import;GO:0015808|L-alanine transport;GO:0098712|L-glutamate import across plasma membrane;GO:0009624|response to nematode;	GO:0016021|integral component of membrane;GO:0005886|plasma membrane;	GO:0015171|amino acid transmembrane transporter activity;GO:0015180|L-alanine transmembrane transporter activity;GO:0005313|L-glutamate transmembrane transporter activity;GO:0015186|L-glutamine transmembrane transporter activity;GO:0015193|L-proline transmembrane transporter activity;GO:0015194|L-serine transmembrane transporter activity;GO:0015293|symporter activity;	.	.
Zm00001d050308	5.7831	2.45052e-07	1.66906e-06	up	yes	Zm00001d050308	protein_coding	chr4:80306469-80308553:+	gi|670396629|ref|XP_008678559.1|	2861	0	PREDICTED: LOW QUALITY PROTEIN: U-box domain-containing protein 18-like [Zea mays]	gi|514795962|ref|XM_004973375.1|	1138	0	PREDICTED: Setaria italica U-box domain-containing protein 19-like (LOC101767769), mRNA	O80742	303	1e-90	U-box domain-containing protein 19	GO:0010029|regulation of seed germination;	GO:0005737|cytoplasm;GO:0005634|nucleus;	GO:0016874|ligase activity;GO:0004842|ubiquitin-protein transferase activity;	.	.
Zm00001d016590	5.78185	8.98974e-17	1.68518e-15	up	yes	Zm00001d016590	protein_coding	chr5:168752444-168755159:+	gi|413937012|gb|AFW71563.1|	1104	4e-146	hypothetical protein ZEAMMB73_472818 [Zea mays]	gi|226491164|ref|NM_001153137.1|	1137	0	Zea mays uncharacterized LOC100280206 (LOC100280206), mRNA	A2X5B4	323	6e-106	Bidirectional sugar transporter SWEET15	.	GO:0005887|integral component of plasma membrane;	GO:0051119|sugar transmembrane transporter activity;	.	.
Zm00001d004346	5.75037	3.91923e-45	4.74717e-43	up	yes	Zm00001d004346	protein_coding	chr2:105323098-105324456:-	gi|212722702|ref|NP_001132659.1|	1929	0	uncharacterized protein LOC100194135 [Zea mays]	gi|21207464|gb|AY104386.1|	1239	0	Zea mays PCO096835 mRNA sequence	Q66S17	70.5	5e-12	Natterin-3	.	GO:0005576|extracellular region;	GO:0016787|hydrolase activity;	.	.
Zm00001d012296	5.73585	1.99524e-12	2.49717e-11	up	yes	Zm00001d012296	protein_coding	chr8:172051538-172056127:-	gi|195659033|gb|ACG48984.1|	1334	1e-176	ABA response element binding factor [Zea mays]	gi|226498865|ref|NM_001158043.1|	1878	0	Zea mays ABA response element binding factor (LOC100285149), mRNA	Q9M7Q5	110	8e-25	ABSCISIC ACID-INSENSITIVE 5-like protein 4	GO:0009738|abscisic acid-activated signaling pathway;GO:0006351|transcription, DNA-templated;	GO:0005634|nucleus;	GO:0043565|sequence-specific DNA binding;GO:0003700|transcription factor activity, sequence-specific DNA binding;	K14432	ABF; ABA responsive element binding factor
Zm00001d043302	5.715	0.000378386	0.00150577	up	yes	Zm00001d043302	protein_coding	chr3:195189435-195191634:+	gi|414880278|tpg|DAA57409.1|	1689	0	TPA: homocysteine S-methyltransferase 4 [Zea mays]	gi|195593067|gb|EU940713.1|	1193	0	Zea mays clone 1060816 mRNA sequence	Q9FUM7	391	6e-177	Homocysteine S-methyltransferase 4	GO:0009086|methionine biosynthetic process;	.	GO:0046872|metal ion binding;GO:0008168|methyltransferase activity;	K00547	mmuM; homocysteine S-methyltransferase [EC:2.1.1.10]
Zm00001d052179	5.68948	0.000143387	0.000625433	up	yes	Zm00001d052179	protein_coding	chr4:181786055-181787263:+	gi|670401620|ref|XP_008680668.1|	1605	0	PREDICTED: uncharacterized protein LOC103655745 [Zea mays]	gi|242066601|ref|XM_002454545.1|	624	0	Sorghum bicolor hypothetical protein, mRNA	.	.	.	.	.	.	.	.	.
Zm00001d040786	5.66214	0.000149405	0.000649209	up	yes	Zm00001d040786	protein_coding	chr3:65871460-65871780:+	gi|414877399|tpg|DAA54530.1|	362	2e-42	TPA: hypothetical protein ZEAMMB73_155049 [Zea mays]	gi|242052918|ref|XM_002455560.1|	237	2e-120	Sorghum bicolor hypothetical protein, mRNA	Q08655	56.2	3e-10	Abscisic stress-ripening protein 1	GO:0006950|response to stress;	GO:0005634|nucleus;	.	.	.
Zm00001d042810	5.65688	4.18302e-26	1.64154e-24	up	yes	Zm00001d042810	protein_coding	chr3:180845237-180851422:-	gi|293335369|ref|NP_001168873.1|	2625	0	uncharacterized protein LOC100382678 [Zea mays]	gi|293335368|ref|NM_001175402.1|	1955	0	Zea mays uncharacterized LOC100382678 (LOC100382678), mRNA	O89033	180	1e-47	Cell division control protein 6 homolog	GO:0051301|cell division;GO:0006270|DNA replication initiation;GO:0033314|mitotic DNA replication checkpoint;GO:0007067|mitotic nuclear division;GO:0036289|peptidyl-serine autophosphorylation;GO:1990443|peptidyl-threonine autophosphorylation;GO:1903468|positive regulation of DNA replication initiation;GO:0001934|positive regulation of protein phosphorylation;	GO:0000790|nuclear chromatin;GO:0005634|nucleus;	GO:0005524|ATP binding;GO:0004674|protein serine/threonine kinase activity;	K02213	CDC6; cell division control protein 6
Zm00001d053050	5.65343	0.000135097	0.000592141	up	yes	Zm00001d053050	protein_coding	chr4:210625114-210626541:+	gi|413925486|gb|AFW65418.1|	1565	0	hypothetical protein ZEAMMB73_370543 [Zea mays]	gi|525342957|ref|NM_001279890.1|	1172	0	Zea mays uncharacterized LOC101061013 (LOC101061013), mRNA	Q84TH5	317	1e-99	ABC transporter G family member 25	GO:0080168|abscisic acid transport;GO:0009737|response to abscisic acid;	GO:0016021|integral component of membrane;GO:0005886|plasma membrane;	GO:0005524|ATP binding;GO:0042626|ATPase activity, coupled to transmembrane movement of substances;	.	.
Zm00001d051420	5.62704	7.32258e-91	4.49964e-88	up	yes	Zm00001d051420	protein_coding	chr4:157872166-157873662:-	gi|162461133|ref|NP_001105327.1|	582	5e-68	dehydrin [Zea mays]	gi|162461132|ref|NM_001111857.1|	1265	0	Zea mays dehydrin (dhn2), mRNA	P46524	103	1e-23	Dehydrin COR410	GO:0006950|response to stress;GO:0009415|response to water;	.	.	.	.
Zm00001d008983	5.62532	4.70617e-163	2.37134e-159	up	yes	Zm00001d008983	protein_coding	chr8:28561971-28568265:-	gi|670429977|ref|XP_008655793.1|	3812	0	PREDICTED: uncharacterized protein LOC103634999 [Zea mays]	gi|242051510|ref|XM_002454856.1|	2294	0	Sorghum bicolor hypothetical protein, mRNA	Q9P7J5	233	1e-67	Uncharacterized AAA domain-containing protein C24B10.10c	GO:0031122|cytoplasmic microtubule organization;GO:0045041|protein import into mitochondrial intermembrane space;	GO:0005741|mitochondrial outer membrane;GO:0005739|mitochondrion;GO:0005634|nucleus;	GO:0005524|ATP binding;GO:0016887|ATPase activity;GO:0008568|microtubule-severing ATPase activity;	.	.
Zm00001d041844	5.61548	3.38085e-15	5.54899e-14	up	yes	Zm00001d041844	protein_coding	chr3:140388867-140393504:+	gi|670387781|ref|XP_008674424.1|	4901	0	PREDICTED: probable methyltransferase PMT26 [Zea mays]	gi|242084979|ref|XM_002442870.1|	1645	0	Sorghum bicolor hypothetical protein, mRNA	Q8L7V3	652	0	Probable methyltransferase PMT26	GO:0032259|methylation;	GO:0005768|endosome;GO:0005794|Golgi apparatus;GO:0000139|Golgi membrane;GO:0016021|integral component of membrane;GO:0005802|trans-Golgi network;GO:0005774|vacuolar membrane;	GO:0008757|S-adenosylmethionine-dependent methyltransferase activity;	.	.
Zm00001d035560	5.61092	0.000261424	0.00107866	up	yes	Zm00001d035560	protein_coding	chr6:33142628-33144237:+	gi|212275039|ref|NP_001130049.1|	1510	0	jasmonate-induced protein [Zea mays]	gi|212275038|ref|NM_001136577.1|	1234	0	Zea mays jasmonate-induced protein (LOC100191141), mRNA	A2WPN7	62.8	3e-11	Salt stress-induced protein	.	.	GO:0030246|carbohydrate binding;	.	.
Zm00001d022467	5.59426	0.000257077	0.00106282	up	yes	Zm00001d022467	protein_coding	chr7:178218340-178219782:+	gi|414888074|tpg|DAA64088.1|	2098	0	TPA: anthocyanidin 3-O-glucosyltransferase [Zea mays]	gi|226494220|ref|NM_001153796.1|	1440	0	Zea mays anthocyanidin 3-O-glucosyltransferase (LOC100280876), mRNA	F8WKW8	275	4e-85	Beta-D-glucosyl crocetin beta-1,6-glucosyltransferase	GO:0008152|metabolic process;	.	GO:0016758|transferase activity, transferring hexosyl groups;	.	.
Zm00001d003730	5.56551	0.000295786	0.00120524	up	yes	H3C2	protein_coding	chr2:56683255-56683907:-	gi|670376446|ref|XP_008669428.1|	649	1e-82	PREDICTED: histone H3.2-like [Zea mays]	gi|195616453|gb|EU957939.1|	530	0	Zea mays clone 1634502 histone H3 mRNA, complete cds	P68428	178	2e-55	Histone H3.2	.	GO:0000786|nucleosome;GO:0005634|nucleus;	GO:0003677|DNA binding;	.	.
Zm00001d010840	5.55969	2.11883e-33	1.36876e-31	up	yes	Zm00001d010840	protein_coding	chr8:129739531-129743950:-	gi|413949936|gb|AFW82585.1|	2438	0	hypothetical protein ZEAMMB73_336603 [Zea mays]	gi|391415079|gb|BT063677.2|	1995	0	Zea mays full-length cDNA clone ZM_BFc0093I05 mRNA, complete cds	.	.	.	.	.	.	.	.	.
Zm00001d048690	5.5467	4.3716e-05	0.000210027	up	yes	Zm00001d048690	protein_coding	chr4:3346373-3347902:+	gi|670394931|ref|XP_008677899.1|	1911	0	PREDICTED: serine carboxypeptidase-like 50 [Zea mays]	gi|242069340|ref|XM_002449902.1|	294	2e-151	Sorghum bicolor hypothetical protein, mRNA	Q9M9Q6	259	1e-78	Serine carboxypeptidase-like 50	.	GO:0005576|extracellular region;GO:0005773|vacuole;	GO:0004185|serine-type carboxypeptidase activity;	K09645	CPVL; vitellogenic carboxypeptidase-like protein [EC:3.4.16.-]
Zm00001d025055	5.53201	9.34316e-92	6.03568e-89	up	yes	Zm00001d025055	protein_coding	chr10:101885723-101890901:+	gi|670445614|ref|XP_008663080.1|	1233	1e-160	PREDICTED: probable protein phosphatase 2C 37 [Zea mays]	gi|54652463|gb|BT017682.1|	313	8e-162	Zea mays clone EL01N0443F09.c mRNA sequence	Q7XP01	257	4e-76	Probable protein phosphatase 2C 37	.	.	GO:0046872|metal ion binding;GO:0004722|protein serine/threonine phosphatase activity;	.	.
Zm00001d039935	5.49401	6.05944e-05	0.000284657	up	yes	Zm00001d039935	protein_coding	chr3:19868724-19869483:+	gi|414876446|tpg|DAA53577.1|	525	3e-66	TPA: hypothetical protein ZEAMMB73_848426 [Zea mays]	gi|195605651|gb|EU952538.1|	414	0	Zea mays clone 1283482 16.9 kDa class I heat shock protein 1 mRNA, complete cds	P27777	170	5e-53	16.9 kDa class I heat shock protein 1	GO:0051259|protein oligomerization;GO:0009408|response to heat;	GO:0005737|cytoplasm;	.	K13993	HSP20; HSP20 family protein
Zm00001d049989	5.47677	0.000630566	0.00238859	up	yes	Zm00001d049989	protein_coding	chr4:57539440-57542819:-	gi|670396298|ref|XP_008678444.1|	2111	0	PREDICTED: benzyl alcohol O-benzoyltransferase-like [Zea mays]	gi|525344447|ref|NM_001279749.1|	1107	0	Zea mays 10-deacetylbaccatin III 10-O-acetyltransferase (LOC101027176), mRNA	Q8GT20	525	0	Benzyl alcohol O-benzoyltransferase	.	.	GO:0016747|transferase activity, transferring acyl groups other than amino-acyl groups;	.	.
Zm00001d028778	5.45944	0.000334656	0.00135053	up	yes	Zm00001d028778	protein_coding	chr1:46192688-46194446:+	gi|670363090|ref|XP_008654598.1|	976	2e-126	PREDICTED: glycine-rich cell wall structural protein 1.0-like [Zea mays]	gi|194704301|gb|BT041230.1|	624	0	Zea mays full-length cDNA clone ZM_BFc0190H21 mRNA, complete cds	.	.	.	.	.	.	.	.	.
Zm00001d016001	5.45752	0.000398146	0.00157619	up	yes	Zm00001d016001	protein_coding	chr5:138743751-138746834:-	gi|670408293|ref|XP_008645515.1|	2582	0	PREDICTED: rop guanine nucleotide exchange factor 10-like [Zea mays]	gi|219363200|ref|NM_001143246.1|	1383	0	Zea mays uncharacterized LOC100216854 (LOC100216854), mRNA	Q9M811	484	2e-159	Rop guanine nucleotide exchange factor 11	.	GO:0005737|cytoplasm;	GO:0005089|Rho guanyl-nucleotide exchange factor activity;	K10418	DYNLL; dynein light chain LC8-type
Zm00001d029778	5.41881	3.72654e-21	1.04202e-19	up	yes	Zm00001d029778	protein_coding	chr1:86529694-86530424:+	gi|162464357|ref|NP_001105499.1|	304	4e-32	EC protein homolog [Zea mays]	gi|195597678|gb|EU945324.1|	567	0	Zea mays clone 258534 mRNA sequence	P43401	121	2e-33	EC protein homolog	.	.	GO:0008270|zinc ion binding;	.	.
Zm00001d049561	5.41582	0.000109071	0.000489305	up	yes	Zm00001d049561	protein_coding	chr4:35298252-35298566:+	gi|226532986|ref|NP_001144883.1|	164	7e-13	hypothetical protein [Zea mays]	gi|226532985|ref|NM_001151411.1|	315	9e-164	Zea mays hypothetical protein (LOC100277984), mRNA	.	.	.	.	.	.	.	.	.
Zm00001d029052	5.40655	8.0083e-05	0.00036842	up	yes	Zm00001d029052	protein_coding	chr1:56147717-56148196:-	gi|226497146|ref|NP_001142521.1|	386	2e-44	uncharacterized protein LOC100274759 [Zea mays]	gi|226497145|ref|NM_001149049.1|	480	0	Zea mays hypothetical protein (LOC100274759), mRNA	.	.	.	.	.	.	.	.	.
Zm00001d041309	5.39735	0.00144386	0.00501401	up	yes	Zm00001d041309	protein_coding	chr3:111440781-111443015:-	gi|670386895|ref|XP_008674097.1|	3363	0	PREDICTED: putative cyclic nucleotide-gated ion channel 9 [Zea mays]	gi|242084259|ref|XM_002442510.1|	1921	0	Sorghum bicolor hypothetical protein, mRNA	Q8RWS9	813	0	Probable cyclic nucleotide-gated ion channel 5	GO:0042391|regulation of membrane potential;	GO:0005887|integral component of plasma membrane;GO:0016020|membrane;GO:0005886|plasma membrane;	GO:0005262|calcium channel activity;GO:0030552|cAMP binding;GO:0030553|cGMP binding;GO:0005223|intracellular cGMP activated cation channel activity;GO:0005249|voltage-gated potassium channel activity;	K05391	CNGF; cyclic nucleotide gated channel, other eukaryote
Zm00001d048176	5.39682	0.00133867	0.00468555	up	yes	Zm00001d048176	protein_coding	chr9:151547408-151550218:-	gi|670440305|ref|XP_008660447.1|	1747	0	PREDICTED: globulin-1 S allele-like [Zea mays]	gi|85540288|gb|BT024037.1|	1605	0	Zea mays clone EL01N0427C11 mRNA sequence	P15590	68.2	1e-10	Globulin-1 S allele	.	.	GO:0045735|nutrient reservoir activity;	.	.
Zm00001d025823	5.36269	0.000509979	0.00197334	up	yes	Zm00001d025823	protein_coding	chr10:130739138-130741408:-	gi|670448014|ref|XP_008664226.1|	1049	9e-140	PREDICTED: myb-related protein 330-like [Zea mays]	gi|514806536|ref|XM_004978069.1|	360	0	PREDICTED: Setaria italica transcription repressor MYB6-like (LOC101772233), mRNA	P81391	160	1e-45	Myb-related protein 305	GO:0006355|regulation of transcription, DNA-templated;GO:0006351|transcription, DNA-templated;	GO:0005634|nucleus;	GO:0003677|DNA binding;	.	.
Zm00001d033231	5.36172	7.88216e-127	1.52756e-123	up	yes	Zm00001d033231	protein_coding	chr1:255266246-255275500:+	gi|226506340|ref|NP_001148569.1|	1465	0	beta-expansin 4 precursor [Zea mays]	gi|226506339|ref|NM_001155097.1|	1482	0	Zea mays beta-expansin 4 (LOC100282185), mRNA	Q10G40	326	1e-101	Expansin-B12	GO:0071555|cell wall organization;GO:0019953|sexual reproduction;	GO:0005618|cell wall;GO:0005576|extracellular region;GO:0016020|membrane;	.	.	.
Zm00001d007395	5.35204	4.11024e-37	3.37308e-35	up	yes	Zm00001d007395	protein_coding	chr2:230685598-230692435:-	gi|670379915|ref|XP_008670756.1|	2533	0	PREDICTED: probable indole-3-acetic acid-amido synthetase GH3.13 [Zea mays]	gi|242068644|ref|XM_002449554.1|	1088	0	Sorghum bicolor hypothetical protein, mRNA	Q9FZ87	654	0	Indole-3-acetic acid-amido synthetase GH3.17	GO:0010252|auxin homeostasis;GO:0009733|response to auxin;	GO:0005737|cytoplasm;GO:0005634|nucleus;	GO:0010279|indole-3-acetic acid amido synthetase activity;	K14487	GH3; auxin responsive GH3 gene family
Zm00001d025753	5.344	8.69231e-05	0.000396944	up	yes	Zm00001d025753	protein_coding	chr10:128400712-128402032:-	gi|223947367|gb|ACN27767.1|	1395	0	unknown [Zea mays]	gi|223947366|gb|BT063070.1|	1155	0	Zea mays full-length cDNA clone ZM_BFc0022A01 mRNA, complete cds	P29023	499	3e-176	Endochitinase B (Fragment)	GO:0016998|cell wall macromolecule catabolic process;GO:0006032|chitin catabolic process;GO:0006952|defense response;GO:0000272|polysaccharide catabolic process;	.	GO:0008061|chitin binding;GO:0004568|chitinase activity;	.	.
Zm00001d020627	5.3358	4.67908e-61	9.82373e-59	up	yes	Zm00001d020627	protein_coding	chr7:125486269-125489055:+	gi|194690084|gb|ACF79126.1|	3522	0	unknown [Zea mays]	gi|212274322|ref|NM_001137303.1|	2465	0	Zea mays uncharacterized LOC100191879 (LOC100191879), mRNA	O65351	682	0	Subtilisin-like protease SBT1.7	GO:0080001|mucilage extrusion from seed coat;GO:0048359|mucilage metabolic process involved in seed coat development;GO:0010214|seed coat development;	GO:0048046|apoplast;GO:0005618|cell wall;GO:0005576|extracellular region;GO:0009505|plant-type cell wall;	GO:0004252|serine-type endopeptidase activity;	.	.
Zm00001d026253	5.332	5.58923e-136	1.40815e-132	up	yes	Zm00001d026253	protein_coding	chr10:142057742-142080822:-	gi|670446726|ref|XP_008663567.1|	5253	0	PREDICTED: calcium-transporting ATPase 8, plasma membrane-type-like isoform X1 [Zea mays]	gi|242077089|ref|XM_002448436.1|	2824	0	Sorghum bicolor hypothetical protein, mRNA	Q9LF79	151	1e-35	Calcium-transporting ATPase 8, plasma membrane-type	.	GO:0005887|integral component of plasma membrane;GO:0043231|intracellular membrane-bounded organelle;	GO:0005524|ATP binding;GO:0005388|calcium-transporting ATPase activity;GO:0046872|metal ion binding;	K01537	E3.6.3.8; Ca2+-transporting ATPase [EC:3.6.3.8]
Zm00001d017989	5.32799	5.17303e-18	1.08427e-16	up	yes	Zm00001d017989	protein_coding	chr5:211463522-211465214:-	gi|670410143|ref|XP_008646234.1|	1753	0	PREDICTED: GDSL esterase/lipase At5g55050-like [Zea mays]	gi|239799593|gb|AC217319.3|	948	0	Zea mays BAC clone ZMMBBb-86E19 from chromosome 5, complete sequence	Q9FIA1	189	3e-53	GDSL esterase/lipase At5g55050	GO:0016042|lipid catabolic process;	GO:0005576|extracellular region;	GO:0016298|lipase activity;	.	.
Zm00001d006915	5.31154	0.000902613	0.00328618	up	yes	Zm00001d006915	protein_coding	chr2:219302995-219303417:-	gi|414590947|tpg|DAA41518.1|	599	3e-77	TPA: putative bifunctional inhibitor/LTP/seed storage protein family [Zea mays]	gi|226503959|ref|NM_001158543.1|	324	1e-168	Zea mays lipid binding protein (LOC100285652), mRNA	Q6ASY2	77	1e-16	Non-specific lipid transfer protein-like 1	.	GO:0032578|aleurone grain membrane;GO:0031225|anchored component of membrane;GO:0005773|vacuole;	GO:0008289|lipid binding;GO:0008233|peptidase activity;	.	.
Zm00001d018474	5.25261	0.000961409	0.00347963	up	yes	Zm00001d018474	protein_coding	chr5:221423120-221424916:-	gi|670404291|ref|XP_008643799.1|	1831	0	PREDICTED: anther-specific proline-rich protein APG isoform X1 [Zea mays]	gi|194707243|gb|BT042701.1|	1418	0	Zea mays full-length cDNA clone ZM_BFc0014E05 mRNA, complete cds	Q8LB81	216	6e-65	GDSL esterase/lipase At5g33370	GO:0016042|lipid catabolic process;	GO:0005576|extracellular region;	GO:0016788|hydrolase activity, acting on ester bonds;	.	.
Zm00001d033447	5.24172	0.000940682	0.00341246	up	yes	Zm00001d033447	protein_coding	chr1:262991884-262994316:+	gi|224030527|gb|ACN34339.1|	1936	0	unknown [Zea mays]	gi|21206640|gb|AY103562.1|	1997	0	Zea mays PCO085487 mRNA sequence	P15590	198	2e-55	Globulin-1 S allele	.	.	GO:0045735|nutrient reservoir activity;	.	.
Zm00001d007876	5.22943	0.000166754	0.000715707	up	yes	Zm00001d007876	protein_coding	chr2:241535851-241537578:-	gi|670380491|ref|XP_008670979.1|	2721	0	PREDICTED: 9-cis-epoxycarotenoid dioxygenase 1, chloroplastic-like [Zea mays]	gi|226532244|ref|NM_001154309.1|	1455	0	Zea mays viviparous-14 (LOC100281391), mRNA	O24592	779	0	9-cis-epoxycarotenoid dioxygenase 1, chloroplastic	GO:0009688|abscisic acid biosynthetic process;	GO:0009570|chloroplast stroma;	GO:0045549|9-cis-epoxycarotenoid dioxygenase activity;GO:0046872|metal ion binding;	K09840	NCED; 9-cis-epoxycarotenoid dioxygenase [EC:1.13.11.51]
Zm00001d050021	5.22374	9.99039e-06	5.37013e-05	up	yes	Zm00001d050021	protein_coding	chr4:60281640-60287213:-	gi|670396342|ref|XP_008678459.1|	2399	0	PREDICTED: abscisic acid 8'-hydroxylase 3-like [Zea mays]	gi|195632073|gb|EU964577.1|	1836	0	Zea mays clone 280124 mRNA sequence	Q0J185	543	0	Abscisic acid 8'-hydroxylase 3	GO:0046345|abscisic acid catabolic process;GO:0016132|brassinosteroid biosynthetic process;GO:0010268|brassinosteroid homeostasis;GO:0007275|multicellular organismal development;GO:0016125|sterol metabolic process;	GO:0016021|integral component of membrane;	GO:0010295|(+)-abscisic acid 8'-hydroxylase activity;GO:0020037|heme binding;GO:0005506|iron ion binding;	K09843	E1.14.13.93; (+)-abscisic acid 8'-hydroxylase [EC:1.14.13.93]
Zm00001d039566	5.21932	0.000218141	0.000913992	up	yes	Zm00001d039566	protein_coding	chr3:8104720-8105217:+	gi|357125617|ref|XP_003564488.1|	593	2e-75	PREDICTED: 17.5 kDa class II heat shock protein [Brachypodium distachyon]	gi|194689425|gb|BT033792.1|	498	0	Zea mays full-length cDNA clone ZM_BFc0163P17 mRNA, complete cds	P24631	214	1e-69	17.5 kDa class II heat shock protein	.	GO:0005737|cytoplasm;	.	.	.
Zm00001d048348	5.21904	6.74005e-08	4.94349e-07	up	yes	Zm00001d048348	protein_coding	chr9:154834549-154834905:+	gi|226509823|ref|NP_001142643.1|	433	1e-52	hypothetical protein [Zea mays]	gi|195658538|gb|EU976619.1|	357	0	Zea mays clone 985232 hypothetical protein mRNA, complete cds	.	.	.	.	.	.	.	.	.
Zm00001d002557	5.21247	0.00151496	0.00523636	up	yes	Zm00001d002557	protein_coding	chr2:15316483-15316830:-	gi|670380819|ref|XP_008671127.1|	437	2e-53	PREDICTED: antimicrobial peptide 1-like [Zea mays]	gi|242074105|ref|XM_002446944.1|	108	1e-48	Sorghum bicolor hypothetical protein, mRNA	P80915	60.8	1e-11	Antimicrobial peptide 1	GO:0042742|defense response to bacterium;GO:0050832|defense response to fungus;GO:0031640|killing of cells of other organism;GO:0045926|negative regulation of growth;	GO:0005576|extracellular region;	.	.	.
Zm00001d003757	5.19826	2.06486e-16	3.74799e-15	up	yes	Zm00001d003757	protein_coding	chr2:57740876-57741842:-	gi|226528844|ref|NP_001148327.1|	498	3e-60	lipid binding protein precursor [Zea mays]	gi|195607369|gb|EU953397.1|	749	0	Zea mays clone 1406725 lipid binding protein mRNA, complete cds	.	.	.	.	.	.	.	.	.
Zm00001d039081	5.18323	5.63656e-17	1.07991e-15	up	yes	Zm00001d039081	protein_coding	chr6:169691992-169698377:-	gi|670412566|ref|XP_008647437.1|	2954	0	PREDICTED: hypothetical protein isoform X1 [Zea mays]	gi|242091432|ref|XM_002441504.1|	1782	0	Sorghum bicolor hypothetical protein, mRNA	Q54V77	401	3e-159	CTP synthase	GO:0044210|'de novo' CTP biosynthetic process;GO:0006241|CTP biosynthetic process;GO:0006541|glutamine metabolic process;GO:0008654|phospholipid biosynthetic process;GO:0019856|pyrimidine nucleobase biosynthetic process;	.	GO:0005524|ATP binding;GO:0003883|CTP synthase activity;	K01937	pyrG, CTPS; CTP synthase [EC:6.3.4.2]
Zm00001d001906	5.16845	0.000185614	0.000788461	up	yes	Zm00001d001906	protein_coding	chr2:2644303-2648830:-	gi|293334903|ref|NP_001167939.1|	2898	0	uncharacterized protein LOC100381653 [Zea mays]	gi|293334902|ref|NM_001174468.1|	2062	0	Zea mays LOC100381653 (si707052h10), mRNA	Q5RBP4	125	4e-121	EH domain-containing protein 1	GO:1990090|cellular response to nerve growth factor stimulus;GO:0042632|cholesterol homeostasis;GO:0042384|cilium assembly;GO:0032456|endocytic recycling;GO:0006897|endocytosis;GO:0006886|intracellular protein transport;GO:0034383|low-density lipoprotein particle clearance;GO:0031175|neuron projection development;GO:0010886|positive regulation of cholesterol storage;GO:2001137|positive regulation…	GO:0020018|ciliary pocket membrane;GO:0031901|early endosome membrane;GO:0030139|endocytic vesicle;GO:0010008|endosome membrane;GO:0005811|lipid particle;GO:0043209|myelin sheath;GO:0048471|perinuclear region of cytoplasm;GO:0005886|plasma membrane;GO:0031095|platelet dense tubular network membrane;GO:0055038|recycling endosome membrane;	GO:0005524|ATP binding;GO:0005509|calcium ion binding;GO:0005525|GTP binding;	K12483	EHD1; EH domain-containing protein 1
Zm00001d014832	5.15745	0.00237694	0.00779748	up	yes	Zm00001d014832	protein_coding	chr5:64750152-64751826:-	gi|670412566|ref|XP_008647437.1|	298	6e-29	PREDICTED: hypothetical protein isoform X1 [Zea mays]	gi|212721405|ref|NM_001139282.1|	105	8e-47	Zea mays hypothetical protein (LOC100194241), mRNA	Q84WM0	50.1	1e-07	60S ribosomal protein L29-2	GO:0002181|cytoplasmic translation;	GO:0022625|cytosolic large ribosomal subunit;	GO:0003735|structural constituent of ribosome;	K02905	RP-L29e, RPL29; large subunit ribosomal protein L29e
Zm00001d038667	5.14848	2.93854e-11	3.23432e-10	up	yes	Zm00001d038667	protein_coding	chr6:162268229-162273500:+	gi|670418174|ref|XP_008649851.1|	4642	0	PREDICTED: protein BREAST CANCER SUSCEPTIBILITY 1 homolog [Zea mays]	gi|514748157|ref|XM_004961491.1|	1072	0	PREDICTED: Setaria italica protein BREAST CANCER SUSCEPTIBILITY 1 homolog (LOC101767419), mRNA	Q8RXD4	200	1e-51	Protein BREAST CANCER SUSCEPTIBILITY 1 homolog	GO:0071480|cellular response to gamma radiation;GO:0006310|DNA recombination;GO:0006281|DNA repair;GO:0000724|double-strand break repair via homologous recombination;GO:0045717|negative regulation of fatty acid biosynthetic process;GO:0035067|negative regulation of histone acetylation;GO:0071158|positive regulation of cell cycle arrest;GO:0035066|positive regulation of histone acetylation;GO:0045…	GO:0070531|BRCA1-A complex;GO:0031436|BRCA1-BARD1 complex;GO:0005634|nucleus;GO:0005886|plasma membrane;	GO:0004842|ubiquitin-protein transferase activity;GO:0008270|zinc ion binding;	K10683	BARD1; BRCA1-associated RING domain protein 1
Zm00001d003380	5.12825	0.00186546	0.00631818	up	yes	Zm00001d003380	protein_coding	chr2:42239268-42240320:+	gi|226494167|ref|NP_001147346.1|	386	2e-43	LOC100280954 precursor [Zea mays]	gi|226494166|ref|NM_001153874.1|	727	0	Zea mays LOC100280954 (cl22897_1a), mRNA	Q9LFR3	80.9	1e-16	Gibberellin-regulated protein 14	GO:0009740|gibberellic acid mediated signaling pathway;GO:2000377|regulation of reactive oxygen species metabolic process;GO:0009737|response to abscisic acid;GO:0009739|response to gibberellin;GO:0009651|response to salt stress;	GO:0005576|extracellular region;GO:0005886|plasma membrane;	.	.	.
Zm00001d047584	5.12674	3.35736e-07	2.24126e-06	up	yes	Zm00001d047584	protein_coding	chr9:136373485-136374831:+	gi|670439692|ref|XP_008660198.1|	2068	0	PREDICTED: aspartic proteinase nepenthesin-1-like [Zea mays]	gi|242041114|ref|XM_002467907.1|	891	0	Sorghum bicolor hypothetical protein, mRNA	Q766C3	264	2e-81	Aspartic proteinase nepenthesin-1	.	GO:0005576|extracellular region;	GO:0004190|aspartic-type endopeptidase activity;	.	.
Zm00001d004442	5.1263	7.45091e-53	1.24317e-50	up	yes	Zm00001d004442	protein_coding	chr2:112221153-112226107:+	gi|414588090|tpg|DAA38661.1|	6729	0	TPA: hypothetical protein ZEAMMB73_035779 [Zea mays]	gi|242075047|ref|XM_002447415.1|	2437	0	Sorghum bicolor hypothetical protein, mRNA	Q9LJX0	278	4e-75	ABC transporter B family member 19	GO:0010541|acropetal auxin transport;GO:0043481|anthocyanin accumulation in tissues in response to UV light;GO:0009926|auxin polar transport;GO:0060918|auxin transport;GO:0009734|auxin-activated signaling pathway;GO:0010540|basipetal auxin transport;GO:0048527|lateral root development;GO:0009640|photomorphogenesis;GO:0009958|positive gravitropism;GO:0008361|regulation of cell size;GO:0009733|resp…	GO:0016021|integral component of membrane;GO:0005886|plasma membrane;	GO:0005524|ATP binding;GO:0042626|ATPase activity, coupled to transmembrane movement of substances;GO:0010329|auxin efflux transmembrane transporter activity;	K05658	ABCB1; ATP-binding cassette, subfamily B (MDR/TAP), member 1 [EC:3.6.3.44]
Zm00001d022210	5.11444	0.00231513	0.00762327	up	yes	Zm00001d022210	protein_coding	chr7:172908847-172909374:-	gi|670425461|ref|XP_008653370.1|	368	3e-41	PREDICTED: uncharacterized protein LOC103633451 [Zea mays]	.	.	.	.	.	.	.	.	.	.	.	.	.
Zm00001d024486	5.10146	0.000408889	0.00161542	up	yes	Zm00001d024486	protein_coding	chr10:73708902-73712703:-	gi|806638752|ref|NP_001105850.2|	1538	0	(E)-beta-farnesene synthase [Zea mays]	gi|62754275|gb|AY928078.1|	920	0	Zea mays cultivar B73 terpene synthase 10 (TPS10) mRNA, complete cds	Q2NM15	273	6e-83	(E)-beta-farnesene synthase	GO:0006952|defense response;GO:0016114|terpenoid biosynthetic process;	GO:0005737|cytoplasm;	GO:0000287|magnesium ion binding;GO:0010333|terpene synthase activity;	K14174	TPS10; beta-farnesene synthase [EC:4.2.3.47]
Zm00001d002546	5.08074	8.45693e-10	7.91765e-09	up	yes	H4C7	protein_coding	chr2:15134464-15135291:+	gi|195617694|gb|ACG30677.1|	396	1e-44	histone H4 [Zea mays]	gi|195617183|gb|EU958304.1|	496	0	Zea mays clone 1684561 histone H4 mRNA, complete cds	P0CG89	155	1e-45	Histone H4	GO:0006334|nucleosome assembly;	GO:0009507|chloroplast;GO:0005829|cytosol;GO:0005730|nucleolus;GO:0000786|nucleosome;GO:0005886|plasma membrane;GO:0009506|plasmodesma;GO:0009579|thylakoid;GO:0005774|vacuolar membrane;	GO:0003677|DNA binding;	K11254	H4; histone H4
Zm00001d031228	5.07615	4.55277e-09	3.87771e-08	up	yes	Zm00001d031228	protein_coding	chr1:182716723-182717302:+	gi|670365554|ref|XP_008662679.1|	542	9e-68	PREDICTED: E3 ubiquitin-protein ligase Topors-like [Zea mays]	gi|242084403|ref|XM_002442582.1|	156	4e-75	Sorghum bicolor hypothetical protein, mRNA	.	.	.	.	.	.	.	.	.
Zm00001d017524	5.07387	0.00166014	0.00568823	up	yes	Zm00001d017524	protein_coding	chr5:198700069-198702420:+	gi|670409677|ref|XP_008646040.1|	3764	0	PREDICTED: subtilisin-like protease SDD1 [Zea mays]	gi|242066443|ref|XM_002454466.1|	1869	0	Sorghum bicolor hypothetical protein, mRNA	O64495	419	2e-132	Subtilisin-like protease SBT1.2	GO:0042127|regulation of cell proliferation;GO:0010103|stomatal complex morphogenesis;	GO:0048046|apoplast;GO:0005618|cell wall;GO:0009897|external side of plasma membrane;	GO:0004252|serine-type endopeptidase activity;	.	.
Zm00001d044022	5.06183	5.53128e-16	9.74512e-15	up	yes	Zm00001d044022	protein_coding	chr3:216972577-216972834:+	gi|226500792|ref|NP_001151554.1|	359	2e-42	seed maturation protein PM41 [Zea mays]	gi|195598356|gb|EU946002.1|	255	2e-130	Zea mays clone 293282 mRNA sequence	.	.	.	.	.	.	.	.	.
Zm00001d023931	5.06081	0.00196122	0.00660223	up	yes	Zm00001d023931	protein_coding	chr10:29359954-29360247:+	gi|363543287|ref|NP_001241859.1|	442	4e-51	secondary wall MYB46 transcription factor [Zea mays]	gi|363543286|ref|NM_001254930.1|	292	5e-151	Zea mays secondary wall MYB46 transcription factor (MYB109), mRNA	Q9LXV2	144	5e-42	Transcription factor MYB46	GO:0050832|defense response to fungus;GO:0009834|plant-type secondary cell wall biogenesis;GO:1901348|positive regulation of secondary cell wall biogenesis;GO:0045893|positive regulation of transcription, DNA-templated;GO:2000652|regulation of secondary cell wall biogenesis;GO:0009751|response to salicylic acid;GO:0006351|transcription, DNA-templated;	GO:0005634|nucleus;	GO:0003677|DNA binding;GO:0003700|transcription factor activity, sequence-specific DNA binding;	K09422	MYBP; myb proto-oncogene protein, plant
Zm00001d043121	5.06041	0.00184427	0.00625785	up	yes	Zm00001d043121	protein_coding	chr3:189739582-189740244:-	gi|414880031|tpg|DAA57162.1|	1048	8e-143	TPA: putative thaumatin domain family protein [Zea mays]	gi|226493190|ref|NM_001150422.1|	657	0	Zea mays uncharacterized LOC100276695 (LOC100276695), mRNA	P81295	247	1e-80	Pathogenesis-related protein	GO:0006952|defense response;GO:0009607|response to biotic stimulus;	.	.	.	.
Zm00001d022026	5.05625	0.00200151	0.00671361	up	yes	Zm00001d022026	protein_coding	chr7:168235505-168239964:+	gi|414887415|tpg|DAA63429.1|	594	1e-68	TPA: hypothetical protein ZEAMMB73_327685 [Zea mays]	gi|226510453|ref|NM_001155067.1|	911	0	Zea mays golgi transport 1 protein B (LOC100282155), mRNA	Q03554	78.6	4e-15	Protein transport protein GOT1	GO:0006888|ER to Golgi vesicle-mediated transport;GO:0015031|protein transport;GO:0042147|retrograde transport, endosome to Golgi;	GO:0005829|cytosol;GO:0005783|endoplasmic reticulum;GO:0030134|ER to Golgi transport vesicle;GO:0005794|Golgi apparatus;GO:0000137|Golgi cis cisterna;GO:0000139|Golgi membrane;GO:0016021|integral component of membrane;	.	.	.
Zm00001d010856	5.05581	0.00202968	0.00679544	up	yes	Zm00001d010856	protein_coding	chr8:130582741-130583307:-	gi|226494554|ref|NP_001147341.1|	325	2e-34	peripheral-type benzodiazepine receptor [Zea mays]	gi|195658752|gb|EU976726.1|	567	0	Zea mays clone 988635 peripheral-type benzodiazepine receptor mRNA, complete cds	.	.	.	.	.	.	.	.	.
Zm00001d001852	5.0479	0.00317383	0.0100782	up	yes	Zm00001d001852	protein_coding	chr2:1946284-1947096:+	gi|414584813|tpg|DAA35384.1|	307	4e-32	TPA: gibberellin-regulated protein 2 [Zea mays]	gi|226496825|ref|NM_001159130.1|	542	0	Zea mays LOC100286242 (umc2186), mRNA	P46687	68.9	9e-14	Gibberellin-regulated protein 3	GO:0009740|gibberellic acid mediated signaling pathway;GO:0009739|response to gibberellin;	GO:0005576|extracellular region;	.	.	.
Zm00001d018090	5.04239	1.11268e-93	7.3771e-91	up	yes	Zm00001d018090	protein_coding	chr5:214042874-214045954:-	gi|194695180|gb|ACF81674.1|	1663	0	unknown [Zea mays]	gi|21208183|gb|AY105105.1|	1372	0	Zea mays PCO122403 mRNA sequence	Q9LX07	185	7e-51	Annexin D7	GO:0009409|response to cold;GO:0009408|response to heat;GO:0009651|response to salt stress;GO:0009414|response to water deprivation;	.	GO:0005509|calcium ion binding;GO:0005544|calcium-dependent phospholipid binding;	.	.
Zm00001d011745	5.0414	2.72368e-12	3.35225e-11	up	yes	Zm00001d011745	protein_coding	chr8:160627041-160632198:-	gi|670432580|ref|XP_008656825.1|	3676	0	PREDICTED: B3 domain-containing protein Os03g0120900-like [Zea mays]	gi|242054250|ref|XM_002456226.1|	1332	0	Sorghum bicolor hypothetical protein, mRNA	Q5JNA1	613	0	B3 domain-containing protein Os03g0120900	GO:0006355|regulation of transcription, DNA-templated;GO:0006351|transcription, DNA-templated;	GO:0005634|nucleus;	GO:0003677|DNA binding;	.	.
Zm00001d013200	4.99352	0.0022468	0.00743444	up	yes	Zm00001d013200	protein_coding	chr5:6348722-6349831:+	gi|670405663|ref|XP_008644472.1|	1329	2e-180	PREDICTED: uncharacterized protein LOC103625855 [Zea mays]	gi|530278758|gb|KF184771.1|	358	0	Saccharum hybrid cultivar R570 clone BAC 029M13 complete sequence	Q8L9V6	120	3e-29	Dof zinc finger protein DOF1.1	GO:0006355|regulation of transcription, DNA-templated;GO:0006351|transcription, DNA-templated;	GO:0005634|nucleus;	GO:0003677|DNA binding;GO:0046872|metal ion binding;	.	.
Zm00001d007411	4.99281	0.000568564	0.00217829	up	yes	Zm00001d007411	protein_coding	chr2:231129787-231130699:+	gi|414591490|tpg|DAA42061.1|	789	3e-103	TPA: hypothetical protein ZEAMMB73_955786 [Zea mays]	gi|226494856|ref|NM_001149059.1|	726	0	Zea mays uncharacterized LOC100274774 (LOC100274774), mRNA	.	.	.	.	.	.	.	.	.
Zm00001d026223	4.97977	1.23667e-87	6.62908e-85	up	yes	Zm00001d026223	protein_coding	chr10:141450912-141452580:-	gi|308080024|ref|NP_001182886.1|	600	1e-75	uncharacterized protein LOC100501161 [Zea mays]	gi|226528307|ref|NM_001156331.1|	657	0	Zea mays seed specific protein Bn15D1B (LOC100283430), mRNA	.	.	.	.	.	.	.	.	.
Zm00001d021827	4.95984	0.000489947	0.00190578	up	yes	Zm00001d021827	protein_coding	chr7:163875991-163876766:+	.	.	.	.	gi|242383330|emb|FP097526.1|	66	5e-25	Phyllostachys edulis cDNA clone: bphyst018g17, full insert sequence	.	.	.	.	.	.	.	.	.
Zm00001d017582	4.9442	0.00357396	0.0111784	up	yes	Zm00001d017582	protein_coding	chr5:200612130-200616453:-	gi|670409702|ref|XP_008646050.1|	2237	0	PREDICTED: cytochrome P450 87A3-like [Zea mays]	gi|242062941|ref|XM_002452715.1|	1035	0	Sorghum bicolor hypothetical protein, mRNA	Q7XU38	720	0	Cytochrome P450 87A3	GO:0016132|brassinosteroid biosynthetic process;GO:0010268|brassinosteroid homeostasis;GO:0007275|multicellular organismal development;GO:0016125|sterol metabolic process;	GO:0030659|cytoplasmic vesicle membrane;GO:0016021|integral component of membrane;	GO:0020037|heme binding;GO:0005506|iron ion binding;GO:0004497|monooxygenase activity;GO:0016705|oxidoreductase activity, acting on paired donors, with incorporation or reduction of molecular oxygen;	.	.
Zm00001d026203	4.93276	0.000511351	0.00197804	up	yes	Zm00001d026203	protein_coding	chr10:140869750-140871173:-	gi|670446689|ref|XP_008663546.1|	1535	0	PREDICTED: myb-related protein Zm1-like [Zea mays]	gi|242077007|ref|XM_002448395.1|	560	0	Sorghum bicolor hypothetical protein, mRNA	P20024	76.6	3e-14	Myb-related protein Zm1	GO:0006355|regulation of transcription, DNA-templated;GO:0006351|transcription, DNA-templated;	GO:0005634|nucleus;	GO:0003677|DNA binding;	.	.
Zm00001d016471	4.93144	0.00270161	0.00873512	up	yes	Zm00001d016471	protein_coding	chr5:163692385-163693980:+	gi|238010052|gb|ACR36061.1|	2296	0	unknown [Zea mays]	gi|238014819|gb|BT088092.1|	1596	0	Zea mays full-length cDNA clone ZM_BFc0010I09 mRNA, complete cds	H2DH22	639	0	Cytochrome P450 CYP73A100	.	GO:0016021|integral component of membrane;	GO:0020037|heme binding;GO:0005506|iron ion binding;GO:0004497|monooxygenase activity;GO:0016705|oxidoreductase activity, acting on paired donors, with incorporation or reduction of molecular oxygen;	.	.
Zm00001d029353	4.92705	3.46134e-23	1.13106e-21	up	yes	Zm00001d029353	protein_coding	chr1:67108827-67116860:-	gi|670363727|ref|XP_008656430.1|	1105	0	PREDICTED: 5-pentadecatrienyl resorcinol O-methyltransferase-like [Zea mays]	gi|527692793|gb|KC754964.1|	1056	0	Zea mays subsp. mays cultivar CML322 DIMBOA-Glc O-methyltransferase BX10c mRNA, complete cds	A8QW53	129	3e-32	5-pentadecatrienyl resorcinol O-methyltransferase	.	.	GO:0008171|O-methyltransferase activity;	.	.
Zm00001d016152	4.92647	0.00523938	0.0156066	up	yes	Zm00001d016152	protein_coding	chr5:147337518-147343809:-	gi|670408429|ref|XP_008645573.1|	2456	0	PREDICTED: uncharacterized protein LOC103626994 [Zea mays]	gi|195659502|gb|EU977101.1|	1789	0	Zea mays clone 999009 mRNA sequence	.	.	.	.	.	.	.	.	.
Zm00001d010195	4.92646	0.00329881	0.0104174	up	yes	Zm00001d010195	protein_coding	chr8:103505231-103510959:+	gi|293331821|ref|NP_001168010.1|	2730	0	uncharacterized protein LOC100381733 [Zea mays]	gi|293331820|ref|NM_001174539.1|	2080	0	Zea mays hypothetical protein (LOC100381733), mRNA	Q0WP01	57	4e-08	Protein NRT1/ PTR FAMILY 5.10	GO:0006857|oligopeptide transport;	GO:0016021|integral component of membrane;	GO:0005215|transporter activity;	.	.
Zm00001d039783	4.92523	0.000594935	0.00226725	up	yes	Zm00001d039783	protein_coding	chr3:14539144-14539728:+	gi|414876266|tpg|DAA53397.1|	790	2e-104	TPA: hypothetical protein ZEAMMB73_630296 [Zea mays]	gi|259489943|ref|NM_001165650.1|	579	0	Zea mays uncharacterized LOC100304198 (LOC100304198), mRNA	.	.	.	.	.	.	.	.	.
Zm00001d037336	4.92517	0.00319196	0.0101282	up	yes	Zm00001d037336	protein_coding	chr6:121966751-121968933:-	gi|226510482|ref|NP_001140949.1|	1914	0	anther-specific proline-rich protein APG precursor [Zea mays]	gi|226510481|ref|NM_001147477.1|	1419	0	Zea mays anther-specific proline-rich protein APG (LOC100273028), mRNA	Q9FHQ1	404	3e-136	GDSL esterase/lipase At5g37690	GO:0016042|lipid catabolic process;	GO:0005576|extracellular region;	GO:0016788|hydrolase activity, acting on ester bonds;	.	.
Zm00001d038969	4.92473	0.00297274	0.00951213	up	yes	Zm00001d038969	protein_coding	chr6:167985167-167988002:-	gi|670418478|ref|XP_008649985.1|	1751	0	PREDICTED: aspartic proteinase nepenthesin-2-like [Zea mays]	gi|259490397|ref|NM_001165731.1|	883	0	Zea mays uncharacterized LOC100304289 (LOC100304289), mRNA	Q9LS40	137	4e-34	Protein ASPARTIC PROTEASE IN GUARD CELL 1	GO:0030163|protein catabolic process;GO:0009737|response to abscisic acid;GO:0009414|response to water deprivation;GO:0009627|systemic acquired resistance;	GO:0005783|endoplasmic reticulum;	GO:0004190|aspartic-type endopeptidase activity;GO:0070001|aspartic-type peptidase activity;GO:0003677|DNA binding;	.	.
Zm00001d008872	4.92252	7.5102e-07	4.7817e-06	up	yes	Zm00001d008872	protein_coding	chr8:23393783-23394550:-	gi|413947690|gb|AFW80339.1|	693	2e-87	putative AP2/EREBP transcription factor superfamily protein [Zea mays]	gi|242051694|ref|XM_002454948.1|	381	0	Sorghum bicolor hypothetical protein, mRNA	Q9M080	134	2e-36	Ethylene-responsive transcription factor ERF043	GO:0009873|ethylene-activated signaling pathway;GO:0006351|transcription, DNA-templated;	GO:0005634|nucleus;	GO:0003700|transcription factor activity, sequence-specific DNA binding;GO:0044212|transcription regulatory region DNA binding;	.	.
Zm00001d009399	4.91737	2.24621e-10	2.24035e-09	up	yes	Zm00001d009399	protein_coding	chr8:62579423-62581864:-	gi|293335245|ref|NP_001169613.1|	2560	0	uncharacterized protein LOC100383494 [Zea mays]	gi|293335244|ref|NM_001176142.1|	2143	0	Zea mays hypothetical protein (LOC100383494), mRNA	Q9SZY4	587	0	Protein NRT1/ PTR FAMILY 6.2	GO:0042128|nitrate assimilation;GO:0006857|oligopeptide transport;GO:0009753|response to jasmonic acid;GO:0009611|response to wounding;	GO:0016021|integral component of membrane;	GO:0015293|symporter activity;	.	.
Zm00001d024885	4.91676	7.44689e-84	3.40178e-81	up	yes	Zm00001d024885	protein_coding	chr10:92330298-92332490:-	gi|670445373|ref|XP_008662981.1|	3807	0	PREDICTED: uncharacterized protein LOC103641407 [Zea mays]	gi|242072217|ref|XM_002446000.1|	1710	0	Sorghum bicolor hypothetical protein, mRNA	Q0AC40	65.5	9e-10	Protein TolB	GO:0017038|protein import;	GO:0042597|periplasmic space;	.	K03641	tolB; TolB protein
Zm00001d020528	4.915	4.22653e-05	0.000203679	up	yes	Zm00001d020528	protein_coding	chr7:120942889-120944774:-	gi|242049306|ref|XP_002462397.1|	1358	0	hypothetical protein SORBIDRAFT_02g024990 [Sorghum bicolor]	gi|195652268|gb|EU973484.1|	1432	0	Zea mays clone 399558 mRNA sequence	Q8GSM7	202	5e-57	Shikimate O-hydroxycinnamoyltransferase	.	.	GO:0047172|shikimate O-hydroxycinnamoyltransferase activity;	.	.
Zm00001d027649	4.90392	7.48278e-15	1.1724e-13	up	yes	Zm00001d027649	protein_coding	chr1:10105590-10109563:+	gi|414864794|tpg|DAA43351.1|	1825	0	TPA: putative RING zinc finger domain superfamily protein [Zea mays]	gi|212275004|ref|NM_001137512.1|	1444	0	Zea mays uncharacterized LOC100192089 (LOC100192089), mRNA	Q96PM5	117	3e-28	RING finger and CHY zinc finger domain-containing protein 1	GO:0032436|positive regulation of proteasomal ubiquitin-dependent protein catabolic process;GO:0031398|positive regulation of protein ubiquitination;GO:0051865|protein autoubiquitination;GO:0016567|protein ubiquitination;GO:0042787|protein ubiquitination involved in ubiquitin-dependent protein catabolic process;	GO:0005737|cytoplasm;GO:0016607|nuclear speck;GO:0005654|nucleoplasm;GO:0005634|nucleus;GO:0000151|ubiquitin ligase complex;	GO:0016874|ligase activity;GO:0002039|p53 binding;GO:0042803|protein homodimerization activity;GO:0004842|ubiquitin-protein transferase activity;GO:0008270|zinc ion binding;	K10144	RCHY1, PIRH2; RING finger and CHY zinc finger domain-containing protein 1 [EC:2.3.2.27]
Zm00001d044124	4.88677	8.70933e-22	2.53961e-20	up	yes	Zm00001d044124	protein_coding	chr3:219881372-219884342:-	gi|670389899|ref|XP_008675313.1|	2051	0	PREDICTED: SNF1-related protein kinase regulatory subunit gamma-1-like [Zea mays]	gi|20502801|gb|AF434192.1|	782	0	Zea mays line LH82 transposon Ins2, YZ1 (yz1) gene, YZ1-LH82 allele, complete cds; tRNA-Phe (trnF) gene, complete sequence; retrotransposon Machiavelli Gag and Pol (gag/pol) gene, complete cds; and retrotransposon-like Ozymandias and MITE Gnat1, complete sequence	Q9CAR3	75.1	3e-13	SNF1-related protein kinase regulatory subunit gamma-1-like	GO:0005975|carbohydrate metabolic process;	.	.	.	.
Zm00001d014840	4.86283	0.00366246	0.0114311	up	yes	Zm00001d014840	protein_coding	chr5:65058244-65059104:+	gi|413935024|gb|AFW69575.1|	1216	4e-166	basic endochitinase 1 [Zea mays]	gi|226503138|ref|NM_001156110.1|	848	0	Zea mays LOC100283208 (pco104428a), mRNA	Q688M5	246	7e-78	Chitinase 9	GO:0006040|amino sugar metabolic process;GO:0016998|cell wall macromolecule catabolic process;GO:0006032|chitin catabolic process;GO:0006952|defense response;GO:0000272|polysaccharide catabolic process;	GO:0005622|intracellular;	GO:0008061|chitin binding;GO:0004568|chitinase activity;	K01183	E3.2.1.14; chitinase [EC:3.2.1.14]
Zm00001d023451	4.86238	0.0038867	0.0120489	up	yes	Zm00001d023451	protein_coding	chr10:6036908-6040432:-	gi|226500696|ref|NP_001152248.1|	665	3e-100	ribonuclease HI large subunit [Zea mays]	gi|226500695|ref|NM_001158776.1|	545	0	Zea mays ribonuclease HI large subunit (LOC100285886), mRNA	Q9SEZ6	185	5e-70	Ribonuclease H2 subunit A	GO:0043137|DNA replication, removal of RNA primer;GO:0006298|mismatch repair;	GO:0032299|ribonuclease H2 complex;	GO:0046872|metal ion binding;GO:0003723|RNA binding;GO:0004523|RNA-DNA hybrid ribonuclease activity;	K10743	RNASEH2A; ribonuclease H2 subunit A [EC:3.1.26.4]
Zm00001d012456	4.84424	0.00513983	0.0153383	up	yes	Zm00001d012456	protein_coding	chr8:174833821-174838094:-	gi|670433215|ref|XP_008657097.1|	1809	0	PREDICTED: leucoanthocyanidin dioxygenase-like [Zea mays]	gi|195615559|gb|EU957492.1|	1083	0	Zea mays clone 1594874 mRNA sequence	A2Z1W9	68.9	1e-12	1-aminocyclopropane-1-carboxylate oxidase 1	GO:0009693|ethylene biosynthetic process;	.	GO:0009815|1-aminocyclopropane-1-carboxylate oxidase activity;GO:0031418|L-ascorbic acid binding;GO:0046872|metal ion binding;	.	.
Zm00001d052963	4.83958	1.97613e-49	2.87784e-47	up	yes	Zm00001d052963	protein_coding	chr4:206410616-206412587:+	gi|670399246|ref|XP_008679586.1|	649	7e-81	PREDICTED: neurogenic locus notch homolog protein 1-like [Zea mays]	gi|242068956|ref|XM_002449710.1|	200	2e-99	Sorghum bicolor hypothetical protein, mRNA	.	.	.	.	.	.	.	.	.
Zm00001d027587	4.8383	0.00563667	0.0166386	up	yes	Zm00001d027587	protein_coding	chr1:8496660-8498315:+	gi|293332057|ref|NP_001168185.1|	1377	0	hypothetical protein [Zea mays]	gi|293332056|ref|NM_001174714.1|	1122	0	Zea mays hypothetical protein (LOC100381940), mRNA	Q5Z9E5	115	2e-27	Protein BZR1 homolog 3	GO:0009742|brassinosteroid mediated signaling pathway;GO:0040008|regulation of growth;GO:0006351|transcription, DNA-templated;	.	GO:0003677|DNA binding;GO:0003700|transcription factor activity, sequence-specific DNA binding;	.	.
Zm00001d017422	4.82577	4.52413e-125	7.59873e-122	up	yes	Zm00001d017422	protein_coding	chr5:195636860-195637865:-	gi|413938012|gb|AFW72563.1|	1172	6e-160	putative homeobox DNA-binding and leucine zipper domain family protein [Zea mays]	gi|226502115|ref|NM_001158353.1|	894	0	Zea mays homeobox-leucine zipper protein ATHB-6 (LOC100285460), mRNA	A2X7U1	273	6e-89	Homeobox-leucine zipper protein HOX24	GO:0006351|transcription, DNA-templated;	GO:0005634|nucleus;	GO:0043565|sequence-specific DNA binding;GO:0003700|transcription factor activity, sequence-specific DNA binding;	.	.
Zm00001d020100	4.80681	1.75606e-26	7.07875e-25	up	yes	Zm00001d020100	protein_coding	chr7:92004425-92005501:+	gi|226503515|ref|NP_001146047.1|	1211	4e-163	uncharacterized protein LOC100279578 [Zea mays]	gi|226503514|ref|NM_001152575.1|	1074	0	Zea mays uncharacterized LOC100279578 (LOC100279578), mRNA	Q0J2L7	343	3e-114	Probable protein phosphatase 2C 68	.	.	GO:0046872|metal ion binding;GO:0004722|protein serine/threonine phosphatase activity;	K14497	PP2C; protein phosphatase 2C [EC:3.1.3.16]
Zm00001d014083	4.80132	1.07801e-65	2.74338e-63	up	yes	Zm00001d014083	protein_coding	chr5:31745001-31747554:-	gi|226508680|ref|NP_001147532.1|	2476	0	beta-amylase [Zea mays]	gi|194704545|gb|BT041352.1|	2183	0	Zea mays full-length cDNA clone ZM_BFb0211J05 mRNA, complete cds	Q9LIR6	68.6	6e-12	Beta-amylase 1, chloroplastic	GO:0009414|response to water deprivation;GO:0005983|starch catabolic process;	GO:0009507|chloroplast;GO:0005829|cytosol;GO:0005634|nucleus;	GO:0016161|beta-amylase activity;	K01177	E3.2.1.2; beta-amylase [EC:3.2.1.2]
Zm00001d042376	4.78188	0.0049771	0.0149135	up	yes	Zm00001d042376	protein_coding	chr3:163753014-163753898:+	gi|670388363|ref|XP_008674671.1|	788	5e-101	PREDICTED: uncharacterized protein LOC103650854 [Zea mays]	gi|242059660|ref|XM_002458931.1|	606	0	Sorghum bicolor hypothetical protein, mRNA	.	.	.	.	.	.	.	.	.
Zm00001d016128	4.77509	0.00266233	0.00862152	up	yes	Zm00001d016128	protein_coding	chr5:145732053-145734414:+	gi|670408411|ref|XP_008645565.1|	2156	0	PREDICTED: embryonic protein DC-8-like [Zea mays]	gi|242064665|ref|XM_002453577.1|	457	0	Sorghum bicolor hypothetical protein, mRNA	.	.	.	.	.	.	.	.	.
Zm00001d040481	4.77443	0.00475851	0.0143507	up	yes	Zm00001d040481	protein_coding	chr3:46133858-46134960:-	gi|670386423|ref|XP_008673931.1|	739	1e-96	PREDICTED: ergosterol biosynthetic protein 28-like [Zea mays]	gi|226498879|ref|NM_001157070.1|	309	5e-160	Zea mays erg28 like protein (LOC100284174), mRNA	O80594	139	1e-39	Ergosterol biosynthetic protein 28	GO:0006696|ergosterol biosynthetic process;	GO:0005789|endoplasmic reticulum membrane;GO:0016021|integral component of membrane;	GO:0030674|protein binding, bridging;	.	.
Zm00001d018225	4.76661	0.00110814	0.00395557	up	yes	Zm00001d018225	protein_coding	chr5:216949284-216953293:+	gi|345195196|tpg|DAA34963.1|	3521	0	TPA_exp: homeodomain leucine zipper family IV protein [Zea mays]	gi|226498003|ref|NM_001149440.1|	2076	0	Zea mays uncharacterized LOC100275344 (LOC100275344), mRNA	Q69T58	269	7e-77	Homeobox-leucine zipper protein ROC8	GO:0006355|regulation of transcription, DNA-templated;GO:0006351|transcription, DNA-templated;	GO:0005634|nucleus;	GO:0008289|lipid binding;GO:0043565|sequence-specific DNA binding;	.	.
Zm00001d034571	4.76581	0.00575227	0.0169421	up	yes	Zm00001d034571	protein_coding	chr1:296596877-296600683:+	gi|670368887|ref|XP_008665645.1|	1186	4e-160	PREDICTED: DNA-binding protein EMBP-1 [Zea mays]	gi|56418452|gb|AY685207.1|	909	0	Zea mays ABRE-binding factor Embp-2 mRNA, partial cds	P25032	171	4e-46	DNA-binding protein EMBP-1	GO:0009738|abscisic acid-activated signaling pathway;GO:0006351|transcription, DNA-templated;	GO:0005634|nucleus;	GO:0043565|sequence-specific DNA binding;GO:0003700|transcription factor activity, sequence-specific DNA binding;	.	.
Zm00001d038665	4.75136	6.0562e-32	3.52378e-30	up	yes	Zm00001d038665	protein_coding	chr6:162205876-162207609:-	gi|226529738|ref|NP_001147982.1|	2489	0	tyrosine/DOPA decarboxylase 1 [Zea mays]	gi|195614971|gb|EU957198.1|	1734	0	Zea mays clone 1585493 tyrosine/DOPA decarboxylase 1 mRNA, complete cds	P54769	476	2e-160	Tyrosine/DOPA decarboxylase 2	GO:0006520|cellular amino acid metabolic process;	.	GO:0004058|aromatic-L-amino-acid decarboxylase activity;GO:0030170|pyridoxal phosphate binding;GO:0004837|tyrosine decarboxylase activity;	.	.
Zm00001d028400	4.73529	2.08809e-06	1.24692e-05	up	yes	Zm00001d028400	protein_coding	chr1:33597142-33600523:+	gi|670358165|ref|XP_008651244.1|	1193	2e-158	PREDICTED: putative thaumatin domain family protein isoform X1 [Zea mays]	gi|195640631|gb|EU967666.1|	1431	0	Zea mays clone 305199 thaumatin-like protein 1 precursor, mRNA, complete cds	P83332	139	5e-37	Thaumatin-like protein 1	.	GO:0005576|extracellular region;	.	.	.
Zm00001d048841	4.73173	0.00105824	0.00379252	up	yes	Zm00001d048841	protein_coding	chr4:6223611-6225506:+	gi|223942229|gb|ACN25198.1|	2123	0	unknown [Zea mays]	gi|226508235|ref|NM_001157718.1|	1603	0	Zea mays LOC100284823 (umc1509), mRNA	O48723	264	1e-102	Patatin-like protein 2	GO:0006952|defense response;GO:0016042|lipid catabolic process;	GO:0005737|cytoplasm;GO:0016020|membrane;	GO:0047372|acylglycerol lipase activity;GO:0004620|phospholipase activity;	.	.
Zm00001d042114	4.7289	3.0404e-08	2.3375e-07	up	yes	Zm00001d042114	protein_coding	chr3:151474798-151475769:+	gi|224035205|gb|ACN36678.1|	240	7e-23	unknown [Zea mays]	gi|77816910|gb|DQ244270.1|	697	0	Zea mays clone 4043 mRNA sequence	.	.	.	.	.	.	.	.	.
Zm00001d017547	4.70244	3.6011e-218	3.0242e-214	up	yes	Zm00001d017547	protein_coding	chr5:199270955-199272496:-	gi|194708260|gb|ACF88214.1|	615	9e-73	unknown [Zea mays]	gi|21208145|gb|AY105067.1|	1324	0	Zea mays PCO081051 mRNA sequence	P46524	92	2e-19	Dehydrin COR410	GO:0006950|response to stress;GO:0009415|response to water;	.	.	.	.
Zm00001d015201	4.68279	1.0165e-11	1.18018e-10	up	yes	Zm00001d015201	protein_coding	chr5:78984402-78987766:-	gi|670404933|ref|XP_008644135.1|	3335	0	PREDICTED: uncharacterized protein LOC100383982 isoform X1 [Zea mays]	gi|293336759|ref|NM_001176595.1|	1501	0	Zea mays LOC100383982 (IDP64), mRNA	Q5NB82	363	2e-108	Protein NLP3	GO:0006355|regulation of transcription, DNA-templated;GO:0006351|transcription, DNA-templated;	GO:0005634|nucleus;	GO:0003677|DNA binding;	.	.
Zm00001d049834	4.68095	0.00183106	0.00621961	up	yes	Zm00001d049834	protein_coding	chr4:47102136-47103375:-	gi|226496818|ref|NP_001150532.1|	698	3e-88	lipid transfer protein precursor [Zea mays]	gi|226496817|ref|NM_001157060.1|	876	0	Zea mays lipid transfer protein (LOC100284163), mRNA	Q9C7F7	106	1e-25	Non-specific lipid transfer protein GPI-anchored 1	GO:0042335|cuticle development;GO:0050832|defense response to fungus;GO:0006869|lipid transport;	GO:0031225|anchored component of membrane;GO:0046658|anchored component of plasma membrane;GO:0005783|endoplasmic reticulum;GO:0005576|extracellular region;GO:0005794|Golgi apparatus;GO:0009505|plant-type cell wall;GO:0005886|plasma membrane;	GO:0008289|lipid binding;	.	.
Zm00001d014758	4.68074	0.00154224	0.00532044	up	yes	Zm00001d014758	protein_coding	chr5:61807671-61809017:+	gi|670407168|ref|XP_008645071.1|	472	3e-55	PREDICTED: lipid transfer-like protein VAS [Zea mays]	gi|195600629|gb|EU948275.1|	739	0	Zea mays clone 372181 mRNA sequence	.	.	.	.	.	.	.	.	.
Zm00001d037724	4.65983	5.65902e-29	2.655e-27	up	yes	Zm00001d037724	protein_coding	chr6:135240118-135243717:+	gi|413944765|gb|AFW77414.1|	1265	3e-170	gibberellin 2-beta-dioxygenase [Zea mays]	gi|226501845|ref|NM_001153400.1|	1131	0	Zea mays gibberellin 2-beta-dioxygenase (LOC100280480), mRNA	Q9SQ80	298	4e-96	Gibberellin 2-beta-dioxygenase 1	GO:0009686|gibberellin biosynthetic process;	.	GO:0045543|gibberellin 2-beta-dioxygenase activity;GO:0046872|metal ion binding;	.	.
Zm00001d010728	4.65396	7.02128e-08	5.14227e-07	up	yes	Zm00001d010728	protein_coding	chr8:126076102-126078343:+	gi|413949804|gb|AFW82453.1|	500	1e-58	hypothetical protein ZEAMMB73_557172 [Zea mays]	gi|195638833|gb|EU966767.1|	1090	0	Zea mays clone 297236 mRNA sequence	Q93V72	72.8	8e-14	PLASMODESMATA CALLOSE-BINDING PROTEIN 4	.	GO:0031225|anchored component of membrane;GO:0005886|plasma membrane;GO:0009506|plasmodesma;	GO:0001872|(1->3)-beta-D-glucan binding;GO:0030247|polysaccharide binding;	.	.
Zm00001d038913	4.65353	0.00187514	0.00634783	up	yes	Zm00001d038913	protein_coding	chr6:166868333-166868629:+	gi|226497718|ref|NP_001152008.1|	364	7e-43	nonspecific lipid-transfer protein AKCS9 precursor [Zea mays]	gi|226497717|ref|NM_001158536.1|	289	2e-149	Zea mays nonspecific lipid-transfer protein AKCS9 (LOC100285645), mRNA	Q43681	74.7	5e-17	Probable non-specific lipid-transfer protein AKCS9	GO:0006869|lipid transport;	.	GO:0008289|lipid binding;	.	.
Zm00001d002958	4.64947	2.63289e-30	1.36769e-28	up	yes	Zm00001d002958	protein_coding	chr2:28096160-28097300:+	gi|226504118|ref|NP_001147706.1|	1053	1e-141	FIP1 [Zea mays]	gi|226504117|ref|NM_001154234.1|	981	0	Zea mays FIP1 (LOC100281316), mRNA	Q9FMW6	172	4e-50	GEM-like protein 6	GO:0051084|'de novo' posttranslational protein folding;GO:0045041|protein import into mitochondrial intermembrane space;GO:0022417|protein maturation by protein folding;	GO:0005758|mitochondrial intermembrane space;	GO:0015035|protein disulfide oxidoreductase activity;	.	.
Zm00001d012333	4.62694	1.28591e-12	1.64537e-11	up	yes	Zm00001d012333	protein_coding	chr8:172624862-172626394:-	gi|670433110|ref|XP_008657044.1|	2298	0	PREDICTED: uncharacterized acetyltransferase At3g50280-like [Zea mays]	gi|242055010|ref|XM_002456606.1|	1099	0	Sorghum bicolor hypothetical protein, mRNA	Q9FF86	178	4e-48	BAHD acyltransferase DCR	GO:0010143|cutin biosynthetic process;GO:0051179|localization;GO:0090626|plant epidermis morphogenesis;GO:0010090|trichome morphogenesis;	GO:0005737|cytoplasm;GO:0005829|cytosol;	GO:0016747|transferase activity, transferring acyl groups other than amino-acyl groups;	.	.
Zm00001d003301	4.60982	5.00334e-23	1.60989e-21	up	yes	Zm00001d003301	protein_coding	chr2:39389095-39393280:-	gi|414586747|tpg|DAA37318.1|	3994	0	TPA: hypothetical protein ZEAMMB73_013076 [Zea mays]	gi|242073455|ref|XM_002446619.1|	1316	0	Sorghum bicolor hypothetical protein, mRNA	Q9FGS8	677	0	C2 and GRAM domain-containing protein At5g50170	.	GO:0016021|integral component of membrane;	.	.	.
Zm00001d018104	4.60154	0.00868037	0.0242561	up	yes	Zm00001d018104	protein_coding	chr5:214355541-214357266:-	gi|226506586|ref|NP_001143430.1|	492	2e-56	hypothetical protein precursor [Zea mays]	gi|391416501|gb|BT084516.2|	1313	0	Zea mays full-length cDNA clone ZM_BFb0126A11 mRNA, complete cds	Q9LFT5	82	7e-17	EPIDERMAL PATTERNING FACTOR-like protein 1	GO:0010052|guard cell differentiation;GO:0010374|stomatal complex development;	GO:0005576|extracellular region;	.	.	.
Zm00001d013099	4.59644	9.34869e-18	1.91488e-16	up	yes	Zm00001d013099	protein_coding	chr5:4703800-4704819:+	gi|226496984|ref|NP_001142060.1|	1620	0	uncharacterized protein LOC100274216 [Zea mays]	gi|226496983|ref|NM_001148588.1|	1020	0	Zea mays hypothetical protein (LOC100274216), mRNA	Q9FG13	264	4e-84	Probable carboxylesterase 15	GO:0008152|metabolic process;	.	GO:0052689|carboxylic ester hydrolase activity;	.	.
Zm00001d032620	4.59507	0.0116125	0.0312905	up	yes	Zm00001d032620	protein_coding	chr1:232280618-232281442:+	gi|414870958|tpg|DAA49515.1|	838	4e-109	TPA: NHL25 [Zea mays]	gi|293332846|ref|NM_001175846.1|	822	0	Zea mays uncharacterized LOC100383182 (LOC100383182), mRNA	Q9SJ52	63.2	1e-10	Protein YLS9	GO:0051607|defense response to virus;GO:0010150|leaf senescence;GO:0051707|response to other organism;	GO:0046658|anchored component of plasma membrane;GO:0009507|chloroplast;GO:0009506|plasmodesma;	GO:0004871|signal transducer activity;	.	.
Zm00001d036683	4.59507	0.0116125	0.0312905	up	yes	Zm00001d036683	protein_coding	chr6:97505867-97506322:+	gi|293333645|ref|NP_001168172.1|	450	4e-54	uncharacterized protein LOC100381925 [Zea mays]	gi|293333644|ref|NM_001174701.1|	456	0	Zea mays uncharacterized LOC100381925 (LOC100381925), mRNA	.	.	.	.	.	.	.	.	.
Zm00001d052537	4.59394	0.0123608	0.0330347	up	yes	Zm00001d052537	protein_coding	chr4:192553796-192554988:-	gi|160213486|gb|ABX11008.1|	935	9e-125	ZCN6 [Zea mays]	gi|195651618|gb|EU973159.1|	911	0	Zea mays clone 394264 RCN1 - Corn Centroradialis/TFL1-like protein mRNA, complete cds	O82088	271	3e-89	Protein SELF-PRUNING	.	GO:0005737|cytoplasm;	.	.	.
Zm00001d024886	4.58814	1.26636e-101	1.06349e-98	up	yes	Zm00001d024886	protein_coding	chr10:92761097-92763080:+	gi|238011090|gb|ACR36580.1|	2617	0	unknown [Zea mays]	gi|226496056|ref|NM_001157862.1|	1792	0	Zea mays LOC100284967 (pco091486(738)), mRNA	Q55874	81.6	4e-15	Uncharacterized protein sll0103	GO:0017038|protein import;	GO:0042597|periplasmic space;	.	K07114	yfbK; Ca-activated chloride channel homolog
Zm00001d033222	4.5735	9.06945e-83	3.80826e-80	up	yes	Zm00001d033222	protein_coding	chr1:255021507-255023321:-	gi|414871750|tpg|DAA50307.1|	3114	0	TPA: viviparous14 [Zea mays]	gi|226529340|ref|NM_001112432.2|	1782	0	Zea mays viviparous14 (vp14), mRNA	O24592	1194	0	9-cis-epoxycarotenoid dioxygenase 1, chloroplastic	GO:0009688|abscisic acid biosynthetic process;	GO:0009570|chloroplast stroma;	GO:0045549|9-cis-epoxycarotenoid dioxygenase activity;GO:0046872|metal ion binding;	K09840	NCED; 9-cis-epoxycarotenoid dioxygenase [EC:1.13.11.51]
Zm00001d004344	4.57289	1.11202e-107	1.12065e-104	up	yes	Zm00001d004344	protein_coding	chr2:105273286-105274644:+	gi|212722702|ref|NP_001132659.1|	1929	0	uncharacterized protein LOC100194135 [Zea mays]	gi|21207464|gb|AY104386.1|	1239	0	Zea mays PCO096835 mRNA sequence	Q66S17	70.5	5e-12	Natterin-3	.	GO:0005576|extracellular region;	GO:0016787|hydrolase activity;	.	.
Zm00001d049265	4.57153	5.20327e-06	2.93729e-05	up	yes	Zm00001d049265	protein_coding	chr4:23633672-23635389:+	gi|223943297|gb|ACN25732.1|	1035	1e-134	unknown [Zea mays]	gi|219362404|ref|NM_001143133.1|	1399	0	Zea mays hypothetical protein (LOC100216728), mRNA	B1P123	110	8e-92	TRIBOA-glucoside O-methyltransferase BX7	.	.	GO:0008171|O-methyltransferase activity;	K13230	BX7; 2,4,7-trihydroxy-1,4-benzoxazin-3-one-glucoside 7-O-methyltransferase [EC:2.1.1.241]
Zm00001d014463	4.5642	1.38047e-23	4.65588e-22	up	yes	Zm00001d014463	protein_coding	chr5:48442168-48443331:-	gi|226490821|ref|NP_001141121.1|	607	2e-73	uncharacterized protein LOC100273206 precursor [Zea mays]	gi|226490820|ref|NM_001147649.1|	1040	0	Zea mays hypothetical protein (LOC100273206), mRNA	Q9T076	100	8e-23	Early nodulin-like protein 2	.	GO:0031225|anchored component of membrane;GO:0046658|anchored component of plasma membrane;GO:0048046|apoplast;GO:0009507|chloroplast;GO:0005886|plasma membrane;GO:0005773|vacuole;	GO:0009055|electron carrier activity;	.	.
Zm00001d010380	4.55722	1.57096e-75	5.42175e-73	up	yes	Zm00001d010380	protein_coding	chr8:112187739-112189008:-	gi|226507354|ref|NP_001144558.1|	1370	0	uncharacterized protein LOC100277562 [Zea mays]	gi|226507353|ref|NM_001151086.1|	841	0	Zea mays LOC100277562 (pco136884), mRNA	Q6L4N4	399	2e-134	Zinc finger CCCH domain-containing protein 35	.	.	GO:0003677|DNA binding;GO:0046872|metal ion binding;	.	.
Zm00001d051788	4.55063	1.76019e-61	3.75815e-59	up	yes	Zm00001d051788	protein_coding	chr4:169863214-169864538:-	gi|413923888|gb|AFW63820.1|	1070	5e-142	putative MYB DNA-binding domain superfamily protein [Zea mays]	gi|226499415|ref|NM_001156302.1|	1103	0	Zea mays odorant 1 protein (LOC100283401), mRNA	Q50EX6	238	1e-73	Protein ODORANT1	GO:0006355|regulation of transcription, DNA-templated;GO:0006351|transcription, DNA-templated;	GO:0005634|nucleus;	GO:0003677|DNA binding;	.	.
Zm00001d024014	4.52727	1.31833e-30	6.94854e-29	up	yes	Zm00001d024014	protein_coding	chr10:36972441-36982464:+	gi|413916760|gb|AFW56692.1|	2567	0	hypothetical protein ZEAMMB73_394940 [Zea mays]	gi|223974344|gb|BT065484.1|	1624	0	Zea mays full-length cDNA clone ZM_BFb0180E09 mRNA, complete cds	Q6UXX5	54.7	2e-06	Inter-alpha-trypsin inhibitor heavy chain H6	GO:0030212|hyaluronan metabolic process;	GO:0005576|extracellular region;	GO:0004867|serine-type endopeptidase inhibitor activity;	.	.
Zm00001d040979	4.52073	0.0109971	0.0298654	up	yes	Zm00001d040979	protein_coding	chr3:87676828-87677700:-	gi|219363357|ref|NP_001136959.1|	1147	6e-156	hypothetical protein [Zea mays]	gi|219363356|ref|NM_001143487.1|	756	0	Zea mays hypothetical protein (LOC100217119), mRNA	Q1EC69	235	1e-74	Methylsterol monooxygenase 1-2	GO:0080064|4,4-dimethyl-9beta,19-cyclopropylsterol oxidation;GO:0006633|fatty acid biosynthetic process;GO:0016126|sterol biosynthetic process;	GO:0005789|endoplasmic reticulum membrane;GO:0016021|integral component of membrane;	GO:0000254|C-4 methylsterol oxidase activity;GO:0005506|iron ion binding;	K14423	SMO1; 4,4-dimethyl-9beta,19-cyclopropylsterol-4alpha-methyl oxidase [EC:1.14.13.72]
Zm00001d022524	4.51536	0.010804	0.0294154	up	yes	Zm00001d022524	protein_coding	chr7:179332232-179334819:+	gi|670425736|ref|XP_008653489.1|	912	2e-117	PREDICTED: WUSCHEL-related homeobox 11-like isoform X1 [Zea mays]	gi|242046975|ref|XM_002461189.1|	613	0	Sorghum bicolor hypothetical protein, mRNA	Q0D3I7	260	1e-81	WUSCHEL-related homeobox 11	GO:0007275|multicellular organismal development;GO:0006355|regulation of transcription, DNA-templated;GO:0006351|transcription, DNA-templated;	GO:0005634|nucleus;	GO:0003677|DNA binding;	.	.
Zm00001d006101	4.51298	0.019261	0.0483569	up	yes	Zm00001d006101	protein_coding	chr2:198162667-198163122:-	gi|414589925|tpg|DAA40496.1|	322	4e-35	TPA: calmodulin binding protein [Zea mays]	gi|226504017|ref|NM_001156437.1|	432	0	Zea mays calmodulin binding protein (LOC100283537), mRNA	.	.	.	.	.	.	.	.	.
Zm00001d007327	4.51075	6.04088e-13	8.00178e-12	up	yes	Zm00001d007327	protein_coding	chr2:228624430-228625353:+	gi|226531324|ref|NP_001151168.1|	1023	3e-136	plant-specific domain TIGR01627 family protein [Zea mays]	gi|226531323|ref|NM_001157696.1|	924	0	Zea mays plant-specific domain TIGR01627 family protein (LOC100284801), mRNA	Q6NMK1	164	2e-46	Glucuronoxylan 4-O-methyltransferase 1	GO:0045492|xylan biosynthetic process;GO:0045491|xylan metabolic process;	GO:0005794|Golgi apparatus;GO:0000139|Golgi membrane;GO:0016021|integral component of membrane;	GO:0030775|glucuronoxylan 4-O-methyltransferase activity;	K18801	GXM; glucuronoxylan 4-O-methyltransferase [EC:2.1.1.112]
Zm00001d006493	4.5001	2.50656e-74	8.09619e-72	up	yes	Zm00001d006493	protein_coding	chr2:209822231-209825657:+	gi|670379138|ref|XP_008670448.1|	2003	0	PREDICTED: LOW QUALITY PROTEIN: protein TRANSPARENT TESTA 12 [Zea mays]	gi|219888336|gb|BT055936.1|	1975	0	Zea mays full-length cDNA clone ZM_BFc0051G05 mRNA, complete cds	Q9LYT3	326	3e-99	Protein DETOXIFICATION 41	GO:0006855|drug transmembrane transport;GO:0009813|flavonoid biosynthetic process;GO:0010231|maintenance of seed dormancy;GO:0010023|proanthocyanidin biosynthetic process;	GO:0016021|integral component of membrane;GO:0009705|plant-type vacuole membrane;	GO:0015238|drug transmembrane transporter activity;GO:0015299|solute:proton antiporter activity;GO:0022857|transmembrane transporter activity;	K03327	TC.MATE, SLC47A, norM, mdtK, dinF; multidrug resistance protein, MATE family
Zm00001d047664	4.49956	0.0140214	0.0368012	up	yes	Zm00001d047664	protein_coding	chr9:138540104-138540709:-	gi|413955968|gb|AFW88617.1|	681	1e-87	hypothetical protein ZEAMMB73_801146 [Zea mays]	gi|259490240|ref|NM_001165699.1|	606	0	Zea mays uncharacterized LOC100304256 (LOC100304256), mRNA	.	.	.	.	.	.	.	.	.
Zm00001d014947	4.49199	8.37656e-87	4.22078e-84	up	yes	Zm00001d014947	protein_coding	chr5:69452584-69455758:+	gi|803378378|ref|NP_001292789.1|	3219	0	invertase2 [Zea mays]	gi|195617423|gb|EU958424.1|	2475	0	Zea mays clone 1690043 beta-fructofuranosidase 1 precursor, mRNA, complete cds	Q9FSV7	495	3e-166	Sucrose:sucrose 1-fructosyltransferase	GO:0005975|carbohydrate metabolic process;	GO:0005773|vacuole;	GO:0050306|sucrose 1F-fructosyltransferase activity;GO:0004575|sucrose alpha-glucosidase activity;	.	.
Zm00001d038768	4.49154	1.94868e-47	2.66821e-45	up	yes	Zm00001d038768	protein_coding	chr6:164162505-164164754:+	gi|212276205|ref|NP_001130268.1|	1131	2e-151	uncharacterized protein LOC100191362 [Zea mays]	gi|212276204|ref|NM_001136796.1|	1192	0	Zea mays LOC100191362 (pco082817), mRNA	Q9SUR3	286	3e-92	Reticulon-like protein B1	GO:0071786|endoplasmic reticulum tubular network organization;	GO:0005783|endoplasmic reticulum;GO:0005789|endoplasmic reticulum membrane;GO:0071782|endoplasmic reticulum tubular network;GO:0071458|integral component of cytoplasmic side of endoplasmic reticulum membrane;GO:0005886|plasma membrane;GO:0005773|vacuole;	.	.	.
Zm00001d013493	4.48351	4.22442e-158	1.77383e-154	up	yes	Zm00001d013493	protein_coding	chr5:12701180-12706156:-	gi|162463192|ref|NP_001105975.1|	4751	0	lipoxygenase [Zea mays]	gi|219886524|gb|BT055030.1|	3088	0	Zea mays full-length cDNA clone ZM_BFc0040P23 mRNA, complete cds	Q53RB0	102	1e-20	Probable linoleate 9S-lipoxygenase 4	GO:0006633|fatty acid biosynthetic process;GO:0031408|oxylipin biosynthetic process;	.	GO:0046872|metal ion binding;GO:0016702|oxidoreductase activity, acting on single donors with incorporation of molecular oxygen, incorporation of two atoms of oxygen;	K15718	LOX1_5; linoleate 9S-lipoxygenase [EC:1.13.11.58]
Zm00001d048227	4.46949	0.000339623	0.00136765	up	yes	Zm00001d048227	protein_coding	chr9:152791018-152793577:-	gi|670436037|ref|XP_008658631.1|	1122	4e-149	PREDICTED: homeodomain-leucine zipper transcription factor TaHDZipI-1 isoform X1 [Zea mays]	gi|226532127|ref|NM_001155868.1|	932	0	Zea mays homeodomain-leucine zipper transcription factor TaHDZipI-1 (LOC100282963), mRNA	A2XDD6	57	1e-07	Homeobox-leucine zipper protein HOX13	GO:0006351|transcription, DNA-templated;	GO:0005634|nucleus;	GO:0043565|sequence-specific DNA binding;GO:0003700|transcription factor activity, sequence-specific DNA binding;	.	.
Zm00001d043411	4.45511	1.13265e-19	2.75444e-18	up	yes	Zm00001d043411	protein_coding	chr3:199019233-199021284:-	gi|670389249|ref|XP_008675035.1|	1613	0	PREDICTED: gibberellin 2-beta-dioxygenase-like [Zea mays]	gi|21207503|gb|AY104425.1|	1515	0	Zea mays PCO148306 mRNA sequence	Q9XG83	366	4e-121	Gibberellin 2-beta-dioxygenase	GO:0009686|gibberellin biosynthetic process;	.	GO:0045543|gibberellin 2-beta-dioxygenase activity;GO:0046872|metal ion binding;	.	.
Zm00001d003823	4.45426	0.00313178	0.00996741	up	yes	Zm00001d003823	protein_coding	chr2:60927051-60928640:-	gi|212720606|ref|NP_001132177.1|	2389	0	uncharacterized protein LOC100193602 [Zea mays]	gi|212720605|ref|NM_001138705.1|	1572	0	Zea mays uncharacterized LOC100193602 (LOC100193602), mRNA	Q9LZ31	535	0	Cytochrome P450 77A4	GO:0010143|cutin biosynthetic process;GO:0019395|fatty acid oxidation;GO:0044550|secondary metabolite biosynthetic process;	GO:0016021|integral component of membrane;GO:0016020|membrane;	GO:0052722|fatty acid in-chain hydroxylase activity;GO:0020037|heme binding;GO:0005506|iron ion binding;GO:0016709|oxidoreductase activity, acting on paired donors, with incorporation or reduction of molecular oxygen, NAD(P)H as one donor, and incorporation of one atom of oxygen;	K00517	E1.14.-.-
Zm00001d023664	4.45054	1.57998e-43	1.76916e-41	up	yes	Zm00001d023664	protein_coding	chr10:14448534-14451513:+	gi|413916386|gb|AFW56318.1|	1299	1e-176	ABA-responsive protein [Zea mays]	gi|77817068|gb|DQ244392.1|	1174	0	Zea mays clone 6860 mRNA sequence	Q9LYV6	290	8e-94	GEM-like protein 5	GO:0009793|embryo development ending in seed dormancy;GO:0098755|maintenance of seed dormancy by absisic acid;GO:0010029|regulation of seed germination;GO:0009845|seed germination;	.	.	.	.
Zm00001d032608	4.44371	4.14823e-11	4.49507e-10	up	yes	Zm00001d032608	protein_coding	chr1:231931416-231934263:-	gi|194689658|gb|ACF78913.1|	1505	0	unknown [Zea mays]	gi|194699771|gb|BT038965.1|	877	0	Zea mays full-length cDNA clone ZM_BFb0345J15 mRNA, complete cds	Q42656	341	3e-112	Alpha-galactosidase	GO:0005975|carbohydrate metabolic process;	.	GO:0052692|raffinose alpha-galactosidase activity;	.	.
Zm00001d053268	4.43762	1.05035e-19	2.57168e-18	up	yes	Zm00001d053268	protein_coding	chr4:223286478-223317315:-	gi|670399632|ref|XP_008679744.1|	2144	0	PREDICTED: uncharacterized protein gpm353 isoform X1 [Zea mays]	gi|223945508|gb|BT062141.1|	922	0	Zea mays full-length cDNA clone ZM_BFb0218O11 mRNA, complete cds	Q14149	69.7	5e-11	MORC family CW-type zinc finger protein 3	GO:0007569|cell aging;GO:0051457|maintenance of protein location in nucleus;GO:0048147|negative regulation of fibroblast proliferation;GO:0018105|peptidyl-serine phosphorylation;GO:0009791|post-embryonic development;GO:0006468|protein phosphorylation;GO:0050821|protein stabilization;GO:0016032|viral process;	GO:0016363|nuclear matrix;GO:0005654|nucleoplasm;GO:0016605|PML body;	GO:0003723|RNA binding;GO:0008270|zinc ion binding;	.	.
Zm00001d039301	4.42498	2.88582e-31	1.61209e-29	up	yes	Zm00001d039301	protein_coding	chr3:1325146-1327618:+	gi|414875636|tpg|DAA52767.1|	1101	2e-146	TPA: vegetative storage protein PNI288 [Zea mays]	gi|391416114|gb|BT083601.2|	1440	0	Zea mays full-length cDNA clone ZM_BFb0018E03 mRNA, complete cds	C3LQF1	62.8	8e-10	5'-methylthioadenosine/S-adenosylhomocysteine nucleosidase	GO:0019509|L-methionine biosynthetic process from methylthioadenosine;GO:0019284|L-methionine biosynthetic process from S-adenosylmethionine;GO:0009164|nucleoside catabolic process;	.	GO:0008782|adenosylhomocysteine nucleosidase activity;GO:0008930|methylthioadenosine nucleosidase activity;	K01243	mtnN, mtn, pfs; adenosylhomocysteine nucleosidase [EC:3.2.2.9]
Zm00001d027258	4.41155	0.0150946	0.0391893	up	yes	Zm00001d027258	protein_coding	chr1:689056-689704:+	gi|226532710|ref|NP_001146998.1|	203	4e-18	oleosin 16 kDa [Zea mays]	gi|195658972|gb|EU976836.1|	263	7e-135	Zea mays clone 991472 oleosin 16 kDa mRNA, complete cds	Q43284	50.8	6e-08	Oleosin 14.9 kDa	GO:0019915|lipid storage;GO:0019953|sexual reproduction;	GO:0005576|extracellular region;GO:0016021|integral component of membrane;GO:0012511|monolayer-surrounded lipid storage body;	.	.	.
Zm00001d044352	4.41087	0.0162839	0.0418502	up	yes	Zm00001d044352	protein_coding	chr3:225662216-225663513:-	gi|670383489|ref|XP_008672546.1|	1000	1e-134	PREDICTED: hypothetical protein isoform X1 [Zea mays]	gi|226505941|ref|NM_001149020.1|	522	0	Zea mays hypothetical protein (LOC100274720), mRNA	.	.	.	.	.	.	.	.	.
Zm00001d018367	4.40571	0.0164315	0.0421722	up	yes	Zm00001d018367	protein_coding	chr5:219274877-219276542:-	gi|293334775|ref|NP_001169127.1|	2295	0	hypothetical protein [Zea mays]	gi|293334774|ref|NM_001175656.1|	1511	0	Zea mays hypothetical protein (LOC100382972), mRNA	Q8GSM7	362	5e-118	Shikimate O-hydroxycinnamoyltransferase	.	.	GO:0047172|shikimate O-hydroxycinnamoyltransferase activity;	.	.
Zm00001d048469	4.40565	1.15688e-29	5.69269e-28	up	yes	Zm00001d048469	protein_coding	chr9:156850438-156852802:+	gi|226531450|ref|NP_001148085.1|	966	3e-123	beta-carotene hydroxylase [Zea mays]	gi|226531449|ref|NM_001154613.1|	1849	0	Zea mays beta-carotene hydroxylase (LOC100281693), mRNA	B3SGL0	311	4e-99	Beta-carotene 3-hydroxylase, chloroplastic	GO:0016117|carotenoid biosynthetic process;GO:0006633|fatty acid biosynthetic process;	GO:0031969|chloroplast membrane;GO:0016021|integral component of membrane;	GO:0016787|hydrolase activity;GO:0005506|iron ion binding;GO:0016491|oxidoreductase activity;	K15746	crtZ; beta-carotene 3-hydroxylase [EC:1.14.13.129]
Zm00001d022630	4.40301	6.50713e-23	2.06996e-21	up	yes	Zm00001d022630	protein_coding	chr7:181798165-181799397:+	gi|414888340|tpg|DAA64354.1|	1340	0	TPA: S-like RNase [Zea mays]	gi|195611963|gb|EU955694.1|	964	0	Zea mays clone 1542583 extracellular ribonuclease LE precursor, mRNA, complete cds	P80196	117	3e-29	Intracellular ribonuclease LX	.	GO:0005737|cytoplasm;	GO:0033897|ribonuclease T2 activity;GO:0003723|RNA binding;	K01166	E3.1.27.1; ribonuclease T2 [EC:3.1.27.1]
Zm00001d002556	4.3992	2.03373e-09	1.82406e-08	up	yes	Zm00001d002556	protein_coding	chr2:15314976-15315305:-	gi|414585755|tpg|DAA36326.1|	448	1e-51	TPA: hypothetical protein ZEAMMB73_062345 [Zea mays]	gi|242074105|ref|XM_002446944.1|	234	1e-118	Sorghum bicolor hypothetical protein, mRNA	P83880	65.1	5e-13	Antimicrobial peptide 1	GO:0006952|defense response;GO:0045926|negative regulation of growth;	GO:0005618|cell wall;GO:0005576|extracellular region;	.	.	.
Zm00001d043706	4.39871	7.81836e-19	1.77136e-17	up	yes	Zm00001d043706	protein_coding	chr3:207941097-207942500:-	gi|414880808|tpg|DAA57939.1|	1871	0	TPA: putative HLH DNA-binding domain superfamily protein [Zea mays]	gi|226494890|ref|NM_001157254.1|	1402	0	Zea mays DNA binding protein (LOC100284359), mRNA	O23487	183	2e-50	Transcription factor bHLH3	GO:0006355|regulation of transcription, DNA-templated;GO:0006351|transcription, DNA-templated;	GO:0005634|nucleus;	GO:0003677|DNA binding;GO:0003700|transcription factor activity, sequence-specific DNA binding;	.	.
Zm00001d022390	4.39535	0.0035166	0.0110113	up	yes	Zm00001d022390	protein_coding	chr7:176616853-176618205:+	gi|212275143|ref|NP_001130306.1|	1950	0	uncharacterized protein LOC100191400 precursor [Zea mays]	gi|223948666|gb|BT063720.1|	1353	0	Zea mays full-length cDNA clone ZM_BFc0099N11 mRNA, complete cds	Q9LHE3	136	8e-34	Protein ASPARTIC PROTEASE IN GUARD CELL 2	GO:0030163|protein catabolic process;GO:0006508|proteolysis;	.	GO:0004190|aspartic-type endopeptidase activity;GO:0003677|DNA binding;	.	.
Zm00001d046299	4.37138	2.69621e-09	2.38345e-08	up	yes	Zm00001d046299	protein_coding	chr9:79124493-79126324:+	gi|238010684|gb|ACR36377.1|	1157	7e-154	unknown [Zea mays]	gi|391417269|gb|BT086024.2|	1354	0	Zea mays full-length cDNA clone ZM_BFc0101E17 mRNA, complete cds	Q0DBL6	299	7e-97	Heat stress transcription factor C-2b	GO:0006351|transcription, DNA-templated;	GO:0005634|nucleus;	GO:0043565|sequence-specific DNA binding;GO:0003700|transcription factor activity, sequence-specific DNA binding;	.	.
Zm00001d043789	4.35549	5.50733e-55	9.63554e-53	up	yes	Zm00001d043789	protein_coding	chr3:210250790-210261339:+	gi|414880889|tpg|DAA58020.1|	1319	8e-170	TPA: glutathione S-transferase GSTU6 [Zea mays]	gi|338808433|gb|HM596859.1|	1177	0	Zea diploperennis bio-material USDA:GRIN:PI 462368 bz locus, partial sequence	Q06398	236	4e-68	Probable glutathione S-transferase GSTU6	GO:0006749|glutathione metabolic process;GO:0009407|toxin catabolic process;	GO:0005737|cytoplasm;	GO:0004364|glutathione transferase activity;	K00799	GST, gst; glutathione S-transferase [EC:2.5.1.18]
Zm00001d048608	4.35193	2.76459e-05	0.000137352	up	yes	Zm00001d048608	protein_coding	chr4:1259982-1261388:+	gi|670394780|ref|XP_008677827.1|	2051	0	PREDICTED: protein ALTERED XYLOGLUCAN 4-like [Zea mays]	gi|242069568|ref|XM_002450016.1|	628	0	Sorghum bicolor hypothetical protein, mRNA	O04523	291	7e-92	Protein ALTERED XYLOGLUCAN 4	GO:0010411|xyloglucan metabolic process;	GO:0005794|Golgi apparatus;GO:0000139|Golgi membrane;GO:0016021|integral component of membrane;	GO:0016413|O-acetyltransferase activity;	.	.
Zm00001d028180	4.3416	1.11505e-114	1.47855e-111	up	yes	Zm00001d028180	protein_coding	chr1:25632515-25636718:+	gi|162464293|ref|NP_001105552.1|	2729	0	inositol-3-phosphate synthase [Zea mays]	gi|195623993|gb|EU961709.1|	2098	0	Zea mays clone 237754 inositol-3-phosphate synthase mRNA, complete cds	Q9FPK7	79.3	2e-14	Inositol-3-phosphate synthase	GO:0006021|inositol biosynthetic process;GO:0008654|phospholipid biosynthetic process;	GO:0005737|cytoplasm;	GO:0004512|inositol-3-phosphate synthase activity;	K01858	INO1, ISYNA1; myo-inositol-1-phosphate synthase [EC:5.5.1.4]
Zm00001d029988	4.32482	1.18764e-21	3.4353e-20	up	yes	Zm00001d029988	protein_coding	chr1:97704275-97706222:-	gi|226507330|ref|NP_001145762.1|	559	3e-63	uncharacterized LOC100279269 [Zea mays]	gi|219884332|gb|BT053934.1|	1609	0	Zea mays full-length cDNA clone ZM_BFc0054J10 mRNA, complete cds	.	.	.	.	.	.	.	.	.
Zm00001d022071	4.32051	1.44015e-35	1.09617e-33	up	yes	Zm00001d022071	protein_coding	chr7:169428759-169434059:-	gi|194704878|gb|ACF86523.1|	2433	0	unknown [Zea mays]	gi|224031148|gb|BT067753.1|	2197	0	Zea mays full-length cDNA clone ZM_BFc0154H05 mRNA, complete cds	Q96VN3	58.2	2e-08	Nuclear transport factor 2	GO:0015031|protein transport;	GO:0005737|cytoplasm;	.	.	.
Zm00001d047799	4.31913	6.10666e-23	1.94748e-21	up	yes	Zm00001d047799	protein_coding	chr9:142104072-142106918:+	gi|670435355|ref|XP_008658250.1|	3003	0	PREDICTED: uncharacterized protein LOC100272911 isoform X1 [Zea mays]	gi|226530578|ref|NM_001147363.1|	1779	0	Zea mays LOC100272911 (pco094428), mRNA	P09189	716	0	Heat shock cognate 70 kDa protein	.	.	GO:0005524|ATP binding;	.	.
Zm00001d026126	4.30938	4.40254e-06	2.51172e-05	up	yes	Zm00001d026126	protein_coding	chr10:139063429-139066366:+	gi|670446609|ref|XP_008663506.1|	2150	0	PREDICTED: probable serine/threonine-protein kinase NAK isoform X4 [Zea mays]	gi|195616773|gb|EU958099.1|	687	0	Zea mays clone 1673470 mRNA sequence	Q06548	448	5e-151	Protein kinase APK1A, chloroplastic	.	GO:0009507|chloroplast;	GO:0005524|ATP binding;GO:0004674|protein serine/threonine kinase activity;GO:0004713|protein tyrosine kinase activity;	.	.
Zm00001d010540	4.30732	0.0197723	0.0495122	up	yes	Zm00001d010540	protein_coding	chr8:119776590-119776868:+	gi|226501162|ref|NP_001142786.1|	181	1e-15	uncharacterized protein LOC100275156 [Zea mays]	gi|335334921|ref|NM_001149314.2|	276	4e-142	Zea mays LOC100275156 (umc2735), mRNA	.	.	.	.	.	.	.	.	.
Zm00001d021632	4.30732	0.0197723	0.0495122	up	yes	Zm00001d021632	protein_coding	chr7:158604890-158605177:+	gi|670424962|ref|XP_008653149.1|	196	8e-18	PREDICTED: uncharacterized protein LOC103633229 [Zea mays]	gi|195654630|gb|EU974665.1|	288	8e-149	Zea mays clone 455502 mRNA sequence	.	.	.	.	.	.	.	.	.
Zm00001d012642	4.30661	0.0197962	0.0495623	up	yes	Zm00001d012642	protein_coding	chr8:177705263-177706934:-	gi|670433396|ref|XP_008657188.1|	1158	4e-157	PREDICTED: transcription factor bHLH92-like [Zea mays]	gi|195601217|gb|EU948863.1|	774	0	Zea mays clone 388069 mRNA sequence	.	.	.	.	.	.	.	.	.
Zm00001d025662	4.29993	1.00816e-05	5.41339e-05	up	yes	Zm00001d025662	protein_coding	chr10:125362790-125363050:-	gi|413918615|gb|AFW58547.1|	334	1e-38	hypothetical protein ZEAMMB73_977957 [Zea mays]	gi|195656512|gb|EU975606.1|	151	1e-72	Zea mays clone 494216 mRNA sequence	.	.	.	.	.	.	.	.	.
Zm00001d027375	4.29871	1.80682e-06	1.08798e-05	up	yes	Zm00001d027375	protein_coding	chr1:3971512-3972133:+	gi|414864403|tpg|DAA42960.1|	412	2e-48	TPA: lysM domain containing protein [Zea mays]	gi|226495798|ref|NM_001156996.1|	587	0	Zea mays lysM domain containing protein (LOC100284098), mRNA	.	.	.	.	.	.	.	.	.
Zm00001d026412	4.23818	0.00581168	0.0170971	up	yes	Zm00001d026412	protein_coding	chr10:145387777-145388573:+	gi|670446909|ref|XP_008663643.1|	286	1e-29	PREDICTED: uncharacterized protein LOC100277566 [Zea mays]	gi|195643805|gb|EU969253.1|	525	0	Zea mays clone 327479 hypothetical protein mRNA, complete cds	.	.	.	.	.	.	.	.	.
Zm00001d042918	4.23199	0.00562027	0.0165996	up	yes	Zm00001d042918	protein_coding	chr3:183917547-183919314:-	gi|226505074|ref|NP_001143760.1|	1093	4e-144	uncharacterized protein LOC100276522 [Zea mays]	gi|194697243|gb|BT037701.1|	1468	0	Zea mays full-length cDNA clone ZM_BFb0188M04 mRNA, complete cds	.	.	.	.	.	.	.	.	.
Zm00001d028988	4.21981	2.29331e-06	1.36386e-05	up	yes	Zm00001d028988	protein_coding	chr1:53759469-53762976:-	gi|308044247|ref|NP_001182991.1|	3169	0	uncharacterized protein LOC100501310 [Zea mays]	gi|308044246|ref|NM_001196062.1|	2097	0	Zea mays uncharacterized LOC100501310 (LOC100501310), mRNA	P98204	672	0	Phospholipid-transporting ATPase 1	.	GO:0005789|endoplasmic reticulum membrane;GO:0016021|integral component of membrane;GO:0016020|membrane;GO:0005886|plasma membrane;	GO:0005524|ATP binding;GO:0000287|magnesium ion binding;GO:0004012|phospholipid-translocating ATPase activity;	K14802	DRS2, ATP8A; phospholipid-transporting ATPase [EC:3.6.3.1]
Zm00001d041553	4.2143	0.000897545	0.00326963	up	yes	Zm00001d041553	protein_coding	chr3:126926038-126926802:-	gi|670391377|ref|XP_008676032.1|	832	4e-111	PREDICTED: osmotin-like protein, partial [Zea mays]	gi|195599520|gb|EU947166.1|	548	0	Zea mays clone 330345 mRNA sequence	Q41350	104	1e-25	Osmotin-like protein	.	GO:0005618|cell wall;GO:0005576|extracellular region;	.	.	.
Zm00001d042148	4.20771	2.34871e-48	3.34312e-46	up	yes	Zm00001d042148	protein_coding	chr3:153591150-153593841:-	gi|162461160|ref|NP_001105526.1|	2696	0	cytokinin oxidase 2 precursor [Zea mays]	gi|162461159|ref|NM_001112056.1|	2073	0	Zea mays cytokinin oxidase 2 (cko2), mRNA	Q5JLP4	865	0	Cytokinin dehydrogenase 4	GO:0009690|cytokinin metabolic process;	GO:0005615|extracellular space;	GO:0019139|cytokinin dehydrogenase activity;GO:0050660|flavin adenine dinucleotide binding;GO:0016614|oxidoreductase activity, acting on CH-OH group of donors;	K00279	CKX; cytokinin dehydrogenase [EC:1.5.99.12]
Zm00001d016076	4.2026	4.63231e-42	4.86276e-40	up	yes	Zm00001d016076	protein_coding	chr5:143178921-143179220:-	gi|413936474|gb|AFW71025.1|	431	6e-53	hypothetical protein ZEAMMB73_316677 [Zea mays]	gi|77818621|gb|DQ245938.1|	300	2e-155	Zea mays clone 92811 mRNA sequence	.	.	.	.	.	.	.	.	.
Zm00001d024778	4.20204	1.36685e-65	3.44363e-63	up	yes	Zm00001d024778	protein_coding	chr10:87401369-87401545:-	gi|223945531|gb|ACN26849.1|	219	3e-22	unknown [Zea mays]	gi|223945530|gb|BT062152.1|	177	2e-87	Zea mays full-length cDNA clone ZM_BFb0221E15 mRNA, complete cds	Q0DKW8	76.6	9e-19	Hydrophobic protein LTI6B	GO:0009737|response to abscisic acid;GO:0009409|response to cold;GO:0009651|response to salt stress;	GO:0016021|integral component of membrane;	.	.	.
Zm00001d023411	4.1779	3.40078e-05	0.000166529	up	yes	Zm00001d023411	protein_coding	chr10:5023685-5025660:+	gi|239052139|ref|NP_001131917.2|	1439	0	putative MYB DNA-binding domain superfamily protein [Zea mays]	gi|239052138|ref|NM_001138445.2|	1584	0	Zea mays putative MYB DNA-binding domain superfamily protein (GLK5), mRNA	Q94DH3	71.2	1e-12	Transcription factor PCL1	GO:0006355|regulation of transcription, DNA-templated;GO:0048511|rhythmic process;GO:0006351|transcription, DNA-templated;	GO:0005634|nucleus;	GO:0003677|DNA binding;GO:0003700|transcription factor activity, sequence-specific DNA binding;	.	.
Zm00001d033878	4.16875	1.05008e-10	1.08559e-09	up	yes	Zm00001d033878	protein_coding	chr1:277214464-277217303:+	gi|242038257|ref|XP_002466523.1|	2294	0	hypothetical protein SORBIDRAFT_01g009300 [Sorghum bicolor]	gi|195656138|gb|EU975419.1|	1283	0	Zea mays clone 490001 mRNA sequence	Q3SWE0	59.3	1e-07	Bifunctional uridylyltransferase/uridylyl-removing enzyme	GO:0006807|nitrogen compound metabolic process;GO:0006808|regulation of nitrogen utilization;	.	GO:0008773|[protein-PII] uridylyltransferase activity;GO:0016597|amino acid binding;GO:0008081|phosphoric diester hydrolase activity;	K00990	glnD; [protein-PII] uridylyltransferase [EC:2.7.7.59]
Zm00001d038563	4.13783	3.07264e-20	7.89919e-19	up	yes	Zm00001d038563	protein_coding	chr6:159913154-159914041:-	gi|670418083|ref|XP_008649812.1|	1026	6e-137	PREDICTED: EID1-like F-box protein 3 [Zea mays]	gi|293331392|ref|NM_001174574.1|	616	0	Zea mays hypothetical protein (LOC100381774), mRNA	Q93ZT5	207	1e-63	EID1-like F-box protein 3	GO:0009738|abscisic acid-activated signaling pathway;GO:0010029|regulation of seed germination;GO:0009737|response to abscisic acid;GO:0006970|response to osmotic stress;GO:0009651|response to salt stress;GO:0009414|response to water deprivation;GO:0010228|vegetative to reproductive phase transition of meristem;	GO:0005634|nucleus;	.	.	.
Zm00001d018298	4.1371	1.22326e-05	6.4691e-05	up	yes	Zm00001d018298	protein_coding	chr5:218096889-218097874:+	gi|212275694|ref|NP_001130499.1|	740	2e-95	class II heat shock protein [Zea mays]	gi|238014903|gb|BT088134.1|	756	0	Zea mays full-length cDNA clone ZM_BFc0030G24 mRNA, complete cds	Q6K7E9	218	8e-69	18.6 kDa class III heat shock protein	GO:0009408|response to heat;	GO:0005737|cytoplasm;	.	K13993	HSP20; HSP20 family protein
Zm00001d004348	4.12748	8.72171e-19	1.96719e-17	up	yes	Zm00001d004348	protein_coding	chr2:105686148-105688384:+	gi|670377128|ref|XP_008669667.1|	1806	0	PREDICTED: uncharacterized protein LOC103646784 [Zea mays]	gi|226531000|ref|NM_001149532.1|	1188	0	Zea mays uncharacterized LOC100275466 (LOC100275466), mRNA	Q66S13	60.8	9e-09	Natterin-4	.	GO:0005576|extracellular region;	GO:0016787|hydrolase activity;	.	.
Zm00001d049926	4.12568	2.55843e-26	1.02151e-24	up	yes	Zm00001d049926	protein_coding	chr4:53429242-53431331:-	gi|226533520|ref|NP_001149522.1|	1971	0	gibberellin 20 oxidase 2 [Zea mays]	gi|226533519|ref|NM_001156050.1|	1526	0	Zea mays gibberellin 20 oxidase 2 (LOC100283148), mRNA	D4N501	195	3e-55	Probable 2-oxoglutarate/Fe(II)-dependent dioxygenase	.	.	GO:0051213|dioxygenase activity;GO:0046872|metal ion binding;GO:0016740|transferase activity;	.	.
Zm00001d023680	4.11087	7.20753e-10	6.81887e-09	up	yes	Zm00001d023680	protein_coding	chr10:15095362-15098284:+	gi|413916397|gb|AFW56329.1|	839	1e-104	hypothetical protein ZEAMMB73_595527 [Zea mays]	gi|194705933|gb|BT042046.1|	1269	0	Zea mays full-length cDNA clone ZM_BFb0118C07 mRNA, complete cds	.	.	.	.	.	.	.	.	.
Zm00001d045252	4.10753	0.00865547	0.0241919	up	yes	Zm00001d045252	protein_coding	chr9:17075758-17076992:-	gi|670437280|ref|XP_008659264.1|	1101	1e-150	PREDICTED: regulator of nonsense transcripts 1 homolog [Zea mays]	gi|242045719|ref|XM_002460686.1|	523	0	Sorghum bicolor hypothetical protein, mRNA	Q9FJR0	358	5e-114	Regulator of nonsense transcripts 1 homolog	GO:0042742|defense response to bacterium;GO:0009867|jasmonic acid mediated signaling pathway;GO:0048571|long-day photoperiodism;GO:0000184|nuclear-transcribed mRNA catabolic process, nonsense-mediated decay;GO:0009611|response to wounding;GO:0009863|salicylic acid mediated signaling pathway;GO:0010182|sugar mediated signaling pathway;	GO:0005737|cytoplasm;GO:0000932|cytoplasmic mRNA processing body;GO:0005829|cytosol;GO:0005886|plasma membrane;GO:0009506|plasmodesma;	GO:0005524|ATP binding;GO:0003677|DNA binding;GO:0004386|helicase activity;GO:0003723|RNA binding;GO:0008270|zinc ion binding;	K14326	UPF1, RENT1; regulator of nonsense transcripts 1 [EC:3.6.4.-]
Zm00001d003190	4.10664	6.28238e-19	1.43889e-17	up	yes	Zm00001d003190	protein_coding	chr2:35066062-35067313:+	gi|259490577|ref|NP_001158904.1|	1266	3e-172	endochitinase A precursor [Zea mays]	gi|21206624|gb|AY103546.1|	1141	0	Zea mays PCO155066 mRNA sequence	P29022	487	2e-171	Endochitinase A	GO:0016998|cell wall macromolecule catabolic process;GO:0006032|chitin catabolic process;GO:0006952|defense response;GO:0000272|polysaccharide catabolic process;	.	GO:0008061|chitin binding;GO:0004568|chitinase activity;	.	.
Zm00001d017477	4.1065	0.00108493	0.00388099	up	yes	Zm00001d017477	protein_coding	chr5:197146884-197147717:+	gi|670409573|ref|XP_008646010.1|	901	1e-118	PREDICTED: ethylene-responsive transcription factor ERF038-like [Zea mays]	gi|242066499|ref|XM_002454494.1|	471	0	Sorghum bicolor hypothetical protein, mRNA	Q8LBQ7	140	7e-38	Ethylene-responsive transcription factor ERF034	GO:0009873|ethylene-activated signaling pathway;GO:0006351|transcription, DNA-templated;	GO:0005634|nucleus;	GO:0003700|transcription factor activity, sequence-specific DNA binding;GO:0044212|transcription regulatory region DNA binding;	.	.
Zm00001d045092	4.10472	6.51453e-06	3.61275e-05	up	yes	Zm00001d045092	protein_coding	chr9:12257338-12258660:-	gi|242094972|ref|XP_002437976.1|	1856	0	hypothetical protein SORBIDRAFT_10g005760 [Sorghum bicolor]	gi|242092243|ref|XM_002436567.1|	961	0	Sorghum bicolor hypothetical protein, mRNA	Q8GSM7	270	1e-83	Shikimate O-hydroxycinnamoyltransferase	.	.	GO:0047172|shikimate O-hydroxycinnamoyltransferase activity;	.	.
Zm00001d011669	4.09961	2.93237e-12	3.59155e-11	up	yes	Zm00001d011669	protein_coding	chr8:158166587-158167961:-	gi|226494233|ref|NP_001150099.1|	1012	3e-134	myb-related protein Hv33 [Zea mays]	gi|226494232|ref|NM_001156627.1|	676	0	Zea mays myb-related protein Hv33 (LOC100283728), mRNA	P20027	154	2e-42	Myb-related protein Hv33	GO:0006355|regulation of transcription, DNA-templated;GO:0006351|transcription, DNA-templated;	GO:0005634|nucleus;	GO:0003677|DNA binding;	.	.
Zm00001d053055	4.05084	3.31102e-49	4.79413e-47	up	yes	Zm00001d053055	protein_coding	chr4:211054808-211055547:-	gi|226532468|ref|NP_001148909.1|	719	4e-93	LOC100282529 precursor [Zea mays]	gi|238011443|gb|BT086404.1|	740	0	Zea mays full-length cDNA clone ZM_BFc0162N17 mRNA, complete cds	Q9SS03	139	7e-39	Dirigent protein 21	GO:0009699|phenylpropanoid biosynthetic process;	GO:0048046|apoplast;GO:0005618|cell wall;	GO:0042349|guiding stereospecific synthesis activity;	.	.
Zm00001d044421	4.03867	1.84082e-06	1.10686e-05	up	yes	Zm00001d044421	protein_coding	chr3:227515476-227518586:+	gi|226491578|ref|NP_001149011.1|	1184	4e-160	LOC100282631 [Zea mays]	gi|226491577|ref|NM_001155539.1|	1156	0	Zea mays LOC100282631 (IDP152), mRNA	A2WSD3	378	9e-129	Bidirectional sugar transporter SWEET6b	.	GO:0005887|integral component of plasma membrane;	GO:0051119|sugar transmembrane transporter activity;	.	.
Zm00001d025434	4.03006	0.0137362	0.0361883	up	yes	Zm00001d025434	protein_coding	chr10:118616454-118618580:+	gi|413918352|gb|AFW58284.1|	2000	0	hypothetical protein ZEAMMB73_800275 [Zea mays]	gi|242073135|ref|XM_002446459.1|	1200	0	Sorghum bicolor hypothetical protein, mRNA	Q32L10	62.4	1e-09	Transmembrane protein 205	.	GO:0070062|extracellular exosome;GO:0016021|integral component of membrane;	.	.	.
Zm00001d007820	4.02842	0.000649119	0.00244822	up	yes	Zm00001d007820	protein_coding	chr2:240282217-240284226:+	gi|414591973|tpg|DAA42544.1|	1515	0	TPA: plant-specific domain TIGR01615 family protein [Zea mays]	gi|226496512|ref|NM_001154003.1|	1652	0	Zea mays plant-specific domain TIGR01615 family protein (LOC100281084), mRNA	.	.	.	.	.	.	.	.	.
Zm00001d025699	4.02664	0.0126937	0.0338133	up	yes	Zm00001d025699	protein_coding	chr10:126708804-126710162:-	gi|413918676|gb|AFW58608.1|	1455	0	nucleotide binding protein [Zea mays]	gi|226499141|ref|NM_001157946.1|	1304	0	Zea mays nucleotide binding protein (LOC100285051), mRNA	Q00808	64.3	1e-09	Vegetative incompatibility protein HET-E-1	.	.	GO:0005525|GTP binding;	.	.
Zm00001d035214	4.02524	2.09385e-20	5.47225e-19	up	yes	Zm00001d035214	protein_coding	chr6:10070049-10071716:+	gi|670414486|ref|XP_008648446.1|	1818	0	PREDICTED: ureide permease 1-like isoform X1 [Zea mays]	gi|226495288|ref|NM_001147117.1|	1223	0	Zea mays hypothetical protein (LOC100272659), mRNA	Q9ZPR7	425	1e-143	Ureide permease 1	GO:0015720|allantoin transport;GO:0043100|pyrimidine nucleobase salvage;GO:0015857|uracil transport;	GO:0016021|integral component of membrane;	GO:0005274|allantoin uptake transmembrane transporter activity;GO:0005524|ATP binding;GO:0015210|uracil transmembrane transporter activity;	.	.
Zm00001d037608	4.02229	6.24191e-58	1.21906e-55	up	yes	Zm00001d037608	protein_coding	chr6:131624371-131625524:-	gi|670417028|ref|XP_008649384.1|	861	4e-113	PREDICTED: uncharacterized protein LOC103630071 [Zea mays]	gi|195613231|gb|EU956328.1|	457	0	Zea mays clone 1560867 hypothetical protein mRNA, complete cds	.	.	.	.	.	.	.	.	.
Zm00001d022072	4.00897	2.97856e-46	3.78999e-44	up	yes	Zm00001d022072	protein_coding	chr7:169436693-169442713:-	gi|414887497|tpg|DAA63511.1|	4635	0	TPA: hypothetical protein ZEAMMB73_243937 [Zea mays]	gi|226504391|ref|NM_001153100.1|	1842	0	Zea mays hypothetical protein (LOC100280168), mRNA	Q9LF24	108	7e-23	Protein LONGIFOLIA 1	GO:0051513|regulation of monopolar cell growth;	GO:0005829|cytosol;GO:0005634|nucleus;	.	.	.
Zm00001d014258	4.00876	4.03057e-47	5.31686e-45	up	yes	Zm00001d014258	protein_coding	chr5:38466701-38476589:-	gi|670402767|ref|XP_008681269.1|	2483	0	PREDICTED: uncharacterized protein LOC100216685 isoform X1 [Zea mays]	gi|226493654|ref|NM_001155755.1|	1703	0	Zea mays LOC100282849 (uaz158(alt)), mRNA	P34106	501	1e-165	Alanine aminotransferase 2	GO:0009058|biosynthetic process;GO:0042853|L-alanine catabolic process;	.	GO:0004021|L-alanine:2-oxoglutarate aminotransferase activity;GO:0030170|pyridoxal phosphate binding;	.	.
Zm00001d038806	4.00797	3.29778e-08	2.52459e-07	up	yes	Zm00001d038806	protein_coding	chr6:164808309-164812048:+	gi|223975969|gb|ACN32172.1|	4520	0	unknown [Zea mays]	gi|223975968|gb|BT066296.1|	2999	0	Zea mays full-length cDNA clone ZM_BFc0182G22 mRNA, complete cds	Q6F2Y7	1657	0	Chaperone protein ClpB1	GO:0034605|cellular response to heat;GO:0019538|protein metabolic process;	GO:0005829|cytosol;GO:0005634|nucleus;	GO:0005524|ATP binding;	K03695	clpB; ATP-dependent Clp protease ATP-binding subunit ClpB
Zm00001d045361	3.99107	5.05746e-05	0.000240411	up	yes	Zm00001d045361	protein_coding	chr9:19593649-19594014:+	gi|226509378|ref|NP_001144932.1|	308	7e-34	uncharacterized protein LOC100278059 [Zea mays]	gi|226509377|ref|NM_001151460.1|	366	0	Zea mays hypothetical protein (LOC100278059), mRNA	.	.	.	.	.	.	.	.	.
Zm00001d038358	3.98216	6.19734e-17	1.18195e-15	up	yes	Zm00001d038358	protein_coding	chr6:155277368-155285524:-	gi|544346371|gb|AGW20994.1|	3326	0	delta 1-pyrroline-5-carboxylate synthetase 2 [Saccharum hybrid cultivar]	gi|157061834|gb|EU113257.1|	1727	0	Saccharum arundinaceum delta-1-pyrroline-5-carboxylate synthetase mRNA, complete cds	O04226	167	8e-42	Delta-1-pyrroline-5-carboxylate synthase	GO:0055129|L-proline biosynthetic process;GO:0006561|proline biosynthetic process;	GO:0005737|cytoplasm;	GO:0005524|ATP binding;GO:0004349|glutamate 5-kinase activity;GO:0004350|glutamate-5-semialdehyde dehydrogenase activity;	K12657	ALDH18A1, P5CS; delta-1-pyrroline-5-carboxylate synthetase [EC:2.7.2.11 1.2.1.41]
Zm00001d011924	3.97745	0.0126128	0.0336189	up	yes	Zm00001d011924	protein_coding	chr8:164684984-164686049:-	gi|670432737|ref|XP_008656892.1|	871	6e-114	PREDICTED: protein LURP-one-related 11-like [Zea mays]	gi|242055502|ref|XM_002456852.1|	280	9e-144	Sorghum bicolor hypothetical protein, mRNA	Q9LUM1	94	4e-21	Protein LURP-one-related 11	GO:0006446|regulation of translational initiation;	GO:0005851|eukaryotic translation initiation factor 2B complex;	GO:0005085|guanyl-nucleotide exchange factor activity;	.	.
Zm00001d019925	3.97503	1.78278e-05	9.16082e-05	up	yes	Zm00001d019925	protein_coding	chr7:76706213-76706572:-	gi|670448400|ref|XP_008664453.1|	427	1e-51	PREDICTED: 11 kDa late embryogenesis abundant protein-like [Zea mays]	gi|195610947|gb|EU955186.1|	357	0	Zea mays clone 1516009 mRNA sequence	Q01417	58.5	2e-10	18 kDa seed maturation protein	GO:0009790|embryo development;	.	.	.	.
Zm00001d022562	3.97395	0.0123625	0.0330357	up	yes	Zm00001d022562	protein_coding	chr7:180070690-180073867:-	gi|670419924|ref|XP_008650768.1|	1573	0	PREDICTED: uncharacterized LOC100191180 isoform X1 [Zea mays]	gi|212276241|ref|NM_001136615.1|	1568	0	Zea mays putative RING zinc finger domain superfamily protein (LOC100191180), mRNA	Q0IIM1	58.2	1e-07	E3 ubiquitin-protein ligase RNF168	GO:0006974|cellular response to DNA damage stimulus;GO:0006302|double-strand break repair;GO:0070535|histone H2A K63-linked ubiquitination;GO:0035518|histone H2A monoubiquitination;GO:0036351|histone H2A-K13 ubiquitination;GO:0036352|histone H2A-K15 ubiquitination;GO:0045190|isotype switching;GO:0034244|negative regulation of transcription elongation from RNA polymerase II promoter;GO:0045739|pos…	GO:0005634|nucleus;GO:0035861|site of double-strand break;GO:0000151|ubiquitin ligase complex;	GO:0003682|chromatin binding;GO:0042393|histone binding;GO:0070530|K63-linked polyubiquitin binding;GO:0016874|ligase activity;GO:0043130|ubiquitin binding;GO:0004842|ubiquitin-protein transferase activity;GO:0008270|zinc ion binding;	K10652	TRIM25, EFP; tripartite motif-containing protein 25 [EC:2.3.2.27]
Zm00001d010348	3.96958	0.0120408	0.0322855	up	yes	Zm00001d010348	protein_coding	chr8:110692635-110694501:+	gi|224034883|gb|ACN36517.1|	454	3e-56	unknown [Zea mays]	gi|224034882|gb|BT069620.1|	229	6e-116	Zea mays full-length cDNA clone ZM_BFb0196B09 mRNA, complete cds	Q9ZT66	75.1	5e-16	Endo-1,3;1,4-beta-D-glucanase	.	GO:0005576|extracellular region;	GO:0016787|hydrolase activity;	.	.
Zm00001d025360	3.96895	5.60167e-09	4.70742e-08	up	yes	Zm00001d025360	protein_coding	chr10:115526039-115526965:-	gi|670445840|ref|XP_008663180.1|	1106	1e-148	PREDICTED: probable F-box protein At1g60180 [Zea mays]	gi|195651398|gb|EU973049.1|	881	0	Zea mays clone 392509 mRNA sequence	Q9SIH5	143	2e-38	Probable F-box protein At1g60180	GO:0071108|protein K48-linked deubiquitination;GO:0070536|protein K63-linked deubiquitination;GO:0032496|response to lipopolysaccharide;	.	GO:0004843|ubiquitin-specific protease activity;	.	.
Zm00001d006516	3.96656	0.0122664	0.0328206	up	yes	Zm00001d006516	protein_coding	chr2:210340702-210341364:-	gi|670379157|ref|XP_008670458.1|	733	6e-95	PREDICTED: uncharacterized protein LOC103647718 [Zea mays]	gi|226507991|ref|NM_001158192.1|	567	0	Zea mays harpin-induced protein (LOC100285299), mRNA	.	.	.	.	.	.	.	.	.
Zm00001d009081	3.96596	0.00244139	0.00798084	up	yes	Zm00001d009081	protein_coding	chr8:35350262-35350852:+	gi|226532140|ref|NP_001150014.1|	164	1e-11	anther-specific protein SF18 precursor [Zea mays]	gi|259490548|ref|NM_001165429.1|	572	0	Zea mays anther-specific protein SF18 (LOC100303795), mRNA	.	.	.	.	.	.	.	.	.
Zm00001d017033	3.9643	0.0024325	0.00795619	up	yes	Zm00001d017033	protein_coding	chr5:183229185-183230047:+	.	.	.	.	gi|189242673|gb|AY106990.2|	716	0	Zea mays PCO149295 mRNA sequence	.	.	.	.	.	.	.	.	.
Zm00001d021038	3.96307	0.0128549	0.0341732	up	yes	Zm00001d021038	protein_coding	chr7:141028674-141029228:-	gi|514731826|ref|XP_004957277.1|	397	4e-45	PREDICTED: uncharacterized protein LOC101766305 [Setaria italica]	gi|242049757|ref|XM_002462578.1|	361	0	Sorghum bicolor hypothetical protein, mRNA	.	.	.	.	.	.	.	.	.
Zm00001d013323	3.95301	0.0164956	0.0423036	up	yes	Zm00001d013323	protein_coding	chr5:8681850-8682794:+	gi|670405794|ref|XP_008644522.1|	1443	0	PREDICTED: syntaxin-related protein KNOLLE-like [Zea mays]	gi|148879784|emb|AM403007.1|	874	0	Saccharum hybrid cultivar BAC clone 265O22, cultivar R570	Q42374	323	6e-108	Syntaxin-related protein KNOLLE	GO:0007049|cell cycle;GO:0051301|cell division;GO:0006887|exocytosis;GO:0006886|intracellular protein transport;GO:0048278|vesicle docking;GO:0006906|vesicle fusion;	GO:0009504|cell plate;GO:0012505|endomembrane system;GO:0016021|integral component of membrane;GO:0009524|phragmoplast;GO:0005886|plasma membrane;GO:0009506|plasmodesma;GO:0031201|SNARE complex;	GO:0000149|SNARE binding;	K08486	STX1B_2_3; syntaxin 1B/2/3
Zm00001d003035	3.95235	1.7347e-41	1.76226e-39	up	yes	Zm00001d003035	protein_coding	chr2:30053282-30054643:+	gi|293331291|ref|NP_001168941.1|	1119	6e-150	hypothetical protein [Zea mays]	gi|293331290|ref|NM_001175470.1|	993	0	Zea mays hypothetical protein (LOC100382755), mRNA	.	.	.	.	.	.	.	.	.
Zm00001d027601	3.94581	5.29147e-31	2.89183e-29	up	yes	Zm00001d027601	protein_coding	chr1:8774248-8775855:-	gi|414864734|tpg|DAA43291.1|	2867	0	TPA: putative cytochrome P450 superfamily protein [Zea mays]	gi|239047385|ref|NM_001147995.2|	1550	0	Zea mays LOC100273577 (TIDP3460), mRNA	Q9FMY1	407	5e-134	Cytochrome P450 86B1	GO:0071555|cell wall organization;GO:0010345|suberin biosynthetic process;GO:0042761|very long-chain fatty acid biosynthetic process;	GO:0005783|endoplasmic reticulum;GO:0005789|endoplasmic reticulum membrane;GO:0016021|integral component of membrane;	GO:0020037|heme binding;GO:0005506|iron ion binding;GO:0004497|monooxygenase activity;GO:0016705|oxidoreductase activity, acting on paired donors, with incorporation or reduction of molecular oxygen;	K15402	CYP86B1; fatty acid omega-hydroxylase [EC:1.14.-.-]
Zm00001d002754	3.94293	1.69332e-18	3.71941e-17	up	yes	Zm00001d002754	protein_coding	chr2:21690129-21691754:+	gi|226493983|ref|NP_001152336.1|	981	2e-130	homeobox-leucine zipper protein ATHB-4 [Zea mays]	gi|226493982|ref|NM_001158864.1|	1039	0	Zea mays homeobox-leucine zipper protein ATHB-4 (HB53), mRNA	Q01I23	290	2e-95	Homeobox-leucine zipper protein HOX17	GO:0006351|transcription, DNA-templated;	GO:0005634|nucleus;	GO:0043565|sequence-specific DNA binding;GO:0003700|transcription factor activity, sequence-specific DNA binding;	.	.
Zm00001d037610	3.93675	2.37077e-42	2.50962e-40	up	yes	Zm00001d037610	protein_coding	chr6:131677734-131679156:+	gi|670412595|ref|XP_008647452.1|	780	8e-100	PREDICTED: hypothetical protein isoform X1 [Zea mays]	gi|195613231|gb|EU956328.1|	980	0	Zea mays clone 1560867 hypothetical protein mRNA, complete cds	.	.	.	.	.	.	.	.	.
Zm00001d037682	3.93457	3.69557e-09	3.19184e-08	up	yes	Zm00001d037682	protein_coding	chr6:133908212-133909537:-	gi|670417116|ref|XP_008649418.1|	1794	0	PREDICTED: leucine-rich repeat extensin-like protein 4 [Zea mays]	gi|195658092|gb|EU976396.1|	1314	0	Zea mays clone 881912 mRNA sequence	Q9LHF1	263	2e-80	Leucine-rich repeat extensin-like protein 4	GO:0071555|cell wall organization;	GO:0005618|cell wall;GO:0005576|extracellular region;GO:0009505|plant-type cell wall;GO:0009506|plasmodesma;	GO:0005199|structural constituent of cell wall;	.	.
Zm00001d027423	3.92503	3.49374e-14	5.17772e-13	up	yes	Zm00001d027423	protein_coding	chr1:4909652-4914685:-	gi|670361775|ref|XP_008650332.1|	1899	0	PREDICTED: flavonol synthase/flavanone 3-hydroxylase-like isoform X1 [Zea mays]	gi|242037134|ref|XM_002465917.1|	643	0	Sorghum bicolor hypothetical protein, mRNA	D4N501	102	5e-23	Probable 2-oxoglutarate/Fe(II)-dependent dioxygenase	.	GO:0005737|cytoplasm;	GO:0045431|flavonol synthase activity;GO:0031418|L-ascorbic acid binding;GO:0046872|metal ion binding;GO:0045486|naringenin 3-dioxygenase activity;	.	.
Zm00001d031325	3.92181	1.11851e-05	5.96144e-05	up	yes	Zm00001d031325	protein_coding	chr1:186052724-186053956:-	gi|670359984|ref|XP_008675490.1|	1040	9e-138	PREDICTED: retrotransposon protein isoform X1 [Zea mays]	gi|224036002|gb|BT070180.1|	1122	0	Zea mays full-length cDNA clone ZM_BFc0147L07 mRNA, complete cds	P09886	104	1e-24	Small heat shock protein, chloroplastic	.	GO:0009507|chloroplast;	.	.	.
Zm00001d016510	3.91377	3.02098e-09	2.64917e-08	up	yes	Zm00001d016510	protein_coding	chr5:165395989-165396540:-	gi|670408782|ref|XP_008645691.1|	809	1e-107	PREDICTED: putative invertase inhibitor [Zea mays]	gi|242065109|ref|XM_002453799.1|	450	0	Sorghum bicolor hypothetical protein, mRNA	.	.	.	.	.	.	.	.	.
Zm00001d004138	3.91112	1.8685e-08	1.47109e-07	up	yes	Zm00001d004138	protein_coding	chr2:85736310-85737686:-	gi|226492698|ref|NP_001151691.1|	814	5e-105	LOC100285326 [Zea mays]	gi|226492697|ref|NM_001158219.1|	895	0	Zea mays LOC100285326 (IDP488), mRNA	Q9SZN7	137	5e-39	Heavy metal-associated isoprenylated plant protein 26	GO:0046916|cellular transition metal ion homeostasis;GO:0010286|heat acclimation;GO:0030001|metal ion transport;	GO:0005737|cytoplasm;GO:0031965|nuclear membrane;GO:0005886|plasma membrane;GO:0009506|plasmodesma;	GO:0046914|transition metal ion binding;	.	.
Zm00001d011134	3.90194	1.12747e-07	8.02413e-07	up	yes	Zm00001d011134	protein_coding	chr8:140017045-140019085:+	gi|670431994|ref|XP_008656570.1|	1643	0	PREDICTED: ethylene-responsive transcription factor WRI1-like isoform X2 [Zea mays]	gi|242091222|ref|XM_002441399.1|	753	0	Sorghum bicolor hypothetical protein, mRNA	Q6X5Y6	247	3e-75	Ethylene-responsive transcription factor WRI1	GO:0009873|ethylene-activated signaling pathway;GO:0008610|lipid biosynthetic process;GO:0006629|lipid metabolic process;GO:0007275|multicellular organismal development;GO:1901959|positive regulation of cutin biosynthetic process;GO:0006109|regulation of carbohydrate metabolic process;GO:0006110|regulation of glycolytic process;GO:0009744|response to sucrose;GO:0006351|transcription, DNA-template…	GO:0005634|nucleus;	GO:0003677|DNA binding;GO:0003700|transcription factor activity, sequence-specific DNA binding;	.	.
Zm00001d003801	3.89405	0.000187718	0.000796325	up	yes	Zm00001d003801	protein_coding	chr2:59830814-59835635:+	gi|414587360|tpg|DAA37931.1|	844	1e-171	TPA: hypothetical protein ZEAMMB73_015593 [Zea mays]	gi|168480|gb|M24845.1|MZEGLB1SA	509	0	Maize embryo globulin S allele (7S-like) mRNA, complete cds	P15590	455	1e-151	Globulin-1 S allele	.	.	GO:0045735|nutrient reservoir activity;	.	.
Zm00001d044079	3.89146	0.000252639	0.00104601	up	yes	Zm00001d044079	protein_coding	chr3:218445281-218446520:-	gi|414881229|tpg|DAA58360.1|	492	4e-60	TPA: tat pathway signal sequence family protein [Zea mays]	gi|226506827|ref|NM_001158202.1|	528	0	Zea mays tat pathway signal sequence family protein (LOC100285309), mRNA	.	.	.	.	.	.	.	.	.
Zm00001d034546	3.88892	0.0153351	0.039744	up	yes	Zm00001d034546	protein_coding	chr1:295948499-295948984:+	gi|226502710|ref|NP_001146173.1|	380	6e-43	hypothetical protein precursor [Zea mays]	gi|226502709|ref|NM_001152701.1|	463	0	Zea mays hypothetical protein (LOC100279743), mRNA	P80728	74.3	5e-16	Mavicyanin	GO:0055114|oxidation-reduction process;	.	GO:0009055|electron carrier activity;GO:0046872|metal ion binding;	.	.
Zm00001d024753	3.88867	0.000263919	0.00108753	up	yes	Zm00001d024753	protein_coding	chr10:86312505-86313524:+	gi|413917576|gb|AFW57508.1|	1571	0	peroxidase 1 [Zea mays]	gi|226506661|ref|NM_001154868.1|	957	0	Zea mays peroxidase 1 (LOC100281950), mRNA	A7QEU4	323	5e-107	Peroxidase 5	GO:0042744|hydrogen peroxide catabolic process;GO:0006979|response to oxidative stress;	GO:0005576|extracellular region;	GO:0020037|heme binding;GO:0046872|metal ion binding;GO:0004601|peroxidase activity;	.	.
Zm00001d011655	3.84787	0.0034324	0.0107893	up	yes	Zm00001d011655	protein_coding	chr8:157649540-157650979:+	gi|413951013|gb|AFW83662.1|	1899	0	putative MAPKKK family protein kinase [Zea mays]	gi|293334786|ref|NM_001175066.1|	1285	0	Zea mays uncharacterized LOC100382317 (LOC100382317), mRNA	Q54R82	149	5e-37	Mitogen-activated protein kinase kinase kinase A	GO:0030036|actin cytoskeleton organization;GO:0009653|anatomical structure morphogenesis;GO:0030587|sorocarp development;GO:0030435|sporulation resulting in formation of a cellular spore;	GO:0005938|cell cortex;GO:0016021|integral component of membrane;	GO:0005524|ATP binding;GO:0004709|MAP kinase kinase kinase activity;GO:0046872|metal ion binding;GO:0004702|receptor signaling protein serine/threonine kinase activity;	.	.
Zm00001d021059	3.83974	7.45872e-14	1.07319e-12	up	yes	Zm00001d021059	protein_coding	chr7:141819946-141821175:+	gi|414886146|tpg|DAA62160.1|	1951	0	TPA: acyl-desaturase [Zea mays]	gi|226528215|ref|NM_001157610.1|	1192	0	Zea mays acyl-desaturase (LOC100284715), mRNA	Q84MF1	429	3e-146	Acyl-[acyl-carrier-protein] desaturase 4, chloroplastic	GO:0006633|fatty acid biosynthetic process;	GO:0009507|chloroplast;	GO:0045300|acyl-[acyl-carrier-protein] desaturase activity;GO:0046872|metal ion binding;	K03921	DESA1; acyl-[acyl-carrier-protein] desaturase [EC:1.14.19.2]
Zm00001d009140	3.83287	5.01655e-15	8.01439e-14	up	yes	Zm00001d009140	protein_coding	chr8:38889088-38892860:-	gi|194705984|gb|ACF87076.1|	1775	0	unknown [Zea mays]	gi|194705983|gb|BT042071.1|	1342	0	Zea mays full-length cDNA clone ZM_BFb0125B03 mRNA, complete cds	A5H8G4	397	1e-133	Peroxidase 1	GO:0042744|hydrogen peroxide catabolic process;GO:0006979|response to oxidative stress;	GO:0005576|extracellular region;GO:0005773|vacuole;	GO:0020037|heme binding;GO:0046872|metal ion binding;GO:0004601|peroxidase activity;	K00430	E1.11.1.7; peroxidase [EC:1.11.1.7]
Zm00001d008923	3.82642	7.01363e-08	5.13816e-07	up	yes	Zm00001d008923	protein_coding	chr8:25310783-25311612:+	gi|670429928|ref|XP_008655772.1|	347	4e-38	PREDICTED: uncharacterized protein LOC100277379 [Zea mays]	gi|195641985|gb|EU968343.1|	623	0	Zea mays clone 319252 hypothetical protein mRNA, complete cds	.	.	.	.	.	.	.	.	.
Zm00001d043538	3.82568	1.42748e-112	1.63472e-109	up	yes	Zm00001d043538	protein_coding	chr3:203302960-203305033:+	gi|226505472|ref|NP_001141101.1|	1320	1e-177	hypothetical protein precursor [Zea mays]	gi|195629153|gb|EU964138.1|	1675	0	Zea mays clone 276148 mRNA sequence	Q942D4	64.7	8e-10	BURP domain-containing protein 3	GO:0009737|response to abscisic acid;GO:0006970|response to osmotic stress;GO:0006351|transcription, DNA-templated;	GO:0005634|nucleus;	GO:0043565|sequence-specific DNA binding;GO:0003700|transcription factor activity, sequence-specific DNA binding;	.	.
Zm00001d012391	3.82073	1.85695e-102	1.61324e-99	up	yes	Zm00001d012391	protein_coding	chr8:173415190-173423162:-	gi|670428226|ref|XP_008654886.1|	3535	0	PREDICTED: LOC100280719 isoform X1 [Zea mays]	gi|226495402|ref|NM_001153639.1|	2762	0	Zea mays LOC100280719 (pco085448), mRNA	O04226	80.1	5e-14	Delta-1-pyrroline-5-carboxylate synthase	GO:0055129|L-proline biosynthetic process;GO:0006561|proline biosynthetic process;	GO:0005737|cytoplasm;	GO:0005524|ATP binding;GO:0004349|glutamate 5-kinase activity;GO:0004350|glutamate-5-semialdehyde dehydrogenase activity;	K12657	ALDH18A1, P5CS; delta-1-pyrroline-5-carboxylate synthetase [EC:2.7.2.11 1.2.1.41]
Zm00001d031993	3.82056	2.10761e-27	9.06126e-26	up	yes	Zm00001d031993	protein_coding	chr1:208982124-208986152:-	gi|670366276|ref|XP_008664578.1|	3340	0	PREDICTED: probable rhamnogalacturonate lyase B isoform X1 [Zea mays]	gi|242081884|ref|XM_002445666.1|	1569	0	Sorghum bicolor hypothetical protein, mRNA	Q5AZ85	82.4	6e-15	Rhamnogalacturonate lyase B	GO:0071555|cell wall organization;GO:0045490|pectin catabolic process;	GO:0005576|extracellular region;	GO:0030246|carbohydrate binding;GO:0016837|carbon-oxygen lyase activity, acting on polysaccharides;	K18195	RGL4, rhiE; rhamnogalacturonan endolyase [EC:4.2.2.23]
Zm00001d009146	3.81693	1.23315e-114	1.5534e-111	up	yes	Zm00001d009146	protein_coding	chr8:39524340-39526647:+	gi|670428336|ref|XP_008654959.1|	2008	0	PREDICTED: S-adenosylmethionine synthetase 1 isoform X1 [Zea mays]	gi|226502946|ref|NM_001155236.1|	1665	0	Zea mays S-adenosylmethionine synthetase 1 (LOC100282324), mRNA	A6XMY9	258	0	S-adenosylmethionine synthase 1	GO:0006730|one-carbon metabolic process;GO:0006556|S-adenosylmethionine biosynthetic process;	GO:0005737|cytoplasm;	GO:0005524|ATP binding;GO:0046872|metal ion binding;GO:0004478|methionine adenosyltransferase activity;	K00789	metK; S-adenosylmethionine synthetase [EC:2.5.1.6]
Zm00001d005849	3.8148	1.96091e-12	2.45787e-11	up	yes	Zm00001d005849	protein_coding	chr2:190823918-190826106:+	gi|414589618|tpg|DAA40189.1|	1175	2e-152	TPA: hypothetical protein ZEAMMB73_174918 [Zea mays]	gi|226532356|ref|NM_001153090.1|	1979	0	Zea mays uncharacterized LOC100280158 (LOC100280158), mRNA	Q8RY89	90.1	2e-17	Phosphatidylinositol 4-phosphate 5-kinase 8	.	.	GO:0016308|1-phosphatidylinositol-4-phosphate 5-kinase activity;GO:0005524|ATP binding;	K00889	PIP5K; 1-phosphatidylinositol-4-phosphate 5-kinase [EC:2.7.1.68]
Zm00001d019555	3.81283	0.00052364	0.00202123	up	yes	Zm00001d019555	protein_coding	chr7:42144201-42146030:+	gi|238009528|gb|ACR35799.1|	835	9e-108	unknown [Zea mays]	gi|391417014|gb|BT085446.2|	1321	0	Zea mays full-length cDNA clone ZM_BFc0014C04 mRNA, complete cds	O80366	97.8	6e-22	Two-component response regulator ARR9	GO:0007623|circadian rhythm;GO:0009736|cytokinin-activated signaling pathway;GO:0000160|phosphorelay signal transduction system;GO:0006355|regulation of transcription, DNA-templated;GO:0009735|response to cytokinin;GO:0006351|transcription, DNA-templated;	GO:0005634|nucleus;	GO:0000156|phosphorelay response regulator activity;	K14492	ARR-A; two-component response regulator ARR-A family
Zm00001d039782	3.81273	0.0184324	0.0465821	up	yes	Zm00001d039782	protein_coding	chr3:14537998-14538768:-	gi|414876265|tpg|DAA53396.1|	1193	1e-163	TPA: hypothetical protein ZEAMMB73_785563 [Zea mays]	gi|308080571|ref|NM_001196407.1|	756	0	Zea mays uncharacterized LOC100501740 (LOC100501740), mRNA	.	.	.	.	.	.	.	.	.
Zm00001d002899	3.81169	7.28789e-24	2.50835e-22	up	yes	Zm00001d002899	protein_coding	chr2:26144895-26145908:-	gi|414586195|tpg|DAA36766.1|	1660	0	TPA: hypothetical protein ZEAMMB73_136998 [Zea mays]	gi|226496138|ref|NM_001152369.1|	1011	0	Zea mays uncharacterized LOC100279351 (LOC100279351), mRNA	P84516	244	6e-76	Cationic peroxidase SPC4	GO:0042744|hydrogen peroxide catabolic process;GO:0009664|plant-type cell wall organization;GO:0006979|response to oxidative stress;	GO:0005576|extracellular region;GO:0009505|plant-type cell wall;	GO:0020037|heme binding;GO:0046872|metal ion binding;GO:0004601|peroxidase activity;	K00430	E1.11.1.7; peroxidase [EC:1.11.1.7]
Zm00001d031427	3.80822	0.000366218	0.00146035	up	yes	Zm00001d031427	protein_coding	chr1:189777969-189781413:-	gi|670370485|ref|XP_008666476.1|	5119	0	PREDICTED: leucine-rich repeat receptor-like protein kinase PEPR2 [Zea mays]	gi|242080028|ref|XM_002444738.1|	1888	0	Sorghum bicolor hypothetical protein, mRNA	Q9FZ59	264	6e-72	Leucine-rich repeat receptor-like protein kinase PEPR2	GO:0042742|defense response to bacterium;GO:0009753|response to jasmonic acid;GO:0009611|response to wounding;	GO:0016021|integral component of membrane;GO:0005886|plasma membrane;	GO:0005524|ATP binding;GO:0042277|peptide binding;GO:0004674|protein serine/threonine kinase activity;	.	.
Zm00001d021836	3.80621	2.65327e-27	1.13299e-25	up	yes	Zm00001d021836	protein_coding	chr7:164171204-164172202:-	gi|226502586|ref|NP_001146269.1|	1646	0	polygalacturonase inhibitor 1 precursor [Zea mays]	gi|226502585|ref|NM_001152797.1|	999	0	Zea mays polygalacturonase inhibitor 1 (LOC100279844), mRNA	Q8GT95	504	3e-178	Polygalacturonase inhibitor 1	GO:0030154|cell differentiation;GO:0048833|specification of floral organ number;	.	GO:0004857|enzyme inhibitor activity;	.	.
Zm00001d048416	3.80167	1.84744e-06	1.11032e-05	up	yes	Zm00001d048416	protein_coding	chr9:155900011-155902009:+	gi|219884841|gb|ACL52795.1|	2024	0	unknown [Zea mays]	gi|219884840|gb|BT054188.1|	1508	0	Zea mays full-length cDNA clone ZM_BFb0156G21 mRNA, complete cds	B5B0J6	91.7	1e-18	FAD-dependent urate hydroxylase	GO:0006144|purine nucleobase metabolic process;GO:0019628|urate catabolic process;	.	GO:0071949|FAD binding;GO:0016709|oxidoreductase activity, acting on paired donors, with incorporation or reduction of molecular oxygen, NAD(P)H as one donor, and incorporation of one atom of oxygen;	.	.
Zm00001d025229	3.8015	2.55923e-10	2.53249e-09	up	yes	Zm00001d025229	protein_coding	chr10:110200334-110201625:+	gi|226507034|ref|NP_001142507.1|	1290	2e-175	uncharacterized protein LOC100274741 [Zea mays]	gi|223946246|gb|BT062510.1|	1090	0	Zea mays full-length cDNA clone ZM_BFb0307M09 mRNA, complete cds	.	.	.	.	.	.	.	.	.
Zm00001d004342	3.79407	1.94694e-50	3.02785e-48	up	yes	Zm00001d004342	protein_coding	chr2:105058417-105061020:-	gi|414587984|tpg|DAA38555.1|	1806	0	TPA: hypothetical protein ZEAMMB73_713881 [Zea mays]	gi|226531000|ref|NM_001149532.1|	1304	0	Zea mays uncharacterized LOC100275466 (LOC100275466), mRNA	Q66S13	60.1	2e-08	Natterin-4	.	GO:0005576|extracellular region;	GO:0016787|hydrolase activity;	.	.
Zm00001d020309	3.79234	2.71721e-16	4.88982e-15	up	yes	Zm00001d020309	protein_coding	chr7:105199934-105204143:-	gi|414885223|tpg|DAA61237.1|	1857	0	TPA: enolase [Zea mays]	gi|226509141|ref|NM_001148829.1|	1146	0	Zea mays uncharacterized LOC100274470 (LOC100274470), mRNA	Q9C9C4	645	0	Enolase 1, chloroplastic	GO:0006096|glycolytic process;GO:0009735|response to cytokinin;GO:0010090|trichome morphogenesis;	GO:0009507|chloroplast;GO:0009570|chloroplast stroma;GO:0000015|phosphopyruvate hydratase complex;	GO:0000287|magnesium ion binding;GO:0004634|phosphopyruvate hydratase activity;	K01689	ENO, eno; enolase [EC:4.2.1.11]
Zm00001d015330	3.77631	4.86592e-05	0.000231874	up	yes	Zm00001d015330	protein_coding	chr5:84783440-84783814:-	gi|670407641|ref|XP_008645271.1|	582	4e-75	PREDICTED: uncharacterized protein LOC103626649 [Zea mays]	gi|195649934|gb|EU972317.1|	364	0	Zea mays clone 379591 hypothetical protein mRNA, complete cds	.	.	.	.	.	.	.	.	.
Zm00001d023984	3.77287	2.17521e-15	3.63893e-14	up	yes	Zm00001d023984	protein_coding	chr10:34278519-34282752:+	gi|212276179|ref|NP_001130085.1|	1774	0	uncharacterized protein LOC100191178 precursor [Zea mays]	gi|212276178|ref|NM_001136613.1|	1487	0	Zea mays LOC100191178 (TIDP3581), mRNA	Q8L5Z1	154	2e-40	GDSL esterase/lipase At1g33811	GO:0016042|lipid catabolic process;	GO:0005576|extracellular region;	GO:0016788|hydrolase activity, acting on ester bonds;	.	.
Zm00001d028572	3.76641	1.00112e-20	2.69467e-19	up	yes	Zm00001d028572	protein_coding	chr1:39461169-39464573:-	gi|226531245|ref|NP_001142215.1|	1893	0	hypothetical protein [Zea mays]	gi|391415040|gb|BT063050.2|	1688	0	Zea mays full-length cDNA clone ZM_BFc0019H11 mRNA, complete cds	Q84JH5	155	2e-41	Probable mannose-1-phosphate guanylyltransferase 1	GO:0009298|GDP-mannose biosynthetic process;	.	GO:0005525|GTP binding;GO:0004475|mannose-1-phosphate guanylyltransferase activity;	K00966	GMPP; mannose-1-phosphate guanylyltransferase [EC:2.7.7.13]
Zm00001d044416	3.7614	0.000656076	0.00247184	up	yes	Zm00001d044416	protein_coding	chr3:227491480-227493229:+	gi|414881743|tpg|DAA58874.1|	2239	0	TPA: hypothetical protein ZEAMMB73_958179 [Zea mays]	gi|242053536|ref|XM_002455869.1|	1050	0	Sorghum bicolor hypothetical protein, mRNA	Q9P6Q3	140	7e-35	Probable mitochondrial chaperone bcs1	GO:0034551|mitochondrial respiratory chain complex III assembly;	GO:0016021|integral component of membrane;GO:0005743|mitochondrial inner membrane;GO:0005739|mitochondrion;	GO:0005524|ATP binding;GO:0042623|ATPase activity, coupled;	K08900	BCS1; mitochondrial chaperone BCS1
Zm00001d031222	3.74366	2.40213e-54	4.14515e-52	up	yes	Zm00001d031222	protein_coding	chr1:182596026-182597609:-	gi|414869161|tpg|DAA47718.1|	2230	0	TPA: cell Division Protein AAA ATPase family protein [Zea mays]	gi|226492669|ref|NM_001154061.1|	1528	0	Zea mays cell Division Protein AAA ATPase family (LOC100281142), mRNA	Q54DY9	120	3e-28	Probable mitochondrial chaperone BCS1-B	GO:0051131|chaperone-mediated protein complex assembly;GO:0034551|mitochondrial respiratory chain complex III assembly;	GO:0016021|integral component of membrane;GO:0005743|mitochondrial inner membrane;GO:0005739|mitochondrion;	GO:0005524|ATP binding;GO:0008320|protein transmembrane transporter activity;	K08900	BCS1; mitochondrial chaperone BCS1
Zm00001d028398	3.73868	3.80768e-13	5.13823e-12	up	yes	Zm00001d028398	protein_coding	chr1:33451482-33454805:+	gi|226509316|ref|NP_001140909.1|	3037	0	uncharacterized protein LOC100272986 precursor [Zea mays]	gi|226509315|ref|NM_001147437.1|	2004	0	Zea mays putative glycosyl hydrolase family 10 protein (LOC100272986), mRNA	P45703	57.8	7e-08	Endo-1,4-beta-xylanase	GO:0045493|xylan catabolic process;	GO:0005576|extracellular region;	GO:0030248|cellulose binding;GO:0031176|endo-1,4-beta-xylanase activity;	.	.
Zm00001d033567	3.73002	4.08233e-107	3.95577e-104	up	yes	Zm00001d033567	protein_coding	chr1:267315715-267321462:+	gi|670367874|ref|XP_008665213.1|	3281	0	PREDICTED: HIPL1 protein-like [Zea mays]	gi|242038490|ref|XM_002466595.1|	1664	0	Sorghum bicolor hypothetical protein, mRNA	Q9SSG3	248	0	HIPL1 protein	GO:0005975|carbohydrate metabolic process;	GO:0031225|anchored component of membrane;GO:0046658|anchored component of plasma membrane;GO:0005886|plasma membrane;	GO:0016901|oxidoreductase activity, acting on the CH-OH group of donors, quinone or similar compound as acceptor;GO:0048038|quinone binding;	.	.
Zm00001d019565	3.72419	5.69068e-59	1.12891e-56	up	yes	PIP2-6	protein_coding	chr7:43071903-43073370:-	gi|162459840|ref|NP_001105027.1|	1372	0	aquaporin PIP2-6 [Zea mays]	gi|195628753|gb|EU964089.1|	1263	0	Zea mays clone 275791 aquaporin PIP2.4 mRNA, complete cds	Q9ATM5	533	0	Aquaporin PIP2-6	.	GO:0016021|integral component of membrane;GO:0005886|plasma membrane;	GO:0015250|water channel activity;	K09872	PIP; aquaporin PIP
Zm00001d019725	3.72202	1.22514e-07	8.67757e-07	up	yes	Zm00001d019725	protein_coding	chr7:54052810-54053334:+	gi|223948621|gb|ACN28394.1|	634	2e-81	unknown [Zea mays]	gi|223948620|gb|BT063697.1|	525	0	Zea mays full-length cDNA clone ZM_BFc0096G17 mRNA, complete cds	P80728	94	3e-23	Mavicyanin	GO:0055114|oxidation-reduction process;	.	GO:0009055|electron carrier activity;GO:0046872|metal ion binding;	.	.
Zm00001d042540	3.72001	5.94631e-18	1.23913e-16	up	yes	Zm00001d042540	protein_coding	chr3:171277704-171281453:+	gi|806638619|ref|NP_001105973.2|	4512	0	lipoxygenase [Zea mays]	gi|84626282|gb|DQ335761.1|	2882	0	Zea mays lipoxygenase (LOX2) mRNA, complete cds	P29250	240	2e-72	Linoleate 9S-lipoxygenase 2	GO:0006633|fatty acid biosynthetic process;GO:0031408|oxylipin biosynthetic process;GO:0051707|response to other organism;GO:0009611|response to wounding;	GO:0005737|cytoplasm;	GO:0016165|linoleate 13S-lipoxygenase activity;GO:0046872|metal ion binding;	K15718	LOX1_5; linoleate 9S-lipoxygenase [EC:1.13.11.58]
Zm00001d037194	3.71526	2.72926e-44	3.19818e-42	up	yes	Zm00001d037194	protein_coding	chr6:115260493-115261713:+	gi|226495261|ref|NP_001152236.1|	577	5e-70	blue copper protein precursor [Zea mays]	gi|226495260|ref|NM_001158764.1|	937	0	Zea mays blue copper protein (LOC100285874), mRNA	Q41001	135	2e-36	Blue copper protein	GO:0055114|oxidation-reduction process;	.	GO:0009055|electron carrier activity;GO:0046872|metal ion binding;	.	.
Zm00001d007901	3.71034	4.27533e-34	2.89218e-32	up	yes	Zm00001d007901	protein_coding	chr2:242052645-242054040:-	gi|670380470|ref|XP_008670968.1|	344	9e-35	PREDICTED: high mobility group nucleosome-binding domain-containing protein 5-like [Zea mays]	gi|226507065|ref|NM_001155938.1|	839	0	Zea mays cylicin-1 (LOC100283036), mRNA	.	.	.	.	.	.	.	.	.
Zm00001d005607	3.7089	0.0001841	0.000782689	up	yes	Zm00001d005607	protein_coding	chr2:180548102-180551841:-	gi|414589336|tpg|DAA39907.1|	1871	0	TPA: hypothetical protein ZEAMMB73_488506, partial [Zea mays]	gi|242044415|ref|XM_002460034.1|	161	2e-77	Sorghum bicolor hypothetical protein, mRNA	Q8GSM7	216	2e-62	Shikimate O-hydroxycinnamoyltransferase	.	.	GO:0047172|shikimate O-hydroxycinnamoyltransferase activity;	.	.
Zm00001d015777	3.70797	8.79862e-20	2.18182e-18	up	yes	Zm00001d015777	protein_coding	chr5:118463714-118464650:+	gi|226504048|ref|NP_001150256.1|	752	4e-97	chloroplast small heat shock protein [Zea mays]	gi|226504047|ref|NM_001156784.1|	824	0	Zea mays chloroplast small heat shock protein (LOC100283886), mRNA	B7EZJ7	179	3e-53	23.6 kDa heat shock protein, mitochondrial	GO:0009408|response to heat;	GO:0005739|mitochondrion;	.	.	.
Zm00001d012584	3.69964	0.00500659	0.014993	up	yes	Zm00001d012584	protein_coding	chr8:176883525-176884022:-	gi|670433324|ref|XP_008657150.1|	524	5e-65	PREDICTED: ethylene-responsive transcription factor 3-like [Zea mays]	gi|242054668|ref|XM_002456435.1|	189	2e-93	Sorghum bicolor hypothetical protein, mRNA	Q94ID6	107	8e-28	Ethylene-responsive transcription factor 12	GO:0006952|defense response;GO:0009873|ethylene-activated signaling pathway;GO:0006351|transcription, DNA-templated;	GO:0005634|nucleus;	GO:0003677|DNA binding;GO:0003700|transcription factor activity, sequence-specific DNA binding;	.	.
Zm00001d038288	3.68646	2.76892e-11	3.05832e-10	up	yes	Zm00001d038288	protein_coding	chr6:153438837-153439986:-	gi|670417767|ref|XP_008649677.1|	801	1e-104	PREDICTED: transcription factor DIVARICATA-like [Zea mays]	gi|226496376|ref|NM_001158143.1|	781	0	Zea mays DNA binding protein (LOC100285249), mRNA	Q8S9H7	140	2e-37	Transcription factor DIVARICATA	GO:0048262|determination of dorsal/ventral asymmetry;GO:0009908|flower development;GO:0006355|regulation of transcription, DNA-templated;GO:0006351|transcription, DNA-templated;	GO:0005634|nucleus;	GO:0003677|DNA binding;	.	.
Zm00001d003712	3.68046	2.07192e-131	4.74544e-128	up	yes	Zm00001d003712	protein_coding	chr2:55894819-55896267:+	gi|218194846|gb|EEC77273.1|	185	5e-13	hypothetical protein OsI_15903 [Oryza sativa Indica Group]	gi|195626545|gb|EU962985.1|	1181	0	Zea mays clone 247066 mRNA sequence	Q08655	56.2	2e-08	Abscisic stress-ripening protein 1	GO:0006950|response to stress;	GO:0005634|nucleus;	.	.	.
Zm00001d052172	3.67997	4.25364e-07	2.80614e-06	up	yes	Zm00001d052172	protein_coding	chr4:181675863-181676171:+	gi|226508858|ref|NP_001152204.1|	485	5e-61	EF hand family protein [Zea mays]	gi|226508857|ref|NM_001158732.1|	289	3e-149	Zea mays EF hand family protein (LOC100285842), mRNA	Q9LNE7	50.8	6e-08	Calmodulin-like protein 7	.	.	GO:0005509|calcium ion binding;	K13448	CML; calcium-binding protein CML
Zm00001d041319	3.67405	0.00925631	0.0256775	up	yes	Zm00001d041319	protein_coding	chr3:111919013-111920827:-	gi|226533288|ref|NP_001147527.1|	2621	0	viviparous-14 [Zea mays]	gi|226533287|ref|NM_001154055.1|	1812	0	Zea mays viviparous-14 (LOC100281136), mRNA	O24592	856	0	9-cis-epoxycarotenoid dioxygenase 1, chloroplastic	GO:0009688|abscisic acid biosynthetic process;	GO:0009570|chloroplast stroma;	GO:0045549|9-cis-epoxycarotenoid dioxygenase activity;GO:0046872|metal ion binding;	K09840	NCED; 9-cis-epoxycarotenoid dioxygenase [EC:1.13.11.51]
Zm00001d027355	3.6723	1.49827e-33	9.75387e-32	up	yes	Zm00001d027355	protein_coding	chr1:3573479-3575207:+	gi|226532718|ref|NP_001149879.1|	1221	5e-164	membrane protein [Zea mays]	gi|226532717|ref|NM_001156407.1|	1272	0	Zea mays membrane protein (LOC100283507), mRNA	.	.	.	.	.	.	.	.	.
Zm00001d043231	3.67122	0.00642854	0.0186548	up	yes	Zm00001d043231	protein_coding	chr3:192587492-192592698:-	gi|670389041|ref|XP_008674944.1|	3931	0	PREDICTED: homeobox-leucine zipper protein TF1 [Zea mays]	gi|242054642|ref|XM_002456422.1|	805	0	Sorghum bicolor hypothetical protein, mRNA	Q5ZAY0	623	0	Homeobox-leucine zipper protein TF1	GO:0006355|regulation of transcription, DNA-templated;GO:0006351|transcription, DNA-templated;	GO:0005634|nucleus;	GO:0008289|lipid binding;GO:0043565|sequence-specific DNA binding;	.	.
Zm00001d016511	3.66212	5.04958e-07	3.29668e-06	up	yes	Zm00001d016511	protein_coding	chr5:165445882-165449664:+	gi|670408786|ref|XP_008645692.1|	2653	0	PREDICTED: U-box domain-containing protein 73-like [Zea mays]	.	.	.	.	Q6K762	233	4e-65	U-box domain-containing protein 73	GO:0016567|protein ubiquitination;	.	GO:0016874|ligase activity;GO:0004842|ubiquitin-protein transferase activity;	.	.
Zm00001d008381	3.64583	1.8549e-21	5.27454e-20	up	yes	Zm00001d008381	protein_coding	chr8:6826405-6828429:-	gi|670433598|ref|XP_008657280.1|	2527	0	PREDICTED: cytochrome P450 72A15-like [Zea mays]	gi|195609843|gb|EU954634.1|	754	0	Zea mays clone 1475197 cytochrome P450 CYP72A28v2 mRNA, complete cds	Q9LUC6	474	3e-160	Cytochrome P450 72A14	.	GO:0016021|integral component of membrane;	GO:0020037|heme binding;GO:0005506|iron ion binding;GO:0004497|monooxygenase activity;GO:0016705|oxidoreductase activity, acting on paired donors, with incorporation or reduction of molecular oxygen;	.	.
Zm00001d037868	3.64517	2.21408e-40	2.09705e-38	up	yes	Zm00001d037868	protein_coding	chr6:140460105-140461421:-	gi|670413206|ref|XP_008647789.1|	2337	0	PREDICTED: eukaryotic peptide chain release factor subunit 1-1 isoform X1 [Zea mays]	gi|226496308|ref|NM_001154114.1|	1296	0	Zea mays eukaryotic peptide chain release factor subunit 1-1 (LOC100281195), mRNA	P35614	727	0	Eukaryotic peptide chain release factor subunit 1-3	GO:0040008|regulation of growth;GO:0006415|translational termination;	GO:0005737|cytoplasm;	GO:0003747|translation release factor activity;GO:0016149|translation release factor activity, codon specific;	K03265	ETF1, ERF1; peptide chain release factor subunit 1
Zm00001d044748	3.63882	1.28376e-41	1.31476e-39	up	yes	Zm00001d044748	protein_coding	chr9:1120172-1124593:+	gi|226495171|ref|NP_001140222.1|	2030	0	uncharacterized protein LOC100272256 [Zea mays]	gi|226495170|ref|NM_001146750.1|	1691	0	Zea mays LOC100272256 (AY112355), mRNA	Q654V6	91.7	8e-36	Pyruvate dehydrogenase E1 component subunit alpha-2, mitochondrial	GO:0006086|acetyl-CoA biosynthetic process from pyruvate;GO:0006096|glycolytic process;	GO:0005759|mitochondrial matrix;	GO:0004739|pyruvate dehydrogenase (acetyl-transferring) activity;	K00161	PDHA, pdhA; pyruvate dehydrogenase E1 component alpha subunit [EC:1.2.4.1]
Zm00001d019726	3.63598	8.18341e-09	6.75091e-08	up	yes	Zm00001d019726	protein_coding	chr7:54059859-54060383:-	gi|226505206|ref|NP_001152010.1|	531	7e-66	blue copper protein precursor [Zea mays]	gi|77818157|gb|DQ245474.1|	510	0	Zea mays clone 15886 mRNA sequence	P80728	95.1	1e-23	Mavicyanin	GO:0055114|oxidation-reduction process;	.	GO:0009055|electron carrier activity;GO:0046872|metal ion binding;	.	.
Zm00001d011673	3.63249	2.73844e-18	5.89173e-17	up	yes	Zm00001d011673	protein_coding	chr8:158269867-158274000:+	gi|413951034|gb|AFW83683.1|	1836	0	farnesyl pyrophosphate synthetase [Zea mays]	gi|195624441|gb|EU961933.1|	1463	0	Zea mays clone 239143 farnesyl pyrophosphate synthetase mRNA, complete cds	P49353	608	0	Farnesyl pyrophosphate synthase	GO:0006695|cholesterol biosynthetic process;GO:0045337|farnesyl diphosphate biosynthetic process;GO:0033384|geranyl diphosphate biosynthetic process;	GO:0005737|cytoplasm;	GO:0004161|dimethylallyltranstransferase activity;GO:0004337|geranyltranstransferase activity;GO:0046872|metal ion binding;	K00787	FDPS; farnesyl diphosphate synthase [EC:2.5.1.1 2.5.1.10]
Zm00001d049218	3.6268	4.29688e-05	0.000206674	up	yes	Zm00001d049218	protein_coding	chr4:21165647-21166729:+	gi|238007866|gb|ACR34968.1|	1469	0	unknown [Zea mays]	gi|391416562|gb|BT084615.2|	1083	0	Zea mays full-length cDNA clone ZM_BFb0146D15 mRNA, complete cds	Q8LIN5	373	5e-126	Two pore potassium channel b	GO:0030007|cellular potassium ion homeostasis;GO:0000272|polysaccharide catabolic process;GO:0071805|potassium ion transmembrane transport;	GO:0016021|integral component of membrane;GO:0009705|plant-type vacuole membrane;	GO:0005242|inward rectifier potassium channel activity;GO:0046872|metal ion binding;	.	.
Zm00001d002940	3.62487	8.38617e-21	2.2694e-19	up	yes	Zm00001d002940	protein_coding	chr2:27630673-27637515:+	gi|670375709|ref|XP_008669129.1|	6746	0	PREDICTED: putative 1-phosphatidylinositol-3-phosphate 5-kinase FAB1D isoform X1 [Zea mays]	gi|21207263|gb|AY104185.1|	1885	0	Zea mays PCO101622 mRNA sequence	Q9XID0	417	2e-120	Putative 1-phosphatidylinositol-3-phosphate 5-kinase FAB1D	.	.	GO:0000285|1-phosphatidylinositol-3-phosphate 5-kinase activity;GO:0005524|ATP binding;	K00921	PIKFYVE, FAB1; 1-phosphatidylinositol-3-phosphate 5-kinase [EC:2.7.1.150]
Zm00001d027988	3.62226	0.00157178	0.00540901	up	yes	Zm00001d027988	protein_coding	chr1:19437480-19437875:-	.	.	.	.	gi|308080945|ref|NM_001196372.1|	396	0	Zea mays hypothetical protein (LOC100501697), mRNA	.	.	.	.	.	.	.	.	.
Zm00001d009497	3.61857	7.41963e-41	7.21738e-39	up	yes	Zm00001d009497	protein_coding	chr8:67367442-67373571:+	gi|413948381|gb|AFW81030.1|	2249	0	phosphatidylserine synthase 2 [Zea mays]	gi|212274367|ref|NM_001137054.1|	1945	0	Zea mays hypothetical protein (LOC100191625), mRNA	Q6I628	80.1	2e-57	CDP-diacylglycerol--serine O-phosphatidyltransferase 2	GO:0006646|phosphatidylethanolamine biosynthetic process;GO:0006659|phosphatidylserine biosynthetic process;GO:0008654|phospholipid biosynthetic process;	GO:0005789|endoplasmic reticulum membrane;GO:0016021|integral component of membrane;	GO:0003882|CDP-diacylglycerol-serine O-phosphatidyltransferase activity;	K08730	PTDSS2; phosphatidylserine synthase 2 [EC:2.7.8.29]
Zm00001d025761	3.60066	1.17666e-17	2.38302e-16	up	yes	Zm00001d025761	protein_coding	chr10:128644589-128648111:-	gi|670442275|ref|XP_008661481.1|	1395	0	PREDICTED: hypothetical protein isoform X3 [Zea mays]	gi|238013433|gb|BT087399.1|	1353	0	Zea mays full-length cDNA clone ZM_BFb0062D03 mRNA, complete cds	Q9M2E2	176	6e-50	(+)-neomenthol dehydrogenase	GO:0006952|defense response;	.	GO:0047501|(+)-neomenthol dehydrogenase activity;	K15095	E1.1.1.208; (+)-neomenthol dehydrogenase [EC:1.1.1.208]
Zm00001d044686	3.59307	2.62783e-07	1.77733e-06	up	yes	Zm00001d044686	protein_coding	chr3:234930037-234930396:-	gi|75994107|gb|ABA34089.1|	385	2e-45	phospholipid transfer protein 2 [Zea mays subsp. parviglumis]	gi|214015455|gb|EU724691.1|	360	0	Zea mays subsp. parviglumis isolate plt2_g16 lipid-transfer protein (plt2) gene, complete cds	Q43194	145	1e-43	Non-specific lipid-transfer protein 2	GO:0006869|lipid transport;	.	GO:0008289|lipid binding;	.	.
Zm00001d049111	3.59266	1.16267e-53	1.95282e-51	up	yes	Zm00001d049111	protein_coding	chr4:16423175-16423699:-	gi|71061128|tpe|CAG29028.1|	722	8e-95	TPA: putative cystatin [Zea mays]	gi|71061127|tpe|BN000513.1|	525	0	TPA_exp: Zea mays mRNA for putative cystatin (cc9 gene)	Q10J94	73.2	3e-15	Cysteine proteinase inhibitor 8	GO:0006952|defense response;GO:2000117|negative regulation of cysteine-type endopeptidase activity;	GO:0005576|extracellular region;	GO:0004869|cysteine-type endopeptidase inhibitor activity;GO:0002020|protease binding;	.	.
Zm00001d044762	3.58342	2.79991e-13	3.82751e-12	up	yes	Zm00001d044762	protein_coding	chr9:1714014-1716063:-	gi|308044243|ref|NP_001183238.1|	2063	0	hypothetical protein [Zea mays]	gi|308044242|ref|NM_001196309.1|	1661	0	Zea mays hypothetical protein (LOC100501626), mRNA	D9J0Z7	783	0	Anthranilate O-methyltransferase 1	GO:0006952|defense response;	.	GO:0008168|methyltransferase activity;	.	.
Zm00001d043586	3.57735	8.38042e-06	4.56511e-05	up	yes	Zm00001d043586	protein_coding	chr3:204438188-204438472:+	gi|414880665|tpg|DAA57796.1|	338	5e-39	TPA: hypothetical protein ZEAMMB73_265438 [Zea mays]	gi|293331734|ref|NM_001175096.1|	285	4e-147	Zea mays uncharacterized LOC100382350 (LOC100382350), mRNA	.	.	.	.	.	.	.	.	.
Zm00001d019060	3.57126	2.14933e-78	7.84787e-76	up	yes	Zm00001d019060	protein_coding	chr7:14494700-14497925:+	gi|819231726|ref|NP_001295426.1|	3480	0	deoxy xylulose synthase 2 [Zea mays]	gi|145652153|gb|EF507249.1|	1872	0	Zea mays 1-deoxy-D-xylulose 5-phosphate synthase (dxs2) gene, complete cds	Q6YU51	1193	0	Probable 1-deoxy-D-xylulose-5-phosphate synthase 2, chloroplastic	GO:0052865|1-deoxy-D-xylulose 5-phosphate biosynthetic process;GO:0016114|terpenoid biosynthetic process;GO:0009228|thiamine biosynthetic process;	GO:0009507|chloroplast;	GO:0008661|1-deoxy-D-xylulose-5-phosphate synthase activity;GO:0046872|metal ion binding;	K01662	dxs; 1-deoxy-D-xylulose-5-phosphate synthase [EC:2.2.1.7]
Zm00001d011520	3.56991	1.20642e-30	6.38541e-29	up	yes	Zm00001d011520	protein_coding	chr8:153389333-153390944:-	gi|670432316|ref|XP_008656719.1|	1436	0	PREDICTED: probable receptor-like protein kinase At2g42960 isoform X1 [Zea mays]	gi|242058252|ref|XM_002458227.1|	667	0	Sorghum bicolor hypothetical protein, mRNA	Q9SJG2	411	3e-140	Probable receptor-like protein kinase At2g42960	.	GO:0016021|integral component of membrane;	GO:0005524|ATP binding;GO:0004674|protein serine/threonine kinase activity;	.	.
Zm00001d053269	3.56982	2.79482e-08	2.15593e-07	up	yes	Zm00001d053269	protein_coding	chr4:223338980-223340903:-	gi|836939068|ref|NP_001296836.1|	1229	2e-161	uncharacterized protein LOC100216876 [Zea mays]	gi|195656810|gb|EU975755.1|	768	0	Zea mays clone 499577 mRNA sequence	Q14149	88.6	3e-18	MORC family CW-type zinc finger protein 3	GO:0007569|cell aging;GO:0051457|maintenance of protein location in nucleus;GO:0048147|negative regulation of fibroblast proliferation;GO:0018105|peptidyl-serine phosphorylation;GO:0009791|post-embryonic development;GO:0006468|protein phosphorylation;GO:0050821|protein stabilization;GO:0016032|viral process;	GO:0016363|nuclear matrix;GO:0005654|nucleoplasm;GO:0016605|PML body;	GO:0003723|RNA binding;GO:0008270|zinc ion binding;	.	.
Zm00001d020910	3.56895	9.23172e-36	7.15643e-34	up	yes	Zm00001d020910	protein_coding	chr7:136264881-136266357:+	gi|293336383|ref|NP_001169794.1|	434	4e-47	uncharacterized protein LOC100383684 [Zea mays]	gi|226495110|ref|NM_001152487.1|	1048	0	Zea mays uncharacterized LOC100279485 (LOC100279485), mRNA	.	.	.	.	.	.	.	.	.
Zm00001d003185	3.56304	0.00835311	0.0234823	up	yes	Zm00001d003185	protein_coding	chr2:34991165-34998444:-	gi|226508100|ref|NP_001141282.1|	1810	0	hypothetical protein precursor [Zea mays]	gi|226508099|ref|NM_001147810.1|	1144	0	Zea mays hypothetical protein (LOC100273371), mRNA	.	.	.	.	.	.	.	.	.
Zm00001d025659	3.55956	5.88733e-13	7.81482e-12	up	yes	Zm00001d025659	protein_coding	chr10:125277608-125279663:-	gi|212275330|ref|NP_001130878.1|	2090	0	uncharacterized protein LOC100191982 [Zea mays]	gi|212275329|ref|NM_001137406.1|	1775	0	Zea mays uncharacterized LOC100191982 (LOC100191982), mRNA	Q9FIK0	595	0	ATP-dependent 6-phosphofructokinase 2	GO:0006002|fructose 6-phosphate metabolic process;GO:0006096|glycolytic process;	GO:0005829|cytosol;	GO:0003872|6-phosphofructokinase activity;GO:0005524|ATP binding;GO:0046872|metal ion binding;	K00850	pfkA, PFK; 6-phosphofructokinase 1 [EC:2.7.1.11]
Zm00001d042905	3.55921	2.66579e-32	1.58028e-30	up	yes	Zm00001d042905	protein_coding	chr3:183568010-183570847:+	gi|224030573|gb|ACN34362.1|	2775	0	unknown [Zea mays]	gi|224030572|gb|BT067465.1|	2162	0	Zea mays full-length cDNA clone ZM_BFc0058N13 mRNA, complete cds	.	.	.	.	.	.	.	.	.
Zm00001d028808	3.5568	0.0097701	0.026925	up	yes	Zm00001d028808	protein_coding	chr1:47025643-47026431:-	gi|414866368|tpg|DAA44925.1|	898	1e-118	TPA: hypothetical protein ZEAMMB73_311719 [Zea mays]	gi|195601453|gb|EU949099.1|	732	0	Zea mays clone 396002 mRNA sequence	P20144	79.3	3e-17	Wound-induced protein 1	GO:0006412|translation;	GO:0005840|ribosome;	GO:0003735|structural constituent of ribosome;	.	.
Zm00001d016558	3.55107	0.0022916	0.00756211	up	yes	Zm00001d016558	protein_coding	chr5:167257671-167260419:-	gi|670408841|ref|XP_008645710.1|	1500	0	PREDICTED: probable endo-1,4-beta-xylanase C [Zea mays]	gi|242061703|ref|XM_002452096.1|	710	0	Sorghum bicolor hypothetical protein, mRNA	G4MTF8	79.3	6e-15	Endo-1,4-beta-xylanase 2	GO:0052051|interaction with host via protein secreted by type II secretion system;GO:0045493|xylan catabolic process;	GO:0005576|extracellular region;	GO:0031176|endo-1,4-beta-xylanase activity;	K01181	E3.2.1.8, xynA; endo-1,4-beta-xylanase [EC:3.2.1.8]
Zm00001d047858	3.54631	3.46803e-15	5.67469e-14	up	yes	Zm00001d047858	protein_coding	chr9:143631572-143633228:+	gi|670439974|ref|XP_008660311.1|	1969	0	PREDICTED: strictosidine synthase [Zea mays]	gi|195637993|gb|EU966347.1|	1280	0	Zea mays clone 293813 strictosidine synthase 1 precursor, mRNA, complete cds	B5X3B2	151	3e-39	Adipocyte plasma membrane-associated protein	GO:0009058|biosynthetic process;	GO:0016021|integral component of membrane;	GO:0016844|strictosidine synthase activity;	.	.
Zm00001d028816	3.54134	0.00215941	0.00718113	up	yes	Zm00001d028816	protein_coding	chr1:47445913-47446888:+	gi|670363127|ref|XP_008654686.1|	836	3e-110	PREDICTED: pathogenesis-related protein 1-like [Zea mays]	gi|281399150|gb|FJ897503.1|	341	1e-177	Zea mays pathogenesis-related protein 10 (PR10.1) gene, complete cds	Q05736	171	1e-50	Pathogenesis-related protein 1	GO:0006952|defense response;GO:0009607|response to biotic stimulus;	GO:0005737|cytoplasm;	.	.	.
Zm00001d008285	3.53881	8.94371e-68	2.44922e-65	up	yes	Zm00001d008285	protein_coding	chr8:4076176-4083815:+	gi|670427711|ref|XP_008654590.1|	2234	0	PREDICTED: PQ loop repeat family protein isoform X2 [Zea mays]	gi|226507255|ref|NM_001148067.1|	1767	0	Zea mays PQ loop repeat family protein (LOC100273653), mRNA	P38279	59.3	7e-08	Probable vacuolar amino acid transporter YPQ3	GO:0034488|basic amino acid transmembrane export from vacuole;	GO:0071627|integral component of fungal-type vacuolar membrane;	GO:0015174|basic amino acid transmembrane transporter activity;	.	.
Zm00001d012159	3.53048	9.34438e-62	2.01216e-59	up	yes	Zm00001d012159	protein_coding	chr8:169165307-169173792:-	gi|670428669|ref|XP_008655178.1|	2432	0	PREDICTED: uncharacterized protein LOC100381862 isoform X1 [Zea mays]	gi|242055278|ref|XM_002456740.1|	1251	0	Sorghum bicolor hypothetical protein, mRNA	Q5N863	621	0	Beta-glucosidase 4	GO:0030245|cellulose catabolic process;GO:1901657|glycosyl compound metabolic process;	GO:0005829|cytosol;	GO:0008422|beta-glucosidase activity;	.	.
Zm00001d029087	3.52958	1.09843e-16	2.04084e-15	up	yes	Zm00001d029087	protein_coding	chr1:57457546-57464810:-	gi|670363456|ref|XP_008655408.1|	4356	0	PREDICTED: sucrose synthase 4-like [Zea mays]	gi|21207934|gb|AY104856.1|	2622	0	Zea mays PCO079420 mRNA sequence	Q10LP5	192	7e-54	Sucrose synthase 4	GO:0005985|sucrose metabolic process;	.	GO:0016157|sucrose synthase activity;	K00695	E2.4.1.13; sucrose synthase [EC:2.4.1.13]
Zm00001d046824	3.50978	1.64727e-07	1.14994e-06	up	yes	Zm00001d046824	protein_coding	chr9:107368857-107369638:+	gi|670438844|ref|XP_008659855.1|	277	3e-28	PREDICTED: uncharacterized protein LOC103638827 [Zea mays]	gi|195597750|gb|EU945396.1|	637	0	Zea mays clone 264731 mRNA sequence	.	.	.	.	.	.	.	.	.
Zm00001d045906	3.50132	0.000354175	0.00141884	up	yes	Zm00001d045906	protein_coding	chr9:46985353-46985661:-	gi|670437879|ref|XP_008659502.1|	180	8e-16	PREDICTED: protein LE25-like [Zea mays]	gi|242095687|ref|XM_002438289.1|	186	3e-92	Sorghum bicolor hypothetical protein, mRNA	.	.	.	.	.	.	.	.	.
Zm00001d031657	3.4994	2.49987e-112	2.73834e-109	up	yes	Zm00001d031657	protein_coding	chr1:197692665-197700005:-	gi|212274709|ref|NP_001130657.1|	3200	0	uncharacterized protein LOC100191759 precursor [Zea mays]	gi|212274708|ref|NM_001137185.1|	2164	0	Zea mays LOC100191759 (AY107847), mRNA	Q5MAU8	830	0	Probable inactive purple acid phosphatase 27	.	GO:0005576|extracellular region;	GO:0003993|acid phosphatase activity;GO:0046872|metal ion binding;	.	.
Zm00001d033254	3.49861	0.0115899	0.0312462	up	yes	Zm00001d033254	protein_coding	chr1:256163181-256164470:+	gi|670367539|ref|XP_008665099.1|	1443	0	PREDICTED: patatin-like protein 3 [Zea mays]	gi|242033576|ref|XM_002464138.1|	853	0	Sorghum bicolor hypothetical protein, mRNA	Q8H5D4	193	8e-55	Patatin-like protein 3	GO:0006952|defense response;GO:0016042|lipid catabolic process;	.	GO:0016787|hydrolase activity;	.	.
Zm00001d017852	3.49777	4.35332e-12	5.22025e-11	up	yes	Zm00001d017852	protein_coding	chr5:208841207-208841407:+	.	.	.	.	gi|282847536|gb|AC213983.4|	201	1e-100	Zea mays BAC clone CH201-326E16 from chromosome 5, complete sequence	.	.	.	.	.	.	.	.	.
Zm00001d033229	3.48878	0.000635895	0.00240443	up	yes	Zm00001d033229	protein_coding	chr1:255233719-255234639:-	gi|414871761|tpg|DAA50318.1|	1014	4e-134	TPA: hypothetical protein ZEAMMB73_240948 [Zea mays]	gi|242033554|ref|XM_002464127.1|	197	1e-97	Sorghum bicolor hypothetical protein, mRNA	.	.	.	.	.	.	.	.	.
Zm00001d027987	3.47576	1.4774e-10	1.50087e-09	up	yes	Zm00001d027987	protein_coding	chr1:19433159-19435672:+	gi|670362337|ref|XP_008651833.1|	1170	5e-152	PREDICTED: transcription factor bHLH96-like [Zea mays]	gi|195623369|gb|EU961397.1|	1207	0	Zea mays clone 235094 mRNA sequence	Q9C7T4	196	5e-55	Transcription factor bHLH96	GO:0006351|transcription, DNA-templated;	GO:0005634|nucleus;	GO:0016597|amino acid binding;GO:0003677|DNA binding;GO:0003700|transcription factor activity, sequence-specific DNA binding;	.	.
Zm00001d012285	3.46508	2.0933e-10	2.09529e-09	up	yes	Zm00001d012285	protein_coding	chr8:171871807-171872971:-	gi|670433060|ref|XP_008657026.1|	821	5e-107	PREDICTED: transcription factor DIVARICATA-like [Zea mays]	gi|514784767|ref|XM_004970617.1|	367	0	PREDICTED: Setaria italica transcription factor DIVARICATA-like (LOC101780558), mRNA	Q8S9H7	142	6e-38	Transcription factor DIVARICATA	GO:0048262|determination of dorsal/ventral asymmetry;GO:0009908|flower development;GO:0006355|regulation of transcription, DNA-templated;GO:0006351|transcription, DNA-templated;	GO:0005634|nucleus;	GO:0003677|DNA binding;	.	.
Zm00001d031436	3.46006	4.79369e-28	2.13756e-26	up	yes	Zm00001d031436	protein_coding	chr1:190176192-190179802:+	gi|226501344|ref|NP_001150839.1|	1619	0	LOC100284472 [Zea mays]	gi|226501343|ref|NM_001157367.1|	1630	0	Zea mays LOC100284472 (pco067115), mRNA	Q8LBZ4	261	2e-80	OTU domain-containing protein At3g57810	.	GO:0009507|chloroplast;	.	.	.
Zm00001d028721	3.45877	0.0165944	0.0425181	up	yes	Zm00001d028721	protein_coding	chr1:44340623-44341737:-	gi|414866255|tpg|DAA44812.1|	1031	5e-138	TPA: putative LOB domain-containing family protein [Zea mays]	gi|226507331|ref|NM_001153730.1|	818	0	Zea mays LOB domain protein 11 (LOC100280810), mRNA	Q9LQR0	194	1e-58	LOB domain-containing protein 1	.	GO:0005739|mitochondrion;	.	.	.
Zm00001d005609	3.45672	3.35095e-09	2.91217e-08	up	yes	Zm00001d005609	protein_coding	chr2:180648852-180649904:+	gi|670378357|ref|XP_008670136.1|	1033	2e-136	PREDICTED: probable protein phosphatase 2C 68 [Zea mays]	gi|226491252|ref|NM_001157744.1|	979	0	Zea mays protein phosphatase 2C (LOC100284849), mRNA	Q0J2L7	327	7e-108	Probable protein phosphatase 2C 68	.	.	GO:0046872|metal ion binding;GO:0004722|protein serine/threonine phosphatase activity;	K14497	PP2C; protein phosphatase 2C [EC:3.1.3.16]
Zm00001d040126	3.45375	2.38156e-10	2.36504e-09	up	yes	Zm00001d040126	protein_coding	chr3:28539909-28541148:-	gi|595452228|gb|EXX59606.1|	155	2e-09	hypothetical protein RirG_187580 [Rhizophagus irregularis DAOM 197198w]	gi|226529412|ref|NM_001149593.1|	933	0	Zea mays LOC100275537 (umc2793), mRNA	.	.	.	.	.	.	.	.	.
Zm00001d004495	3.4516	3.43423e-22	1.0288e-20	up	yes	Zm00001d004495	protein_coding	chr2:115167981-115170867:+	gi|670377307|ref|XP_008669724.1|	1125	5e-150	PREDICTED: WEB family protein At3g51220-like isoform X2 [Zea mays]	gi|242074993|ref|XM_002447388.1|	409	0	Sorghum bicolor hypothetical protein, mRNA	F4I0N3	52.4	1e-06	WEB family protein At1g75720	GO:0009904|chloroplast accumulation movement;GO:0009903|chloroplast avoidance movement;	GO:0005829|cytosol;	.	.	.
Zm00001d006591	3.4455	3.2567e-11	3.56117e-10	up	yes	Zm00001d006591	protein_coding	chr2:211745003-211746860:-	gi|670448239|ref|XP_008664357.1|	796	4e-103	PREDICTED: F-box protein At1g61340-like [Zea mays]	gi|226533404|ref|NM_001154184.1|	955	0	Zea mays F-box domain containing protein (LOC100281265), mRNA	Q8GX77	58.2	8e-09	F-box protein At1g61340	GO:0015996|chlorophyll catabolic process;GO:0010207|photosystem II assembly;GO:0045037|protein import into chloroplast stroma;GO:0045038|protein import into chloroplast thylakoid membrane;GO:0010182|sugar mediated signaling pathway;GO:0010027|thylakoid membrane organization;	GO:0009707|chloroplast outer membrane;GO:0009570|chloroplast stroma;GO:0009535|chloroplast thylakoid membrane;GO:0016021|integral component of membrane;GO:0009528|plastid inner membrane;GO:0010319|stromule;	.	.	.
Zm00001d011639	3.42326	0.000617519	0.00234233	up	yes	Zm00001d011639	protein_coding	chr8:157135997-157137214:-	gi|670434600|ref|XP_008657835.1|	1199	2e-161	PREDICTED: AP2/ERF and B3 domain-containing protein Os01g0693400-like [Zea mays]	gi|226500199|ref|NM_001157633.1|	734	0	Zea mays DNA-binding protein RAV1 (LOC100284738), mRNA	Q8RZX9	423	3e-144	AP2/ERF and B3 domain-containing protein Os01g0693400	GO:0006351|transcription, DNA-templated;	GO:0005634|nucleus;	GO:0003677|DNA binding;GO:0003700|transcription factor activity, sequence-specific DNA binding;	K09287	RAV; RAV-like factor
Zm00001d003304	3.41423	5.24874e-29	2.47172e-27	up	yes	Zm00001d003304	protein_coding	chr2:39497247-39499853:-	gi|414586748|tpg|DAA37319.1|	858	2e-113	TPA: hypothetical protein ZEAMMB73_820466 [Zea mays]	gi|21213150|gb|AY109430.1|	393	0	Zea mays CL217_2 mRNA sequence	A2WK50	77	9e-16	Bowman-Birk type bran trypsin inhibitor	.	GO:0005576|extracellular region;	GO:0004867|serine-type endopeptidase inhibitor activity;	.	.
Zm00001d019936	3.40956	1.63061e-59	3.33997e-57	up	yes	Zm00001d019936	protein_coding	chr7:77664397-77665592:+	gi|226533216|ref|NP_001150530.1|	385	4e-42	heavy metal-associated domain containing protein [Zea mays]	gi|226533215|ref|NM_001157058.1|	989	0	Zea mays heavy metal-associated domain containing protein (LOC100284161), mRNA	.	.	.	.	.	.	.	.	.
Zm00001d030988	3.40592	0.0172778	0.0440808	up	yes	Zm00001d030988	protein_coding	chr1:172180389-172181046:-	gi|670365263|ref|XP_008661878.1|	685	2e-88	PREDICTED: uncharacterized protein LOC103640569 isoform X1 [Zea mays]	gi|195607573|gb|EU953499.1|	465	0	Zea mays clone 1425265 mRNA sequence	Q9LMM1	150	2e-41	Cytochrome P450 86A4	GO:0006631|fatty acid metabolic process;	GO:0016021|integral component of membrane;	GO:0018685|alkane 1-monooxygenase activity;GO:0070330|aromatase activity;GO:0020037|heme binding;GO:0005506|iron ion binding;	K15398	CYP86A4S; fatty acid omega-hydroxylase [EC:1.14.-.-]
Zm00001d033980	3.40446	4.4448e-13	5.97558e-12	up	yes	Zm00001d033980	protein_coding	chr1:279980867-279981749:+	gi|673921583|ref|NP_001288374.1|	600	4e-75	calmodulin-like protein 4 [Zea mays]	gi|21210201|gb|AY107123.1|	275	4e-141	Zea mays PCO084454 mRNA sequence	Q84MN0	51.6	7e-07	Calmodulin-like protein 4	.	.	GO:0005509|calcium ion binding;	K02183	CALM; calmodulin
Zm00001d012591	3.39941	8.63689e-79	3.19997e-76	up	yes	Zm00001d012591	protein_coding	chr8:176955466-176958213:-	gi|212723254|ref|NP_001131397.1|	2079	0	protein disulfide isomerase [Zea mays]	gi|212723253|ref|NM_001137925.1|	1575	0	Zea mays protein disulfide isomerase (LOC100192725), mRNA	Q0JIL1	589	0	Probable nucleoredoxin 2	GO:0045454|cell redox homeostasis;	GO:0005737|cytoplasm;	GO:0047134|protein-disulfide reductase activity;GO:0004791|thioredoxin-disulfide reductase activity;	K17609	NXN; nucleoredoxin [EC:1.8.1.8]
Zm00001d012447	3.39623	5.89981e-06	3.29213e-05	up	yes	Zm00001d012447	protein_coding	chr8:174713669-174718082:+	gi|670428095|ref|XP_008654809.1|	1824	0	PREDICTED: uncharacterized protein LOC100279467 isoform X2 [Zea mays]	gi|226505511|ref|NM_001152471.1|	2115	0	Zea mays LOC100279467 (pco140998b), mRNA	Q9ZQC5	102	3e-21	Interactor of constitutive active ROPs 2, chloroplastic	.	GO:0009507|chloroplast;	.	.	.
Zm00001d043390	3.3956	0.00125778	0.00443321	up	yes	Zm00001d043390	protein_coding	chr3:198588278-198589171:-	gi|195633083|gb|ACG36725.1|	1043	1e-139	tumor-related protein [Zea mays]	gi|195658572|gb|EU976636.1|	894	0	Zea mays clone 985745 tumor-related protein mRNA, complete cds	.	.	.	.	.	.	.	.	.
Zm00001d024522	3.38924	3.19578e-24	1.12294e-22	up	yes	Zm00001d024522	protein_coding	chr10:75943680-75945921:+	gi|645167677|gb|AIB05458.1|	890	4e-115	bHLH transcription factor, partial [Zea mays]	gi|226508549|ref|NM_001157713.1|	873	0	Zea mays DNA binding like (LOC100284818), mRNA	Q2HIV9	69.3	5e-12	Transcription factor bHLH35	GO:0006355|regulation of transcription, DNA-templated;GO:0006351|transcription, DNA-templated;	GO:0005634|nucleus;	GO:0003677|DNA binding;	.	.
Zm00001d004602	3.38821	0.00105434	0.0037812	up	yes	Zm00001d004602	protein_coding	chr2:121413889-121414104:-	.	.	.	.	.	.	.	.	.	.	.	.	.	.	.	.	.
Zm00001d045888	3.3846	3.48998e-12	4.23131e-11	up	yes	Zm00001d045888	protein_coding	chr9:45945932-45946440:+	.	.	.	.	gi|226531969|ref|NM_001156010.1|	173	6e-85	Zea mays pollen-specific arabinogalacta protein BAN102 (LOC100283108), mRNA	.	.	.	.	.	.	.	.	.
Zm00001d034657	3.38458	0.0141733	0.0371263	up	yes	Zm00001d034657	protein_coding	chr1:299060713-299061747:-	gi|670371360|ref|XP_008666947.1|	1583	0	PREDICTED: putative cyclin-dependent kinase F-2 [Zea mays]	gi|242088958|ref|XM_002440267.1|	543	0	Sorghum bicolor hypothetical protein, mRNA	Q2QSL4	201	7e-60	Putative cyclin-dependent kinase F-2	.	.	GO:0005524|ATP binding;GO:0004693|cyclin-dependent protein serine/threonine kinase activity;GO:0008353|RNA polymerase II carboxy-terminal domain kinase activity;	K08818	CDC2L; cell division cycle 2-like [EC:2.7.11.22]
Zm00001d024071	3.3827	4.05e-10	3.93657e-09	up	yes	Zm00001d024071	protein_coding	chr10:41457090-41458519:-	gi|194702166|gb|ACF85167.1|	1542	0	unknown [Zea mays]	gi|188485885|gb|AY105107.2|	1256	0	Zea mays PCO140468 mRNA sequence	Q76BW5	358	8e-120	Xyloglucan endotransglycosylase/hydrolase protein 8	GO:0042546|cell wall biogenesis;GO:0071555|cell wall organization;GO:0010411|xyloglucan metabolic process;	GO:0048046|apoplast;GO:0005618|cell wall;	GO:0004553|hydrolase activity, hydrolyzing O-glycosyl compounds;GO:0016762|xyloglucan:xyloglucosyl transferase activity;	K08235	E2.4.1.207; xyloglucan:xyloglucosyl transferase [EC:2.4.1.207]
Zm00001d029241	3.38086	0.00550729	0.0163083	up	yes	Zm00001d029241	protein_coding	chr1:63372703-63375212:+	gi|226493675|ref|NP_001151318.1|	2398	0	flavonoid 3-monooxygenase [Zea mays]	gi|226493674|ref|NM_001157846.1|	1749	0	Zea mays flavonoid 3-monooxygenase (LOC100284951), mRNA	Q9SD85	361	5e-116	Flavonoid 3'-monooxygenase	GO:0009813|flavonoid biosynthetic process;GO:0009733|response to auxin;GO:0044550|secondary metabolite biosynthetic process;	GO:0005789|endoplasmic reticulum membrane;GO:0016021|integral component of membrane;GO:0016020|membrane;	GO:0016711|flavonoid 3'-monooxygenase activity;GO:0020037|heme binding;GO:0005506|iron ion binding;	K05280	E1.14.13.21; flavonoid 3'-monooxygenase [EC:1.14.13.21]
Zm00001d000909	3.37896	1.2758e-38	1.14386e-36	up	yes	Zm00001d000909	protein_coding	chr2:121367572-121368253:-	.	.	.	.	gi|195620727|gb|EU960076.1|	607	0	Zea mays clone 221610 hypothetical protein mRNA, complete cds	.	.	.	.	.	.	.	.	.
Zm00001d006623	3.37695	0.0038854	0.0120464	up	yes	Zm00001d006623	protein_coding	chr2:212787428-212788423:-	gi|414590578|tpg|DAA41149.1|	1608	0	TPA: polygalacturonase inhibitor 1 [Zea mays]	gi|238009857|gb|BT085611.1|	996	0	Zea mays full-length cDNA clone ZM_BFc0039D05 mRNA, complete cds	Q8GT95	503	7e-178	Polygalacturonase inhibitor 1	GO:0030154|cell differentiation;GO:0048833|specification of floral organ number;	.	GO:0004857|enzyme inhibitor activity;	.	.
Zm00001d028998	3.36051	4.25345e-57	8.05726e-55	up	yes	Zm00001d028998	protein_coding	chr1:54251798-54253443:-	gi|226507242|ref|NP_001142211.1|	1687	0	hypothetical protein [Zea mays]	gi|226507241|ref|NM_001148739.1|	1116	0	Zea mays hypothetical protein (LOC100274379), mRNA	.	.	.	.	.	.	.	.	.
Zm00001d043699	3.35974	0.00751312	0.021381	up	yes	Zm00001d043699	protein_coding	chr3:207757834-207759102:+	gi|670389430|ref|XP_008675118.1|	1076	1e-140	PREDICTED: transcription factor SPATULA-like [Zea mays]	gi|391417135|gb|BT085706.2|	714	0	Zea mays full-length cDNA clone ZM_BFc0049P14 mRNA, complete cds	Q8S3D2	109	3e-25	Transcription factor bHLH87	GO:0006355|regulation of transcription, DNA-templated;GO:0006351|transcription, DNA-templated;	GO:0005634|nucleus;	GO:0003677|DNA binding;GO:0003700|transcription factor activity, sequence-specific DNA binding;	.	.
Zm00001d027443	3.35208	3.32622e-35	2.44317e-33	up	yes	Zm00001d027443	protein_coding	chr1:5463952-5466250:-	gi|670361796|ref|XP_008650403.1|	968	3e-126	PREDICTED: beta-carotene 3-hydroxylase, chloroplastic-like [Zea mays]	gi|226531449|ref|NM_001154613.1|	663	0	Zea mays beta-carotene hydroxylase (LOC100281693), mRNA	B3SGL0	321	3e-105	Beta-carotene 3-hydroxylase, chloroplastic	GO:0016117|carotenoid biosynthetic process;GO:0006633|fatty acid biosynthetic process;	GO:0031969|chloroplast membrane;GO:0016021|integral component of membrane;	GO:0016787|hydrolase activity;GO:0005506|iron ion binding;GO:0016491|oxidoreductase activity;	K15746	crtZ; beta-carotene 3-hydroxylase [EC:1.14.13.129]
Zm00001d005851	3.34878	1.06818e-29	5.27679e-28	up	yes	Zm00001d005851	protein_coding	chr2:190884617-190889533:+	gi|670378599|ref|XP_008670230.1|	3284	0	PREDICTED: LOW QUALITY PROTEIN: prolyl endopeptidase-like [Zea mays]	gi|242049473|ref|XM_002462436.1|	1749	0	Sorghum bicolor hypothetical protein, mRNA	Q59536	160	2e-40	Protease 2	.	.	GO:0004252|serine-type endopeptidase activity;GO:0070008|serine-type exopeptidase activity;	.	.
Zm00001d025296	3.33775	0.000125375	0.000554059	up	yes	Zm00001d025296	protein_coding	chr10:113108194-113111598:+	gi|670443244|ref|XP_008662023.1|	1018	3e-136	PREDICTED: nudix hydrolase 13 isoform X2 [Zea mays]	gi|226510463|ref|NM_001157646.1|	1082	0	Zea mays nudix hydrolase 13 (LOC100284751), mRNA	Q52K88	176	1e-51	Nudix hydrolase 13, mitochondrial	.	GO:0005739|mitochondrion;	GO:0034432|bis(5'-adenosyl)-pentaphosphatase activity;GO:0016787|hydrolase activity;GO:0046872|metal ion binding;	.	.
Zm00001d051343	3.32941	0.0156048	0.0403005	up	yes	Zm00001d051343	protein_coding	chr4:155258558-155260752:-	gi|293332573|ref|NP_001168329.1|	1556	0	uncharacterized LOC100382097 [Zea mays]	gi|293332572|ref|NM_001174858.1|	1679	0	Zea mays putative leucine-rich repeat receptor-like protein kinase family protein (LOC100382097), mRNA	P33543	137	6e-33	Putative kinase-like protein TMKL1	.	GO:0016021|integral component of membrane;GO:0005886|plasma membrane;GO:0009506|plasmodesma;	GO:0005524|ATP binding;GO:0004672|protein kinase activity;	.	.
Zm00001d005926	3.32658	0.000241786	0.00100554	up	yes	Zm00001d005926	protein_coding	chr2:193000868-193008427:-	gi|195651705|gb|ACG45320.1|	735	2e-94	threonine endopeptidase [Zea mays]	gi|226528452|ref|NM_001159252.1|	887	0	Zea mays threonine endopeptidase (LOC100286365), mRNA	Q8LDD3	122	8e-32	Protein CURVATURE THYLAKOID 1D, chloroplastic	.	GO:0009535|chloroplast thylakoid membrane;GO:0016021|integral component of membrane;	.	.	.
Zm00001d045268	3.32215	5.63837e-15	8.96233e-14	up	yes	H3C2	protein_coding	chr9:17495380-17496111:+	gi|802673649|ref|XP_012081631.1|	562	6e-70	PREDICTED: histone H3.2-like [Jatropha curcas]	gi|168492|gb|M36658.1|MZEH3A	572	0	Corn histone H3 (H3C3) gene, complete cds	P68428	220	4e-71	Histone H3.2	.	GO:0000786|nucleosome;GO:0005634|nucleus;	GO:0003677|DNA binding;	.	.
Zm00001d042922	3.31664	1.00132e-41	1.03391e-39	up	yes	Zm00001d042922	protein_coding	chr3:184004259-184007974:-	gi|670388806|ref|XP_008674843.1|	3090	0	PREDICTED: heat shock 70 kDa protein-like [Zea mays]	gi|242054930|ref|XM_002456566.1|	1758	0	Sorghum bicolor hypothetical protein, mRNA	P09189	755	0	Heat shock cognate 70 kDa protein	.	.	GO:0005524|ATP binding;	.	.
Zm00001d010912	3.30262	0.0042523	0.0130142	up	yes	Zm00001d010912	protein_coding	chr8:133267006-133267993:-	gi|514743614|ref|XP_004960428.1|	276	2e-27	PREDICTED: uncharacterized protein LOC101771437 [Setaria italica]	gi|242086820|ref|XM_002439198.1|	160	4e-77	Sorghum bicolor hypothetical protein, mRNA	.	.	.	.	.	.	.	.	.
Zm00001d051496	3.29945	2.14536e-05	0.000108841	up	yes	Zm00001d051496	protein_coding	chr4:160437529-160438553:+	gi|413923495|gb|AFW63427.1|	598	3e-74	hypothetical protein ZEAMMB73_159229, partial [Zea mays]	gi|195653168|gb|EU973934.1|	847	0	Zea mays clone 424571 hypothetical protein mRNA, complete cds	.	.	.	.	.	.	.	.	.
Zm00001d013097	3.29654	3.14928e-23	1.03311e-21	up	yes	Zm00001d013097	protein_coding	chr5:4688274-4690690:+	gi|242032727|ref|XP_002463758.1|	2261	0	hypothetical protein SORBIDRAFT_01g005610 [Sorghum bicolor]	gi|62238005|gb|AC159612.1|	1330	0	Zea mays chromosome 5S clone ZMMBBb0511I12 map bin: 5.00, complete sequence	Q6NKW9	621	0	Glucan endo-1,3-beta-glucosidase 8	GO:0005975|carbohydrate metabolic process;GO:0071555|cell wall organization;GO:0006952|defense response;	GO:0031225|anchored component of membrane;GO:0046658|anchored component of plasma membrane;GO:0005618|cell wall;GO:0005576|extracellular region;GO:0005886|plasma membrane;GO:0009506|plasmodesma;	GO:0042973|glucan endo-1,3-beta-D-glucosidase activity;GO:0004553|hydrolase activity, hydrolyzing O-glycosyl compounds;GO:0030247|polysaccharide binding;	.	.
Zm00001d051653	3.29521	0.00288124	0.0092542	up	yes	Zm00001d051653	protein_coding	chr4:165883225-165883431:-	.	.	.	.	gi|195646541|gb|EU970621.1|	207	6e-104	Zea mays clone 348075 hypothetical protein mRNA, complete cds	.	.	.	.	.	.	.	.	.
Zm00001d033296	3.28339	4.02036e-07	2.662e-06	up	yes	Zm00001d033296	protein_coding	chr1:257976128-257981309:+	gi|414871843|tpg|DAA50400.1|	2479	0	TPA: putative MATE efflux family protein [Zea mays]	gi|226505819|ref|NM_001149657.1|	1784	0	Zea mays uncharacterized LOC100275607 (LOC100275607), mRNA	Q9LYT3	355	6e-113	Protein DETOXIFICATION 41	GO:0006855|drug transmembrane transport;GO:0009813|flavonoid biosynthetic process;GO:0010231|maintenance of seed dormancy;GO:0010023|proanthocyanidin biosynthetic process;	GO:0016021|integral component of membrane;GO:0009705|plant-type vacuole membrane;	GO:0015238|drug transmembrane transporter activity;GO:0015299|solute:proton antiporter activity;GO:0022857|transmembrane transporter activity;	K03327	TC.MATE, SLC47A, norM, mdtK, dinF; multidrug resistance protein, MATE family
Zm00001d035084	3.27868	9.08097e-07	5.71679e-06	up	yes	Zm00001d035084	protein_coding	chr6:4344874-4346980:+	gi|670414361|ref|XP_008648393.1|	1156	2e-152	PREDICTED: NAC domain-containing protein 43-like [Zea mays]	gi|242077992|ref|XM_002443720.1|	735	0	Sorghum bicolor hypothetical protein, mRNA	Q84WP6	262	2e-81	NAC domain-containing protein 43	GO:0010047|fruit dehiscence;GO:0009834|plant-type secondary cell wall biogenesis;GO:0045893|positive regulation of transcription, DNA-templated;GO:0006351|transcription, DNA-templated;	GO:0005634|nucleus;	GO:0003677|DNA binding;GO:0003700|transcription factor activity, sequence-specific DNA binding;	.	.
Zm00001d032825	3.27359	2.03205e-15	3.41304e-14	up	yes	Zm00001d032825	protein_coding	chr1:239383321-239384004:+	gi|670367059|ref|XP_008664914.1|	141	8e-08	PREDICTED: glycine-rich cell wall structural protein 2-like [Zea mays]	gi|226496798|ref|NM_001157756.1|	563	0	Zea mays LOC100284861 (umc1955), mRNA	.	.	.	.	.	.	.	.	.
Zm00001d039936	3.27342	3.9069e-10	3.80334e-09	up	yes	Zm00001d039936	protein_coding	chr3:19966205-19966663:+	gi|226500666|ref|NP_001152404.1|	636	2e-82	16.9 kDa class I heat shock protein 1 [Zea mays]	gi|194708111|gb|BT043135.1|	459	0	Zea mays full-length cDNA clone ZM_BFc0104O10 mRNA, complete cds	P27777	215	3e-70	16.9 kDa class I heat shock protein 1	GO:0051259|protein oligomerization;GO:0009408|response to heat;	GO:0005737|cytoplasm;	.	K13993	HSP20; HSP20 family protein
Zm00001d042898	3.26559	8.10928e-13	1.06188e-11	up	yes	Zm00001d042898	protein_coding	chr3:183232126-183233460:+	gi|242059211|ref|XP_002458751.1|	1989	0	hypothetical protein SORBIDRAFT_03g039590 [Sorghum bicolor]	gi|195596738|gb|EU944384.1|	1322	0	Zea mays clone 213853 mRNA sequence	Q9LZL3	375	5e-124	Aspartic proteinase PCS1	GO:0012501|programmed cell death;	GO:0005783|endoplasmic reticulum;	GO:0004190|aspartic-type endopeptidase activity;GO:0008233|peptidase activity;	.	.
Zm00001d047981	3.26502	3.94664e-08	2.98594e-07	up	yes	Zm00001d047981	protein_coding	chr9:147117784-147120247:-	gi|293335575|ref|NP_001167941.1|	2524	0	hypothetical protein [Zea mays]	gi|293335574|ref|NM_001174470.1|	1804	0	Zea mays hypothetical protein (LOC100381655), mRNA	Q42521	673	0	Glutamate decarboxylase 1	GO:0006536|glutamate metabolic process;GO:0046686|response to cadmium ion;	GO:0005829|cytosol;	GO:0005516|calmodulin binding;GO:0004351|glutamate decarboxylase activity;GO:0030170|pyridoxal phosphate binding;	K01580	E4.1.1.15, gadB, gadA, GAD; glutamate decarboxylase [EC:4.1.1.15]
Zm00001d048073	3.26445	5.35668e-15	8.53073e-14	up	yes	Zm00001d048073	protein_coding	chr9:149386295-149389525:+	gi|219884677|gb|ACL52713.1|	3000	0	unknown [Zea mays]	gi|219884676|gb|BT054106.1|	2028	0	Zea mays full-length cDNA clone ZM_BFb0104I19 mRNA, complete cds	Q9SKY8	754	0	Heat shock 70 kDa protein 8	GO:0009408|response to heat;GO:0009644|response to high light intensity;GO:0042542|response to hydrogen peroxide;	.	GO:0005524|ATP binding;	K09489	HSPA4; heat shock 70kDa protein 4
Zm00001d013003	3.25946	6.29975e-64	1.51158e-61	up	yes	Zm00001d013003	protein_coding	chr5:2977575-2979101:-	gi|413932661|gb|AFW67212.1|	1702	0	putative NAC domain transcription factor superfamily protein [Zea mays]	gi|219884690|gb|BT054113.1|	1299	0	Zea mays full-length cDNA clone ZM_BFb0108F08 mRNA, complete cds	Q7EZT1	270	3e-85	NAC domain-containing protein 67	GO:0006355|regulation of transcription, DNA-templated;GO:0006351|transcription, DNA-templated;	GO:0005634|nucleus;	GO:0003677|DNA binding;	.	.
Zm00001d029662	3.24992	2.48351e-70	7.44876e-68	up	yes	Zm00001d029662	protein_coding	chr1:81793904-81795995:+	gi|414867417|tpg|DAA45974.1|	1633	0	TPA: catalytic/ hydrolase [Zea mays]	gi|195616803|gb|EU958114.1|	1491	0	Zea mays clone 1674059 catalytic/ hydrolase mRNA, complete cds	.	.	.	.	.	.	.	.	.
Zm00001d011079	3.24833	5.61172e-47	7.36363e-45	up	yes	Zm00001d011079	protein_coding	chr8:138332949-138333170:+	gi|195649357|gb|ACG44146.1|	367	4e-44	hypothetical protein [Zea mays]	gi|195649356|gb|EU972028.1|	222	3e-112	Zea mays clone 373594 hypothetical protein mRNA, complete cds	P01053	73.6	5e-17	Subtilisin-chymotrypsin inhibitor-2A	GO:0009611|response to wounding;	.	GO:0004867|serine-type endopeptidase inhibitor activity;	.	.
Zm00001d019078	3.24725	2.4028e-19	5.64702e-18	up	yes	Zm00001d019078	protein_coding	chr7:15495962-15497950:-	gi|414883899|tpg|DAA59913.1|	2143	0	TPA: ATPase 2 [Zea mays]	gi|219888592|gb|BT056064.1|	1797	0	Zea mays full-length cDNA clone ZM_BFc0174P04 mRNA, complete cds	Q54DY9	121	4e-28	Probable mitochondrial chaperone BCS1-B	GO:0051131|chaperone-mediated protein complex assembly;GO:0034551|mitochondrial respiratory chain complex III assembly;	GO:0016021|integral component of membrane;GO:0005743|mitochondrial inner membrane;GO:0005739|mitochondrion;	GO:0005524|ATP binding;GO:0008320|protein transmembrane transporter activity;	K08900	BCS1; mitochondrial chaperone BCS1
Zm00001d035256	3.24621	3.46288e-52	5.62863e-50	up	yes	SGS3	protein_coding	chr6:17759389-17765846:-	gi|162458735|ref|NP_001105989.1|	2495	0	protein SUPPRESSOR OF GENE SILENCING 3 homolog [Zea mays]	gi|162458734|ref|NM_001112519.1|	2202	0	Zea mays ragged seedling1 (rgd1), mRNA	A1Y2B7	288	2e-82	Protein SUPPRESSOR OF GENE SILENCING 3 homolog	GO:0031047|gene silencing by RNA;GO:0007275|multicellular organismal development;	.	.	.	.
Zm00001d032343	3.23094	6.24195e-06	3.47228e-05	up	yes	Zm00001d032343	protein_coding	chr1:223237080-223240559:-	gi|670366596|ref|XP_008664717.1|	5339	0	PREDICTED: uncharacterized protein LOC103643335 isoform X1 [Zea mays]	gi|242079066|ref|XM_002444257.1|	1395	0	Sorghum bicolor hypothetical protein, mRNA	O82175	439	2e-136	Histone-lysine N-methyltransferase, H3 lysine-9 specific SUVH5	GO:0031048|chromatin silencing by small RNA;GO:0016571|histone methylation;GO:0040029|regulation of gene expression, epigenetic;GO:0010200|response to chitin;	GO:0000775|chromosome, centromeric region;GO:0005634|nucleus;	GO:0042054|histone methyltransferase activity;GO:0018024|histone-lysine N-methyltransferase activity;GO:0008270|zinc ion binding;	K11420	EHMT; euchromatic histone-lysine N-methyltransferase [EC:2.1.1.43]
Zm00001d019917	3.22833	0.000631006	0.00238989	up	yes	Zm00001d019917	protein_coding	chr7:75446344-75453146:-	gi|226508150|ref|NP_001143631.1|	419	3e-49	CASP-like protein 5B3 [Zea mays]	gi|226508149|ref|NM_001150159.1|	438	0	Zea mays CASP-like protein 13 (LOC100276350), mRNA	B6T990	166	2e-50	CASP-like protein 5B3	.	GO:0016021|integral component of membrane;GO:0005886|plasma membrane;	.	.	.
Zm00001d047736	3.22375	1.51297e-07	1.06296e-06	up	yes	Zm00001d047736	protein_coding	chr9:140319258-140322843:+	gi|413956055|gb|AFW88704.1|	2638	0	asparagine synthetase [Zea mays]	gi|212275220|ref|NM_001137543.1|	1043	0	Zea mays asparagine synthetase4 (asn4), mRNA	Q10MX3	851	0	Asparagine synthetase [glutamine-hydrolyzing] 1	GO:0006529|asparagine biosynthetic process;GO:0006541|glutamine metabolic process;GO:0070981|L-asparagine biosynthetic process;GO:0009646|response to absence of light;	GO:0005829|cytosol;	GO:0004066|asparagine synthase (glutamine-hydrolyzing) activity;GO:0005524|ATP binding;GO:0042803|protein homodimerization activity;	.	.
Zm00001d011378	3.22366	1.37832e-05	7.21343e-05	up	yes	Zm00001d011378	protein_coding	chr8:148976902-148979037:-	gi|413950651|gb|AFW83300.1|	3220	0	putative DUF1221-domain containing protein kinase family protein [Zea mays]	gi|242058060|ref|XM_002458131.1|	1451	0	Sorghum bicolor hypothetical protein, mRNA	P25848	139	2e-32	Light-sensor Protein kinase	GO:0009584|detection of visible light;GO:0018298|protein-chromophore linkage;GO:0006355|regulation of transcription, DNA-templated;GO:0006351|transcription, DNA-templated;	GO:0005622|intracellular;GO:0005886|plasma membrane;	GO:0005524|ATP binding;GO:0000155|phosphorelay sensor kinase activity;GO:0009881|photoreceptor activity;GO:0004674|protein serine/threonine kinase activity;	.	.
Zm00001d020332	3.21344	5.02056e-75	1.68651e-72	up	yes	Zm00001d020332	protein_coding	chr7:107145738-107147834:+	gi|226506306|ref|NP_001147953.1|	3138	0	ubiquitin-protein ligase [Zea mays]	gi|226506305|ref|NM_001154481.1|	2097	0	Zea mays ubiquitin-protein ligase (LOC100281562), mRNA	O80742	352	8e-109	U-box domain-containing protein 19	GO:0010029|regulation of seed germination;	GO:0005737|cytoplasm;GO:0005634|nucleus;	GO:0016874|ligase activity;GO:0004842|ubiquitin-protein transferase activity;	.	.
Zm00001d034160	3.21301	1.4867e-32	8.93935e-31	up	yes	Zm00001d034160	protein_coding	chr1:285335178-285337132:+	gi|226509318|ref|NP_001149103.1|	874	1e-110	DNA binding protein [Zea mays]	gi|226509317|ref|NM_001155631.1|	1384	0	Zea mays DNA binding protein (GLK44), mRNA	Q940D0	65.1	8e-10	Two-component response regulator ARR1	GO:0071368|cellular response to cytokinin stimulus;GO:0009736|cytokinin-activated signaling pathway;GO:0080022|primary root development;GO:0031537|regulation of anthocyanin metabolic process;GO:0010380|regulation of chlorophyll biosynthetic process;GO:0080036|regulation of cytokinin-activated signaling pathway;GO:0010082|regulation of root meristem growth;GO:0080113|regulation of seed growth;GO:0…	GO:0005634|nucleus;	GO:0003677|DNA binding;GO:0000156|phosphorelay response regulator activity;GO:0003700|transcription factor activity, sequence-specific DNA binding;	K14491	ARR-B; two-component response regulator ARR-B family
Zm00001d013610	3.2107	0.00547906	0.0162304	up	yes	Zm00001d013610	protein_coding	chr5:15325753-15326415:+	gi|413933505|gb|AFW68056.1|	908	2e-121	putative thaumatin domain family protein [Zea mays]	gi|242038628|ref|XM_002466664.1|	498	0	Sorghum bicolor hypothetical protein, mRNA	P25096	167	7e-50	Protein P21	GO:0006888|ER to Golgi vesicle-mediated transport;	GO:0005783|endoplasmic reticulum;GO:0005794|Golgi apparatus;GO:0030008|TRAPP complex;	GO:0017112|Rab guanyl-nucleotide exchange factor activity;	.	.
Zm00001d018087	3.20979	4.42733e-08	3.3207e-07	up	yes	Zm00001d018087	protein_coding	chr5:213984418-213985413:+	gi|219362627|ref|NP_001136533.1|	1373	0	hypothetical protein [Zea mays]	gi|219362626|ref|NM_001143061.1|	996	0	Zea mays hypothetical protein (LOC100216650), mRNA	.	.	.	.	.	.	.	.	.
Zm00001d002287	3.20345	0.00483047	0.0145434	up	yes	Zm00001d002287	protein_coding	chr2:9614924-9619283:+	gi|670375086|ref|XP_008668880.1|	5406	0	PREDICTED: LRR receptor-like serine/threonine-protein kinase FLS2 [Zea mays]	gi|242077213|ref|XM_002448498.1|	2833	0	Sorghum bicolor hypothetical protein, mRNA	Q9FL28	928	0	LRR receptor-like serine/threonine-protein kinase FLS2	GO:0052544|defense response by callose deposition in cell wall;GO:0042742|defense response to bacterium;GO:0016045|detection of bacterium;GO:0006898|receptor-mediated endocytosis;GO:0010359|regulation of anion channel activity;	GO:0005768|endosome;GO:0010008|endosome membrane;GO:0016021|integral component of membrane;GO:0016020|membrane;GO:0005886|plasma membrane;	GO:0005524|ATP binding;GO:0004675|transmembrane receptor protein serine/threonine kinase activity;	K13420	FLS2; LRR receptor-like serine/threonine-protein kinase FLS2 [EC:2.7.11.1]
Zm00001d033044	3.20134	1.94484e-11	2.1884e-10	up	yes	Zm00001d033044	protein_coding	chr1:248431212-248432937:-	gi|212274355|ref|NP_001130647.1|	1773	0	uncharacterized protein LOC100191748 precursor [Zea mays]	gi|212274354|ref|NM_001137175.1|	1460	0	Zea mays hypothetical protein (LOC100191748), mRNA	Q94F40	209	2e-60	GDSL esterase/lipase At1g28600	GO:0016042|lipid catabolic process;	GO:0005618|cell wall;GO:0005576|extracellular region;	GO:0016788|hydrolase activity, acting on ester bonds;	.	.
Zm00001d026015	3.18934	9.34611e-05	0.000424799	up	yes	H4C7	protein_coding	chr10:136050474-136050785:-	gi|195617694|gb|ACG30677.1|	419	2e-50	histone H4 [Zea mays]	gi|238011887|gb|BT086626.1|	312	4e-162	Zea mays full-length cDNA clone ZM_BFa0007H20 mRNA, complete cds	P0CG89	162	4e-51	Histone H4	GO:0006334|nucleosome assembly;	GO:0009507|chloroplast;GO:0005829|cytosol;GO:0005730|nucleolus;GO:0000786|nucleosome;GO:0005886|plasma membrane;GO:0009506|plasmodesma;GO:0009579|thylakoid;GO:0005774|vacuolar membrane;	GO:0003677|DNA binding;	K11254	H4; histone H4
Zm00001d039495	3.18592	1.20629e-09	1.11038e-08	up	yes	Zm00001d039495	protein_coding	chr3:5849060-5850172:+	gi|226507142|ref|NP_001146853.1|	1600	0	nucleic acid binding protein [Zea mays]	gi|226507141|ref|NM_001153381.1|	1113	0	Zea mays nucleic acid binding protein (LOC100280461), mRNA	Q9FU27	447	1e-154	Zinc finger CCCH domain-containing protein 2	GO:0009867|jasmonic acid mediated signaling pathway;GO:0010150|leaf senescence;	GO:0005634|nucleus;	GO:0003677|DNA binding;GO:0008270|zinc ion binding;	.	.
Zm00001d028653	3.18156	3.49257e-50	5.30071e-48	up	yes	Zm00001d028653	protein_coding	chr1:41833738-41838204:+	gi|212275951|ref|NP_001130758.1|	1801	0	hypothetical protein [Zea mays]	gi|224030696|gb|BT067527.1|	1564	0	Zea mays full-length cDNA clone ZM_BFc0075G08 mRNA, complete cds	Q9ZV36	380	5e-168	UDP-glucuronic acid decarboxylase 6	GO:0033320|UDP-D-xylose biosynthetic process;	GO:0005737|cytoplasm;GO:0005886|plasma membrane;	GO:0048040|UDP-glucuronate decarboxylase activity;	K08678	UXS1, uxs; UDP-glucuronate decarboxylase [EC:4.1.1.35]
Zm00001d020620	3.18072	5.73544e-05	0.000270496	up	yes	Zm00001d020620	protein_coding	chr7:125259505-125262852:-	gi|670424056|ref|XP_008652771.1|	1052	5e-140	PREDICTED: uncharacterized protein LOC103632815 [Zea mays]	gi|195603361|gb|EU951007.1|	788	0	Zea mays clone 679303 mRNA sequence	.	.	.	.	.	.	.	.	.
Zm00001d029359	3.17538	3.2823e-05	0.000161009	up	yes	Zm00001d029359	protein_coding	chr1:67311965-67314047:-	gi|670363725|ref|XP_008656425.1|	1906	0	PREDICTED: 5-pentadecatrienyl resorcinol O-methyltransferase-like [Zea mays]	gi|21208169|gb|AY105091.1|	1369	0	Zea mays PCO138435 mRNA sequence	A8QW53	360	3e-119	5-pentadecatrienyl resorcinol O-methyltransferase	GO:0019438|aromatic compound biosynthetic process;GO:0032259|methylation;	.	GO:0008171|O-methyltransferase activity;GO:0008757|S-adenosylmethionine-dependent methyltransferase activity;	.	.
Zm00001d044162	3.1632	0.000662135	0.00249131	up	yes	Zm00001d044162	protein_coding	chr3:220824499-220827409:-	gi|226499378|ref|NP_001147623.1|	1447	0	WRKY11 - superfamily of TFs having WRKY and zinc finger domains [Zea mays]	gi|226499377|ref|NM_001154151.1|	1545	0	Zea mays WRKY11 - superfamily of TFs having WRKY and zinc finger domains (WRKY64), mRNA	Q93WV4	151	5e-40	Probable WRKY transcription factor 71	GO:0006351|transcription, DNA-templated;	GO:0005634|nucleus;	GO:0043565|sequence-specific DNA binding;GO:0003700|transcription factor activity, sequence-specific DNA binding;	.	.
Zm00001d050406	3.16289	9.1898e-09	7.53671e-08	up	yes	Zm00001d050406	protein_coding	chr4:86374931-86394607:-	gi|670394584|ref|XP_008677729.1|	2710	0	PREDICTED: uncharacterized protein LOC100501994 isoform X1 [Zea mays]	gi|195599235|gb|EU946881.1|	1144	0	Zea mays clone 324543 mRNA sequence	Q6YWK8	779	0	Probable mannan synthase 11	GO:0071555|cell wall organization;	GO:0000139|Golgi membrane;GO:0016021|integral component of membrane;	GO:0016757|transferase activity, transferring glycosyl groups;	K13680	CSLA; beta-mannan synthase [EC:2.4.1.32]
Zm00001d000294	3.15595	5.81016e-06	3.2457e-05	up	yes	Zm00001d000294	protein_coding	chrB73V4_ctg73:52548-56015:-	gi|414870736|tpg|DAA49293.1|	2063	0	TPA: O-succinylhomoserine sulfhydrylase [Zea mays]	gi|226507851|ref|NM_001158752.1|	1502	0	Zea mays O-succinylhomoserine sulfhydrylase (LOC100285862), mRNA	Q9SGU9	59.7	2e-09	Methionine gamma-lyase	GO:0071266|'de novo' L-methionine biosynthetic process;GO:0009970|cellular response to sulfate starvation;GO:0042631|cellular response to water deprivation;GO:0019343|cysteine biosynthetic process via cystathionine;GO:0019458|methionine catabolic process via 2-oxobutanoate;GO:0051289|protein homotetramerization;GO:0019346|transsulfuration;	GO:0005829|cytosol;	GO:0004123|cystathionine gamma-lyase activity;GO:0003962|cystathionine gamma-synthase activity;GO:0018826|methionine gamma-lyase activity;GO:0030170|pyridoxal phosphate binding;	K01761	E4.4.1.11; methionine-gamma-lyase [EC:4.4.1.11]
Zm00001d022478	3.15467	1.59721e-14	2.4462e-13	up	yes	Zm00001d022478	protein_coding	chr7:178396449-178397393:-	gi|293331689|ref|NP_001168114.1|	1017	5e-135	hypothetical protein [Zea mays]	gi|293331688|ref|NM_001174643.1|	945	0	Zea mays hypothetical protein (LOC100381856), mRNA	.	.	.	.	.	.	.	.	.
Zm00001d008812	3.15441	0.00179693	0.00611122	up	yes	Zm00001d008812	protein_coding	chr8:21359783-21360919:+	gi|670429753|ref|XP_008655700.1|	1439	0	PREDICTED: zinc finger CCCH domain-containing protein 2-like [Zea mays]	gi|391416889|gb|BT085217.2|	1137	0	Zea mays full-length cDNA clone ZM_BFb0336L11 mRNA, complete cds	Q9FU27	426	4e-146	Zinc finger CCCH domain-containing protein 2	GO:0009867|jasmonic acid mediated signaling pathway;GO:0010150|leaf senescence;	GO:0005634|nucleus;	GO:0003677|DNA binding;GO:0008270|zinc ion binding;	.	.
Zm00001d034839	3.14784	6.00426e-14	8.72393e-13	up	yes	Zm00001d034839	protein_coding	chr1:303573712-303576362:-	gi|670358819|ref|XP_008667173.1|	2618	0	PREDICTED: hypothetical protein isoform X1 [Zea mays]	gi|224028640|gb|BT066499.1|	2092	0	Zea mays full-length cDNA clone ZM_BFb0017O17 mRNA, complete cds	Q9SFU3	137	2e-34	Purple acid phosphatase 15	GO:0009846|pollen germination;GO:0009845|seed germination;	GO:0005576|extracellular region;	GO:0003993|acid phosphatase activity;GO:0046872|metal ion binding;	.	.
Zm00001d028282	3.14569	1.92374e-40	1.82893e-38	up	yes	Zm00001d028282	protein_coding	chr1:29125756-29127204:+	gi|414865618|tpg|DAA44175.1|	2543	0	TPA: putative cytochrome P450 superfamily protein isoform 1 [Zea mays]	gi|226491695|ref|NM_001152442.1|	1439	0	Zea mays uncharacterized LOC100279433 (LOC100279433), mRNA	Q7XYS3	679	0	Allene oxide synthase 2	GO:0006633|fatty acid biosynthetic process;GO:0031408|oxylipin biosynthetic process;GO:0016125|sterol metabolic process;	.	GO:0020037|heme binding;GO:0047987|hydroperoxide dehydratase activity;GO:0005506|iron ion binding;GO:0004497|monooxygenase activity;GO:0016705|oxidoreductase activity, acting on paired donors, with incorporation or reduction of molecular oxygen;	K01723	AOS; hydroperoxide dehydratase [EC:4.2.1.92]
Zm00001d005454	3.14233	2.04502e-15	3.43253e-14	up	yes	Zm00001d005454	protein_coding	chr2:174826099-174827859:+	gi|670378202|ref|XP_008670077.1|	2633	0	PREDICTED: ricin-like [Zea mays]	gi|226496532|ref|NM_001147164.1|	1257	0	Zea mays LOC100272711 (umc2194), mRNA	P02879	287	5e-87	Ricin	GO:0006952|defense response;GO:0031640|killing of cells of other organism;GO:0017148|negative regulation of translation;	GO:0005783|endoplasmic reticulum;	GO:0030246|carbohydrate binding;GO:0000166|nucleotide binding;GO:0030598|rRNA N-glycosylase activity;	.	.
Zm00001d031749	3.13641	1.03089e-89	5.77158e-87	up	yes	Zm00001d031749	protein_coding	chr1:200686322-200689932:-	gi|226508418|ref|NP_001150761.1|	2593	0	glutamate decarboxylase [Zea mays]	gi|308080745|ref|NM_001196270.1|	1923	0	Zea mays hypothetical protein (LOC100501579), mRNA	Q07346	176	3e-45	Glutamate decarboxylase	GO:0006536|glutamate metabolic process;	.	GO:0004351|glutamate decarboxylase activity;GO:0030170|pyridoxal phosphate binding;	K01580	E4.1.1.15, gadB, gadA, GAD; glutamate decarboxylase [EC:4.1.1.15]
Zm00001d052041	3.1334	8.53152e-13	1.11659e-11	up	yes	Zm00001d052041	protein_coding	chr4:177081176-177081991:-	gi|413924227|gb|AFW64159.1|	1390	0	hypothetical protein ZEAMMB73_266582 [Zea mays]	gi|226496929|ref|NM_001150563.1|	804	0	Zea mays uncharacterized LOC100276859 (LOC100276859), mRNA	.	.	.	.	.	.	.	.	.
Zm00001d005852	3.13288	1.12685e-10	1.15972e-09	up	yes	Zm00001d005852	protein_coding	chr2:190894703-190897345:+	gi|670378599|ref|XP_008670230.1|	657	5e-75	PREDICTED: LOW QUALITY PROTEIN: prolyl endopeptidase-like [Zea mays]	gi|242049473|ref|XM_002462436.1|	324	4e-168	Sorghum bicolor hypothetical protein, mRNA	P24555	76.3	1e-13	Protease 2	.	GO:0005737|cytoplasm;	GO:0004252|serine-type endopeptidase activity;GO:0070008|serine-type exopeptidase activity;	K01354	ptrB; oligopeptidase B [EC:3.4.21.83]
Zm00001d044521	3.13272	0.00862725	0.0241184	up	yes	Zm00001d044521	protein_coding	chr3:230843332-230843754:+	gi|670390378|ref|XP_008675516.1|	729	7e-97	PREDICTED: GDSL esterase/lipase EXL3-like [Zea mays]	gi|195634736|gb|EU964719.1|	371	0	Zea mays clone 281092 mRNA sequence	Q94CH8	129	8e-35	GDSL esterase/lipase EXL1	GO:0016042|lipid catabolic process;	GO:0005576|extracellular region;	GO:0016298|lipase activity;	.	.
Zm00001d034978	3.13153	6.00432e-14	8.72393e-13	up	yes	Zm00001d034978	protein_coding	chr6:669527-670473:-	gi|226494452|ref|NP_001148035.1|	719	7e-93	LOC100281644 [Zea mays]	gi|226494451|ref|NM_001154563.1|	748	0	Zea mays LOC100281644 (umc2310), mRNA	Q9SZN7	135	2e-37	Heavy metal-associated isoprenylated plant protein 26	GO:0046916|cellular transition metal ion homeostasis;GO:0010286|heat acclimation;GO:0030001|metal ion transport;	GO:0005737|cytoplasm;GO:0031965|nuclear membrane;GO:0005886|plasma membrane;GO:0009506|plasmodesma;	GO:0046914|transition metal ion binding;	.	.
Zm00001d050069	3.12578	0.0052792	0.015716	up	yes	Zm00001d050069	protein_coding	chr4:63832557-63836587:+	gi|413921919|gb|AFW61851.1|	3382	0	hypothetical protein ZEAMMB73_952685 [Zea mays]	gi|242079340|ref|XM_002444394.1|	1331	0	Sorghum bicolor hypothetical protein, mRNA	Q9ZV48	94	4e-18	Probable alpha,alpha-trehalose-phosphate synthase [UDP-forming] 11	GO:0005992|trehalose biosynthetic process;GO:0070413|trehalose metabolism in response to stress;	GO:0005829|cytosol;GO:0005739|mitochondrion;	GO:0016791|phosphatase activity;GO:0016757|transferase activity, transferring glycosyl groups;	K16055	TPS; trehalose 6-phosphate synthase/phosphatase [EC:2.4.1.15 3.1.3.12]
Zm00001d015767	3.12112	7.78033e-38	6.62222e-36	up	yes	Zm00001d015767	protein_coding	chr5:118084092-118085317:+	gi|226494775|ref|NP_001143048.1|	264	9e-25	uncharacterized protein LOC100275516 [Zea mays]	gi|195612729|gb|EU956077.1|	933	0	Zea mays clone 1556968 hypothetical protein mRNA, complete cds	.	.	.	.	.	.	.	.	.
Zm00001d012022	3.12027	1.09271e-06	6.79581e-06	up	yes	Zm00001d012022	protein_coding	chr8:166711119-166712722:-	gi|670427443|ref|XP_008654434.1|	1726	0	PREDICTED: hypothetical protein isoform X1 [Zea mays]	gi|212723375|ref|NM_001139228.1|	1530	0	Zea mays hypothetical protein (LOC100194181), mRNA	P0C042	199	6e-57	Uncharacterized protein At4g15970	GO:0006887|exocytosis;	GO:0005618|cell wall;GO:0005856|cytoskeleton;GO:0005829|cytosol;GO:0000145|exocyst;GO:0005576|extracellular region;GO:0009524|phragmoplast;GO:0005886|plasma membrane;	.	.	.
Zm00001d029098	3.11921	7.96864e-07	5.05698e-06	up	yes	Zm00001d029098	protein_coding	chr1:57988733-57991597:+	gi|414866731|tpg|DAA45288.1|	1065	4e-141	TPA: cytochrome c oxidoreductase [Zea mays]	gi|242040976|ref|XM_002467838.1|	601	0	Sorghum bicolor hypothetical protein, mRNA	Q10LN5	306	1e-99	Bidirectional sugar transporter SWEET16	GO:0008643|carbohydrate transport;	GO:0016021|integral component of membrane;GO:0005887|integral component of plasma membrane;	GO:0051119|sugar transmembrane transporter activity;	K15382	SLC50A, SWEET; solute carrier family 50 (sugar transporter)
Zm00001d029686	3.11736	5.3104e-16	9.36906e-15	up	yes	Zm00001d029686	protein_coding	chr1:82711001-82713262:-	gi|195614714|gb|ACG29187.1|	3812	0	subtilisin-like protease precursor [Zea mays]	gi|195614713|gb|EU957069.1|	2262	0	Zea mays clone 1581848 subtilisin-like protease precursor, mRNA, complete cds	O64495	517	1e-170	Subtilisin-like protease SBT1.2	GO:0042127|regulation of cell proliferation;GO:0010103|stomatal complex morphogenesis;	GO:0048046|apoplast;GO:0005618|cell wall;GO:0009897|external side of plasma membrane;	GO:0004252|serine-type endopeptidase activity;	.	.
Zm00001d042027	3.11303	1.80486e-13	2.51372e-12	up	yes	Zm00001d042027	protein_coding	chr3:147770790-147773690:-	gi|414878611|tpg|DAA55742.1|	949	1e-119	TPA: hypothetical protein ZEAMMB73_581827 [Zea mays]	gi|226507891|ref|NM_001149031.1|	984	0	Zea mays uncharacterized LOC100274736 (LOC100274736), mRNA	.	.	.	.	.	.	.	.	.
Zm00001d014794	3.11294	4.50349e-46	5.58921e-44	up	yes	Zm00001d014794	protein_coding	chr5:63460671-63464068:+	gi|815890931|ref|NP_001104872.2|	1725	0	physical impedance induced protein2 [Zea mays]	gi|223950076|gb|BT064425.1|	1723	0	Zea mays full-length cDNA clone ZM_BFc0168C08 mRNA, complete cds	Q8N0X7	54.3	2e-06	Spartin	GO:0009838|abscission;GO:0060612|adipose tissue development;GO:0051301|cell division;GO:0034389|lipid particle organization;GO:0030514|negative regulation of BMP signaling pathway;GO:0048698|negative regulation of collateral sprouting in absence of injury;GO:0050905|neuromuscular process;GO:0051881|regulation of mitochondrial membrane potential;	GO:0005737|cytoplasm;GO:0005811|lipid particle;GO:0030496|midbody;GO:0005741|mitochondrial outer membrane;GO:0005886|plasma membrane;GO:0045202|synapse;	GO:0031625|ubiquitin protein ligase binding;	K19366	SPG20; spartin
Zm00001d038538	3.0813	1.77594e-13	2.4761e-12	up	yes	Zm00001d038538	protein_coding	chr6:159592404-159594335:-	gi|413945827|gb|AFW78476.1|	3014	0	hypothetical protein ZEAMMB73_741887 [Zea mays]	gi|239046594|ref|NM_001148617.2|	1378	0	Zea mays uncharacterized LOC100274251 (LOC100274251), mRNA	.	.	.	.	.	.	.	.	.
Zm00001d017453	3.07894	7.82753e-34	5.20334e-32	up	yes	Zm00001d017453	protein_coding	chr5:196268325-196271143:+	gi|212274487|ref|NP_001130713.1|	2197	0	hypothetical protein [Zea mays]	gi|212274486|ref|NM_001137241.1|	1819	0	Zea mays hypothetical protein (LOC100191817), mRNA	O23596	459	2e-152	Putative glycerol-3-phosphate transporter 4	GO:0006820|anion transport;GO:0008643|carbohydrate transport;GO:0055062|phosphate ion homeostasis;GO:0055085|transmembrane transport;	GO:0016021|integral component of membrane;GO:0005774|vacuolar membrane;	GO:0022857|transmembrane transporter activity;	K13783	SLC37A1_2; MFS transporter, OPA family, solute carrier family 37 (glycerol-3-phosphate transporter), member 1/2
Zm00001d021086	3.078	2.66222e-33	1.70666e-31	up	yes	Zm00001d021086	protein_coding	chr7:142451964-142454359:-	gi|238009798|gb|ACR35934.1|	1255	1e-169	unknown [Zea mays]	gi|226500745|ref|NM_001155638.1|	1289	0	Zea mays LOC100282732 (si606021h07b), mRNA	Q93W88	130	4e-33	Transcription factor bHLH137	GO:0009739|response to gibberellin;GO:0006351|transcription, DNA-templated;	GO:0005634|nucleus;	GO:0003677|DNA binding;GO:0003700|transcription factor activity, sequence-specific DNA binding;	.	.
Zm00001d020967	3.07644	0.0099633	0.0273866	up	yes	Zm00001d020967	protein_coding	chr7:138148362-138149066:+	gi|226494057|ref|NP_001147747.1|	794	1e-103	TMV response-related protein [Zea mays]	gi|226494056|ref|NM_001154275.1|	618	0	Zea mays TMV response-related protein (LOC100281357), mRNA	.	.	.	.	.	.	.	.	.
Zm00001d001916	3.07472	0.00358171	0.0111999	up	yes	Zm00001d001916	protein_coding	chr2:2815963-2819126:-	gi|194702366|gb|ACF85267.1|	1900	0	unknown [Zea mays]	gi|226495098|ref|NM_001152906.1|	1701	0	Zea mays uncharacterized LOC100279956 (LOC100279956), mRNA	.	.	.	.	.	.	.	.	.
Zm00001d016166	3.06524	2.04239e-10	2.04596e-09	up	yes	Zm00001d016166	protein_coding	chr5:148208167-148215925:-	gi|162458095|ref|NP_001105503.1|	4987	0	phosphoenolpyruvate carboxylase [Zea mays]	gi|162458094|ref|NM_001112033.1|	3269	0	Zea mays phosphoenolpyruvate carboxylase7 (pep7), mRNA	P29195	107	4e-22	Phosphoenolpyruvate carboxylase 1	GO:0015977|carbon fixation;GO:0015979|photosynthesis;GO:0006099|tricarboxylic acid cycle;	GO:0005737|cytoplasm;	GO:0008964|phosphoenolpyruvate carboxylase activity;	.	.
Zm00001d032070	3.06195	4.00645e-21	1.11288e-19	up	yes	Zm00001d032070	protein_coding	chr1:211247689-211248141:+	gi|474106628|gb|EMS55473.1|	476	3e-58	Histone H2B.2 [Triticum urartu]	gi|238013113|gb|BT087239.1|	453	0	Zea mays full-length cDNA clone ZM_BFb0011I16 mRNA, complete cds	P27807	187	3e-59	Histone H2B.1	.	GO:0000786|nucleosome;GO:0005634|nucleus;	GO:0003677|DNA binding;	.	.
Zm00001d003993	3.0585	0.00144979	0.00503112	up	yes	Zm00001d003993	protein_coding	chr2:74154075-74155773:+	gi|242075442|ref|XP_002447657.1|	1145	3e-150	hypothetical protein SORBIDRAFT_06g011760 [Sorghum bicolor]	gi|195599019|gb|EU946665.1|	1383	0	Zea mays clone 321554 mRNA sequence	Q9FYF9	317	6e-102	F-box protein At1g67340	GO:0016567|protein ubiquitination;	GO:0005634|nucleus;	.	.	.
Zm00001d013378	3.05638	6.34213e-13	8.38759e-12	up	yes	Zm00001d013378	protein_coding	chr5:10021176-10022908:+	gi|670404519|ref|XP_008643920.1|	1139	2e-153	PREDICTED: uncharacterized protein LOC100381473 isoform X2 [Zea mays]	gi|293336960|ref|NM_001174309.1|	855	0	Zea mays uncharacterized LOC100381473 (LOC100381473), mRNA	Q54TC5	92.4	1e-20	Maf-like protein DDB_G0281937	.	GO:0005737|cytoplasm;	.	K06287	maf; septum formation protein
Zm00001d027753	3.05462	1.04509e-20	2.81002e-19	up	yes	Zm00001d027753	protein_coding	chr1:12658925-12661298:+	gi|414864922|tpg|DAA43479.1|	1902	0	TPA: putative HLH DNA-binding domain superfamily protein [Zea mays]	gi|242037910|ref|XM_002466305.1|	329	6e-171	Sorghum bicolor hypothetical protein, mRNA	P33083	67.8	2e-12	Auxin-induced protein 6B	GO:0009734|auxin-activated signaling pathway;	.	.	.	.
Zm00001d033050	3.05053	1.77474e-05	9.12693e-05	up	yes	Zm00001d033050	protein_coding	chr1:248529926-248530474:+	gi|226502410|ref|NP_001151261.1|	403	2e-46	LOC100284894 [Zea mays]	gi|195645379|gb|EU970040.1|	549	0	Zea mays clone 338910 ZIM motif family protein mRNA, complete cds	.	.	.	.	.	.	.	.	.
Zm00001d038060	3.03628	5.21685e-05	0.000247427	up	yes	Zm00001d038060	protein_coding	chr6:146619927-146621546:+	gi|670414190|ref|XP_008648317.1|	1446	0	PREDICTED: microtubule-binding protein TANGLED1 isoform X1 [Zea mays]	gi|224034476|gb|BT069417.1|	1513	0	Zea mays full-length cDNA clone ZM_BFb0119I04 mRNA, complete cds	Q9FUH9	473	1e-162	Microtubule-binding protein TANGLED1	.	GO:0009524|phragmoplast;GO:0005819|spindle;	.	K18636	TAN1; microtubule-binding protein TANGLED1
Zm00001d011765	3.03515	2.05577e-06	1.22878e-05	up	yes	Zm00001d011765	protein_coding	chr8:161174717-161177072:-	gi|670428298|ref|XP_008654933.1|	1385	0	PREDICTED: C-4 methylsterol oxidase isoform X1 [Zea mays]	gi|194697237|gb|BT037698.1|	1103	0	Zea mays full-length cDNA clone ZM_BFb0188J16 mRNA, complete cds	Q8VWZ8	136	2e-36	Methylsterol monooxygenase 2-2	GO:0080065|4-alpha-methyl-delta7-sterol oxidation;GO:0006633|fatty acid biosynthetic process;GO:0016126|sterol biosynthetic process;	GO:0005789|endoplasmic reticulum membrane;GO:0016021|integral component of membrane;GO:0016020|membrane;	GO:0000254|C-4 methylsterol oxidase activity;GO:0005506|iron ion binding;	K14424	SMO2; 4-alpha-methyl-delta7-sterol-4alpha-methyl oxidase [EC:1.14.13.72]
Zm00001d013202	3.03306	1.48338e-35	1.12567e-33	up	yes	Zm00001d013202	protein_coding	chr5:6405099-6407194:-	gi|226508792|ref|NP_001146647.1|	1180	7e-156	uncharacterized protein LOC100280246 [Zea mays]	gi|226508791|ref|NM_001153175.1|	1528	0	Zea mays LOC100280246 (IDP150), mRNA	Q94DH3	65.1	1e-10	Transcription factor PCL1	GO:0006355|regulation of transcription, DNA-templated;GO:0048511|rhythmic process;GO:0006351|transcription, DNA-templated;	GO:0005634|nucleus;	GO:0003677|DNA binding;GO:0003700|transcription factor activity, sequence-specific DNA binding;	.	.
Zm00001d012276	3.03192	3.41692e-37	2.82249e-35	up	yes	Zm00001d012276	protein_coding	chr8:171739920-171740516:-	gi|565487241|ref|XP_006301260.1|	700	4e-91	hypothetical protein CARUB_v10021660mg, partial [Capsella rubella]	gi|195622801|gb|EU961113.1|	575	0	Zea mays clone 232780 histone H3 mRNA, complete cds	P68428	272	3e-92	Histone H3.2	.	GO:0000786|nucleosome;GO:0005634|nucleus;	GO:0003677|DNA binding;	.	.
Zm00001d012452	3.02746	2.21291e-07	1.51582e-06	up	yes	Zm00001d012452	protein_coding	chr8:174784986-174790049:-	gi|212275250|ref|NP_001130373.1|	3552	0	uncharacterized protein LOC100191468 [Zea mays]	gi|212275249|ref|NM_001136901.1|	2284	0	Zea mays uncharacterized LOC100191468 (LOC100191468), mRNA	Q09690	205	2e-53	Dual specificity protein kinase pom1	GO:0070650|actin filament bundle distribution;GO:0051519|activation of bipolar cell growth;GO:0000753|cell morphogenesis involved in conjugation with cellular fusion;GO:0034613|cellular protein localization;GO:1903486|establishment of mitotic actomyosin contractile ring localization;GO:0010972|negative regulation of G2/M transition of mitotic cell cycle;GO:0018105|peptidyl-serine phosphorylation;…	GO:0051285|cell cortex of cell tip;GO:0032153|cell division site;GO:0030428|cell septum;GO:0051286|cell tip;GO:0035839|non-growing cell tip;GO:0030427|site of polarized growth;	GO:0005524|ATP binding;GO:0004674|protein serine/threonine kinase activity;GO:0004712|protein serine/threonine/tyrosine kinase activity;	K18669	DYRK2_3_4; dual specificity tyrosine-phosphorylation-regulated kinase 2/3/4 [EC:2.7.12.1]
Zm00001d048969	3.02281	3.4382e-08	2.6289e-07	up	yes	Zm00001d048969	protein_coding	chr4:11098504-11103144:-	gi|670394076|ref|XP_008677464.1|	3655	0	PREDICTED: hypothetical protein isoform X2 [Zea mays]	gi|259490652|ref|NM_001165758.1|	1800	0	Zea mays hypothetical protein (LOC100304316), mRNA	Q9C810	372	2e-112	PHD finger protein At1g33420	GO:0006355|regulation of transcription, DNA-templated;GO:0006351|transcription, DNA-templated;	GO:0005634|nucleus;	GO:0008270|zinc ion binding;	.	.
Zm00001d007280	3.01619	1.96008e-19	4.63249e-18	up	yes	Zm00001d007280	protein_coding	chr2:226781429-226781725:+	gi|226504484|ref|NP_001150667.1|	290	1e-31	LOC100284300 [Zea mays]	gi|226504483|ref|NM_001157195.1|	297	9e-154	Zea mays LOC100284300 (cl24227_1), mRNA	.	.	.	.	.	.	.	.	.
Zm00001d028654	3.01576	1.26905e-42	1.36634e-40	up	yes	Zm00001d028654	protein_coding	chr1:41844935-41848759:+	gi|670362965|ref|XP_008654228.1|	3487	0	PREDICTED: probable rhamnose biosynthetic enzyme 1 [Zea mays]	gi|242041370|ref|XM_002468035.1|	1847	0	Sorghum bicolor hypothetical protein, mRNA	Q9SYM5	1169	0	Trifunctional UDP-glucose 4,6-dehydratase/UDP-4-keto-6-deoxy-D-glucose 3,5-epimerase/UDP-4-keto-L-rhamnose-reductase RHM1	GO:0010315|auxin efflux;GO:0030154|cell differentiation;GO:0071555|cell wall organization;GO:0051555|flavonol biosynthetic process;GO:0009225|nucleotide-sugar metabolic process;GO:0042127|regulation of cell proliferation;GO:0010253|UDP-rhamnose biosynthetic process;	GO:0005829|cytosol;GO:0009506|plasmodesma;	GO:0008460|dTDP-glucose 4,6-dehydratase activity;GO:0016853|isomerase activity;GO:0016491|oxidoreductase activity;GO:0050377|UDP-glucose 4,6-dehydratase activity;GO:0010280|UDP-L-rhamnose synthase activity;	K12450	RHM; UDP-glucose 4,6-dehydratase [EC:4.2.1.76]
Zm00001d025642	3.01564	5.04086e-17	9.70943e-16	up	yes	Zm00001d025642	protein_coding	chr10:124769206-124769689:+	gi|413942850|gb|AFW75499.1|	543	1e-62	hypothetical protein ZEAMMB73_206786 [Zea mays]	gi|391416146|gb|BT083672.2|	247	7e-126	Zea mays full-length cDNA clone ZM_BFb0027B07 mRNA, complete cds	Q5VQ78	50.4	9e-07	Coatomer subunit beta'-1	GO:0006888|ER to Golgi vesicle-mediated transport;GO:0006891|intra-Golgi vesicle-mediated transport;GO:0006886|intracellular protein transport;GO:0006890|retrograde vesicle-mediated transport, Golgi to ER;	GO:0030126|COPI vesicle coat;GO:0000139|Golgi membrane;	GO:0005198|structural molecule activity;	K17302	COPB2, SEC27; coatomer, subunit beta'
Zm00001d043701	3.01267	1.50682e-06	9.18223e-06	up	yes	Zm00001d043701	protein_coding	chr3:207872999-207876887:+	gi|259490759|ref|NP_001159338.1|	1867	0	hypothetical protein precursor [Zea mays]	gi|259490758|ref|NM_001165866.1|	1467	0	Zea mays hypothetical protein (LOC100304432), mRNA	Q5N8F2	565	0	IAA-amino acid hydrolase ILR1-like 2	GO:0043171|peptide catabolic process;	GO:0005788|endoplasmic reticulum lumen;	GO:0070573|metallodipeptidase activity;GO:0008270|zinc ion binding;	K14664	ILR1; IAA-amino acid hydrolase [EC:3.5.1.-]
Zm00001d043318	3.0075	9.23197e-10	8.61765e-09	up	yes	Zm00001d043318	protein_coding	chr3:196323342-196324013:+	gi|226500650|ref|NP_001143034.1|	896	1e-119	uncharacterized protein LOC100275502 [Zea mays]	gi|226500649|ref|NM_001149562.1|	672	0	Zea mays uncharacterized LOC100275502 (LOC100275502), mRNA	Q9LVZ8	152	7e-44	Protein LURP-one-related 12	GO:0006952|defense response;	.	.	.	.
Zm00001d023343	3.00585	7.91304e-38	6.7125e-36	up	yes	Zm00001d023343	protein_coding	chr10:3824749-3825745:-	gi|75994564|gb|ABA33846.1|	376	1e-41	phospholipid transfer protein 1 [Zea mays subsp. parviglumis]	gi|195604399|gb|EU951912.1|	811	0	Zea mays clone 1062364 nonspecific lipid-transfer protein 2 precursor, mRNA, complete cds	P19656	115	3e-30	Non-specific lipid-transfer protein	GO:0006869|lipid transport;	.	GO:0008289|lipid binding;	.	.
Zm00001d003016	3.00092	1.15418e-30	6.12177e-29	up	yes	Zm00001d003016	protein_coding	chr2:29538173-29541434:+	gi|670374218|ref|XP_008668474.1|	3705	0	PREDICTED: uncharacterized protein LOC100384215 isoform X1 [Zea mays]	gi|21209909|gb|AY106831.1|	2114	0	Zea mays PCO142079 mRNA sequence	P14717	616	0	Phenylalanine ammonia-lyase	GO:0009800|cinnamic acid biosynthetic process;GO:0006559|L-phenylalanine catabolic process;	GO:0005737|cytoplasm;	GO:0045548|phenylalanine ammonia-lyase activity;	K13064	PTAL; phenylalanine/tyrosine ammonia-lyase [EC:4.3.1.25]
Zm00001d000002	2.99713	1.77618e-19	4.23691e-18	up	yes	Zm00001d000002	protein_coding	chrB73V4_ctg150:193401-204736:-	gi|413916990|gb|AFW56922.1|	8076	0	dull endosperm1 [Zea mays]	gi|162463770|ref|NM_001111411.1|	5543	0	Zea mays dull endosperm1 (du1), mRNA	F4IAG2	84.7	4e-15	Starch synthase 3, chloroplastic/amyloplastic	GO:0010021|amylopectin biosynthetic process;GO:0019252|starch biosynthetic process;	GO:0009501|amyloplast;GO:0009507|chloroplast;	GO:0033201|alpha-1,4-glucan synthase activity;GO:0004373|glycogen (starch) synthase activity;GO:0042802|identical protein binding;GO:2001070|starch binding;GO:0009011|starch synthase activity;	.	.
Zm00001d022069	2.99347	9.20409e-70	2.72809e-67	up	yes	Zm00001d022069	protein_coding	chr7:169295747-169298138:-	gi|226498256|ref|NP_001147185.1|	1040	3e-135	ninja-family protein 5 [Zea mays]	gi|226498255|ref|NM_001153713.1|	1605	0	Zea mays RNA-binding protein (LOC100280792), mRNA	B6SM63	405	2e-136	Ninja-family protein 5	GO:0007165|signal transduction;	GO:0005634|nucleus;	.	.	.
Zm00001d020691	2.99333	0.00484412	0.014574	up	yes	Zm00001d020691	protein_coding	chr7:128618586-128621324:+	gi|414885719|tpg|DAA61733.1|	1782	0	TPA: erwinia induced protein 1 [Zea mays]	gi|219885226|gb|BT054381.1|	1637	0	Zea mays full-length cDNA clone ZM_BFc0013G15 mRNA, complete cds	Q93ZH0	254	3e-76	LysM domain-containing GPI-anchored protein 1	GO:0006952|defense response;GO:0006955|immune response;	GO:0031225|anchored component of membrane;GO:0046658|anchored component of plasma membrane;GO:0005576|extracellular region;GO:0005886|plasma membrane;	GO:0042834|peptidoglycan binding;	.	.
Zm00001d044192	2.99092	0.000178719	0.000762772	up	yes	Zm00001d044192	protein_coding	chr3:221546649-221550266:+	gi|242058055|ref|XP_002458173.1|	1783	0	hypothetical protein SORBIDRAFT_03g028210 [Sorghum bicolor]	gi|242058054|ref|XM_002458128.1|	1114	0	Sorghum bicolor hypothetical protein, mRNA	Q8L4X4	520	2e-180	Probable GABA transporter 2	GO:0003333|amino acid transmembrane transport;	GO:0016021|integral component of membrane;GO:0005886|plasma membrane;	GO:0015171|amino acid transmembrane transporter activity;	.	.
Zm00001d044906	2.98741	0.00018985	0.000804827	up	yes	Zm00001d044906	protein_coding	chr9:6893412-6895013:+	gi|806638816|ref|NP_001105905.2|	1906	0	12-oxo-phytodienoic acid reductase2 [Zea mays]	gi|391415926|gb|BT069366.2|	1434	0	Zea mays full-length cDNA clone ZM_BFc0184H17 mRNA, complete cds	Q69TH4	169	8e-49	Putative 12-oxophytodienoate reductase 2	GO:0006952|defense response;GO:0006633|fatty acid biosynthetic process;GO:0009695|jasmonic acid biosynthetic process;GO:0031408|oxylipin biosynthetic process;	GO:0005622|intracellular;	GO:0016629|12-oxophytodienoate reductase activity;GO:0010181|FMN binding;GO:0003959|NADPH dehydrogenase activity;	K05894	OPR; 12-oxophytodienoic acid reductase [EC:1.3.1.42]
Zm00001d020631	2.98482	3.16718e-24	1.11444e-22	up	yes	Zm00001d020631	protein_coding	chr7:125659065-125661508:-	gi|514730458|ref|XP_004956941.1|	1961	0	PREDICTED: serine/threonine-protein kinase At5g01020-like [Setaria italica]	gi|242049425|ref|XM_002462412.1|	1027	0	Sorghum bicolor hypothetical protein, mRNA	Q8GXZ3	398	4e-133	Serine/threonine-protein kinase At5g01020	.	GO:0005886|plasma membrane;	GO:0005524|ATP binding;GO:0004674|protein serine/threonine kinase activity;	.	.
Zm00001d043430	2.97931	3.36247e-16	6.00383e-15	up	yes	Zm00001d043430	protein_coding	chr3:199604217-199605056:-	gi|414880471|tpg|DAA57602.1|	919	2e-121	TPA: hypothetical protein ZEAMMB73_035143 [Zea mays]	gi|226500931|ref|NM_001150641.1|	793	0	Zea mays uncharacterized LOC100276953 (LOC100276953), mRNA	.	.	.	.	.	.	.	.	.
Zm00001d029091	2.97111	8.81281e-84	3.89526e-81	up	yes	Zm00001d029091	protein_coding	chr1:57485976-57493258:-	gi|414866724|tpg|DAA45281.1|	4358	0	TPA: putative sucrose synthase family protein [Zea mays]	gi|16797784|gb|AY059416.1|	2665	0	Zea mays sucrose synthase mRNA, partial cds	Q10LP5	267	1e-80	Sucrose synthase 4	GO:0005985|sucrose metabolic process;	.	GO:0016157|sucrose synthase activity;	K00695	E2.4.1.13; sucrose synthase [EC:2.4.1.13]
Zm00001d044442	2.96941	0.00161109	0.00553447	up	yes	Zm00001d044442	protein_coding	chr3:228214808-228222699:-	gi|514778558|ref|XP_004969127.1|	6985	0	PREDICTED: pleiotropic drug resistance protein 3 [Setaria italica]	gi|242057982|ref|XM_002458092.1|	3592	0	Sorghum bicolor hypothetical protein, mRNA	A2WSH0	123	1e-26	ABC transporter G family member 36	GO:0006810|transport;	GO:0016021|integral component of membrane;	GO:0005524|ATP binding;GO:0016887|ATPase activity;	.	.
Zm00001d030990	2.96591	0.0140493	0.0368592	up	yes	Zm00001d030990	protein_coding	chr1:172352530-172357352:+	gi|670365267|ref|XP_008661885.1|	2210	0	PREDICTED: F-box/LRR-repeat protein 17-like [Zea mays]	gi|54651526|gb|BT016745.1|	1406	0	Zea mays clone Contig578 mRNA sequence	Q8W104	389	1e-122	F-box/LRR-repeat protein 17	GO:0009793|embryo development ending in seed dormancy;GO:0055047|generative cell mitosis;GO:0009555|pollen development;GO:0016567|protein ubiquitination;GO:0031146|SCF-dependent proteasomal ubiquitin-dependent protein catabolic process;GO:0048316|seed development;	GO:0001673|male germ cell nucleus;GO:0019005|SCF ubiquitin ligase complex;	.	.	.
Zm00001d044355	2.96172	0.00443212	0.0134858	up	yes	Zm00001d044355	protein_coding	chr3:225696574-225699290:+	gi|226531344|ref|NP_001141649.1|	1122	3e-150	hypothetical protein [Zea mays]	gi|391414890|gb|BT061745.2|	1568	0	Zea mays full-length cDNA clone ZM_BFb0179F08 mRNA, complete cds	Q69V36	202	9e-58	B3 domain-containing protein Os06g0194400	GO:0006355|regulation of transcription, DNA-templated;GO:0006351|transcription, DNA-templated;	GO:0005634|nucleus;	GO:0003677|DNA binding;	.	.
Zm00001d038340	2.95105	1.2181e-05	6.44586e-05	up	yes	Zm00001d038340	protein_coding	chr6:154857022-154859451:+	gi|413945550|gb|AFW78199.1|	3905	0	phosphoribosylanthranilate transferase [Zea mays]	gi|242090632|ref|XM_002441104.1|	2063	0	Sorghum bicolor hypothetical protein, mRNA	Q9ZVT9	67	5e-10	C2 and GRAM domain-containing protein At1g03370	.	GO:0016021|integral component of membrane;	.	.	.
Zm00001d034689	2.94853	0.00031615	0.00128159	up	yes	Zm00001d034689	protein_coding	chr1:300057445-300062985:-	gi|226532397|ref|NP_001152364.1|	2636	0	LOC100286004 [Zea mays]	gi|226532396|ref|NM_001158892.1|	1776	0	Zea mays LOC100286004 (pco078735), mRNA	Q9FHD7	143	5e-35	Probable serine/threonine-protein kinase At5g41260	.	GO:0005886|plasma membrane;	GO:0005524|ATP binding;GO:0004674|protein serine/threonine kinase activity;	K14500	BSK; BR-signaling kinase [EC:2.7.11.1]
Zm00001d051161	2.94732	1.10561e-49	1.64821e-47	up	yes	Zm00001d051161	protein_coding	chr4:146706971-146710589:-	gi|195649503|gb|ACG44219.1|	3563	0	phenylalanine ammonia-lyase [Zea mays]	gi|195649502|gb|EU972101.1|	1943	0	Zea mays clone 375012 phenylalanine ammonia-lyase mRNA, complete cds	P14717	290	1e-85	Phenylalanine ammonia-lyase	GO:0009800|cinnamic acid biosynthetic process;GO:0006559|L-phenylalanine catabolic process;	GO:0005737|cytoplasm;	GO:0045548|phenylalanine ammonia-lyase activity;	K13064	PTAL; phenylalanine/tyrosine ammonia-lyase [EC:4.3.1.25]
Zm00001d023294	2.94608	8.19026e-06	4.46442e-05	up	yes	Zm00001d023294	protein_coding	chr10:2262454-2264529:-	gi|308080782|ref|NP_001183815.1|	1655	0	putative NAC domain transcription factor superfamily protein [Zea mays]	gi|195646893|gb|EU970797.1|	1723	0	Zea mays clone 350996 mRNA sequence	A0SPJ6	232	5e-68	NAC transcription factor NAM-B2	GO:0006355|regulation of transcription, DNA-templated;GO:0006351|transcription, DNA-templated;	GO:0005634|nucleus;	GO:0003677|DNA binding;	.	.
Zm00001d050196	2.94401	2.16861e-37	1.81588e-35	up	yes	Zm00001d050196	protein_coding	chr4:72786474-72789077:-	gi|670396535|ref|XP_008678528.1|	1315	2e-178	PREDICTED: endo-1,3;1,4-beta-D-glucanase-like [Zea mays]	gi|194705965|gb|BT042062.1|	1087	0	Zea mays full-length cDNA clone ZM_BFb0123K23 mRNA, complete cds	Q9ZT66	65.9	2e-10	Endo-1,3;1,4-beta-D-glucanase	.	GO:0005576|extracellular region;	GO:0016787|hydrolase activity;	.	.
Zm00001d014487	2.93775	7.70714e-06	4.21933e-05	up	yes	Zm00001d014487	protein_coding	chr5:49948374-49954685:-	gi|212274535|ref|NP_001130213.1|	1781	0	hypothetical protein precursor [Zea mays]	gi|224033598|gb|BT068978.1|	1391	0	Zea mays full-length cDNA clone ZM_BFb0087I17 mRNA, complete cds	Q67ZI9	381	9e-128	GDSL esterase/lipase At2g42990	GO:0016042|lipid catabolic process;	GO:0005576|extracellular region;	GO:0016788|hydrolase activity, acting on ester bonds;	.	.
Zm00001d028093	2.92752	1.80492e-13	2.51372e-12	up	yes	Zm00001d028093	protein_coding	chr1:22735266-22740921:-	gi|670361120|ref|XP_008645716.1|	5288	0	PREDICTED: uncharacterized protein LOC100383926 isoform X1 [Zea mays]	gi|242041840|ref|XM_002468270.1|	2598	0	Sorghum bicolor hypothetical protein, mRNA	Q2QMX9	1628	0	Calcium-transporting ATPase 1, plasma membrane-type	.	GO:0005887|integral component of plasma membrane;GO:0043231|intracellular membrane-bounded organelle;	GO:0005524|ATP binding;GO:0005388|calcium-transporting ATPase activity;GO:0046872|metal ion binding;	K01537	E3.6.3.8; Ca2+-transporting ATPase [EC:3.6.3.8]
Zm00001d032224	2.92393	0.0181337	0.0459619	up	yes	Zm00001d032224	protein_coding	chr1:217877924-217882338:+	gi|414870468|tpg|DAA49025.1|	1931	0	TPA: hypothetical protein ZEAMMB73_066761 [Zea mays]	gi|226501839|ref|NM_001146988.1|	1826	0	Zea mays uncharacterized LOC100272519 (LOC100272519), mRNA	Q9SQI8	541	0	Dihydrolipoyllysine-residue acetyltransferase component 4 of pyruvate dehydrogenase complex, chloroplastic	GO:0006086|acetyl-CoA biosynthetic process from pyruvate;GO:0006096|glycolytic process;	GO:0009507|chloroplast;GO:0009941|chloroplast envelope;GO:0009570|chloroplast stroma;GO:0009534|chloroplast thylakoid;GO:0022626|cytosolic ribosome;GO:0016020|membrane;	GO:0004742|dihydrolipoyllysine-residue acetyltransferase activity;	K00627	DLAT, aceF, pdhC; pyruvate dehydrogenase E2 component (dihydrolipoamide acetyltransferase) [EC:2.3.1.12]
Zm00001d039914	2.91259	3.05022e-22	9.2143e-21	up	yes	Zm00001d039914	protein_coding	chr3:19237764-19238975:-	gi|670385888|ref|XP_008673732.1|	147	1e-09	PREDICTED: metallothionein-like protein 2A [Zea mays]	gi|195645589|gb|EU970145.1|	766	0	Zea mays clone 340758 metallothionein-like protein type 2 mRNA, complete cds	.	.	.	.	.	.	.	.	.
Zm00001d036499	2.91245	2.58932e-17	5.10849e-16	up	yes	Zm00001d036499	protein_coding	chr6:90643484-90644271:-	gi|670415779|ref|XP_008648887.1|	291	5e-29	PREDICTED: uncharacterized protein LOC103629595 [Zea mays]	gi|242094067|ref|XM_002437479.1|	202	1e-100	Sorghum bicolor hypothetical protein, mRNA	.	.	.	.	.	.	.	.	.
Zm00001d051907	2.91109	3.73766e-14	5.5165e-13	up	yes	Zm00001d051907	protein_coding	chr4:174315635-174317067:-	gi|670398205|ref|XP_008679163.1|	2185	0	PREDICTED: uncharacterized protein LOC103654118 [Zea mays]	gi|242070252|ref|XM_002450358.1|	803	0	Sorghum bicolor hypothetical protein, mRNA	.	.	.	.	.	.	.	.	.
Zm00001d028561	2.91034	0.000196956	0.000831452	up	yes	Zm00001d028561	protein_coding	chr1:39214417-39214896:+	gi|212276212|ref|NP_001130454.1|	745	9e-99	uncharacterized protein LOC100191552 [Zea mays]	gi|212276211|ref|NM_001136982.1|	480	0	Zea mays class I heat shock protein 3 (LOC100191552), mRNA	Q84Q77	240	6e-80	17.9 kDa class I heat shock protein	GO:0009408|response to heat;	GO:0005634|nucleus;	.	K13993	HSP20; HSP20 family protein
Zm00001d026657	2.9075	7.95362e-11	8.37723e-10	up	yes	Zm00001d026657	protein_coding	chr10:149524994-149525893:+	gi|670448223|ref|XP_008664346.1|	1049	5e-141	PREDICTED: probable CCR4-associated factor 1 homolog 11, partial [Zea mays]	gi|195608141|gb|EU953783.1|	542	0	Zea mays clone 1445958 mRNA sequence	Q9FMS6	211	1e-64	Probable CCR4-associated factor 1 homolog 11	GO:0042742|defense response to bacterium;GO:0000289|nuclear-transcribed mRNA poly(A) tail shortening;GO:0006355|regulation of transcription, DNA-templated;GO:0006351|transcription, DNA-templated;	GO:0030014|CCR4-NOT complex;GO:0005737|cytoplasm;GO:0005634|nucleus;	GO:0008408|3'-5' exonuclease activity;GO:0000175|3'-5'-exoribonuclease activity;GO:0046872|metal ion binding;GO:0004535|poly(A)-specific ribonuclease activity;GO:0003723|RNA binding;	K12581	CNOT7_8, CAF1, POP2; CCR4-NOT transcription complex subunit 7/8
Zm00001d002068	2.89976	1.20155e-36	9.67148e-35	up	yes	Zm00001d002068	protein_coding	chr2:5314317-5320223:+	gi|223942737|gb|ACN25452.1|	3147	0	unknown [Zea mays]	gi|223942736|gb|BT060755.1|	2588	0	Zea mays full-length cDNA clone ZM_BFb0044E22 mRNA, complete cds	Q93Y06	507	1e-166	Probable inactive receptor kinase At5g67200	.	GO:0016021|integral component of membrane;GO:0005886|plasma membrane;	GO:0005524|ATP binding;GO:0004672|protein kinase activity;	.	.
Zm00001d011133	2.89672	1.61279e-11	1.82955e-10	up	yes	Zm00001d011133	protein_coding	chr8:140010389-140011159:-	gi|413950318|gb|AFW82967.1|	671	2e-86	putative WRKY DNA-binding domain superfamily protein [Zea mays]	gi|226495464|ref|NM_001154865.1|	442	0	Zea mays WRKY7 - superfamily of TFs having WRKY and zinc finger domains (LOC100281947), mRNA	Q8VWQ5	135	4e-38	Probable WRKY transcription factor 50	GO:0050832|defense response to fungus;GO:0009867|jasmonic acid mediated signaling pathway;GO:0006351|transcription, DNA-templated;	GO:0005634|nucleus;	GO:0043565|sequence-specific DNA binding;GO:0003700|transcription factor activity, sequence-specific DNA binding;	.	.
Zm00001d050553	2.89554	0.000245244	0.00101841	up	yes	Zm00001d050553	protein_coding	chr4:99761885-99762466:-	gi|226497638|ref|NP_001143500.1|	670	3e-86	uncharacterized protein LOC100276179 [Zea mays]	gi|226497637|ref|NM_001150028.1|	582	0	Zea mays uncharacterized LOC100276179 (LOC100276179), mRNA	.	.	.	.	.	.	.	.	.
Zm00001d027463	2.88642	0.00307174	0.00978868	up	yes	Zm00001d027463	protein_coding	chr1:5883718-5886868:+	gi|670361804|ref|XP_008650433.1|	4449	0	PREDICTED: probable LRR receptor-like serine/threonine-protein kinase At1g12460 [Zea mays]	gi|242042396|ref|XM_002468548.1|	2329	0	Sorghum bicolor hypothetical protein, mRNA	C0LGE4	872	0	Probable LRR receptor-like serine/threonine-protein kinase At1g12460	.	GO:0016021|integral component of membrane;GO:0005886|plasma membrane;	GO:0005524|ATP binding;GO:0004674|protein serine/threonine kinase activity;	.	.
Zm00001d047399	2.88362	5.96568e-18	1.24214e-16	up	yes	Zm00001d047399	protein_coding	chr9:128746690-128751615:-	gi|670439511|ref|XP_008660125.1|	1503	0	PREDICTED: glucan endo-1,3-beta-glucosidase 1-like isoform X1 [Zea mays]	gi|195641133|gb|EU967917.1|	1491	0	Zea mays clone 311248 mRNA sequence	Q94CD8	101	3e-21	Glucan endo-1,3-beta-glucosidase 4	GO:0005975|carbohydrate metabolic process;GO:0006952|defense response;	GO:0031225|anchored component of membrane;GO:0046658|anchored component of plasma membrane;GO:0005886|plasma membrane;	GO:0042973|glucan endo-1,3-beta-D-glucosidase activity;GO:0004553|hydrolase activity, hydrolyzing O-glycosyl compounds;GO:0030247|polysaccharide binding;	.	.
Zm00001d034327	2.88284	8.07865e-10	7.58887e-09	up	yes	Zm00001d034327	protein_coding	chr1:289340187-289340822:-	gi|670368650|ref|XP_008665547.1|	798	4e-105	PREDICTED: uncharacterized protein LOC103644128 [Zea mays]	gi|219363008|ref|NM_001143467.1|	397	0	Zea mays hypothetical protein (LOC100217098), mRNA	.	.	.	.	.	.	.	.	.
Zm00001d038046	2.8813	7.13598e-07	4.5642e-06	up	yes	Zm00001d038046	protein_coding	chr6:145997008-145998593:-	gi|219362545|ref|NP_001137075.1|	1002	2e-133	rho GDP-dissociation inhibitor 1 [Zea mays]	gi|219362544|ref|NM_001143603.1|	1050	0	Zea mays rho GDP-dissociation inhibitor 1 (LOC100217248), mRNA	Q9SFC6	154	3e-42	Rho GDP-dissociation inhibitor 1	GO:0009932|cell tip growth;GO:0010053|root epidermal cell differentiation;	GO:0005737|cytoplasm;	GO:0005096|GTPase activator activity;GO:0005094|Rho GDP-dissociation inhibitor activity;	K12462	ARHGDI, RHOGDI; Rho GDP-dissociation inhibitor
Zm00001d003068	2.87236	4.34362e-10	4.19928e-09	up	yes	Zm00001d003068	protein_coding	chr2:31084436-31085836:+	gi|670374552|ref|XP_008668657.1|	1464	0	PREDICTED: phosphoenolpyruvate carboxylase kinase 4 isoform X1 [Zea mays]	gi|194707065|gb|BT042612.1|	1224	0	Zea mays full-length cDNA clone ZM_BFb0368I21 mRNA, complete cds	Q9SPK4	257	5e-81	Phosphoenolpyruvate carboxylase kinase 1	GO:0009738|abscisic acid-activated signaling pathway;GO:0035556|intracellular signal transduction;GO:0018105|peptidyl-serine phosphorylation;GO:0046777|protein autophosphorylation;GO:0046898|response to cycloheximide;GO:0009416|response to light stimulus;	GO:0005737|cytoplasm;GO:0005634|nucleus;GO:0005886|plasma membrane;	GO:0005524|ATP binding;GO:0009931|calcium-dependent protein serine/threonine kinase activity;GO:0005516|calmodulin binding;GO:0004683|calmodulin-dependent protein kinase activity;GO:0004674|protein serine/threonine kinase activity;	.	.
Zm00001d028167	2.87178	2.36061e-31	1.32163e-29	up	yes	Zm00001d028167	protein_coding	chr1:25047706-25050015:-	gi|238010650|gb|ACR36360.1|	1883	0	unknown [Zea mays]	gi|238010649|gb|BT086007.1|	1554	0	Zea mays full-length cDNA clone ZM_BFc0097H19 mRNA, complete cds	Q9LSE7	343	2e-111	Cytochrome b561 and DOMON domain-containing protein At3g25290	GO:0055114|oxidation-reduction process;	GO:0016021|integral component of membrane;GO:0005886|plasma membrane;GO:0009506|plasmodesma;	GO:0046872|metal ion binding;	.	.
Zm00001d020858	2.86265	1.69122e-43	1.88534e-41	up	yes	Zm00001d020858	protein_coding	chr7:134901536-134904779:+	gi|308081675|ref|NP_001183172.1|	2695	0	uncharacterized LOC100501547 [Zea mays]	gi|238009827|gb|BT085596.1|	2165	0	Zea mays full-length cDNA clone ZM_BFc0037J12 mRNA, complete cds	Q39183	730	0	Serine/threonine-protein kinase D6PKL2	GO:0009734|auxin-activated signaling pathway;GO:0010540|basipetal auxin transport;GO:0035556|intracellular signal transduction;GO:0006468|protein phosphorylation;	GO:0005737|cytoplasm;GO:0005730|nucleolus;GO:0005634|nucleus;GO:0005886|plasma membrane;	GO:0005524|ATP binding;GO:0016301|kinase activity;GO:0004672|protein kinase activity;GO:0004674|protein serine/threonine kinase activity;	K08286	E2.7.11.-; protein-serine/threonine kinase [EC:2.7.11.-]
Zm00001d018725	2.86134	6.64316e-18	1.37525e-16	up	yes	Zm00001d018725	protein_coding	chr7:3139241-3139651:-	gi|226506394|ref|NP_001142994.1|	211	5e-19	uncharacterized protein LOC100275455 precursor [Zea mays]	gi|195658320|gb|EU976510.1|	411	0	Zea mays clone 896512 hypothetical protein mRNA, complete cds	.	.	.	.	.	.	.	.	.
Zm00001d040190	2.85627	1.10086e-79	4.26694e-77	up	yes	Zm00001d040190	protein_coding	chr3:31509737-31513060:-	gi|414876732|tpg|DAA53863.1|	934	2e-120	TPA: hypothetical protein ZEAMMB73_561858 [Zea mays]	gi|226533139|ref|NM_001148656.1|	1265	0	Zea mays hypothetical protein (LOC100274292), mRNA	.	.	.	.	.	.	.	.	.
Zm00001d012383	2.84914	2.41482e-23	8.02625e-22	up	yes	Zm00001d012383	protein_coding	chr8:173271092-173275059:-	gi|670433149|ref|XP_008657064.1|	752	8e-97	PREDICTED: uncharacterized protein LOC103636499 isoform X1 [Zea mays]	gi|223946774|gb|BT062774.1|	1209	0	Zea mays full-length cDNA clone ZM_BFb0344J23 mRNA, complete cds	.	.	.	.	.	.	.	.	.
Zm00001d005841	2.84663	3.79531e-10	3.69757e-09	up	yes	Zm00001d005841	protein_coding	chr2:190556326-190557054:-	gi|219363295|ref|NP_001136892.1|	882	9e-117	putative HLH DNA-binding domain superfamily protein [Zea mays]	gi|219363294|ref|NM_001143420.1|	729	0	Zea mays putative HLH DNA-binding domain superfamily protein (bHLH20), mRNA	Q9FHA7	103	1e-24	Transcription factor HEC1	GO:0048462|carpel formation;GO:0045893|positive regulation of transcription, DNA-templated;GO:0006355|regulation of transcription, DNA-templated;GO:0006351|transcription, DNA-templated;GO:0010500|transmitting tissue development;	GO:0005634|nucleus;	GO:0043565|sequence-specific DNA binding;GO:0003700|transcription factor activity, sequence-specific DNA binding;	.	.
Zm00001d040150	2.84476	0.00731787	0.0208961	up	yes	Zm00001d040150	protein_coding	chr3:29240217-29240918:+	gi|670408979|ref|XP_008645762.1|	769	2e-101	PREDICTED: ectopic P granules protein 3-like [Zea mays]	gi|195605015|gb|EU952220.1|	379	0	Zea mays clone 1229191 mRNA sequence	F4I8Q7	191	4e-57	Vacuole membrane protein KMS2	GO:0010256|endomembrane system organization;GO:0007029|endoplasmic reticulum organization;GO:0006887|exocytosis;GO:0007030|Golgi organization;GO:0010506|regulation of autophagy;GO:0016192|vesicle-mediated transport;	GO:0005783|endoplasmic reticulum;GO:0005789|endoplasmic reticulum membrane;GO:0016021|integral component of membrane;GO:0000407|pre-autophagosomal structure;	.	.	.
Zm00001d000688	2.84419	0.00389404	0.0120657	up	yes	Zm00001d000688	protein_coding	chr3:207756726-207757515:+	.	.	.	.	gi|391417135|gb|BT085706.2|	417	0	Zea mays full-length cDNA clone ZM_BFc0049P14 mRNA, complete cds	.	.	.	.	.	.	.	.	.
Zm00001d021900	2.83877	6.16133e-07	3.9741e-06	up	yes	Zm00001d021900	protein_coding	chr7:165631367-165634363:+	gi|414887277|tpg|DAA63291.1|	2789	0	TPA: hypothetical protein ZEAMMB73_737791 [Zea mays]	gi|226493525|ref|NM_001151629.1|	2227	0	Zea mays LOC100278316 (si946092e03), mRNA	.	.	.	.	.	.	.	.	.
Zm00001d021706	2.83384	2.19596e-17	4.35973e-16	up	yes	Zm00001d021706	protein_coding	chr7:160893540-160894808:+	gi|238006260|gb|ACR34165.1|	395	1e-44	unknown [Zea mays]	gi|21207906|gb|AY104828.1|	728	0	Zea mays PCO072413 mRNA sequence	Q43208	154	6e-45	Histone H2A.4	.	GO:0000786|nucleosome;GO:0005634|nucleus;	GO:0003677|DNA binding;	.	.
Zm00001d020655	2.82242	4.61228e-05	0.000220623	up	yes	Zm00001d020655	protein_coding	chr7:126865974-126866378:+	gi|226495741|ref|NP_001144134.1|	402	1e-47	hypothetical protein [Zea mays]	gi|195637361|gb|EU966031.1|	405	0	Zea mays clone 290996 hypothetical protein mRNA, complete cds	.	.	.	.	.	.	.	.	.
Zm00001d034807	2.81885	6.67415e-74	2.12846e-71	up	yes	Zm00001d034807	protein_coding	chr1:302526883-302530155:+	gi|195612984|gb|ACG28322.1|	1471	0	salt tolerance protein [Zea mays]	gi|212274680|ref|NM_001137067.1|	1362	0	Zea mays LOC100191638 (magi2594), mRNA	O82355	69.3	2e-12	Desiccation-related protein At2g46140	GO:0009269|response to desiccation;	.	.	.	.
Zm00001d022155	2.81713	6.53348e-18	1.35477e-16	up	yes	Zm00001d022155	protein_coding	chr7:171391092-171396068:+	gi|670425402|ref|XP_008653345.1|	3523	0	PREDICTED: protein STRUBBELIG-RECEPTOR FAMILY 6-like isoform X1 [Zea mays]	gi|242046303|ref|XM_002460978.1|	1851	0	Sorghum bicolor hypothetical protein, mRNA	Q9C8M9	719	0	Protein STRUBBELIG-RECEPTOR FAMILY 6	.	GO:0016021|integral component of membrane;	GO:0005524|ATP binding;GO:0004672|protein kinase activity;	.	.
Zm00001d003249	2.81404	8.57722e-18	1.75973e-16	up	yes	Zm00001d003249	protein_coding	chr2:37857061-37859709:+	gi|670372792|ref|XP_008667703.1|	2263	0	PREDICTED: uncharacterized protein LOC100277636 isoform X1 [Zea mays]	gi|391415517|gb|BT067069.2|	1599	0	Zea mays full-length cDNA clone ZM_BFb0179I02 mRNA, complete cds	Q9XFH3	287	1e-90	Mitotic spindle checkpoint protein MAD2	GO:0051301|cell division;GO:0007067|mitotic nuclear division;GO:0007094|mitotic spindle assembly checkpoint;	GO:0005634|nucleus;	.	K02537	MAD2; mitotic spindle assembly checkpoint protein MAD2
Zm00001d015477	2.81362	1.16873e-118	1.63583e-115	up	yes	Zm00001d015477	protein_coding	chr5:92669605-92675745:+	gi|670403846|ref|XP_008643558.1|	3282	0	PREDICTED: uncharacterized protein LOC100280351 isoform X1 [Zea mays]	gi|223948034|gb|BT063404.1|	2255	0	Zea mays full-length cDNA clone ZM_BFc0060M01 mRNA, complete cds	Q8H1Z0	129	6e-31	Protein ECERIFERUM 3	GO:0043447|alkane biosynthetic process;GO:0042335|cuticle development;GO:0006723|cuticle hydrocarbon biosynthetic process;GO:0006633|fatty acid biosynthetic process;GO:0006629|lipid metabolic process;GO:0048235|pollen sperm cell differentiation;GO:0010025|wax biosynthetic process;	GO:0005789|endoplasmic reticulum membrane;GO:0016021|integral component of membrane;GO:0016020|membrane;GO:0005886|plasma membrane;	GO:0005506|iron ion binding;GO:0016491|oxidoreductase activity;	.	.
Zm00001d034072	2.81282	2.68804e-33	1.71884e-31	up	yes	Zm00001d034072	protein_coding	chr1:283163311-283164753:+	gi|670359601|ref|XP_008672732.1|	2568	0	PREDICTED: uncharacterized protein LOC100279549 isoform X1 [Zea mays]	gi|238011473|gb|BT086419.1|	1443	0	Zea mays full-length cDNA clone ZM_BFc0164J04 mRNA, complete cds	Q2QS14	957	0	UDP-glucose 6-dehydrogenase 4	GO:0005975|carbohydrate metabolic process;GO:0006024|glycosaminoglycan biosynthetic process;GO:0006065|UDP-glucuronate biosynthetic process;	GO:0005829|cytosol;GO:0005634|nucleus;	GO:0051287|NAD binding;GO:0003979|UDP-glucose 6-dehydrogenase activity;	K00012	UGDH, ugd; UDPglucose 6-dehydrogenase [EC:1.1.1.22]
Zm00001d037005	2.81004	3.95402e-07	2.61945e-06	up	yes	Zm00001d037005	protein_coding	chr6:108815418-108816992:+	gi|670416449|ref|XP_008649156.1|	2522	0	PREDICTED: inactive tetrahydrocannabinolic acid synthase-like [Zea mays]	gi|242096103|ref|XM_002438497.1|	1137	0	Sorghum bicolor hypothetical protein, mRNA	Q8GTB6	429	7e-143	Tetrahydrocannabinolic acid synthase	.	GO:0048046|apoplast;	GO:0050660|flavin adenine dinucleotide binding;GO:0016614|oxidoreductase activity, acting on CH-OH group of donors;	.	.
Zm00001d023282	2.80829	1.75734e-11	1.98362e-10	up	yes	Zm00001d023282	protein_coding	chr10:2048298-2049531:+	gi|413915945|gb|AFW55877.1|	1437	0	putative MYB DNA-binding domain superfamily protein [Zea mays]	gi|195637193|gb|EU965947.1|	1020	0	Zea mays clone 290223 mRNA sequence	P81392	243	2e-75	Myb-related protein 306	GO:0006355|regulation of transcription, DNA-templated;GO:0006351|transcription, DNA-templated;	GO:0005634|nucleus;	GO:0003677|DNA binding;	.	.
Zm00001d043406	2.80684	0.000262324	0.00108212	up	yes	Zm00001d043406	protein_coding	chr3:198944183-198946076:+	gi|414880437|tpg|DAA57568.1|	1544	0	TPA: hypothetical protein ZEAMMB73_544584 [Zea mays]	gi|226503028|ref|NM_001150853.1|	1652	0	Zea mays LOC100277220 (umc1135), mRNA	Q9M9F9	87.8	1e-17	Interactor of constitutive active ROPs 4	GO:0006260|DNA replication;GO:0042276|error-prone translesion synthesis;GO:0010224|response to UV-B;GO:0009650|UV protection;	GO:0005634|nucleus;	GO:0003684|damaged DNA binding;GO:0003887|DNA-directed DNA polymerase activity;GO:0046872|metal ion binding;	.	.
Zm00001d011198	2.80517	8.59066e-08	6.21755e-07	up	yes	Zm00001d011198	protein_coding	chr8:142745650-142747911:-	gi|413950414|gb|AFW83063.1|	2407	0	hypothetical protein ZEAMMB73_404298 [Zea mays]	gi|242053400|ref|XM_002455801.1|	629	0	Sorghum bicolor hypothetical protein, mRNA	.	.	.	.	.	.	.	.	.
Zm00001d043271	2.79783	0.0117519	0.0316254	up	yes	Zm00001d043271	protein_coding	chr3:193958587-193961660:+	gi|212275352|ref|NP_001130814.1|	3289	0	putative phototropic-resoponsive NPH3 family protein [Zea mays]	gi|223947132|gb|BT062953.1|	2424	0	Zea mays full-length cDNA clone ZM_BFc0012E22 mRNA, complete cds	Q9LYW0	651	0	BTB/POZ domain-containing protein At5g03250	GO:0016567|protein ubiquitination;	.	.	.	.
Zm00001d009112	2.79529	5.23774e-13	7.00052e-12	up	yes	Zm00001d009112	protein_coding	chr8:37142883-37144876:-	gi|413947967|gb|AFW80616.1|	488	7e-60	hypothetical protein ZEAMMB73_385198 [Zea mays]	gi|226507373|ref|NM_001158197.1|	391	0	Zea mays negatively light-regulated protein (LOC100285304), mRNA	.	.	.	.	.	.	.	.	.
Zm00001d052961	2.79518	4.86073e-24	1.68912e-22	up	yes	Zm00001d052961	protein_coding	chr4:206347511-206358362:-	gi|670399243|ref|XP_008679585.1|	3947	0	PREDICTED: protein ROOT HAIR DEFECTIVE 3 homolog 2-like isoform X2 [Zea mays]	gi|242071476|ref|XM_002450970.1|	1995	0	Sorghum bicolor hypothetical protein, mRNA	Q2R224	114	3e-24	Protein ROOT HAIR DEFECTIVE 3 homolog 2	GO:0000028|ribosomal small subunit assembly;	GO:0005737|cytoplasm;GO:0005789|endoplasmic reticulum membrane;GO:0016021|integral component of membrane;	GO:0005525|GTP binding;GO:0003924|GTPase activity;GO:0043024|ribosomal small subunit binding;GO:0019843|rRNA binding;	.	.
Zm00001d037632	2.79509	1.10369e-11	1.27728e-10	up	yes	Zm00001d037632	protein_coding	chr6:132468546-132468905:+	gi|195652245|gb|ACG45590.1|	300	1e-32	hypothetical protein [Zea mays]	gi|195652244|gb|EU973472.1|	324	1e-168	Zea mays clone 399390 hypothetical protein mRNA, complete cds	.	.	.	.	.	.	.	.	.
Zm00001d009765	2.79395	0.0032677	0.0103321	up	yes	Zm00001d009765	protein_coding	chr8:80235664-80240611:-	gi|670428823|ref|XP_008655261.1|	4642	0	PREDICTED: uncharacterized protein LOC100383225 isoform X2 [Zea mays]	gi|293333745|ref|NM_001175887.1|	2171	0	Zea mays uncharacterized LOC100383225 (LOC100383225), mRNA	.	.	.	.	.	.	.	.	.
Zm00001d052063	2.79175	2.33041e-54	4.04913e-52	up	yes	Zm00001d052063	protein_coding	chr4:178253242-178258451:+	gi|226504700|ref|NP_001142087.1|	2606	0	uncharacterized protein LOC100274249 [Zea mays]	gi|226504699|ref|NM_001148615.1|	1938	0	Zea mays LOC100274249 (pco130308(330)), mRNA	P47082	147	1e-35	Vacuolar amino acid transporter 1	GO:0003333|amino acid transmembrane transport;GO:0006865|amino acid transport;GO:0015824|proline transport;GO:0007034|vacuolar transport;	GO:0000324|fungal-type vacuole;GO:0000329|fungal-type vacuole membrane;GO:0016021|integral component of membrane;	GO:0015186|L-glutamine transmembrane transporter activity;GO:0015188|L-isoleucine transmembrane transporter activity;GO:0005302|L-tyrosine transmembrane transporter activity;	K15015	SLC32A, VGAT; solute carrier family 32 (vesicular inhibitory amino acid transporter)
Zm00001d052268	2.78803	9.74263e-18	1.99395e-16	up	yes	Zm00001d052268	protein_coding	chr4:185307585-185310033:-	gi|226505296|ref|NP_001147722.1|	964	2e-127	RING-H2 finger protein ATL1Q [Zea mays]	gi|226505295|ref|NM_001154250.1|	1129	0	Zea mays RING-H2 finger protein ATL1Q (goliath1), mRNA	Q8LBA0	155	3e-43	NEP1-interacting protein-like 2	GO:0006952|defense response;GO:0010200|response to chitin;	GO:0016021|integral component of membrane;	GO:0008270|zinc ion binding;	.	.
Zm00001d029356	2.7795	1.43244e-10	1.45696e-09	up	yes	Zm00001d029356	protein_coding	chr1:67228813-67231314:-	gi|226500390|ref|NP_001140761.1|	1907	0	uncharacterized protein LOC100272836 [Zea mays]	gi|226500389|ref|NM_001147289.1|	1493	0	Zea mays LOC100272836 (pco138435(368)), mRNA	A8QW53	229	2e-66	5-pentadecatrienyl resorcinol O-methyltransferase	GO:0019438|aromatic compound biosynthetic process;GO:0032259|methylation;	.	GO:0008171|O-methyltransferase activity;GO:0008757|S-adenosylmethionine-dependent methyltransferase activity;	.	.
Zm00001d047480	2.77791	0.000119369	0.00053003	up	yes	Zm00001d047480	protein_coding	chr9:131553828-131565761:-	gi|670367258|ref|XP_008664991.1|	1826	0	PREDICTED: uncharacterized protein LOC103643607 isoform X1 [Zea mays]	gi|195654468|gb|EU974584.1|	811	0	Zea mays clone 453483 mRNA sequence	Q8VYW2	98.6	7e-20	Inactive beta-amylase 9	GO:0000272|polysaccharide catabolic process;	GO:0005737|cytoplasm;	GO:0016161|beta-amylase activity;	.	.
Zm00001d020697	2.77623	3.39292e-13	4.59823e-12	up	yes	Zm00001d020697	protein_coding	chr7:128987297-128989420:-	gi|194704630|gb|ACF86399.1|	1181	1e-153	unknown [Zea mays]	gi|194704629|gb|BT041394.1|	1364	0	Zea mays full-length cDNA clone ZM_BFc0123I20 mRNA, complete cds	Q8RY89	93.6	2e-18	Phosphatidylinositol 4-phosphate 5-kinase 8	.	.	GO:0016308|1-phosphatidylinositol-4-phosphate 5-kinase activity;GO:0005524|ATP binding;	K00889	PIP5K; 1-phosphatidylinositol-4-phosphate 5-kinase [EC:2.7.1.68]
Zm00001d038941	2.77066	1.23374e-06	7.62394e-06	up	yes	Zm00001d038941	protein_coding	chr6:167366368-167367203:+	gi|670418450|ref|XP_008649976.1|	378	4e-39	PREDICTED: uncharacterized protein LOC103630699 isoform X2 [Zea mays]	gi|226493557|ref|NM_001149448.1|	286	2e-147	Zea mays uncharacterized LOC100275353 (LOC100275353), mRNA	Q67UX6	84.7	2e-18	Putative homeobox-leucine zipper protein HOX26	GO:0006351|transcription, DNA-templated;	GO:0005634|nucleus;	GO:0043565|sequence-specific DNA binding;GO:0003700|transcription factor activity, sequence-specific DNA binding;	.	.
Zm00001d038593	2.76985	0.000601029	0.00228736	up	yes	Zm00001d038593	protein_coding	chr6:160633519-160633884:-	.	.	.	.	gi|238836899|gb|GQ184457.1|	366	0	Zea mays clone BAC c0017A20/c00174F14, complete sequence	.	.	.	.	.	.	.	.	.
Zm00001d042875	2.76239	0.000711245	0.0026539	up	yes	Zm00001d042875	protein_coding	chr3:182600099-182600389:-	gi|226494087|ref|NP_001142723.1|	358	4e-42	hypothetical protein [Zea mays]	gi|226494086|ref|NM_001149251.1|	291	2e-150	Zea mays hypothetical protein (LOC100275056), mRNA	.	.	.	.	.	.	.	.	.
Zm00001d020371	2.75803	4.96663e-20	1.25758e-18	up	yes	Zm00001d020371	protein_coding	chr7:109922014-109929866:-	gi|670423827|ref|XP_008652672.1|	2486	0	PREDICTED: endoglucanase 22-like isoform X1 [Zea mays]	gi|452891040|gb|KC196754.1|	1434	0	Zea mays cellulase (Cel8/29) mRNA, complete cds	Q6H3Z9	150	7e-40	Endoglucanase 22	GO:0071555|cell wall organization;GO:0030245|cellulose catabolic process;	GO:0005576|extracellular region;	GO:0008810|cellulase activity;	.	.
Zm00001d008795	2.75369	1.01193e-09	9.42152e-09	up	yes	Zm00001d008795	protein_coding	chr8:20660019-20662322:+	gi|670427800|ref|XP_008654639.1|	2403	0	PREDICTED: uncharacterized protein LOC100274322 isoform X1 [Zea mays]	gi|226505583|ref|NM_001148685.1|	1204	0	Zea mays uncharacterized LOC100274322 (LOC100274322), mRNA	Q41819	115	8e-65	Indole-3-acetate beta-glucosyltransferase	GO:0016117|carotenoid biosynthetic process;	.	GO:0016758|transferase activity, transferring hexosyl groups;	K13692	IAGLU; UDP-glucose:(indol-3-yl)acetate beta-D-glucosyltransferase [EC:2.4.1.121]
Zm00001d042930	2.74904	0.00030163	0.00122727	up	yes	Zm00001d042930	protein_coding	chr3:184418173-184418656:+	gi|475598250|gb|EMT23886.1|	412	1e-48	Histone H2B.2 [Aegilops tauschii]	gi|577818|emb|X69961.1|	480	0	Z.mays gene for H2B histone (gH2B4)	Q6ZBP3	162	1e-49	Histone H2B.2	GO:0006334|nucleosome assembly;	GO:0000788|nuclear nucleosome;	GO:0003677|DNA binding;	K11252	H2B; histone H2B
Zm00001d019298	2.74352	5.20507e-06	2.93764e-05	up	yes	Zm00001d019298	protein_coding	chr7:26614886-26618146:+	gi|670421209|ref|XP_008651494.1|	1238	4e-169	PREDICTED: vesicle-associated membrane protein 724 isoform X1 [Zea mays]	gi|226493817|ref|NM_001156792.1|	999	0	Zea mays vesicle-associated membrane protein 724 (LOC100283894), mRNA	O23429	277	7e-90	Vesicle-associated membrane protein 724	GO:0006887|exocytosis;GO:0015031|protein transport;GO:0006906|vesicle fusion;	GO:0031901|early endosome membrane;GO:0016021|integral component of membrane;GO:0005886|plasma membrane;GO:0031201|SNARE complex;	GO:0005484|SNAP receptor activity;GO:0000149|SNARE binding;	K08511	ATVAMP72; vesicle-associated membrane protein 72
Zm00001d012567	2.7377	4.56854e-29	2.16761e-27	up	yes	Zm00001d012567	protein_coding	chr8:176775799-176779233:+	gi|514783161|ref|XP_004970275.1|	2434	0	PREDICTED: probable glycerol-3-phosphate dehydrogenase [NAD(+)] 2, cytosolic [Setaria italica]	gi|226496488|ref|NM_001147514.1|	1783	0	Zea mays glycerol-3-phosphate dehydrogenase isoform 1 (LOC100273065), mRNA	Q8S2G5	890	0	Probable glycerol-3-phosphate dehydrogenase [NAD(+)] 2, cytosolic	GO:0005975|carbohydrate metabolic process;GO:0046168|glycerol-3-phosphate catabolic process;	GO:0005829|cytosol;GO:0009331|glycerol-3-phosphate dehydrogenase complex;	GO:0004367|glycerol-3-phosphate dehydrogenase [NAD+] activity;GO:0051287|NAD binding;	K00006	GPD1; glycerol-3-phosphate dehydrogenase (NAD+) [EC:1.1.1.8]
Zm00001d042862	2.73353	8.78637e-12	1.02531e-10	up	yes	Zm00001d042862	protein_coding	chr3:182290784-182291570:+	gi|226531880|ref|NP_001150159.1|	596	1e-75	LOC100283788 precursor [Zea mays]	gi|195637219|gb|EU965960.1|	651	0	Zea mays clone 290342 lipid binding protein mRNA, complete cds	.	.	.	.	.	.	.	.	.
Zm00001d022334	2.73334	0.0012298	0.00434674	up	yes	Zm00001d022334	protein_coding	chr7:175626697-175629986:+	gi|212723924|ref|NP_001131369.1|	1817	0	hypothetical protein [Zea mays]	gi|224028934|gb|BT066646.1|	1410	0	Zea mays full-length cDNA clone ZM_BFb0041I16 mRNA, complete cds	P06237	68.6	2e-11	Nodulation protein H	GO:0009877|nodulation;	.	GO:0008146|sulfotransferase activity;	.	.
Zm00001d038408	2.72844	3.48784e-12	4.23075e-11	up	yes	Zm00001d038408	protein_coding	chr6:156584166-156585091:-	gi|413945661|gb|AFW78310.1|	839	5e-109	hypothetical protein ZEAMMB73_684979 [Zea mays]	gi|226500621|ref|NM_001151206.1|	627	0	Zea mays uncharacterized LOC100277705 (LOC100277705), mRNA	Q9STN5	131	6e-36	Uncharacterized protein At4g08330, chloroplastic	.	GO:0009507|chloroplast;GO:0005886|plasma membrane;	.	.	.
Zm00001d028574	2.72811	3.37788e-68	9.3519e-66	up	yes	Zm00001d028574	protein_coding	chr1:39490113-39492146:-	gi|670357959|ref|XP_008676186.1|	1604	0	PREDICTED: uncharacterized protein LOC100192073 isoform X1 [Zea mays]	gi|195640695|gb|EU967698.1|	1732	0	Zea mays clone 305434 protein phosphatase 2C mRNA, complete cds	Q84JI0	443	4e-149	Probable protein phosphatase 2C 30	.	.	GO:0046872|metal ion binding;GO:0004722|protein serine/threonine phosphatase activity;	K14497	PP2C; protein phosphatase 2C [EC:3.1.3.16]
Zm00001d028841	2.71922	0.00168534	0.00576437	up	yes	Zm00001d028841	protein_coding	chr1:48337931-48338995:+	gi|670363142|ref|XP_008654722.1|	1224	4e-165	PREDICTED: putative protein TPRXL [Zea mays]	gi|240129456|gb|FJ614806.1|	1065	0	Zea mays cultivar B73 p cluster, complete sequence	.	.	.	.	.	.	.	.	.
Zm00001d037453	2.71874	6.08453e-69	1.70326e-66	up	yes	Zm00001d037453	protein_coding	chr6:125870108-125872775:+	gi|195628408|gb|ACG36034.1|	1270	7e-173	reticulon [Zea mays]	gi|212274351|ref|NM_001136619.1|	1174	0	Zea mays LOC100191184 (AI665898), mRNA	Q9SH59	53.1	3e-06	Reticulon-like protein B3	GO:0071786|endoplasmic reticulum tubular network organization;	GO:0005783|endoplasmic reticulum;GO:0005789|endoplasmic reticulum membrane;GO:0071782|endoplasmic reticulum tubular network;GO:0005794|Golgi apparatus;GO:0071458|integral component of cytoplasmic side of endoplasmic reticulum membrane;GO:0005886|plasma membrane;	.	.	.
Zm00001d003306	2.70784	1.82691e-25	6.93182e-24	up	yes	Zm00001d003306	protein_coding	chr2:39644137-39644676:-	gi|414586752|tpg|DAA37323.1|	942	2e-127	TPA: bowman-Birk type bran trypsin inhibitor [Zea mays]	gi|226492871|ref|NM_001157243.1|	540	0	Zea mays Bowman-Birk type bran trypsin inhibitor (LOC100284348), mRNA	A2WK50	79.3	7e-17	Bowman-Birk type bran trypsin inhibitor	.	GO:0005576|extracellular region;	GO:0004867|serine-type endopeptidase inhibitor activity;	.	.
Zm00001d052397	2.70501	3.2895e-07	2.19888e-06	up	yes	Zm00001d052397	protein_coding	chr4:189105110-189106135:-	gi|670398711|ref|XP_008679379.1|	1202	4e-162	PREDICTED: myb-related protein 306 [Zea mays]	gi|242069826|ref|XM_002450145.1|	481	0	Sorghum bicolor hypothetical protein, mRNA	P81392	239	1e-74	Myb-related protein 306	GO:0006355|regulation of transcription, DNA-templated;GO:0006351|transcription, DNA-templated;	GO:0005634|nucleus;	GO:0003677|DNA binding;	.	.
Zm00001d021803	2.70451	1.83646e-06	1.10503e-05	up	yes	Zm00001d021803	protein_coding	chr7:163276563-163276787:-	gi|195605234|gb|ACG24447.1|	383	2e-46	hypothetical protein [Zea mays]	gi|195658540|gb|EU976620.1|	225	7e-114	Zea mays clone 985350 hypothetical protein mRNA, complete cds	.	.	.	.	.	.	.	.	.
Zm00001d015091	2.7043	7.60379e-05	0.000351463	up	yes	Zm00001d015091	protein_coding	chr5:75192664-75194979:+	gi|238013900|gb|ACR37985.1|	1331	3e-180	unknown [Zea mays]	gi|224034108|gb|BT069233.1|	1428	0	Zea mays full-length cDNA clone ZM_BFb0351D03 mRNA, complete cds	Q9MBD8	153	3e-41	Bax inhibitor 1	GO:0006915|apoptotic process;GO:0043066|negative regulation of apoptotic process;	GO:0016021|integral component of membrane;	.	.	.
Zm00001d010575	2.70362	1.51048e-06	9.19868e-06	up	yes	H4C7	protein_coding	chr8:120733570-120733881:+	gi|195617694|gb|ACG30677.1|	419	2e-50	histone H4 [Zea mays]	gi|238014893|gb|BT088129.1|	312	4e-162	Zea mays full-length cDNA clone ZM_BFc0029N10 mRNA, complete cds	P0CG89	162	4e-51	Histone H4	GO:0006334|nucleosome assembly;	GO:0009507|chloroplast;GO:0005829|cytosol;GO:0005730|nucleolus;GO:0000786|nucleosome;GO:0005886|plasma membrane;GO:0009506|plasmodesma;GO:0009579|thylakoid;GO:0005774|vacuolar membrane;	GO:0003677|DNA binding;	K11254	H4; histone H4
Zm00001d034199	2.70335	0.00927271	0.0257174	up	yes	Zm00001d034199	protein_coding	chr1:286425311-286425868:+	gi|670368511|ref|XP_008665488.1|	325	1e-34	PREDICTED: ocs element-binding factor 1-like [Zea mays]	gi|226497693|ref|NM_001154648.1|	414	0	Zea mays ocs element-binding factor 1 (LOC100281728), mRNA	.	.	.	.	.	.	.	.	.
Zm00001d047999	2.70206	0.0131331	0.0347936	up	yes	Zm00001d047999	protein_coding	chr9:147624186-147626585:-	gi|413956455|gb|AFW89104.1|	1042	5e-140	putative HLH DNA-binding domain superfamily protein [Zea mays]	gi|195653464|gb|EU974082.1|	718	0	Zea mays clone 439268 mRNA sequence	Q9SRT2	129	1e-32	Transcription factor bHLH62	GO:0006355|regulation of transcription, DNA-templated;GO:0006351|transcription, DNA-templated;	GO:0005634|nucleus;	GO:0003677|DNA binding;GO:0003700|transcription factor activity, sequence-specific DNA binding;	.	.
Zm00001d051239	2.69719	1.54601e-07	1.08376e-06	up	yes	Zm00001d051239	protein_coding	chr4:149655139-149656476:-	gi|645168676|gb|AIB05872.1|	1584	0	AP2-EREBP transcription factor, partial [Zea mays]	gi|242065889|ref|XM_002454189.1|	606	0	Sorghum bicolor hypothetical protein, mRNA	Q9SKT1	134	1e-33	Ethylene-responsive transcription factor ERF053	GO:0009873|ethylene-activated signaling pathway;GO:2000070|regulation of response to water deprivation;GO:0009651|response to salt stress;GO:0006351|transcription, DNA-templated;	GO:0005737|cytoplasm;GO:0005634|nucleus;	GO:0003677|DNA binding;GO:0003700|transcription factor activity, sequence-specific DNA binding;	.	.
Zm00001d042243	2.68527	4.9476e-09	4.19273e-08	up	yes	Zm00001d042243	protein_coding	chr3:157316082-157316822:+	gi|195636388|gb|ACG37662.1|	814	2e-106	avr9/Cf-9 rapidly elicited protein 146 [Zea mays]	gi|195636387|gb|EU965544.1|	741	0	Zea mays clone 286772 avr9/Cf-9 rapidly elicited protein 146 mRNA, complete cds	.	.	.	.	.	.	.	.	.
Zm00001d042140	2.68336	2.75652e-13	3.77434e-12	up	yes	Zm00001d042140	protein_coding	chr3:153224735-153226799:+	gi|890812290|ref|NP_001140332.2|	1615	0	uncharacterized protein LOC100272379 precursor [Zea mays]	gi|302635592|gb|HM641756.1|	1231	0	Zea mays clone AI001244 beta-1,3-glucanase precursor (glucA) mRNA, complete cds	P15737	450	1e-155	Glucan endo-1,3-beta-glucosidase GII	GO:0006076|(1->3)-beta-D-glucan catabolic process;GO:0050832|defense response to fungus;	.	GO:0042973|glucan endo-1,3-beta-D-glucosidase activity;	.	.
Zm00001d038540	2.68278	1.26494e-14	1.94559e-13	up	yes	Zm00001d038540	protein_coding	chr6:159599268-159602738:-	gi|670413894|ref|XP_008648156.1|	1617	0	PREDICTED: uncharacterized protein LOC100383986 isoform X1 [Zea mays]	gi|223942948|gb|BT060861.1|	1606	0	Zea mays full-length cDNA clone ZM_BFb0061M07 mRNA, complete cds	.	.	.	.	.	.	.	.	.
Zm00001d015969	2.67391	0.000232437	0.000969056	up	yes	Zm00001d015969	protein_coding	chr5:134894335-134899512:+	gi|670411510|ref|XP_008646886.1|	897	9e-112	PREDICTED: protein IQ-DOMAIN 1-like [Zea mays]	gi|242061399|ref|XM_002451944.1|	899	0	Sorghum bicolor hypothetical protein, mRNA	.	.	.	.	.	.	.	.	.
Zm00001d048137	2.67235	2.36229e-20	6.15467e-19	up	yes	Zm00001d048137	protein_coding	chr9:150675904-150681529:+	gi|670440260|ref|XP_008660426.1|	1766	0	PREDICTED: QWRF motif-containing protein 2-like [Zea mays]	gi|293336889|ref|NM_001175497.1|	1730	0	Zea mays putative DUF566 domain containing family protein (LOC100382795), mRNA	Q8GXD9	187	3e-49	Protein SNOWY COTYLEDON 3	GO:0090090|negative regulation of canonical Wnt signaling pathway;GO:2000051|negative regulation of non-canonical Wnt signaling pathway;GO:0016567|protein ubiquitination;GO:0072089|stem cell proliferation;GO:0006511|ubiquitin-dependent protein catabolic process;GO:0038018|Wnt receptor catabolic process;GO:0016055|Wnt signaling pathway;	GO:0005887|integral component of plasma membrane;	GO:0016874|ligase activity;GO:0004842|ubiquitin-protein transferase activity;GO:0008270|zinc ion binding;	.	.
Zm00001d020692	2.67118	2.14152e-09	1.91528e-08	up	yes	Zm00001d020692	protein_coding	chr7:128747473-128750503:-	gi|226505020|ref|NP_001141890.1|	2025	0	hypothetical protein [Zea mays]	gi|226505019|ref|NM_001148418.1|	1556	0	Zea mays hypothetical protein (LOC100274035), mRNA	Q6NQB7	484	5e-166	Beta-1,3-galactosyltransferase 7	GO:0006486|protein glycosylation;	GO:0000139|Golgi membrane;GO:0016021|integral component of membrane;	GO:0008378|galactosyltransferase activity;	.	.
Zm00001d048702	2.67045	9.03172e-91	5.41774e-88	up	yes	Zm00001d048702	protein_coding	chr4:3574390-3576530:-	gi|673921455|ref|NP_001288462.1|	2590	0	indolin-2-one monooxygenase-like [Zea mays]	gi|550437|emb|X81829.1|	1121	0	Z.mays CYP71C2 mRNA for cytochrome P-450	Q43255	108	4e-24	indolin-2-one monooxygenase	.	GO:0016021|integral component of membrane;	GO:0020037|heme binding;GO:0036191|indolin-2-one monooxygenase activity;GO:0005506|iron ion binding;	K13224	BX3, CYP71C2; indolin-2-one monooxygenase [EC:1.14.13.138]
Zm00001d029366	2.6572	1.49302e-51	2.3807e-49	up	yes	Zm00001d029366	protein_coding	chr1:67604993-67609141:+	gi|414867043|tpg|DAA45600.1|	2155	0	TPA: hypothetical protein ZEAMMB73_055127 [Zea mays]	gi|195613889|gb|EU956657.1|	1411	0	Zea mays clone 1569461 mRNA sequence	Q9Y7K5	148	1e-37	Uncharacterized WD repeat-containing protein C2A9.03	.	GO:0005829|cytosol;GO:0043234|protein complex;	.	.	.
Zm00001d002568	2.65016	5.4273e-07	3.52957e-06	up	yes	Zm00001d002568	protein_coding	chr2:15589097-15589561:+	gi|414585766|tpg|DAA36337.1|	530	3e-66	TPA: putative RING zinc finger domain superfamily protein [Zea mays]	gi|226528981|ref|NM_001155202.1|	453	0	Zea mays RING-H2 finger protein ATL2L (LOC100282290), mRNA	Q9P7E1	63.2	1e-10	Uncharacterized RING finger protein P4H10.07	GO:0043161|proteasome-mediated ubiquitin-dependent protein catabolic process;GO:0000209|protein polyubiquitination;GO:0016567|protein ubiquitination;GO:0042787|protein ubiquitination involved in ubiquitin-dependent protein catabolic process;	GO:0016020|membrane;	GO:0061630|ubiquitin protein ligase activity;GO:0008270|zinc ion binding;	.	.
Zm00001d043550	2.64869	0.0116261	0.0313236	up	yes	Zm00001d043550	protein_coding	chr3:203599024-203599605:-	gi|226494179|ref|NP_001147642.1|	683	3e-88	RING-H2 finger protein ATL2M [Zea mays]	gi|226494178|ref|NM_001154170.1|	576	0	Zea mays RING-H2 finger protein ATL2M (LOC100281251), mRNA	Q9M313	113	3e-29	RING-H2 finger protein ATL68	GO:0043161|proteasome-mediated ubiquitin-dependent protein catabolic process;	GO:0016021|integral component of membrane;	GO:0061630|ubiquitin protein ligase activity;GO:0008270|zinc ion binding;	.	.
Zm00001d038304	2.64829	6.00733e-19	1.38092e-17	up	yes	Zm00001d038304	protein_coding	chr6:154053716-154056057:-	gi|226499126|ref|NP_001146081.1|	1641	0	uncharacterized protein LOC100279613 [Zea mays]	gi|226499125|ref|NM_001152609.1|	1612	0	Zea mays LOC100279613 (pco087998), mRNA	P31797	60.8	2e-08	Cyclomaltodextrin glucanotransferase	GO:0005975|carbohydrate metabolic process;	GO:0005576|extracellular region;	GO:0043895|cyclomaltodextrin glucanotransferase activity;GO:0046872|metal ion binding;GO:2001070|starch binding;	.	.
Zm00001d044142	2.63925	2.6911e-15	4.46049e-14	up	yes	Zm00001d044142	protein_coding	chr3:220335813-220336259:+	gi|414881335|tpg|DAA58466.1|	638	8e-83	TPA: hypothetical protein ZEAMMB73_278687 [Zea mays]	gi|21208215|gb|AY105137.1|	447	0	Zea mays PCO067256 mRNA sequence	Q9LXR7	47.4	2e-06	Transcription factor PAR2	GO:0009742|brassinosteroid mediated signaling pathway;GO:0007623|circadian rhythm;GO:0032502|developmental process;GO:0040008|regulation of growth;GO:0006355|regulation of transcription, DNA-templated;GO:0009641|shade avoidance;GO:0006351|transcription, DNA-templated;	GO:0005634|nucleus;	.	.	.
Zm00001d044455	2.63759	2.67711e-05	0.000133479	up	yes	Zm00001d044455	protein_coding	chr3:228435563-228439044:+	gi|670383793|ref|XP_008672703.1|	1707	0	PREDICTED: hypothetical protein isoform X1 [Zea mays]	gi|194707041|gb|BT042600.1|	1745	0	Zea mays full-length cDNA clone ZM_BFb0366B22 mRNA, complete cds	.	.	.	.	.	.	.	.	.
Zm00001d031589	2.63516	2.35351e-15	3.9164e-14	up	yes	Zm00001d031589	protein_coding	chr1:195608214-195611534:-	gi|226505758|ref|NP_001141271.1|	1059	2e-140	hypothetical protein precursor [Zea mays]	gi|226505757|ref|NM_001147799.1|	1211	0	Zea mays hypothetical protein (LOC100273360), mRNA	A2YXC7	377	1e-127	GDT1-like protein 4	GO:0032472|Golgi calcium ion transport;	GO:0016021|integral component of membrane;	.	.	.
Zm00001d013551	2.63255	5.02945e-06	2.84746e-05	up	yes	Zm00001d013551	protein_coding	chr5:14090858-14091355:-	gi|226530904|ref|NP_001149736.1|	156	6e-11	cold shock protein-1 precursor [Zea mays]	gi|308044566|ref|NM_001196390.1|	498	0	Zea mays cold shock protein-1 (LOC100501720), mRNA	.	.	.	.	.	.	.	.	.
Zm00001d006211	2.63206	0.000690139	0.00258394	up	yes	Zm00001d006211	protein_coding	chr2:201912795-201914678:-	gi|806638822|ref|NP_001105770.2|	1192	1e-158	senescence-inducible chloroplast stay-green protein 1 [Zea mays]	gi|58866284|gb|AY850138.1|	1348	0	Zea mays senescence-inducible chloroplast stay-green protein 1 (SGR1) mRNA, complete cds; nuclear gene for chloroplast product	Q652K1	353	4e-117	Protein STAY-GREEN, chloroplastic	.	GO:0031969|chloroplast membrane;GO:0009570|chloroplast stroma;	.	.	.
Zm00001d019291	2.62885	0.000310111	0.00125954	up	yes	Zm00001d019291	protein_coding	chr7:25935641-25936537:+	gi|212722450|ref|NP_001131515.1|	819	1e-105	lustrin A precursor [Zea mays]	gi|212722449|ref|NM_001138043.1|	897	0	Zea mays lustrin A (LOC100192853), mRNA	.	.	.	.	.	.	.	.	.
Zm00001d033389	2.62867	0.00064356	0.0024305	up	yes	Zm00001d033389	protein_coding	chr1:261380066-261380422:+	gi|226507240|ref|NP_001147415.1|	148	2e-10	VQ motif family protein [Zea mays]	gi|226507239|ref|NM_001153943.1|	324	1e-168	Zea mays VQ motif family protein (LOC100281024), mRNA	.	.	.	.	.	.	.	.	.
Zm00001d042901	2.62621	0.00481217	0.0144969	up	yes	Zm00001d042901	protein_coding	chr3:183398638-183401429:-	gi|806638818|ref|NP_001105921.2|	2542	0	putative laccase precursor [Zea mays]	gi|195655078|gb|EU974889.1|	2136	0	Zea mays clone 460558 L-ascorbate oxidase precursor, mRNA, complete cds	Q5N9W4	816	0	Putative laccase-5	GO:0009809|lignin biosynthetic process;GO:0046274|lignin catabolic process;	GO:0048046|apoplast;	GO:0005507|copper ion binding;GO:0052716|hydroquinone:oxygen oxidoreductase activity;GO:0016722|oxidoreductase activity, oxidizing metal ions;	.	.
Zm00001d033711	2.62589	1.61233e-23	5.40893e-22	up	yes	Zm00001d033711	protein_coding	chr1:271957661-271958619:-	gi|525344252|ref|NP_001266663.1|	521	2e-63	chemocyanin precursor [Zea mays]	gi|525344251|ref|NM_001279734.1|	813	0	Zea mays chemocyanin precursor (LOC101027172), mRNA	P60496	147	3e-42	Chemocyanin	.	.	GO:0009055|electron carrier activity;GO:0046872|metal ion binding;	.	.
Zm00001d039726	2.62203	3.08715e-07	2.06911e-06	up	yes	Zm00001d039726	protein_coding	chr3:13012899-13013782:+	gi|414876187|tpg|DAA53318.1|	619	5e-76	TPA: hypothetical protein ZEAMMB73_479515 [Zea mays]	gi|195647983|gb|EU971342.1|	881	0	Zea mays clone 362520 hypothetical protein mRNA, complete cds	.	.	.	.	.	.	.	.	.
Zm00001d000429	2.61964	1.72377e-11	1.94834e-10	up	yes	Zm00001d000429	protein_coding	chrB73V4_ctg68:39521-39730:-	gi|195604534|gb|ACG24097.1|	287	4e-32	hypothetical protein [Zea mays]	gi|195659162|gb|EU976931.1|	210	1e-105	Zea mays clone 994173 hypothetical protein mRNA, complete cds	.	.	.	.	.	.	.	.	.
Zm00001d008577	2.61574	0.000165859	0.000712229	up	yes	Zm00001d008577	protein_coding	chr8:13397318-13397785:-	gi|670429547|ref|XP_008655616.1|	564	2e-71	PREDICTED: 16.9 kDa class I heat shock protein 1-like [Zea mays]	gi|226508267|ref|NM_001155279.1|	429	0	Zea mays 16.9 kDa class I heat shock protein 1 (LOC100282367), mRNA	P27777	179	3e-56	16.9 kDa class I heat shock protein 1	GO:0051259|protein oligomerization;GO:0009408|response to heat;	GO:0005737|cytoplasm;	.	K13993	HSP20; HSP20 family protein
Zm00001d007251	2.6104	4.47417e-05	0.000214301	up	yes	Zm00001d007251	protein_coding	chr2:225688832-225690463:+	gi|670379763|ref|XP_008670697.1|	2471	0	PREDICTED: adenine/guanine permease AZG2-like [Zea mays]	gi|226528309|ref|NM_001148356.1|	1246	0	Zea mays hypothetical protein (LOC100273969), mRNA	Q84MA8	564	0	Adenine/guanine permease AZG2	GO:0015853|adenine transport;GO:0015854|guanine transport;GO:0006863|purine nucleobase transport;	GO:0016021|integral component of membrane;	GO:0005345|purine nucleobase transmembrane transporter activity;GO:0005215|transporter activity;	.	.
Zm00001d044605	2.60288	0.0144522	0.0377431	up	yes	Zm00001d044605	protein_coding	chr3:233291107-233293518:-	gi|414882012|tpg|DAA59143.1|	1828	0	TPA: omega-3 fatty acid desaturase [Zea mays]	gi|226498699|ref|NM_001156466.1|	1294	0	Zea mays omega-3 fatty acid desaturase (LOC100283566), mRNA	P48620	489	3e-166	Omega-3 fatty acid desaturase, chloroplastic	GO:0006636|unsaturated fatty acid biosynthetic process;	GO:0031969|chloroplast membrane;	GO:0016717|oxidoreductase activity, acting on paired donors, with oxidation of a pair of donors resulting in the reduction of molecular oxygen to two molecules of water;	K10257	FAD8, desB; omega-3 fatty acid desaturase (delta-15 desaturase) [EC:1.14.19.-]
Zm00001d008869	2.59892	1.79301e-36	1.42953e-34	up	yes	Zm00001d008869	protein_coding	chr8:23362875-23368001:-	gi|670429853|ref|XP_008655743.1|	4157	0	PREDICTED: homeobox-leucine zipper protein HOX29-like isoform X2 [Zea mays]	gi|242051698|ref|XM_002454950.1|	1807	0	Sorghum bicolor hypothetical protein, mRNA	A2WLR5	1307	0	Homeobox-leucine zipper protein HOX29	GO:0006355|regulation of transcription, DNA-templated;GO:0006351|transcription, DNA-templated;	GO:0005634|nucleus;	GO:0003677|DNA binding;GO:0008289|lipid binding;	.	.
Zm00001d044966	2.59814	9.97804e-06	5.36578e-05	up	yes	Zm00001d044966	protein_coding	chr9:8357595-8358926:-	gi|670436982|ref|XP_008659133.1|	2012	0	PREDICTED: aspartic proteinase nepenthesin-1-like [Zea mays]	gi|195606991|gb|EU953208.1|	950	0	Zea mays clone 1390556 mRNA sequence	Q766C3	268	4e-83	Aspartic proteinase nepenthesin-1	.	GO:0005576|extracellular region;	GO:0004190|aspartic-type endopeptidase activity;	.	.
Zm00001d029243	2.59701	0.000807547	0.00297314	up	yes	Zm00001d029243	protein_coding	chr1:63574227-63576200:+	gi|194700328|gb|ACF84248.1|	2642	0	unknown [Zea mays]	gi|194700327|gb|BT039243.1|	1731	0	Zea mays full-length cDNA clone ZM_BFc0002C24 mRNA, complete cds	Q9SD85	392	3e-127	Flavonoid 3'-monooxygenase	GO:0009813|flavonoid biosynthetic process;GO:0009733|response to auxin;GO:0044550|secondary metabolite biosynthetic process;	GO:0005789|endoplasmic reticulum membrane;GO:0016021|integral component of membrane;GO:0016020|membrane;	GO:0016711|flavonoid 3'-monooxygenase activity;GO:0020037|heme binding;GO:0005506|iron ion binding;	K05280	E1.14.13.21; flavonoid 3'-monooxygenase [EC:1.14.13.21]
Zm00001d000339	2.58814	7.15317e-08	5.2343e-07	up	yes	Zm00001d000339	protein_coding	chrB73V4_ctg23:49432-50133:+	gi|226507020|ref|NP_001146973.1|	577	4e-71	ethylene-responsive transcription factor 4 [Zea mays]	gi|226507019|ref|NM_001153501.1|	702	0	Zea mays ethylene-responsive transcription factor 4 (EREB92), mRNA	Q9LW49	77.4	7e-16	Ethylene-responsive transcription factor 4	GO:0006952|defense response;GO:0009873|ethylene-activated signaling pathway;GO:0006351|transcription, DNA-templated;	GO:0005634|nucleus;	GO:0003677|DNA binding;GO:0003700|transcription factor activity, sequence-specific DNA binding;	.	.
Zm00001d043180	2.58616	0.00039416	0.00156262	up	yes	Zm00001d043180	protein_coding	chr3:190784487-190785347:-	gi|670389003|ref|XP_008674927.1|	1094	2e-146	PREDICTED: EID1-like F-box protein 3 [Zea mays]	gi|242054704|ref|XM_002456453.1|	573	0	Sorghum bicolor hypothetical protein, mRNA	Q93ZT5	218	2e-67	EID1-like F-box protein 3	GO:0009738|abscisic acid-activated signaling pathway;GO:0010029|regulation of seed germination;GO:0009737|response to abscisic acid;GO:0006970|response to osmotic stress;GO:0009651|response to salt stress;GO:0009414|response to water deprivation;GO:0010228|vegetative to reproductive phase transition of meristem;	GO:0005634|nucleus;	.	.	.
Zm00001d038221	2.58537	3.22266e-26	1.27459e-24	up	yes	Zm00001d038221	protein_coding	chr6:151942943-151944950:+	gi|219362983|ref|NP_001136644.1|	1612	0	putative NAC domain transcription factor superfamily protein [Zea mays]	gi|219362982|ref|NM_001143172.1|	1373	0	Zea mays putative NAC domain transcription factor superfamily protein (NAC20), mRNA	Q7F2L3	395	1e-133	NAC domain-containing protein 48	GO:0006355|regulation of transcription, DNA-templated;GO:0006351|transcription, DNA-templated;	GO:0005634|nucleus;	GO:0003677|DNA binding;	.	.
Zm00001d037680	2.57958	7.24068e-65	1.78845e-62	up	yes	Zm00001d037680	protein_coding	chr6:133844417-133848578:+	gi|226500378|ref|NP_001150932.1|	1433	0	LOC100284565 precursor [Zea mays]	gi|226500377|ref|NM_001157460.1|	1202	0	Zea mays LOC100284565 (umc2754), mRNA	P15490	209	8e-63	Stem 28 kDa glycoprotein	.	.	GO:0045735|nutrient reservoir activity;	.	.
Zm00001d031677	2.57653	7.4845e-30	3.7488e-28	up	yes	Zm00001d031677	protein_coding	chr1:198453958-198455760:+	gi|414869733|tpg|DAA48290.1|	1964	0	TPA: mtN19-like protein [Zea mays]	gi|226508613|ref|NM_001154625.1|	1561	0	Zea mays LOC100281705 (pco070301), mRNA	.	.	.	.	.	.	.	.	.
Zm00001d042721	2.57407	3.00621e-54	5.11746e-52	up	yes	Zm00001d042721	protein_coding	chr3:178186600-178189773:+	gi|219884763|gb|ACL52756.1|	721	2e-89	unknown [Zea mays]	gi|226531627|ref|NM_001153636.1|	1253	0	Zea mays LOC100280716 (pco140882(385)), mRNA	P42777	78.6	5e-15	G-box-binding factor 4	GO:0006351|transcription, DNA-templated;	GO:0005634|nucleus;	GO:0003677|DNA binding;GO:0043565|sequence-specific DNA binding;GO:0003700|transcription factor activity, sequence-specific DNA binding;	K14432	ABF; ABA responsive element binding factor
Zm00001d032088	2.57278	4.90349e-06	2.78052e-05	up	yes	Zm00001d032088	protein_coding	chr1:212207299-212207712:-	gi|414870270|tpg|DAA48827.1|	401	3e-47	TPA: SAUR33-auxin-responsive SAUR family member [Zea mays]	gi|308081589|ref|NM_001196289.1|	414	0	Zea mays uncharacterized LOC100501604 (LOC100501604), mRNA	.	.	.	.	.	.	.	.	.
Zm00001d050347	2.56755	5.11925e-45	6.17102e-43	up	yes	Zm00001d050347	protein_coding	chr4:82700498-82704162:-	gi|226491141|ref|NP_001143978.1|	943	5e-125	uncharacterized protein LOC100276795 [Zea mays]	gi|226491140|ref|NM_001150506.1|	1005	0	Zea mays LOC100276795 (cl5297_-2a), mRNA	.	.	.	.	.	.	.	.	.
Zm00001d033558	2.55912	3.55196e-31	1.97111e-29	up	yes	Zm00001d033558	protein_coding	chr1:267132151-267137221:-	gi|670359343|ref|XP_008670897.1|	2009	0	PREDICTED: uncharacterized protein LOC100276965 isoform X2 [Zea mays]	gi|226506857|ref|NM_001150651.1|	876	0	Zea mays uncharacterized LOC100276965 (LOC100276965), mRNA	Q5R3I4	83.2	2e-15	Tetratricopeptide repeat protein 38	.	GO:0070062|extracellular exosome;	.	.	.
Zm00001d048307	2.55732	0.000207418	0.000872403	up	yes	Zm00001d048307	protein_coding	chr9:154291034-154291288:-	gi|670440422|ref|XP_008660497.1|	248	8e-26	PREDICTED: uncharacterized protein LOC100276002 [Zea mays]	gi|195619147|gb|EU959286.1|	255	2e-130	Zea mays clone 214280 hypothetical protein mRNA, complete cds	.	.	.	.	.	.	.	.	.
Zm00001d029899	2.5553	0.00077257	0.00285733	up	yes	Zm00001d029899	protein_coding	chr1:93193094-93195786:-	gi|673921632|ref|NP_001288489.1|	1422	0	expansin-B4 precursor [Zea mays]	gi|223949150|gb|BT063962.1|	1575	0	Zea mays full-length cDNA clone ZM_BFc0125M10 mRNA, complete cds	Q94LR4	93.2	3e-21	Expansin-B4	GO:0071555|cell wall organization;GO:0019953|sexual reproduction;	GO:0005618|cell wall;GO:0005576|extracellular region;GO:0016020|membrane;	.	.	.
Zm00001d049856	2.5545	0.00121991	0.00431604	up	yes	Zm00001d049856	protein_coding	chr4:48420630-48426584:+	gi|212722634|ref|NP_001131778.1|	1707	0	uncharacterized LOC100193149 [Zea mays]	gi|212722633|ref|NM_001138306.1|	1298	0	Zea mays putative protein kinase superfamily protein (LOC100193149), mRNA	Q9LQQ8	236	5e-71	Probable serine/threonine-protein kinase RLCKVII	.	.	GO:0005524|ATP binding;GO:0004674|protein serine/threonine kinase activity;	.	.
Zm00001d017290	2.54759	0.00163559	0.00561404	up	yes	Zm00001d017290	protein_coding	chr5:191978050-191978691:-	gi|670409431|ref|XP_008645955.1|	1001	9e-136	PREDICTED: protein YLS9-like [Zea mays]	gi|242074421|ref|XM_002447102.1|	463	0	Sorghum bicolor hypothetical protein, mRNA	Q9SJ52	53.5	2e-07	Protein YLS9	GO:0051607|defense response to virus;GO:0010150|leaf senescence;GO:0051707|response to other organism;	GO:0046658|anchored component of plasma membrane;GO:0009507|chloroplast;GO:0009506|plasmodesma;	GO:0004871|signal transducer activity;	.	.
Zm00001d052108	2.54716	1.73285e-49	2.56808e-47	up	yes	Zm00001d052108	protein_coding	chr4:179887588-179891423:-	gi|212721146|ref|NP_001132382.1|	1037	1e-139	uncharacterized protein LOC100193828 [Zea mays]	gi|212721145|ref|NM_001138910.1|	1203	0	Zea mays LOC100193828 (pco123975), mRNA	Q6K7H2	262	3e-86	UMP-CMP kinase 4	GO:0006207|'de novo' pyrimidine nucleobase biosynthetic process;GO:0006221|pyrimidine nucleotide biosynthetic process;	GO:0005737|cytoplasm;GO:0005634|nucleus;	GO:0005524|ATP binding;GO:0004127|cytidylate kinase activity;GO:0009041|uridylate kinase activity;	.	.
Zm00001d039685	2.53835	3.79296e-28	1.70643e-26	up	yes	Zm00001d039685	protein_coding	chr3:11843728-11847491:+	gi|223947733|gb|ACN27950.1|	4045	0	unknown [Zea mays]	gi|223947732|gb|BT063253.1|	2599	0	Zea mays full-length cDNA clone ZM_BFc0043I06 mRNA, complete cds	Q5VQG4	1281	0	Galactinol--sucrose galactosyltransferase	GO:0005975|carbohydrate metabolic process;	.	GO:0047274|galactinol-sucrose galactosyltransferase activity;	.	.
Zm00001d046422	2.53393	5.96729e-07	3.85586e-06	up	yes	Zm00001d046422	protein_coding	chr9:88938385-88941121:-	gi|227498401|ref|NP_001153094.1|	2769	0	cytochrome P450 CYP734A7 [Zea mays]	gi|227498400|ref|NM_001159622.1|	2236	0	Zea mays cytochrome P450 CYP734A7 (CYP734A7), mRNA	Q69XM6	828	0	Cytochrome P450 734A4	GO:0010268|brassinosteroid homeostasis;GO:0016131|brassinosteroid metabolic process;GO:0040008|regulation of growth;	GO:0016021|integral component of membrane;	GO:0020037|heme binding;GO:0005506|iron ion binding;GO:0004497|monooxygenase activity;GO:0016705|oxidoreductase activity, acting on paired donors, with incorporation or reduction of molecular oxygen;	.	.
Zm00001d014617	2.53381	1.47423e-07	1.03661e-06	up	yes	Zm00001d014617	protein_coding	chr5:55870950-55872441:-	gi|212275237|ref|NP_001130486.1|	1418	0	xyloglucan endotransglucosylase/hydrolase protein 23 precursor [Zea mays]	gi|195626549|gb|EU962987.1|	1380	0	Zea mays clone 247073 xyloglucan endotransglucosylase/hydrolase protein 23 precursor, mRNA, complete cds	Q38857	63.2	1e-10	Xyloglucan endotransglucosylase/hydrolase protein 22	GO:0071555|cell wall organization;GO:0009832|plant-type cell wall biogenesis;GO:0010411|xyloglucan metabolic process;	GO:0048046|apoplast;GO:0005618|cell wall;	GO:0004553|hydrolase activity, hydrolyzing O-glycosyl compounds;GO:0016762|xyloglucan:xyloglucosyl transferase activity;	K08235	E2.4.1.207; xyloglucan:xyloglucosyl transferase [EC:2.4.1.207]
Zm00001d045042	2.52609	4.99172e-62	1.10317e-59	up	yes	Zm00001d045042	protein_coding	chr9:10906934-10912944:+	gi|670436702|ref|XP_008659019.1|	4176	0	PREDICTED: sucrose synthase 1 isoform X1 [Zea mays]	gi|525344615|ref|NM_001279762.1|	3024	0	Zea mays sucrose synthase 1 (LOC101027181), mRNA	P04712	390	3e-129	Sucrose synthase 1	GO:0034059|response to anoxia;GO:0005985|sucrose metabolic process;	.	GO:0016157|sucrose synthase activity;	K00695	E2.4.1.13; sucrose synthase [EC:2.4.1.13]
Zm00001d052346	2.52347	1.40839e-36	1.12644e-34	up	yes	Zm00001d052346	protein_coding	chr4:187721211-187732975:-	gi|413924678|gb|AFW64610.1|	1572	0	hypothetical protein ZEAMMB73_859338 [Zea mays]	gi|239051529|ref|NM_001148132.2|	1610	0	Zea mays hypothetical protein (LOC100273722), mRNA	.	.	.	.	.	.	.	.	.
Zm00001d017034	2.52336	8.12921e-11	8.54431e-10	up	yes	Zm00001d017034	protein_coding	chr5:183229343-183235876:-	gi|670409239|ref|XP_008645876.1|	3322	0	PREDICTED: fimbrin-like protein 2 [Zea mays]	gi|242065593|ref|XM_002454041.1|	1552	0	Sorghum bicolor hypothetical protein, mRNA	Q9FKI0	400	0	Fimbrin-5	GO:0051764|actin crosslink formation;GO:0030036|actin cytoskeleton organization;GO:0051017|actin filament bundle assembly;GO:0051639|actin filament network formation;GO:0009846|pollen germination;GO:0009860|pollen tube growth;	GO:0005884|actin filament;GO:0032432|actin filament bundle;GO:0005829|cytosol;	GO:0051015|actin filament binding;	.	.
Zm00001d034621	2.52038	1.43199e-46	1.85013e-44	up	yes	Zm00001d034621	protein_coding	chr1:298057974-298062686:+	gi|806904690|ref|NP_001140631.2|	1973	0	uncharacterized protein LOC100272706 precursor [Zea mays]	gi|194700251|gb|BT039205.1|	1676	0	Zea mays full-length cDNA clone ZM_BFc0001C05 mRNA, complete cds	F4IH21	112	3e-27	Protein trichome birefringence-like 33	GO:0009834|plant-type secondary cell wall biogenesis;	GO:0005794|Golgi apparatus;GO:0016021|integral component of membrane;	GO:1990538|xylan O-acetyltransferase activity;	.	.
Zm00001d020251	2.52013	0.00213666	0.00711524	up	yes	Zm00001d020251	protein_coding	chr7:102313104-102313781:+	gi|670423729|ref|XP_008652627.1|	495	5e-58	PREDICTED: uncharacterized protein LOC103632651 [Zea mays]	gi|242044513|ref|XM_002460083.1|	343	6e-179	Sorghum bicolor hypothetical protein, mRNA	.	.	.	.	.	.	.	.	.
Zm00001d024281	2.51941	4.50599e-59	9.00983e-57	up	yes	Zm00001d024281	protein_coding	chr10:61486928-61491037:-	gi|162459777|ref|NP_001105106.1|	2574	0	polyamine oxidase precursor [Zea mays]	gi|21210966|gb|AY107888.1|	1856	0	Zea mays PCO061908 mRNA sequence	O64411	996	0	Polyamine oxidase	.	.	GO:0052898|N1-acetylspermidine:oxygen oxidoreductase (propane-1,3-diamine-forming) activity;GO:0052893|N1-acetylspermine:oxygen oxidoreductase (propane-1,3-diamine-forming) activity;GO:0052897|N8-acetylspermidine:oxygen oxidoreductase (propane-1,3-diamine-forming) activity;GO:0052896|spermidine oxidase (propane-1,3-diamine-forming) activity;GO:0052900|spermine oxidase (propane-1,3-diamine-forming…	K13366	MPAO, PAO1; polyamine oxidase [EC:1.5.3.14 1.5.3.16 1.5.3.-]
Zm00001d025142	2.51888	2.63377e-11	2.91415e-10	up	yes	Zm00001d025142	protein_coding	chr10:106377768-106379081:-	gi|670445691|ref|XP_008663115.1|	661	3e-85	PREDICTED: universal stress protein A-like protein [Zea mays]	gi|242035676|ref|XM_002465188.1|	343	4e-179	Sorghum bicolor hypothetical protein, mRNA	Q8LGG8	61.2	7e-11	Universal stress protein A-like protein	GO:0006950|response to stress;	GO:0005886|plasma membrane;	GO:0016208|AMP binding;	.	.
Zm00001d038181	2.51679	3.20221e-26	1.2685e-24	up	yes	Zm00001d038181	protein_coding	chr6:150745127-150748423:-	gi|226494520|ref|NP_001142266.1|	2633	0	uncharacterized protein LOC100274435 [Zea mays]	gi|226494519|ref|NM_001148794.1|	2090	0	Zea mays hypothetical protein (LOC100274435), mRNA	Q9SX20	525	2e-176	Protein NRT1/ PTR FAMILY 3.1	GO:0010336|gibberellic acid homeostasis;GO:0042128|nitrate assimilation;	GO:0016021|integral component of membrane;GO:0005886|plasma membrane;	GO:0005215|transporter activity;	.	.
Zm00001d050694	2.51158	9.23346e-14	1.31875e-12	up	yes	Zm00001d050694	protein_coding	chr4:116195309-116209741:+	gi|670396986|ref|XP_008678685.1|	2454	0	PREDICTED: histidine decarboxylase-like [Zea mays]	gi|195600168|gb|EU947814.1|	1178	0	Zea mays clone 360659 mRNA sequence	Q6ESZ9	446	0	Serine decarboxylase 1	GO:0019752|carboxylic acid metabolic process;	.	GO:0016831|carboxy-lyase activity;GO:0030170|pyridoxal phosphate binding;	K01590	hdc, HDC; histidine decarboxylase [EC:4.1.1.22]
Zm00001d037619	2.50993	4.64243e-08	3.46758e-07	up	yes	Zm00001d037619	protein_coding	chr6:132054552-132056290:+	gi|413944652|gb|AFW77301.1|	2009	0	10-deacetylbaccatin III 10-O-acetyltransferase [Zea mays]	gi|226504703|ref|NM_001157911.1|	1351	0	Zea mays LOC100285016 (pco146606b), mRNA	Q8LL69	65.1	1e-10	3'-N-debenzoyl-2'-deoxytaxol N-benzoyltransferase	GO:0042617|paclitaxel biosynthetic process;	.	GO:0016747|transferase activity, transferring acyl groups other than amino-acyl groups;	.	.
Zm00001d053918	2.50856	0.000158459	0.000684302	up	yes	Zm00001d053918	protein_coding	chr4:243641011-243642284:+	gi|670400237|ref|XP_008679964.1|	1547	0	PREDICTED: probable terpene synthase 13 [Zea mays]	gi|242060253|ref|XM_002451371.1|	504	0	Sorghum bicolor hypothetical protein, mRNA	B9RXW4	278	2e-87	Probable terpene synthase 13	GO:0008152|metabolic process;	.	GO:0000287|magnesium ion binding;GO:0010333|terpene synthase activity;	K15086	TPS14; (3S)-linalool synthase [EC:4.2.3.25]
Zm00001d014007	2.50801	0.000637113	0.00240832	up	yes	Zm00001d014007	protein_coding	chr5:28477643-28478182:+	gi|413934016|gb|AFW68567.1|	568	2e-71	hypothetical protein ZEAMMB73_025917 [Zea mays]	gi|391414703|gb|BT055562.2|	540	0	Zea mays full-length cDNA clone ZM_BFc0028G12 mRNA, complete cds	.	.	.	.	.	.	.	.	.
Zm00001d022153	2.50711	4.72877e-06	2.68628e-05	up	yes	Zm00001d022153	protein_coding	chr7:171356492-171370857:+	gi|514797621|ref|XP_004973844.1|	3043	0	PREDICTED: glycerophosphodiester phosphodiesterase GDPDL4 isoform X1 [Setaria italica]	gi|55741054|gb|AY664415.1|	5835	0	Zea mays cultivar B73 locus 9009, complete sequence	Q9FJ62	169	3e-42	Glycerophosphodiester phosphodiesterase GDPDL4	GO:0006071|glycerol metabolic process;GO:0010442|guard cell morphogenesis;GO:0006629|lipid metabolic process;GO:0052541|plant-type cell wall cellulose metabolic process;GO:0010026|trichome differentiation;	GO:0031225|anchored component of membrane;GO:0046658|anchored component of plasma membrane;GO:0005886|plasma membrane;GO:0009506|plasmodesma;	GO:0008889|glycerophosphodiester phosphodiesterase activity;	.	.
Zm00001d024996	2.50191	0.00664332	0.0192116	up	yes	Zm00001d024996	protein_coding	chr10:98385298-98386222:+	gi|162458041|ref|NP_001105984.1|	522	4e-64	putative Bowman-Birk serine protease inhibitor precursor [Zea mays]	gi|195623459|gb|EU961442.1|	683	0	Zea mays clone 235496 Bowman-Birk type trypsin inhibitor mRNA, complete cds	P81713	60.1	1e-10	Bowman-Birk type trypsin inhibitor	.	GO:0005576|extracellular region;	GO:0004867|serine-type endopeptidase inhibitor activity;	.	.
Zm00001d022085	2.49923	1.06348e-13	1.51118e-12	up	yes	Zm00001d022085	protein_coding	chr7:169769393-169772957:+	gi|223947343|gb|ACN27755.1|	1899	0	unknown [Zea mays]	gi|226493431|ref|NM_001155522.1|	1529	0	Zea mays LOC100282614 (TIDP3389), mRNA	Q6Z4G3	698	0	UDP-arabinopyranose mutase 3	GO:0071555|cell wall organization;GO:0030244|cellulose biosynthetic process;GO:0009832|plant-type cell wall biogenesis;GO:0033356|UDP-L-arabinose metabolic process;	GO:0005829|cytosol;GO:0005794|Golgi apparatus;GO:0009506|plasmodesma;	GO:0016866|intramolecular transferase activity;GO:0052691|UDP-arabinopyranose mutase activity;	K13379	RGP, UTM; reversibly glycosylated polypeptide / UDP-arabinopyranose mutase [EC:2.4.1.- 5.4.99.30]
Zm00001d013390	2.49913	8.856e-33	5.42866e-31	up	yes	Zm00001d013390	protein_coding	chr5:10261470-10264213:-	gi|413933226|gb|AFW67777.1|	1712	0	putative O-glycosyl hydrolase family 17 protein [Zea mays]	gi|226495834|ref|NM_001157381.1|	1605	0	Zea mays glucan endo-1,3-beta-glucosidase 7 (LOC100284486), mRNA	Q94G86	338	8e-108	Glucan endo-1,3-beta-D-glucosidase	GO:0006076|(1->3)-beta-D-glucan catabolic process;	GO:0005576|extracellular region;	GO:0042973|glucan endo-1,3-beta-D-glucosidase activity;GO:0042803|protein homodimerization activity;	.	.
Zm00001d043588	2.49842	0.000278135	0.00113871	up	yes	Zm00001d043588	protein_coding	chr3:204481997-204484157:-	gi|670384597|ref|XP_008673135.1|	585	1e-63	PREDICTED: uncharacterized protein LOC100382457 isoform X1 [Zea mays]	gi|226509536|ref|NM_001158390.1|	1714	0	Zea mays DNA-directed RNA polymerase II largest subunit (LOC100285498), mRNA	Q9S728	101	7e-22	Protodermal factor 1	.	GO:0005576|extracellular region;	.	.	.
Zm00001d031934	2.49577	4.57612e-12	5.4796e-11	up	yes	Zm00001d031934	protein_coding	chr1:207282233-207283474:-	gi|223975685|gb|ACN32030.1|	1580	0	unknown [Zea mays]	gi|195628813|gb|EU964111.1|	1149	0	Zea mays clone 275956 mRNA sequence	O22527	203	5e-60	Chlorophyllase-1	GO:0015996|chlorophyll catabolic process;GO:0042742|defense response to bacterium;GO:0050832|defense response to fungus;	GO:0005773|vacuole;	GO:0047746|chlorophyllase activity;	K08099	E3.1.1.14; chlorophyllase [EC:3.1.1.14]
Zm00001d027873	2.49476	1.75992e-05	9.05997e-05	up	yes	Zm00001d027873	protein_coding	chr1:16018915-16019115:-	gi|195646986|gb|ACG42961.1|	277	1e-30	hypothetical protein [Zea mays]	gi|223948362|gb|BT063568.1|	201	1e-100	Zea mays full-length cDNA clone ZM_BFc0078N05 mRNA, complete cds	.	.	.	.	.	.	.	.	.
Zm00001d051122	2.49017	0.00594887	0.0174721	up	yes	Zm00001d051122	protein_coding	chr4:144442494-144458431:-	gi|414590534|tpg|DAA41105.1|	526	3e-61	TPA: putative HLH DNA-binding domain superfamily protein [Zea mays]	gi|195599644|gb|EU947290.1|	196	3e-97	Zea mays clone 337414 mRNA sequence	Q66GR3	149	1e-40	Transcription factor bHLH130	GO:0048573|photoperiodism, flowering;GO:0006355|regulation of transcription, DNA-templated;GO:0006366|transcription from RNA polymerase II promoter;	GO:0005634|nucleus;	GO:0001046|core promoter sequence-specific DNA binding;GO:0003700|transcription factor activity, sequence-specific DNA binding;GO:0001228|transcriptional activator activity, RNA polymerase II transcription regulatory region sequence-specific binding;	.	.
Zm00001d016542	2.48614	4.76668e-83	2.07055e-80	up	yes	Zm00001d016542	protein_coding	chr5:166721023-166723781:+	gi|226531488|ref|NP_001149045.1|	1436	0	LOC100282665 [Zea mays]	gi|226531487|ref|NM_001155573.1|	1141	0	Zea mays LOC100282665 (pco096371), mRNA	P43394	188	8e-55	Fruit protein pKIWI502	.	.	GO:0016491|oxidoreductase activity;	.	.
Zm00001d009134	2.48437	0.00493032	0.0147961	up	yes	Zm00001d009134	protein_coding	chr8:38699884-38701116:-	gi|670430188|ref|XP_008655862.1|	1878	0	PREDICTED: probable sarcosine oxidase [Zea mays]	gi|195650638|gb|EU972669.1|	1172	0	Zea mays clone 385628 mRNA sequence	Q9SJA7	332	3e-108	Probable sarcosine oxidase	GO:0046653|tetrahydrofolate metabolic process;	.	GO:0008115|sarcosine oxidase activity;	K00306	PIPOX; sarcosine oxidase / L-pipecolate oxidase [EC:1.5.3.1 1.5.3.7]
Zm00001d044254	2.48422	2.23971e-10	2.23474e-09	up	yes	Zm00001d044254	protein_coding	chr3:223085735-223089594:-	gi|162464224|ref|NP_001105551.1|	1089	4e-145	gibberellin responsive1 [Zea mays]	gi|162464223|ref|NM_001112081.1|	1175	0	Zea mays gibberellin responsive1 (gar1), mRNA	.	.	.	.	.	.	.	.	.
Zm00001d048391	2.48273	0.00890469	0.0248142	up	yes	Zm00001d048391	protein_coding	chr9:155410694-155411701:+	gi|670440473|ref|XP_008660517.1|	531	3e-63	PREDICTED: GATA transcription factor 4 [Zea mays]	gi|54653199|gb|BT018418.1|	412	0	Zea mays clone EL01N0356F04.d mRNA sequence	Q8VZP4	111	8e-27	GATA transcription factor 10	GO:0030154|cell differentiation;	GO:0005634|nucleus;GO:0005667|transcription factor complex;	GO:0003682|chromatin binding;GO:0000977|RNA polymerase II regulatory region sequence-specific DNA binding;GO:0001085|RNA polymerase II transcription factor binding;GO:0003700|transcription factor activity, sequence-specific DNA binding;GO:0001228|transcriptional activator activity, RNA polymerase II transcription regulatory region sequence-specific binding;GO:0008270|zinc ion binding;	.	.
Zm00001d035603	2.48181	1.04239e-06	6.49565e-06	up	yes	Zm00001d035603	protein_coding	chr6:36123335-36125771:-	gi|670415002|ref|XP_008648621.1|	882	8e-113	PREDICTED: formin-like protein 3 isoform X1 [Zea mays]	gi|223944504|gb|BT061639.1|	414	0	Zea mays full-length cDNA clone ZM_BFb0168G18 mRNA, complete cds	.	.	.	.	.	.	.	.	.
Zm00001d020638	2.48016	6.27418e-07	4.04068e-06	up	yes	Zm00001d020638	protein_coding	chr7:125919246-125922710:+	gi|293335767|ref|NP_001168240.1|	3240	0	hypothetical protein [Zea mays]	gi|293335766|ref|NM_001174769.1|	2410	0	Zea mays hypothetical protein (LOC100382002), mRNA	Q681K7	433	3e-140	Protein GAMETE EXPRESSED 1	GO:0009793|embryo development ending in seed dormancy;GO:0009553|embryo sac development;GO:0009555|pollen development;	GO:0005887|integral component of plasma membrane;GO:0005886|plasma membrane;	GO:0042802|identical protein binding;	.	.
Zm00001d006029	2.47959	1.18659e-09	1.09506e-08	up	yes	Zm00001d006029	protein_coding	chr2:195679940-195680353:-	gi|226533048|ref|NP_001143474.1|	315	2e-34	uncharacterized protein LOC100276145 [Zea mays]	gi|195641429|gb|EU968065.1|	414	0	Zea mays clone 313662 hypothetical protein mRNA, complete cds	.	.	.	.	.	.	.	.	.
Zm00001d019254	2.47762	1.77641e-08	1.40341e-07	up	yes	Zm00001d019254	protein_coding	chr7:24099845-24101382:-	gi|242047950|ref|XP_002461721.1|	1762	0	hypothetical protein SORBIDRAFT_02g007100 [Sorghum bicolor]	gi|242047949|ref|XM_002461676.1|	860	0	Sorghum bicolor hypothetical protein, mRNA	Q8W2B7	337	1e-108	DIMBOA UDP-glucosyltransferase BX8	GO:0008152|metabolic process;	.	GO:0047254|2,4-dihydroxy-7-methoxy-2H-1,4-benzoxazin-3(4H)-one 2-D-glucosyltransferase activity;GO:0046527|glucosyltransferase activity;	.	.
Zm00001d035000	2.47574	3.75358e-22	1.12313e-20	up	yes	Zm00001d035000	protein_coding	chr6:1390494-1390883:-	gi|413941572|gb|AFW74221.1|	591	2e-76	hypothetical protein ZEAMMB73_326753 [Zea mays]	gi|21209885|gb|AY106807.1|	390	0	Zea mays PCO068404 mRNA sequence	.	.	.	.	.	.	.	.	.
Zm00001d027991	2.47515	1.01904e-16	1.90034e-15	up	yes	Zm00001d027991	protein_coding	chr1:19584556-19586616:+	gi|408690256|gb|AFU81588.1|	1248	9e-167	HB-type transcription factor, partial [Zea mays subsp. mays]	gi|226491055|ref|NM_001156336.1|	1475	0	Zea mays homeodomain-leucine zipper transcription factor TaHDZipI-1 (LOC100283435), mRNA	Q10QP3	31.6	4e-08	Homeobox-leucine zipper protein HOX13	GO:0006351|transcription, DNA-templated;	GO:0005634|nucleus;	GO:0043565|sequence-specific DNA binding;GO:0003700|transcription factor activity, sequence-specific DNA binding;	.	.
Zm00001d013113	2.47495	1.54404e-23	5.18673e-22	up	yes	Zm00001d013113	protein_coding	chr5:4876757-4878827:+	gi|226496657|ref|NP_001149996.1|	1119	1e-150	expp1 protein precursor [Zea mays]	gi|195635932|gb|EU965317.1|	1085	0	Zea mays clone 285197 expp1 protein precursor, mRNA, complete cds	.	.	.	.	.	.	.	.	.
Zm00001d009622	2.46876	5.58907e-06	3.13331e-05	up	yes	Zm00001d009622	protein_coding	chr8:73601361-73602152:-	gi|670430674|ref|XP_008656052.1|	1049	2e-141	PREDICTED: ethylene-responsive transcription factor ERF061 [Zea mays]	gi|242091420|ref|XM_002441498.1|	354	0	Sorghum bicolor hypothetical protein, mRNA	O65665	110	8e-27	Ethylene-responsive transcription factor ERF060	GO:0009873|ethylene-activated signaling pathway;GO:0006351|transcription, DNA-templated;	GO:0005634|nucleus;	GO:0003677|DNA binding;GO:0003700|transcription factor activity, sequence-specific DNA binding;	.	.
Zm00001d029151	2.46468	1.94784e-09	1.74889e-08	up	yes	Zm00001d029151	protein_coding	chr1:60743343-60747986:+	gi|223945199|gb|ACN26683.1|	1802	0	unknown [Zea mays]	gi|223945198|gb|BT061986.1|	1533	0	Zea mays full-length cDNA clone ZM_BFb0204F02 mRNA, complete cds	Q8LNZ3	128	2e-33	UDP-glucose 4-epimerase 1	GO:0006012|galactose metabolic process;	.	GO:0003978|UDP-glucose 4-epimerase activity;	K01784	galE, GALE; UDP-glucose 4-epimerase [EC:5.1.3.2]
Zm00001d012935	2.46422	0.018174	0.0460363	up	yes	Zm00001d012935	protein_coding	chr5:2204320-2225211:+	gi|675269454|ref|NP_001288584.1|	2696	0	uncharacterized protein LOC103625746 [Zea mays]	gi|226498651|ref|NM_001156307.1|	1890	0	Zea mays permease I (LOC100283406), mRNA	Q27GI3	540	0	Nucleobase-ascorbate transporter 6	GO:0055085|transmembrane transport;	GO:0005618|cell wall;GO:0005783|endoplasmic reticulum;GO:0016021|integral component of membrane;GO:0009506|plasmodesma;GO:0005773|vacuole;	GO:0005215|transporter activity;	.	.
Zm00001d038446	2.45782	0.00880722	0.0245643	up	yes	Zm00001d038446	protein_coding	chr6:157407857-157411040:+	gi|670417926|ref|XP_008649742.1|	819	2e-107	PREDICTED: dehydration-responsive element-binding protein 2D-like [Zea mays]	gi|242088226|ref|XM_002439901.1|	239	5e-121	Sorghum bicolor hypothetical protein, mRNA	Q9LQZ2	88.6	1e-19	Dehydration-responsive element-binding protein 2D	GO:0045893|positive regulation of transcription, DNA-templated;GO:0010200|response to chitin;GO:0006351|transcription, DNA-templated;	GO:0005634|nucleus;	GO:0043565|sequence-specific DNA binding;GO:0003700|transcription factor activity, sequence-specific DNA binding;GO:0044212|transcription regulatory region DNA binding;	.	.
Zm00001d034559	2.45604	0.00217599	0.0072298	up	yes	Zm00001d034559	protein_coding	chr1:296317213-296319077:+	gi|670368872|ref|XP_008665639.1|	2291	0	PREDICTED: polygalacturonase ADPG2-like [Zea mays]	gi|226528676|ref|NM_001146759.1|	1380	0	Zea mays uncharacterized LOC100272271 (LOC100272271), mRNA	O23147	405	2e-134	Polygalacturonase ADPG1	GO:0009901|anther dehiscence;GO:0005975|carbohydrate metabolic process;GO:0009830|cell wall modification involved in abscission;GO:0010047|fruit dehiscence;	GO:0005618|cell wall;GO:0005737|cytoplasm;GO:0005576|extracellular region;	GO:0004650|polygalacturonase activity;	K01184	E3.2.1.15; polygalacturonase [EC:3.2.1.15]
Zm00001d039786	2.45599	1.70682e-26	6.89127e-25	up	yes	Zm00001d039786	protein_coding	chr3:14617725-14618667:-	gi|194703694|gb|ACF85931.1|	313	5e-32	unknown [Zea mays]	gi|194703693|gb|BT040926.1|	837	0	Zea mays full-length cDNA clone ZM_BFc0153B13 mRNA, complete cds	.	.	.	.	.	.	.	.	.
Zm00001d020487	2.45388	0.00877042	0.0244779	up	yes	Zm00001d020487	protein_coding	chr7:118586787-118588445:+	gi|212721540|ref|NP_001132885.1|	1843	0	Spotted leaf protein 11 isoform 1 [Zea mays]	gi|195614717|gb|EU957071.1|	1511	0	Zea mays clone 1581858 spotted leaf protein 11 mRNA, complete cds	.	.	.	.	.	.	.	.	.
Zm00001d051166	2.45281	1.02423e-08	8.34827e-08	up	yes	Zm00001d051166	protein_coding	chr4:146846109-146848259:+	gi|224033609|gb|ACN35880.1|	3632	0	unknown [Zea mays]	gi|224033608|gb|BT068983.1|	2148	0	Zea mays full-length cDNA clone ZM_BFb0098J03 mRNA, complete cds	A2X7F7	1296	0	Phenylalanine ammonia-lyase	GO:0009800|cinnamic acid biosynthetic process;GO:0006559|L-phenylalanine catabolic process;	GO:0005737|cytoplasm;	GO:0045548|phenylalanine ammonia-lyase activity;	.	.
Zm00001d028968	2.43919	9.9271e-05	0.00044918	up	yes	Zm00001d028968	protein_coding	chr1:53190337-53190834:-	gi|670363374|ref|XP_008655209.1|	502	1e-61	PREDICTED: chaperone protein dnaJ 20, chloroplastic-like [Zea mays]	gi|54652687|gb|BT017906.1|	489	0	Zea mays clone EL01N0516H05.c mRNA sequence	Q83MZ4	70.9	1e-13	Chaperone protein DnaJ	GO:0006260|DNA replication;GO:0006457|protein folding;GO:0009408|response to heat;	GO:0005737|cytoplasm;	GO:0005524|ATP binding;GO:0008270|zinc ion binding;	.	.
Zm00001d011782	2.4349	6.62725e-32	3.83832e-30	up	yes	Zm00001d011782	protein_coding	chr8:161475214-161477513:-	gi|226510050|ref|NP_001150242.1|	1447	0	LOC100283872 [Zea mays]	gi|226510049|ref|NM_001156770.1|	1486	0	Zea mays LOC100283872 (pco061803), mRNA	Q09893	79	3e-15	Uncharacterized protein C24B11.05	GO:0008152|metabolic process;	GO:0005829|cytosol;GO:0005634|nucleus;	GO:0016787|hydrolase activity;	K18551	SDT1; pyrimidine and pyridine-specific 5'-nucleotidase [EC:3.1.3.-]
Zm00001d036293	2.43363	6.8881e-48	9.64104e-46	up	yes	Zm00001d036293	protein_coding	chr6:82193275-82194916:+	gi|37221545|gb|AAQ89900.1|	1235	2e-167	caffeoyl-CoA 3-O-methyltransferase 1 [Zea mays]	gi|195605501|gb|EU952463.1|	1145	0	Zea mays clone 1281422 caffeoyl-CoA O-methyltransferase 1 mRNA, complete cds	Q9XGD6	268	3e-108	Caffeoyl-CoA O-methyltransferase 1	GO:0009809|lignin biosynthetic process;	.	GO:0042409|caffeoyl-CoA O-methyltransferase activity;GO:0046872|metal ion binding;	.	.
Zm00001d033514	2.43053	0.0140285	0.0368083	up	yes	Zm00001d033514	protein_coding	chr1:265248146-265249172:-	gi|226496149|ref|NP_001150618.1|	928	4e-121	flavonol 4-sulfotransferase [Zea mays]	gi|293332534|ref|NM_001176602.1|	538	0	Zea mays hypothetical protein (LOC100383989), mRNA	Q9FX56	189	1e-55	Cytosolic sulfotransferase 8	GO:0009735|response to cytokinin;	GO:0005737|cytoplasm;	GO:0008146|sulfotransferase activity;	.	.
Zm00001d003457	2.42687	1.61281e-08	1.27978e-07	up	yes	Zm00001d003457	protein_coding	chr2:44953548-44954798:-	gi|238013750|gb|ACR37910.1|	891	1e-116	unknown [Zea mays]	gi|391417854|gb|BT087677.2|	923	0	Zea mays full-length cDNA clone ZM_BFb0155E03 mRNA, complete cds	.	.	.	.	.	.	.	.	.
Zm00001d002584	2.42589	1.85972e-16	3.39392e-15	up	yes	Zm00001d002584	protein_coding	chr2:16080982-16082543:-	gi|414585784|tpg|DAA36355.1|	515	1e-62	TPA: hypothetical protein ZEAMMB73_795941, partial [Zea mays]	gi|226533392|ref|NM_001149021.1|	561	0	Zea mays uncharacterized LOC100274721 (LOC100274721), mRNA	.	.	.	.	.	.	.	.	.
Zm00001d046454	2.4256	9.29636e-43	1.01391e-40	up	yes	Zm00001d046454	protein_coding	chr9:90618251-90622738:-	gi|670435923|ref|XP_008658570.1|	2045	0	PREDICTED: myristoyl-acyl carrier protein thioesterase isoform X1 [Zea mays]	gi|226495100|ref|NM_001154415.1|	1916	0	Zea mays myristoyl-acyl carrier protein thioesterase (LOC100281497), mRNA	Q9SJE2	117	5e-122	Palmitoyl-acyl carrier protein thioesterase, chloroplastic	GO:0006633|fatty acid biosynthetic process;	GO:0009507|chloroplast;GO:0009536|plastid;	GO:0000036|ACP phosphopantetheine attachment site binding involved in fatty acid biosynthetic process;GO:0016297|acyl-[acyl-carrier-protein] hydrolase activity;	K10781	FATB; fatty acyl-ACP thioesterase B [EC:3.1.2.14 3.1.2.21]
Zm00001d037681	2.4162	3.77335e-38	3.27813e-36	up	yes	Zm00001d037681	protein_coding	chr6:133851119-133853351:-	gi|413944720|gb|AFW77369.1|	1373	0	hypothetical protein ZEAMMB73_279889 [Zea mays]	gi|226533350|ref|NM_001154824.1|	908	0	Zea mays stem 28 kDa glycoprotein (LOC100281904), mRNA	P27061	193	2e-57	Acid phosphatase 1	.	.	GO:0003993|acid phosphatase activity;	.	.
Zm00001d044594	2.41377	0.00335932	0.0105846	up	yes	Zm00001d044594	protein_coding	chr3:232914562-232917062:-	gi|226499556|ref|NP_001141285.1|	1863	0	hypothetical protein [Zea mays]	gi|195630268|gb|EU964507.1|	1454	0	Zea mays clone 279377 mRNA sequence	Q9LI74	216	3e-59	Protein CHUP1, chloroplastic	GO:0009902|chloroplast relocation;	GO:0009507|chloroplast;GO:0009707|chloroplast outer membrane;	.	.	.
Zm00001d036545	2.41326	7.34579e-05	0.000340389	up	yes	Zm00001d036545	protein_coding	chr6:91576585-91580520:+	gi|413943294|gb|AFW75943.1|	1732	0	hypothetical protein ZEAMMB73_097274 [Zea mays]	gi|242096821|ref|XM_002438856.1|	844	0	Sorghum bicolor hypothetical protein, mRNA	Q8VZV7	218	1e-60	Probable methyltransferase PMT9	GO:0032259|methylation;	GO:0005768|endosome;GO:0005794|Golgi apparatus;GO:0000139|Golgi membrane;GO:0016021|integral component of membrane;GO:0009505|plant-type cell wall;GO:0005802|trans-Golgi network;GO:0005774|vacuolar membrane;	GO:0008757|S-adenosylmethionine-dependent methyltransferase activity;	.	.
Zm00001d028303	2.41201	4.93079e-38	4.23981e-36	up	yes	Zm00001d028303	protein_coding	chr1:29785411-29788053:-	gi|670359835|ref|XP_008674369.1|	2030	0	PREDICTED: branched-chain-amino-acid aminotransferase isoform X1 [Zea mays]	gi|195612829|gb|EU956127.1|	1628	0	Zea mays clone 1557808 branched-chain-amino-acid aminotransferase mRNA, complete cds	Q9M401	471	2e-160	Branched-chain-amino-acid aminotransferase 3, chloroplastic	GO:0006532|aspartate biosynthetic process;GO:0009097|isoleucine biosynthetic process;GO:0009098|leucine biosynthetic process;GO:0009099|valine biosynthetic process;	GO:0009507|chloroplast;GO:0009570|chloroplast stroma;	GO:0052656|L-isoleucine transaminase activity;GO:0052654|L-leucine transaminase activity;GO:0052655|L-valine transaminase activity;GO:0030170|pyridoxal phosphate binding;	K00826	E2.6.1.42, ilvE; branched-chain amino acid aminotransferase [EC:2.6.1.42]
Zm00001d048226	2.41085	1.25468e-07	8.87935e-07	up	yes	Zm00001d048226	protein_coding	chr9:152787192-152787749:-	gi|293335557|ref|NP_001169138.1|	504	2e-61	uncharacterized protein LOC100382983 [Zea mays]	gi|293335556|ref|NM_001175667.1|	558	0	Zea mays hypothetical protein (LOC100382983), mRNA	.	.	.	.	.	.	.	.	.
Zm00001d043263	2.40473	1.09667e-20	2.93932e-19	up	yes	Zm00001d043263	protein_coding	chr3:193696180-193702740:+	gi|670384906|ref|XP_008673296.1|	2639	0	PREDICTED: uncharacterized protein LOC100384658 isoform X1 [Zea mays]	gi|242058922|ref|XM_002458562.1|	1237	0	Sorghum bicolor hypothetical protein, mRNA	F4JKI3	170	3e-43	Diacylglycerol kinase 6	GO:0006952|defense response;GO:0007205|protein kinase C-activating G-protein coupled receptor signaling pathway;	.	GO:0005524|ATP binding;GO:0004143|diacylglycerol kinase activity;	K00901	dgkA, DGK; diacylglycerol kinase (ATP) [EC:2.7.1.107]
Zm00001d040697	2.40427	5.28686e-57	9.86645e-55	up	yes	Zm00001d040697	protein_coding	chr3:58920202-58921386:-	gi|239050557|ref|NP_001132867.2|	2015	0	uncharacterized protein LOC100194360 [Zea mays]	gi|239050556|ref|NM_001139395.2|	1185	0	Zea mays hypothetical protein (LOC100194360), mRNA	A6XMY9	759	0	S-adenosylmethionine synthase 1	GO:0006730|one-carbon metabolic process;GO:0006556|S-adenosylmethionine biosynthetic process;	GO:0005737|cytoplasm;	GO:0005524|ATP binding;GO:0046872|metal ion binding;GO:0004478|methionine adenosyltransferase activity;	.	.
Zm00001d011131	2.40408	2.44796e-21	6.91412e-20	up	yes	Zm00001d011131	protein_coding	chr8:139985928-139987215:+	gi|413950316|gb|AFW82965.1|	984	1e-129	putative protein phosphatase 2C family protein [Zea mays]	gi|54653070|gb|BT018289.1|	770	0	Zea mays clone EL01T0205D02.c mRNA sequence	Q6L5H6	286	1e-91	Probable protein phosphatase 2C 50	.	.	GO:0046872|metal ion binding;GO:0004722|protein serine/threonine phosphatase activity;	K14497	PP2C; protein phosphatase 2C [EC:3.1.3.16]
Zm00001d047840	2.40206	4.19129e-12	5.03554e-11	up	yes	Zm00001d047840	protein_coding	chr9:143017079-143020101:-	gi|293331859|ref|NP_001167910.1|	1811	0	hypothetical protein [Zea mays]	gi|293331858|ref|NM_001174439.1|	1780	0	Zea mays hypothetical protein (LOC100381622), mRNA	.	.	.	.	.	.	.	.	.
Zm00001d005798	2.40032	1.0405e-17	2.12606e-16	up	yes	Zm00001d005798	protein_coding	chr2:189023745-189025630:+	gi|226502086|ref|NP_001149434.1|	1602	0	ethylene response factor [Zea mays]	gi|226502085|ref|NM_001155962.1|	1687	0	Zea mays ethylene response factor (EREB202), mRNA	O22259	93.2	3e-20	Ethylene-responsive transcription factor ERF071	GO:0009873|ethylene-activated signaling pathway;GO:0034059|response to anoxia;GO:0006351|transcription, DNA-templated;	GO:0005634|nucleus;	GO:0003677|DNA binding;GO:0003700|transcription factor activity, sequence-specific DNA binding;	.	.
Zm00001d008548	2.39979	0.000811625	0.00298599	up	yes	Zm00001d008548	protein_coding	chr8:12671727-12672398:-	gi|15529412|gb|AAL01270.1|AF396281_1	431	2e-51	wound-induced protease inhibitor [Zea luxurians]	gi|226502533|ref|NM_001154892.1|	541	0	Zea mays Bowman-Birk type wound-induced proteinase inhibitor WIP1 (LOC100281975), mRNA	P31862	169	3e-52	Bowman-Birk type wound-induced proteinase inhibitor WIP1	.	GO:0005576|extracellular region;	GO:0004867|serine-type endopeptidase inhibitor activity;	.	.
Zm00001d037816	2.3966	3.98792e-09	3.42322e-08	up	yes	Zm00001d037816	protein_coding	chr6:138740453-138748540:-	gi|670413240|ref|XP_008647808.1|	2709	0	PREDICTED: LOC100281575 isoform X1 [Zea mays]	gi|391415480|gb|BT066657.2|	2432	0	Zea mays full-length cDNA clone ZM_BFb0049B01 mRNA, complete cds	Q9FLV9	551	0	S-type anion channel SLAH3	GO:0006873|cellular ion homeostasis;	GO:0016021|integral component of membrane;GO:0005886|plasma membrane;	GO:0008308|voltage-gated anion channel activity;	.	.
Zm00001d051194	2.39596	2.36051e-06	1.40162e-05	up	yes	Zm00001d051194	protein_coding	chr4:148148821-148150740:+	gi|670392378|ref|XP_008676571.1|	3372	0	PREDICTED: uncharacterized protein LOC100193626 isoform X1 [Zea mays]	gi|219885456|gb|BT054496.1|	1920	0	Zea mays full-length cDNA clone ZM_BFc0100H23 mRNA, complete cds	Q7XRA1	896	0	Arginine decarboxylase 2	GO:0006527|arginine catabolic process;GO:0033388|putrescine biosynthetic process from arginine;GO:0008295|spermidine biosynthetic process;	.	GO:0008792|arginine decarboxylase activity;	K01583	E4.1.1.19; arginine decarboxylase [EC:4.1.1.19]
Zm00001d012791	2.39385	1.38065e-09	1.26439e-08	up	yes	Zm00001d012791	protein_coding	chr8:181042885-181044792:-	gi|223942273|gb|ACN25220.1|	1293	4e-175	unknown [Zea mays]	gi|212721153|ref|NM_001139279.1|	1308	0	Zea mays hypothetical protein (LOC100194238), mRNA	Q942D4	63.2	2e-09	BURP domain-containing protein 3	GO:0006351|transcription, DNA-templated;	GO:0005634|nucleus;	GO:0043565|sequence-specific DNA binding;GO:0003700|transcription factor activity, sequence-specific DNA binding;	.	.
Zm00001d011193	2.39075	1.06785e-74	3.49394e-72	up	yes	Zm00001d011193	protein_coding	chr8:142602686-142607439:-	gi|670432064|ref|XP_008656604.1|	1927	0	PREDICTED: uncharacterized membrane protein C776.05-like [Zea mays]	gi|54653522|gb|BT018741.1|	1531	0	Zea mays clone EL01N0521D10.d mRNA sequence	O94673	119	6e-28	Uncharacterized membrane protein C776.05	.	GO:0005783|endoplasmic reticulum;GO:0005789|endoplasmic reticulum membrane;GO:0005794|Golgi apparatus;GO:0000139|Golgi membrane;GO:0016021|integral component of membrane;	GO:0022857|transmembrane transporter activity;	.	.
Zm00001d028815	2.39068	0.00464205	0.0140516	up	yes	Zm00001d028815	protein_coding	chr1:47440048-47441026:+	gi|212275926|ref|NP_001131012.1|	842	3e-111	LOC100192117 [Zea mays]	gi|350536718|ref|NM_001245882.1|	794	0	Zea mays LOC100284195 (pco091453a), mRNA	Q05736	169	4e-50	Pathogenesis-related protein 1	GO:0006952|defense response;GO:0009607|response to biotic stimulus;	GO:0005737|cytoplasm;	.	.	.
Zm00001d043912	2.38937	2.21891e-31	1.24784e-29	up	yes	Zm00001d043912	protein_coding	chr3:213676301-213677814:+	gi|226508662|ref|NP_001148498.1|	751	6e-96	ethylene-responsive protein [Zea mays]	gi|226508661|ref|NM_001155026.1|	905	0	Zea mays ethylene-responsive protein (LOC100282113), mRNA	Q8LGG8	70.5	6e-13	Universal stress protein A-like protein	GO:0006950|response to stress;	GO:0005886|plasma membrane;	GO:0016208|AMP binding;	.	.
Zm00001d029738	2.38763	0.0124689	0.0332813	up	yes	Zm00001d029738	protein_coding	chr1:84664818-84666506:-	gi|670364100|ref|XP_008657930.1|	359	2e-37	PREDICTED: uncharacterized protein LOC103637539 [Zea mays]	gi|195608665|gb|EU954045.1|	574	0	Zea mays clone 1453033 mRNA sequence	.	.	.	.	.	.	.	.	.
Zm00001d046827	2.38662	0.0148509	0.0386367	up	yes	Zm00001d046827	protein_coding	chr9:107405327-107408013:-	gi|670435306|ref|XP_008658226.1|	2332	0	PREDICTED: uncharacterized protein LOC100272432 isoform X1 [Zea mays]	gi|226532667|ref|NM_001146907.1|	1822	0	Zea mays hypothetical protein (LOC100272432), mRNA	.	.	.	.	.	.	.	.	.
Zm00001d011130	2.38385	5.07516e-69	1.43667e-66	up	yes	Zm00001d011130	protein_coding	chr8:139920304-139924414:+	gi|226531758|ref|NP_001146414.1|	1597	0	uncharacterized protein LOC100279994 [Zea mays]	gi|226531757|ref|NM_001152942.1|	1417	0	Zea mays LOC100279994 (IDP2365), mRNA	B8AW64	506	1e-172	Nucleosome assembly protein 1;2	GO:0006334|nucleosome assembly;	GO:0005737|cytoplasm;GO:0005634|nucleus;	.	K11279	NAP1L1, NRP; nucleosome assembly protein 1-like 1
Zm00001d017961	2.38312	3.83143e-30	1.96197e-28	up	yes	Zm00001d017961	protein_coding	chr5:210933744-210939753:+	gi|670404306|ref|XP_008643807.1|	2735	0	PREDICTED: LOC100285189 isoform X1 [Zea mays]	gi|226504599|ref|NM_001158083.1|	2332	0	Zea mays LOC100285189 (cl17982_1a), mRNA	Q6Z746	68.9	2e-10	Microtubule-associated protein 70-2	GO:0007010|cytoskeleton organization;	GO:0005737|cytoplasm;GO:0005874|microtubule;	.	.	.
Zm00001d004843	2.38286	6.52903e-78	2.34989e-75	up	yes	Zm00001d004843	protein_coding	chr2:143855973-143857138:+	gi|226493193|ref|NP_001147703.1|	176	8e-13	abscisic stress ripening protein 2 [Zea mays]	gi|77817040|gb|DQ244364.1|	802	0	Zea mays clone 5557 mRNA sequence	.	.	.	.	.	.	.	.	.
Zm00001d028017	2.38141	0.0181543	0.0459973	up	yes	Zm00001d028017	protein_coding	chr1:20410911-20411813:-	gi|219363579|ref|NP_001136823.1|	1139	5e-154	putative AP2/EREBP transcription factor superfamily protein [Zea mays]	gi|219363578|ref|NM_001143351.1|	903	0	Zea mays putative AP2/EREBP transcription factor superfamily protein (EREB101), mRNA	O65665	152	3e-42	Ethylene-responsive transcription factor ERF060	GO:0009873|ethylene-activated signaling pathway;GO:0006351|transcription, DNA-templated;	GO:0005634|nucleus;	GO:0003677|DNA binding;GO:0003700|transcription factor activity, sequence-specific DNA binding;	.	.
Zm00001d022264	2.38067	1.17754e-08	9.49339e-08	up	yes	Zm00001d022264	protein_coding	chr7:173953537-173954457:+	gi|226500658|ref|NP_001152633.1|	213	5e-19	hydrophobic protein LTI6A [Zea mays]	gi|21206926|gb|AY103848.1|	796	0	Zea mays PCO061754 mRNA sequence	Q8H5T6	79	1e-17	Hydrophobic protein LTI6A	GO:0009737|response to abscisic acid;GO:0009409|response to cold;GO:0009651|response to salt stress;GO:0009414|response to water deprivation;	GO:0016021|integral component of membrane;GO:0005886|plasma membrane;	.	.	.
Zm00001d014493	2.37951	0.0126667	0.0337448	up	yes	Zm00001d014493	protein_coding	chr5:50194013-50194324:-	gi|226530922|ref|NP_001143661.1|	189	1e-16	uncharacterized protein LOC100276384 [Zea mays]	gi|77816976|gb|DQ244300.1|	312	4e-162	Zea mays clone 4562 mRNA sequence	.	.	.	.	.	.	.	.	.
Zm00001d011525	2.37452	3.41674e-55	6.10506e-53	up	yes	Zm00001d011525	protein_coding	chr8:153516587-153522891:+	gi|673921469|ref|NP_001288504.1|	2964	0	uncharacterized protein LOC103636141 [Zea mays]	gi|226491461|ref|NM_001152870.1|	1710	0	Zea mays LOC100279919 (pco123322), mRNA	Q5SN53	39.3	5e-51	Mitogen-activated protein kinase 8	.	GO:0005622|intracellular;	GO:0005524|ATP binding;GO:0004707|MAP kinase activity;	.	.
Zm00001d003048	2.37391	2.57157e-11	2.84784e-10	up	yes	Zm00001d003048	protein_coding	chr2:30338613-30343062:-	gi|670375829|ref|XP_008669179.1|	4865	0	PREDICTED: disease resistance protein RPS2-like isoform X1 [Zea mays]	gi|21209880|gb|AY106802.1|	2274	0	Zea mays PCO145579 mRNA sequence	Q42484	345	6e-100	Disease resistance protein RPS2	GO:0006952|defense response;GO:0042742|defense response to bacterium;GO:0016045|detection of bacterium;GO:0009626|plant-type hypersensitive response;	GO:0005737|cytoplasm;GO:0005886|plasma membrane;	GO:0043531|ADP binding;GO:0005524|ATP binding;	K13459	RPS2; disease resistance protein RPS2
Zm00001d022130	2.37214	0.00138694	0.00483568	up	yes	Zm00001d022130	protein_coding	chr7:170933212-170933679:-	gi|226495455|ref|NP_001143771.1|	439	2e-52	uncharacterized protein LOC100276535 [Zea mays]	gi|226495454|ref|NM_001150299.1|	468	0	Zea mays LOC100276535 (umc1295a), mRNA	.	.	.	.	.	.	.	.	.
Zm00001d027755	2.37201	7.70183e-19	1.74811e-17	up	yes	Zm00001d027755	protein_coding	chr1:12675736-12681850:+	gi|259490603|ref|NP_001158958.1|	802	2e-102	neurogenic locus notch protein precursor-like precursor [Zea mays]	gi|259490602|ref|NM_001165486.1|	1100	0	Zea mays neurogenic locus notch protein precursor-like (LOC100303902), mRNA	.	.	.	.	.	.	.	.	.
Zm00001d044076	2.37013	0.000499745	0.00193913	up	yes	Zm00001d044076	protein_coding	chr3:218419001-218419411:-	gi|670389850|ref|XP_008675292.1|	251	5e-25	PREDICTED: extensin-like [Zea mays]	gi|226504195|ref|NM_001150849.1|	364	0	Zea mays uncharacterized LOC100277215 (LOC100277215), mRNA	.	.	.	.	.	.	.	.	.
Zm00001d032186	2.36872	2.07558e-57	3.99178e-55	up	yes	Zm00001d032186	protein_coding	chr1:216168360-216169854:+	gi|212275710|ref|NP_001131005.1|	1105	3e-148	uncharacterized protein LOC100192110 precursor [Zea mays]	gi|212275709|ref|NM_001137533.1|	1133	0	Zea mays LOC100192110 (pco076023), mRNA	P42815	287	1e-93	Ribonuclease 3	.	.	GO:0033897|ribonuclease T2 activity;GO:0003723|RNA binding;	K01166	E3.1.27.1; ribonuclease T2 [EC:3.1.27.1]
Zm00001d031127	2.36501	0.0019142	0.00645946	up	yes	Zm00001d031127	protein_coding	chr1:178717020-178719023:-	gi|670365441|ref|XP_008662307.1|	1167	3e-155	PREDICTED: 2-aminoethanethiol dioxygenase-like [Zea mays]	gi|226507921|ref|NM_001155676.1|	1261	0	Zea mays LOC100282770 (pco131730(580)), mRNA	Q6PDY2	68.2	1e-11	2-aminoethanethiol dioxygenase	GO:0055114|oxidation-reduction process;	GO:0005739|mitochondrion;	GO:0047800|cysteamine dioxygenase activity;GO:0046872|metal ion binding;	K10712	ADO; cysteamine dioxygenase [EC:1.13.11.19]
Zm00001d013759	2.36041	1.50264e-05	7.81049e-05	up	yes	Zm00001d013759	protein_coding	chr5:19607076-19608662:-	gi|670406177|ref|XP_008644666.1|	2362	0	PREDICTED: ent-cassadiene C2-hydroxylase-like [Zea mays]	gi|242038918|ref|XM_002466809.1|	1165	0	Sorghum bicolor hypothetical protein, mRNA	Q6YV88	414	4e-137	Ent-cassadiene C2-hydroxylase	GO:0016102|diterpenoid biosynthetic process;GO:0055114|oxidation-reduction process;GO:0044550|secondary metabolite biosynthetic process;	GO:0016021|integral component of membrane;GO:0016020|membrane;	GO:0020037|heme binding;GO:0005506|iron ion binding;GO:0016709|oxidoreductase activity, acting on paired donors, with incorporation or reduction of molecular oxygen, NAD(P)H as one donor, and incorporation of one atom of oxygen;	.	.
Zm00001d032284	2.36019	7.80204e-07	4.9625e-06	up	yes	Zm00001d032284	protein_coding	chr1:220400255-220402862:-	gi|226497628|ref|NP_001147913.1|	3065	0	protein HOTHEAD precursor [Zea mays]	gi|226497627|ref|NM_001154441.1|	1942	0	Zea mays protein HOTHEAD (LOC100281523), mRNA	Q9S746	693	0	Protein HOTHEAD	GO:0007267|cell-cell signaling;GO:0009553|embryo sac development;GO:0010430|fatty acid omega-oxidation;	GO:0005576|extracellular region;	GO:0050660|flavin adenine dinucleotide binding;GO:0046593|mandelonitrile lyase activity;GO:0016614|oxidoreductase activity, acting on CH-OH group of donors;	K15403	ACE, HTH; fatty acid omega-hydroxy dehydrogenase [EC:1.1.-.-]
Zm00001d037170	2.356	3.34853e-12	4.06961e-11	up	yes	Zm00001d037170	protein_coding	chr6:114741698-114745764:+	gi|226504888|ref|NP_001149951.1|	1281	3e-171	bZIP transcription factor family protein [Zea mays]	gi|226504887|ref|NM_001156479.1|	1521	0	Zea mays bZIP transcription factor family protein (LOC100283578), mRNA	Q9M7Q4	108	2e-24	ABSCISIC ACID-INSENSITIVE 5-like protein 5	GO:0009738|abscisic acid-activated signaling pathway;GO:0006351|transcription, DNA-templated;	GO:0005634|nucleus;	GO:0043565|sequence-specific DNA binding;GO:0003700|transcription factor activity, sequence-specific DNA binding;	K14432	ABF; ABA responsive element binding factor
Zm00001d028118	2.35463	0.00132034	0.00462908	up	yes	Zm00001d028118	protein_coding	chr1:23362248-23363688:-	gi|195608924|gb|ACG26292.1|	855	2e-111	hypothetical protein [Zea mays]	gi|226494270|ref|NM_001151403.1|	997	0	Zea mays uncharacterized LOC100277970 (LOC100277970), mRNA	.	.	.	.	.	.	.	.	.
Zm00001d038267	2.35114	3.85375e-24	1.34587e-22	up	yes	Zm00001d038267	protein_coding	chr6:152765549-152768497:+	gi|226509557|ref|NP_001143434.1|	733	1e-93	uncharacterized protein LOC100276084 [Zea mays]	gi|77817778|gb|DQ245097.1|	897	0	Zea mays clone 12969 mRNA sequence	.	.	.	.	.	.	.	.	.
Zm00001d021336	2.35077	5.8915e-31	3.21278e-29	up	yes	Zm00001d021336	protein_coding	chr7:149167346-149179144:+	gi|670421485|ref|XP_008651641.1|	2356	0	PREDICTED: uncharacterized protein LOC100382036 isoform X1 [Zea mays]	gi|223948574|gb|BT063674.1|	1293	0	Zea mays full-length cDNA clone ZM_BFc0093E06 mRNA, complete cds	Q2MHE4	177	1e-47	Serine/threonine-protein kinase HT1	.	.	GO:0005524|ATP binding;GO:0004674|protein serine/threonine kinase activity;	.	.
Zm00001d014965	2.34932	1.27616e-14	1.96166e-13	up	yes	Zm00001d014965	protein_coding	chr5:70370353-70372492:+	gi|413935205|gb|AFW69756.1|	2446	0	glycosyltransferase [Zea mays]	gi|226503288|ref|NM_001154329.1|	1842	0	Zea mays glycosyltransferase (LOC100281411), mRNA	.	.	.	.	.	.	.	.	.
Zm00001d024530	2.34642	2.56634e-08	1.98759e-07	up	yes	Zm00001d024530	protein_coding	chr10:76539255-76545947:+	gi|212276094|ref|NP_001130336.1|	1469	0	uncharacterized protein LOC100191431 [Zea mays]	gi|212276093|ref|NM_001136864.1|	2009	0	Zea mays LOC100191431 (pco078122a), mRNA	Q5ZJ01	62	2e-09	Protein ABHD17B	.	GO:0005576|extracellular region;GO:0016020|membrane;	GO:0016787|hydrolase activity;	.	.
Zm00001d015405	2.3435	1.31627e-07	9.29171e-07	up	yes	Zm00001d015405	protein_coding	chr5:88491212-88497833:+	gi|413935770|gb|AFW70321.1|	563	3e-67	hypothetical protein ZEAMMB73_655871 [Zea mays]	gi|226508567|ref|NM_001153701.1|	400	0	Zea mays succinate semialdehyde dehydrogenase (LOC100280779), mRNA	B9F3B6	211	7e-64	Succinate-semialdehyde dehydrogenase, mitochondrial	GO:0009450|gamma-aminobutyric acid catabolic process;	GO:0005759|mitochondrial matrix;	GO:0004029|aldehyde dehydrogenase (NAD) activity;GO:0004777|succinate-semialdehyde dehydrogenase (NAD+) activity;GO:0009013|succinate-semialdehyde dehydrogenase [NAD(P)+] activity;	K17761	SSADH; succinate-semialdehyde dehydrogenase, mitochondrial [EC:1.2.1.24]
Zm00001d029647	2.34022	1.67573e-07	1.16851e-06	up	yes	Zm00001d029647	protein_coding	chr1:80970556-80976208:-	gi|242035321|ref|XP_002465055.1|	3708	0	hypothetical protein SORBIDRAFT_01g031340 [Sorghum bicolor]	gi|226528101|ref|NM_001152719.1|	1993	0	Zea mays hypothetical protein (LOC100279761), mRNA	.	.	.	.	.	.	.	.	.
Zm00001d028369	2.3344	9.89946e-22	2.87335e-20	up	yes	Zm00001d028369	protein_coding	chr1:32354777-32360308:+	gi|226530462|ref|NP_001145739.1|	2791	0	uncharacterized protein LOC100279246 [Zea mays]	gi|226530461|ref|NM_001152267.1|	2465	0	Zea mays LOC100279246 (pco147635a), mRNA	.	.	.	.	.	.	.	.	.
Zm00001d041679	2.33351	4.0308e-47	5.31686e-45	up	yes	Zm00001d041679	protein_coding	chr3:133009146-133013325:-	gi|806638790|ref|NP_001105251.2|	2089	0	dTDP-glucose 4,6-dehydratase [Zea mays]	gi|223950078|gb|BT064426.1|	1523	0	Zea mays full-length cDNA clone ZM_BFc0168C23 mRNA, complete cds	Q8S9Z2	688	0	UDP-D-apiose/UDP-D-xylose synthase	GO:0071555|cell wall organization;	GO:0005737|cytoplasm;	GO:0003824|catalytic activity;GO:0050662|coenzyme binding;	.	.
Zm00001d009631	2.33104	1.10548e-19	2.69618e-18	up	yes	Zm00001d009631	protein_coding	chr8:73926124-73932511:-	gi|413948548|gb|AFW81197.1|	3129	0	hypothetical protein ZEAMMB73_715811 [Zea mays]	gi|293336654|ref|NM_001175585.1|	2079	0	Zea mays LOC100382896 (umc1385), mRNA	P17812	605	0	CTP synthase 1	GO:0044210|'de novo' CTP biosynthetic process;GO:0006241|CTP biosynthetic process;GO:0006541|glutamine metabolic process;GO:0008654|phospholipid biosynthetic process;GO:0019856|pyrimidine nucleobase biosynthetic process;	.	GO:0005524|ATP binding;GO:0003883|CTP synthase activity;	K01937	pyrG, CTPS; CTP synthase [EC:6.3.4.2]
Zm00001d043741	2.33078	0.00681811	0.0196406	up	yes	Zm00001d043741	protein_coding	chr3:208812098-208813525:-	gi|670389476|ref|XP_008675137.1|	2210	0	PREDICTED: mitogen-activated protein kinase kinase kinase A-like [Zea mays]	gi|224032028|gb|BT068193.1|	1283	0	Zea mays full-length cDNA clone ZM_BFb0092C16 mRNA, complete cds	Q54R82	162	3e-41	Mitogen-activated protein kinase kinase kinase A	GO:0030036|actin cytoskeleton organization;GO:0009653|anatomical structure morphogenesis;GO:0030587|sorocarp development;GO:0030435|sporulation resulting in formation of a cellular spore;	GO:0005938|cell cortex;GO:0016021|integral component of membrane;	GO:0005524|ATP binding;GO:0004709|MAP kinase kinase kinase activity;GO:0046872|metal ion binding;GO:0004702|receptor signaling protein serine/threonine kinase activity;	.	.
Zm00001d011451	2.32982	0.000901758	0.0032845	up	yes	Zm00001d011451	protein_coding	chr8:150860389-150861180:+	gi|670432281|ref|XP_008656703.1|	799	1e-103	PREDICTED: uncharacterized protein LOC103636118 [Zea mays]	gi|226499187|ref|NM_001149359.1|	515	0	Zea mays uncharacterized LOC100275220 (LOC100275220), mRNA	.	.	.	.	.	.	.	.	.
Zm00001d005976	2.3298	4.86983e-29	2.29757e-27	up	yes	Zm00001d005976	protein_coding	chr2:194515524-194519448:+	gi|226528563|ref|NP_001141985.1|	2816	0	uncharacterized LOC100274135 [Zea mays]	gi|226528562|ref|NM_001148513.1|	2373	0	Zea mays putative protein kinase superfamily protein (LOC100274135), mRNA	A2YBX5	255	5e-73	Protein kinase G11A	.	.	GO:0005524|ATP binding;GO:0004674|protein serine/threonine kinase activity;	K08286	E2.7.11.-; protein-serine/threonine kinase [EC:2.7.11.-]
Zm00001d036382	2.32971	2.71057e-06	1.59407e-05	up	yes	Zm00001d036382	protein_coding	chr6:86301797-86303702:-	gi|226532291|ref|NP_001143782.1|	1400	0	uncharacterized protein LOC100276548 [Zea mays]	gi|226532290|ref|NM_001150310.1|	1255	0	Zea mays uncharacterized LOC100276548 (LOC100276548), mRNA	Q9LSL1	142	1e-42	Transcription factor bHLH93	GO:0007275|multicellular organismal development;GO:0006351|transcription, DNA-templated;	GO:0005634|nucleus;	GO:0003677|DNA binding;GO:0003700|transcription factor activity, sequence-specific DNA binding;	.	.
Zm00001d020345	2.32912	3.41144e-50	5.20897e-48	up	yes	Zm00001d020345	protein_coding	chr7:108133164-108138123:+	gi|226507432|ref|NP_001140868.1|	2683	0	uncharacterized protein LOC100272944 [Zea mays]	gi|239052090|ref|NM_001147396.2|	2049	0	Zea mays LOC100272944 (TIDP3720), mRNA	O04472	139	1e-153	Putative nucleobase-ascorbate transporter 10	GO:0055085|transmembrane transport;	GO:0005618|cell wall;GO:0005783|endoplasmic reticulum;GO:0016021|integral component of membrane;GO:0009506|plasmodesma;GO:0005773|vacuole;	GO:0005215|transporter activity;	.	.
Zm00001d017682	2.32904	2.76989e-06	1.62668e-05	up	yes	Zm00001d017682	protein_coding	chr5:204120837-204122561:-	gi|308044347|ref|NP_001183696.1|	889	1e-114	uncharacterized protein LOC100502289 [Zea mays]	gi|308044346|ref|NM_001196767.1|	1283	0	Zea mays PLATZ transcription factor (PLTZ1), mRNA	.	.	.	.	.	.	.	.	.
Zm00001d038780	2.32836	9.84097e-05	0.000445443	up	yes	Zm00001d038780	protein_coding	chr6:164298313-164299530:-	gi|293334877|ref|NP_001170079.1|	615	7e-76	hypothetical protein [Zea mays]	gi|293334876|ref|NM_001176608.1|	1060	0	Zea mays hypothetical protein (LOC100383996), mRNA	.	.	.	.	.	.	.	.	.
Zm00001d004371	2.32657	1.46699e-06	8.95769e-06	up	yes	Zm00001d004371	protein_coding	chr2:106774658-106775819:-	gi|670377147|ref|XP_008669676.1|	1861	0	PREDICTED: ervatamin-B-like [Zea mays]	gi|514800510|ref|XM_004975123.1|	565	0	PREDICTED: Setaria italica senescence-specific cysteine protease SAG39-like (LOC101778458), mRNA	A2XQE8	590	0	Senescence-specific cysteine protease SAG39	GO:0007568|aging;GO:0010623|developmental programmed cell death;	GO:0010282|senescence-associated vacuole;	GO:0008234|cysteine-type peptidase activity;	.	.
Zm00001d017825	2.32373	0.00142486	0.00495282	up	yes	Zm00001d017825	protein_coding	chr5:207839207-207840181:-	gi|670409967|ref|XP_008646163.1|	715	4e-89	PREDICTED: putative DNA-binding protein ESCAROLA [Zea mays]	gi|242062729|ref|XM_002452609.1|	765	0	Sorghum bicolor hypothetical protein, mRNA	Q9S7C9	97.1	1e-21	AT-hook motif nuclear-localized protein 27	GO:0006915|apoptotic process;GO:0006325|chromatin organization;GO:0009908|flower development;GO:0045087|innate immune response;GO:0010150|leaf senescence;GO:0045824|negative regulation of innate immune response;GO:0009640|photomorphogenesis;GO:0006351|transcription, DNA-templated;GO:0010228|vegetative to reproductive phase transition of meristem;	GO:0005634|nucleus;	GO:0003680|AT DNA binding;GO:0003690|double-stranded DNA binding;GO:0042393|histone binding;GO:0043621|protein self-association;GO:0003700|transcription factor activity, sequence-specific DNA binding;	.	.
Zm00001d043221	2.32281	0.000145851	0.00063545	up	yes	Zm00001d043221	protein_coding	chr3:192355516-192360006:+	gi|226504498|ref|NP_001144463.1|	439	6e-52	uncharacterized protein LOC100277429 [Zea mays]	gi|195659510|gb|EU977105.1|	424	0	Zea mays clone 999101 hypothetical protein mRNA, complete cds	.	.	.	.	.	.	.	.	.
Zm00001d002960	2.31296	0.0142332	0.0372639	up	yes	Zm00001d002960	protein_coding	chr2:28153170-28153838:+	gi|670375722|ref|XP_008669134.1|	479	8e-58	PREDICTED: alpha-amylase/subtilisin inhibitor-like [Zea mays]	gi|54651189|gb|BT016408.1|	346	0	Zea mays clone Contig241 mRNA sequence	P29421	96.3	2e-23	Alpha-amylase/subtilisin inhibitor	.	.	GO:0015066|alpha-amylase inhibitor activity;GO:0004867|serine-type endopeptidase inhibitor activity;	.	.
Zm00001d012476	2.30903	4.30361e-08	3.23561e-07	up	yes	Zm00001d012476	protein_coding	chr8:175266420-175268144:+	gi|413952065|gb|AFW84714.1|	1827	0	hypothetical protein ZEAMMB73_352977 [Zea mays]	gi|195638147|gb|EU966424.1|	1015	0	Zea mays clone 294405 hypothetical protein mRNA, complete cds	Q9C648	329	5e-108	GDSL esterase/lipase At1g58430	GO:0016042|lipid catabolic process;	GO:0005576|extracellular region;	GO:0016788|hydrolase activity, acting on ester bonds;	.	.
Zm00001d015614	2.29663	0.00424862	0.0130045	up	yes	Zm00001d015614	protein_coding	chr5:101152012-101152926:+	gi|226491167|ref|NP_001147631.1|	1244	8e-170	LOC100281240 [Zea mays]	gi|226491166|ref|NM_001154159.1|	915	0	Zea mays LOC100281240 (pco081562), mRNA	Q9FDW1	195	4e-58	Transcription factor MYB44	GO:0009738|abscisic acid-activated signaling pathway;GO:0042742|defense response to bacterium;GO:0050832|defense response to fungus;GO:2000022|regulation of jasmonic acid mediated signaling pathway;GO:2000031|regulation of salicylic acid mediated signaling pathway;GO:0009737|response to abscisic acid;GO:0009733|response to auxin;GO:0046686|response to cadmium ion;GO:0010200|response to chitin;GO:…	GO:0005634|nucleus;	GO:0003677|DNA binding;GO:0003700|transcription factor activity, sequence-specific DNA binding;	K09422	MYBP; myb proto-oncogene protein, plant
Zm00001d014097	2.29543	3.26466e-28	1.47388e-26	up	yes	Zm00001d014097	protein_coding	chr5:32299586-32306371:+	gi|226502426|ref|NP_001150036.1|	1120	1e-150	ras-related protein Rab-18 [Zea mays]	gi|226502425|ref|NM_001156564.1|	1136	0	Zea mays ras-related protein Rab-18 (LOC100283663), mRNA	O49841	296	4e-98	Ras-related protein RABC2a	GO:0015031|protein transport;GO:0007264|small GTPase mediated signal transduction;	GO:0005777|peroxisome;GO:0005886|plasma membrane;	GO:0005525|GTP binding;GO:0030742|GTP-dependent protein binding;GO:0080115|myosin XI tail binding;	K07910	RAB18; Ras-related protein Rab-18
Zm00001d020461	2.29418	1.07864e-16	2.00556e-15	up	yes	Zm00001d020461	protein_coding	chr7:116267722-116270986:+	gi|670420980|ref|XP_008651354.1|	3333	0	PREDICTED: uncharacterized protein LOC100279910 isoform X1 [Zea mays]	gi|226495938|ref|NM_001158998.1|	2433	0	Zea mays ankyrin protein kinase-like (LOC100286110), mRNA	B9DFI7	971	0	Probable methyltransferase PMT2	GO:0032259|methylation;	GO:0005768|endosome;GO:0005794|Golgi apparatus;GO:0000139|Golgi membrane;GO:0016021|integral component of membrane;GO:0016020|membrane;GO:0005802|trans-Golgi network;GO:0005774|vacuolar membrane;	GO:0008757|S-adenosylmethionine-dependent methyltransferase activity;	.	.
Zm00001d008693	2.29364	0.00509508	0.015229	up	yes	Zm00001d008693	protein_coding	chr8:17302671-17304251:-	gi|413947486|gb|AFW80135.1|	1389	0	hydrolase [Zea mays]	gi|226532943|ref|NM_001158824.1|	1067	0	Zea mays hydrolase (LOC100285935), mRNA	.	.	.	.	.	.	.	.	.
Zm00001d052213	2.29314	1.90548e-32	1.1376e-30	up	yes	Zm00001d052213	protein_coding	chr4:183434198-183439948:+	gi|670398514|ref|XP_008679296.1|	3112	0	PREDICTED: probable pectin methyltransferase QUA2 [Zea mays]	gi|242062487|ref|XM_002452488.1|	2045	0	Sorghum bicolor hypothetical protein, mRNA	Q9C9Q8	131	3e-33	Probable pectin methyltransferase QUA2	GO:0007155|cell adhesion;GO:0010289|homogalacturonan biosynthetic process;GO:0009735|response to cytokinin;GO:0048364|root development;GO:0048367|shoot system development;	GO:0005768|endosome;GO:0005794|Golgi apparatus;GO:0000139|Golgi membrane;GO:0016021|integral component of membrane;GO:0005802|trans-Golgi network;GO:0005774|vacuolar membrane;	GO:0008168|methyltransferase activity;GO:0008757|S-adenosylmethionine-dependent methyltransferase activity;	.	.
Zm00001d007301	2.29244	1.58956e-18	3.50985e-17	up	yes	Zm00001d007301	protein_coding	chr2:227279908-227283960:+	gi|363806912|ref|NP_001241827.1|	2362	0	uncharacterized protein LOC100857026 precursor [Zea mays]	gi|363806911|ref|NM_001254898.1|	1865	0	Zea mays uncharacterized LOC100857026 (LOC100857026), mRNA	P52588	78.2	6e-14	Protein disulfide-isomerase	GO:0045454|cell redox homeostasis;	GO:0005788|endoplasmic reticulum lumen;	GO:0003756|protein disulfide isomerase activity;	.	.
Zm00001d043205	2.29182	4.84554e-13	6.48664e-12	up	yes	Zm00001d043205	protein_coding	chr3:191580135-191580848:-	gi|414880135|tpg|DAA57266.1|	651	4e-82	TPA: putative AP2/EREBP transcription factor superfamily protein [Zea mays]	gi|77817033|gb|DQ244357.1|	714	0	Zea mays clone 5439 mRNA sequence	Q9LW49	94	1e-21	Ethylene-responsive transcription factor 4	GO:0006952|defense response;GO:0009873|ethylene-activated signaling pathway;GO:0006351|transcription, DNA-templated;	GO:0005634|nucleus;	GO:0003677|DNA binding;GO:0003700|transcription factor activity, sequence-specific DNA binding;	.	.
Zm00001d049239	2.28939	7.94667e-43	8.70471e-41	up	yes	Zm00001d049239	protein_coding	chr4:22371774-22374938:+	gi|224031309|gb|ACN34730.1|	2378	0	unknown [Zea mays]	gi|21206661|gb|AY103583.1|	1809	0	Zea mays PCO113569 mRNA sequence	P32112	867	0	Adenosylhomocysteinase	GO:0006730|one-carbon metabolic process;	.	GO:0004013|adenosylhomocysteinase activity;	.	.
Zm00001d048136	2.28497	1.00547e-19	2.4738e-18	up	yes	Zm00001d048136	protein_coding	chr9:150658720-150659575:+	gi|670440258|ref|XP_008660425.1|	313	2e-33	PREDICTED: uncharacterized protein LOC100278486 [Zea mays]	gi|195653130|gb|EU973915.1|	705	0	Zea mays clone 424219 hypothetical protein mRNA, complete cds	.	.	.	.	.	.	.	.	.
Zm00001d044301	2.2849	4.33222e-44	4.96118e-42	up	yes	Zm00001d044301	protein_coding	chr3:224583950-224589560:+	gi|414881572|tpg|DAA58703.1|	1923	0	TPA: putative protein phosphatase 2C family protein [Zea mays]	gi|226502067|ref|NM_001154386.1|	2156	0	Zea mays LOC100281468 (magi100654), mRNA	Q0JLP9	599	0	Probable protein phosphatase 2C 6	.	.	GO:0046872|metal ion binding;GO:0004722|protein serine/threonine phosphatase activity;	K14497	PP2C; protein phosphatase 2C [EC:3.1.3.16]
Zm00001d046632	2.28466	0.0187207	0.0471933	up	yes	Zm00001d046632	protein_coding	chr9:99815018-99815932:+	gi|259490729|ref|NP_001159044.1|	1052	1e-140	MYB transcription factor TaMYB1 [Zea mays]	gi|259490728|ref|NM_001165572.1|	915	0	Zea mays MYB transcription factor TaMYB1 (MYB112), mRNA	Q9FDW1	184	5e-54	Transcription factor MYB44	GO:0009738|abscisic acid-activated signaling pathway;GO:0042742|defense response to bacterium;GO:0050832|defense response to fungus;GO:2000022|regulation of jasmonic acid mediated signaling pathway;GO:2000031|regulation of salicylic acid mediated signaling pathway;GO:0009737|response to abscisic acid;GO:0009733|response to auxin;GO:0046686|response to cadmium ion;GO:0010200|response to chitin;GO:…	GO:0005634|nucleus;	GO:0003677|DNA binding;GO:0003700|transcription factor activity, sequence-specific DNA binding;	K09422	MYBP; myb proto-oncogene protein, plant
Zm00001d009674	2.28294	1.02664e-09	9.54081e-09	up	yes	Zm00001d009674	protein_coding	chr8:75385981-75386700:+	gi|670430727|ref|XP_008656066.1|	762	2e-98	PREDICTED: zinc-finger homeodomain protein 6-like [Zea mays]	gi|195644945|gb|EU969823.1|	714	0	Zea mays clone 336101 mRNA sequence	B8AX53	181	2e-54	Zinc-finger homeodomain protein 6	GO:0006355|regulation of transcription, DNA-templated;GO:0006351|transcription, DNA-templated;	GO:0005634|nucleus;	GO:0003677|DNA binding;GO:0046872|metal ion binding;	.	.
Zm00001d039933	2.2824	0.00013898	0.000607894	up	yes	Zm00001d039933	protein_coding	chr3:19846081-19846545:-	gi|226504442|ref|NP_001146967.1|	529	3e-66	16.9 kDa class I heat shock protein 1 [Zea mays]	gi|391415135|gb|BT064325.2|	465	0	Zea mays full-length cDNA clone ZM_BFc0159I02 mRNA, complete cds	P27777	181	9e-57	16.9 kDa class I heat shock protein 1	GO:0051259|protein oligomerization;GO:0009408|response to heat;	GO:0005737|cytoplasm;	.	K13993	HSP20; HSP20 family protein
Zm00001d019994	2.28225	2.53138e-33	1.62693e-31	up	yes	Zm00001d019994	protein_coding	chr7:83695073-83698127:+	gi|670420564|ref|XP_008651121.1|	1588	0	PREDICTED: uncharacterized protein LOC100274054 isoform X1 [Zea mays]	gi|195616705|gb|EU958065.1|	1488	0	Zea mays clone 1671049 fasciclin-like arabinogalactan protein 8 precursor, mRNA, complete cds	Q9SU13	273	1e-84	Fasciclin-like arabinogalactan protein 2	.	GO:0031225|anchored component of membrane;GO:0046658|anchored component of plasma membrane;GO:0016020|membrane;GO:0005886|plasma membrane;GO:0005774|vacuolar membrane;	.	.	.
Zm00001d002506	2.27573	0.00767368	0.0217739	up	yes	Zm00001d002506	protein_coding	chr2:14195924-14196777:+	gi|242075328|ref|XP_002447600.1|	487	3e-58	hypothetical protein SORBIDRAFT_06g005801 [Sorghum bicolor]	.	.	.	.	.	.	.	.	.	.	.	.	.
Zm00001d048775	2.27411	3.49456e-07	2.3273e-06	up	yes	Zm00001d048775	protein_coding	chr4:5328661-5330696:+	gi|413920346|gb|AFW60278.1|	1698	0	hypothetical protein ZEAMMB73_080369 [Zea mays]	gi|195642081|gb|EU968391.1|	1657	0	Zea mays clone 320219 mRNA sequence	Q8VZ80	337	4e-106	Polyol transporter 5	GO:0046323|glucose import;GO:0010311|lateral root formation;	GO:0005887|integral component of plasma membrane;GO:0005886|plasma membrane;	GO:0015591|D-ribose transmembrane transporter activity;GO:0015148|D-xylose transmembrane transporter activity;GO:0005354|galactose transmembrane transporter activity;GO:0005355|glucose transmembrane transporter activity;GO:0015168|glycerol transmembrane transporter activity;GO:0015575|mannitol transmembrane transporter activity;GO:0015145|monosaccharide transmembrane transporter activity;GO:00053…	.	.
Zm00001d052238	2.27289	0.000433064	0.00170425	up	yes	Zm00001d052238	protein_coding	chr4:184344859-184345623:-	gi|413924532|gb|AFW64464.1|	879	5e-116	hypothetical protein ZEAMMB73_667482 [Zea mays]	gi|242065957|ref|XM_002454223.1|	279	2e-143	Sorghum bicolor hypothetical protein, mRNA	.	.	.	.	.	.	.	.	.
Zm00001d017830	2.27238	3.46186e-39	3.17157e-37	up	yes	Zm00001d017830	protein_coding	chr5:208016509-208023474:-	gi|413938545|gb|AFW73096.1|	3257	0	pyrophosphate--fructose 6-phosphate 1-phosphotransferase alpha subunit isoform 1 [Zea mays]	gi|212723497|ref|NM_001138475.1|	2221	0	Zea mays LOC100193340 (pco110217), mRNA	Q41140	112	5e-26	Pyrophosphate--fructose 6-phosphate 1-phosphotransferase subunit alpha	.	GO:0005737|cytoplasm;	GO:0003872|6-phosphofructokinase activity;GO:0005524|ATP binding;GO:0047334|diphosphate-fructose-6-phosphate 1-phosphotransferase activity;GO:0046872|metal ion binding;	.	.
Zm00001d045055	2.27139	0.00576672	0.0169807	up	yes	Zm00001d045055	protein_coding	chr9:11218973-11220493:-	gi|18092336|gb|AAL59228.1|AF448416_6	1760	0	UDP glucose flavonoid 3-O-glucosyltransferase [Zea mays]	gi|519419884|gb|KF279652.1|	1521	0	Zea mays UDP-glucose flavonoid-3-O-glucosyltransferase (bronze) gene, bronze-bz-Highknob allele, complete cds	P16165	678	0	Anthocyanidin 3-O-glucosyltransferase	GO:0009718|anthocyanin-containing compound biosynthetic process;	.	GO:0047213|anthocyanidin 3-O-glucosyltransferase activity;	.	.
Zm00001d040526	2.26773	0.000302822	0.00123172	up	yes	Zm00001d040526	protein_coding	chr3:48128556-48131414:-	gi|414877112|tpg|DAA54243.1|	860	2e-109	TPA: hypothetical protein ZEAMMB73_272026 [Zea mays]	gi|226529918|ref|NM_001148583.1|	1390	0	Zea mays uncharacterized LOC100274211 (LOC100274211), mRNA	.	.	.	.	.	.	.	.	.
Zm00001d048417	2.26773	1.59871e-14	2.44702e-13	up	yes	Zm00001d048417	protein_coding	chr9:155903728-155905521:+	gi|219362671|ref|NP_001137002.1|	1959	0	uncharacterized protein LOC100217165 [Zea mays]	gi|219362670|ref|NM_001143530.1|	1233	0	Zea mays uncharacterized LOC100217165 (LOC100217165), mRNA	A6T923	102	3e-22	FAD-dependent urate hydroxylase	GO:0006144|purine nucleobase metabolic process;GO:0019628|urate catabolic process;	.	GO:0071949|FAD binding;GO:0016709|oxidoreductase activity, acting on paired donors, with incorporation or reduction of molecular oxygen, NAD(P)H as one donor, and incorporation of one atom of oxygen;GO:0004846|urate oxidase activity;	K16839	hpxO; FAD-dependent urate hydroxylase [EC:1.14.13.113]
Zm00001d052495	2.26566	0.00160079	0.00550285	up	yes	Zm00001d052495	protein_coding	chr4:191453257-191461522:+	gi|219362695|ref|NP_001137004.1|	1166	3e-141	DNA binding protein [Zea mays]	gi|224034496|gb|BT069427.1|	1669	0	Zea mays full-length cDNA clone ZM_BFb0137C11 mRNA, complete cds	.	.	.	.	.	.	.	.	.
Zm00001d018229	2.26341	0.00224558	0.00743235	up	yes	Zm00001d018229	protein_coding	chr5:217043870-217045452:+	gi|212723712|ref|NP_001132238.1|	840	3e-111	hypothetical protein [Zea mays]	gi|212723711|ref|NM_001138766.1|	755	0	Zea mays hypothetical protein (LOC100193673), mRNA	P87132	59.3	1e-08	Uncharacterized protein C167.05	GO:0006950|response to stress;	GO:0005829|cytosol;	.	.	.
Zm00001d021791	2.26169	4.4131e-05	0.000211698	up	yes	Zm00001d021791	protein_coding	chr7:163079834-163081321:-	gi|414887126|tpg|DAA63140.1|	1228	4e-164	TPA: fiber expressed protein [Zea mays]	gi|226533117|ref|NM_001157594.1|	1243	0	Zea mays fiber expressed protein (LOC100284699), mRNA	.	.	.	.	.	.	.	.	.
Zm00001d003248	2.26003	1.79049e-40	1.7087e-38	up	yes	Zm00001d003248	protein_coding	chr2:37818750-37828725:-	gi|226501400|ref|NP_001146954.1|	749	1e-96	acid phosphatase/vanadium-dependent haloperoxidase related [Zea mays]	gi|223944838|gb|BT061806.1|	1396	0	Zea mays full-length cDNA clone ZM_BFb0184N01 mRNA, complete cds	O32107	82.4	1e-17	Uncharacterized membrane protein YuiD	.	GO:0016021|integral component of membrane;GO:0005886|plasma membrane;	.	K09775	K09775; uncharacterized protein
Zm00001d034842	2.25809	1.81835e-13	2.52962e-12	up	yes	Zm00001d034842	protein_coding	chr1:303635045-303640977:-	gi|670361044|ref|XP_008645319.1|	3511	0	PREDICTED: uncharacterized protein LOC100383630 isoform X1 [Zea mays]	gi|293331828|ref|NM_001176278.1|	2973	0	Zea mays LOC100383630 (pco097332b), mRNA	Q14746	152	4e-37	Conserved oligomeric Golgi complex subunit 2	GO:0006888|ER to Golgi vesicle-mediated transport;GO:0007030|Golgi organization;GO:0006891|intra-Golgi vesicle-mediated transport;	GO:0005829|cytosol;GO:0000139|Golgi membrane;GO:0005795|Golgi stack;GO:0017119|Golgi transport complex;GO:0032588|trans-Golgi network membrane;	GO:0008565|protein transporter activity;	.	.
Zm00001d044512	2.25764	0.00330936	0.0104442	up	yes	Zm00001d044512	protein_coding	chr3:230463095-230463656:-	gi|414881888|tpg|DAA59019.1|	493	2e-61	TPA: hypothetical protein ZEAMMB73_518963 [Zea mays]	gi|242053278|ref|XM_002455740.1|	240	6e-122	Sorghum bicolor hypothetical protein, mRNA	Q9FUS9	73.2	3e-15	Glutathione S-transferase U18	GO:0006749|glutathione metabolic process;GO:0009636|response to toxic substance;GO:0009407|toxin catabolic process;	GO:0005737|cytoplasm;GO:0005829|cytosol;	GO:0004364|glutathione transferase activity;	K00799	GST, gst; glutathione S-transferase [EC:2.5.1.18]
Zm00001d018010	2.25713	0.00496451	0.0148829	up	yes	Zm00001d018010	protein_coding	chr5:211974050-211974897:+	.	.	.	.	gi|350534585|ref|NM_001245880.1|	486	0	Zea mays adhesive/proline-rich protein (LOC100282375), mRNA	.	.	.	.	.	.	.	.	.
Zm00001d027335	2.25689	1.35611e-05	7.10754e-05	up	yes	Zm00001d027335	protein_coding	chr1:3172313-3176736:-	gi|670369281|ref|XP_008665814.1|	1943	0	PREDICTED: trihelix transcription factor GTL1-like [Zea mays]	gi|195604013|gb|EU951659.1|	986	0	Zea mays clone 988816 mRNA sequence	Q39117	92.8	7e-18	Trihelix transcription factor GT-2	GO:0006351|transcription, DNA-templated;	GO:0005634|nucleus;	GO:0003677|DNA binding;GO:0003700|transcription factor activity, sequence-specific DNA binding;	.	.
Zm00001d025353	2.25239	1.06373e-20	2.8571e-19	up	yes	Zm00001d025353	protein_coding	chr10:115197316-115205461:+	gi|670445836|ref|XP_008663179.1|	3660	0	PREDICTED: protein transport protein SEC24-like [Zea mays]	gi|115458287|ref|NM_001059279.1|	1023	0	Oryza sativa Japonica Group Os04g0412900 (Os04g0412900) mRNA, complete cds	A6QNT8	95.1	3e-18	Protein transport protein Sec24A	GO:0006888|ER to Golgi vesicle-mediated transport;GO:0006886|intracellular protein transport;GO:2000189|positive regulation of cholesterol homeostasis;GO:0050714|positive regulation of protein secretion;GO:0045714|regulation of low-density lipoprotein particle receptor biosynthetic process;	GO:0030127|COPII vesicle coat;GO:0005789|endoplasmic reticulum membrane;GO:0000139|Golgi membrane;GO:0048471|perinuclear region of cytoplasm;	GO:0008270|zinc ion binding;	K14007	SEC24; protein transport protein SEC24
Zm00001d004734	2.25146	1.21567e-21	3.51233e-20	up	yes	Zm00001d004734	protein_coding	chr2:134686452-134689699:-	gi|803378363|ref|NP_001292779.1|	2029	0	aspartic proteinase Asp1 precursor [Zea mays]	gi|219888508|gb|BT056022.1|	1564	0	Zea mays full-length cDNA clone ZM_BFc0144J12 mRNA, complete cds	Q0IU52	396	8e-132	Aspartic proteinase Asp1	GO:0030163|protein catabolic process;GO:0006508|proteolysis;	.	GO:0004190|aspartic-type endopeptidase activity;	.	.
Zm00001d052208	2.24721	0.0181807	0.0460485	up	yes	Zm00001d052208	protein_coding	chr4:183237998-183239169:+	gi|195657345|gb|ACG48140.1|	438	4e-51	hypothetical protein [Zea mays]	gi|293334376|ref|NM_001176945.1|	936	0	Zea mays uncharacterized LOC100384403 (LOC100384403), mRNA	Q9LFT5	77.8	2e-16	EPIDERMAL PATTERNING FACTOR-like protein 1	GO:0010052|guard cell differentiation;GO:0010374|stomatal complex development;	GO:0005576|extracellular region;	.	.	.
Zm00001d014885	2.24634	0.0177805	0.0451769	up	yes	Zm00001d014885	protein_coding	chr5:67005734-67007272:-	gi|659667830|ref|NP_001281084.1|	1322	5e-179	uncharacterized protein LOC100192665 [Zea mays]	gi|194693959|gb|BT036059.1|	1328	0	Zea mays full-length cDNA clone ZM_BFb0093L13 mRNA, complete cds	Q6DBR4	54.7	6e-07	TIMELESS-interacting protein	GO:0044770|cell cycle phase transition;GO:0051301|cell division;GO:0000076|DNA replication checkpoint;GO:0031573|intra-S DNA damage checkpoint;GO:0007067|mitotic nuclear division;GO:0008284|positive regulation of cell proliferation;GO:0033262|regulation of nuclear cell cycle DNA replication;GO:0043111|replication fork arrest;GO:0048478|replication fork protection;	GO:0005737|cytoplasm;GO:0000790|nuclear chromatin;GO:0005634|nucleus;GO:0031298|replication fork protection complex;	GO:0003677|DNA binding;	K10904	TIPIN; TIMELESS-interacting protein
Zm00001d010462	2.2409	7.94215e-17	1.49771e-15	up	yes	Zm00001d010462	protein_coding	chr8:116428681-116443993:+	gi|806638611|ref|NP_001292802.1|	2164	0	uncharacterized protein LOC542182 [Zea mays]	gi|194688819|gb|BT033489.1|	2004	0	Zea mays full-length cDNA clone ZM_BFb0181M20 mRNA, complete cds	Q0WPW5	74.3	1e-12	Receptor homology region, transmembrane domain- and RING domain-containing protein 4	GO:0015031|protein transport;	GO:0016021|integral component of membrane;GO:0031902|late endosome membrane;GO:0032586|protein storage vacuole membrane;	GO:0008270|zinc ion binding;	K15692	RNF13, RZF; E3 ubiquitin-protein ligase RNF13 [EC:2.3.2.27]
Zm00001d051043	2.24072	7.78286e-53	1.29001e-50	up	yes	Zm00001d051043	protein_coding	chr4:138316944-138322251:-	gi|226494640|ref|NP_001151166.1|	2252	0	acetolactate synthase/ amino acid binding protein [Zea mays]	gi|195638403|gb|EU966552.1|	1763	0	Zea mays clone 295221 mRNA sequence	Q93YZ7	67.4	1e-11	Acetolactate synthase small subunit 2, chloroplastic	GO:0009097|isoleucine biosynthetic process;GO:0009099|valine biosynthetic process;	GO:0005948|acetolactate synthase complex;GO:0009507|chloroplast;GO:0005829|cytosol;	GO:0003984|acetolactate synthase activity;GO:0016597|amino acid binding;	K01653	E2.2.1.6S, ilvH, ilvN; acetolactate synthase I/III small subunit [EC:2.2.1.6]
Zm00001d008569	2.24032	3.82016e-05	0.000185694	up	yes	Zm00001d008569	protein_coding	chr8:13251597-13255829:+	gi|224032757|gb|ACN35454.1|	1472	0	unknown [Zea mays]	gi|195653084|gb|EU973892.1|	1350	0	Zea mays clone 423761 mRNA sequence	Q9ZT29	98.6	1e-20	Delta(7)-sterol-C5(6)-desaturase	GO:0006633|fatty acid biosynthetic process;GO:0016126|sterol biosynthetic process;	GO:0005789|endoplasmic reticulum membrane;GO:0016021|integral component of membrane;	GO:0005506|iron ion binding;GO:0016491|oxidoreductase activity;	.	.
Zm00001d028814	2.24025	0.00451155	0.0137	up	yes	Zm00001d028814	protein_coding	chr1:47417314-47418300:+	gi|212275926|ref|NP_001131012.1|	842	3e-111	LOC100192117 [Zea mays]	gi|21206889|gb|AY103811.1|	827	0	Zea mays PCO091453 mRNA sequence	Q05736	169	4e-50	Pathogenesis-related protein 1	GO:0006952|defense response;GO:0009607|response to biotic stimulus;	GO:0005737|cytoplasm;	.	.	.
Zm00001d039670	2.2401	4.97504e-43	5.49742e-41	up	yes	Zm00001d039670	protein_coding	chr3:11500060-11504969:+	gi|670385179|ref|XP_008673445.1|	4304	0	PREDICTED: phospholipase D alpha 1 isoform X1 [Zea mays]	gi|223949978|gb|BT064376.1|	3011	0	Zea mays full-length cDNA clone ZM_BFc0163G09 mRNA, complete cds	Q43270	1580	0	Phospholipase D alpha 1	GO:0016042|lipid catabolic process;GO:0046470|phosphatidylcholine metabolic process;	GO:0016020|membrane;	GO:0005509|calcium ion binding;GO:0070290|N-acylphosphatidylethanolamine-specific phospholipase D activity;GO:0004630|phospholipase D activity;	K01115	PLD1_2; phospholipase D1/2 [EC:3.1.4.4]
Zm00001d016950	2.23807	9.35229e-05	0.000424926	up	yes	Zm00001d016950	protein_coding	chr5:180967088-180968694:+	gi|242062102|ref|XP_002452340.1|	1125	2e-149	hypothetical protein SORBIDRAFT_04g023990 [Sorghum bicolor]	gi|407232645|gb|JX428484.1|	748	0	Zea mays subsp. mays clone pUT3081 NAC30 NAC type transcription factor mRNA, partial cds	Q9FLJ2	250	5e-78	NAC domain-containing protein 100	GO:0006351|transcription, DNA-templated;	GO:0005634|nucleus;	GO:0003677|DNA binding;GO:0003700|transcription factor activity, sequence-specific DNA binding;	.	.
Zm00001d027754	2.23663	0.000865331	0.00316325	up	yes	Zm00001d027754	protein_coding	chr1:12672174-12674629:+	gi|670369371|ref|XP_008665864.1|	990	1e-128	PREDICTED: nucleolar complex protein 2 homolog [Zea mays]	gi|219363566|ref|NM_001143582.1|	1031	0	Zea mays uncharacterized LOC100217226 (LOC100217226), mRNA	Q8LNU5	275	3e-102	Nucleolar complex protein 2 homolog	GO:0042273|ribosomal large subunit biogenesis;	GO:0030690|Noc1p-Noc2p complex;GO:0030691|Noc2p-Noc3p complex;GO:0005730|nucleolus;GO:0005654|nucleoplasm;	.	.	.
Zm00001d049110	2.23335	0.000146173	0.000636593	up	yes	Zm00001d049110	protein_coding	chr4:16395425-16395890:-	gi|413920743|gb|AFW60675.1|	719	2e-95	hypothetical protein ZEAMMB73_946933 [Zea mays]	gi|323650779|gb|JF290478.1|	229	8e-116	Zea mays cystatin mRNA, partial cds	Q84WT8	62.8	6e-12	Cysteine proteinase inhibitor 4	GO:0006952|defense response;GO:2000117|negative regulation of cysteine-type endopeptidase activity;	GO:0005618|cell wall;GO:0005829|cytosol;GO:0005576|extracellular region;GO:0009506|plasmodesma;GO:0005773|vacuole;	GO:0004869|cysteine-type endopeptidase inhibitor activity;GO:0002020|protease binding;	.	.
Zm00001d038772	2.22823	0.00171309	0.00585375	up	yes	Zm00001d038772	protein_coding	chr6:164180911-164182075:+	gi|226507064|ref|NP_001147375.1|	924	2e-120	CCCH transcription factor [Zea mays]	gi|224031024|gb|BT067691.1|	1162	0	Zea mays full-length cDNA clone ZM_BFc0130E04 mRNA, complete cds	Q65X92	219	3e-67	Zinc finger CCCH domain-containing protein 37	.	.	GO:0003677|DNA binding;GO:0046872|metal ion binding;	.	.
Zm00001d045387	2.22288	1.38791e-31	7.89325e-30	up	yes	Zm00001d045387	protein_coding	chr9:20378245-20382973:+	gi|413953265|gb|AFW85914.1|	2209	0	putative acyl-ACP thioesterase family protein [Zea mays]	gi|242091933|ref|XM_002436412.1|	1046	0	Sorghum bicolor hypothetical protein, mRNA	Q9SJE2	89.4	1e-17	Palmitoyl-acyl carrier protein thioesterase, chloroplastic	GO:0006633|fatty acid biosynthetic process;	GO:0009507|chloroplast;GO:0009536|plastid;	GO:0000036|ACP phosphopantetheine attachment site binding involved in fatty acid biosynthetic process;GO:0016297|acyl-[acyl-carrier-protein] hydrolase activity;	K10781	FATB; fatty acyl-ACP thioesterase B [EC:3.1.2.14 3.1.2.21]
Zm00001d039944	2.22281	0.000290487	0.00118538	up	yes	Zm00001d039944	protein_coding	chr3:20126203-20126790:+	gi|670385923|ref|XP_008673745.1|	900	5e-121	PREDICTED: probable calcium-binding protein CML16 [Zea mays]	gi|195600652|gb|EU948298.1|	583	0	Zea mays clone 372534 mRNA sequence	Q5ZCK5	236	2e-77	Probable calcium-binding protein CML16	.	.	GO:0005509|calcium ion binding;	K13448	CML; calcium-binding protein CML
Zm00001d044687	2.22169	1.38376e-06	8.50512e-06	up	yes	Zm00001d044687	protein_coding	chr3:234945439-234946825:+	gi|414886340|tpg|DAA62354.1|	683	5e-84	TPA: hypothetical protein ZEAMMB73_935223 [Zea mays]	gi|195658478|gb|EU976589.1|	139	2e-65	Zea mays clone 984315 mRNA sequence	.	.	.	.	.	.	.	.	.
Zm00001d045470	2.22099	3.26465e-39	3.00181e-37	up	yes	Zm00001d045470	protein_coding	chr9:23397355-23399439:+	gi|670437469|ref|XP_008659338.1|	3038	0	PREDICTED: arginine decarboxylase 1 [Zea mays]	gi|242094535|ref|XM_002437713.1|	1783	0	Sorghum bicolor hypothetical protein, mRNA	Q9SNN0	1062	0	Arginine decarboxylase 1	GO:0006527|arginine catabolic process;GO:0033388|putrescine biosynthetic process from arginine;GO:0009409|response to cold;GO:0008295|spermidine biosynthetic process;	.	GO:0008792|arginine decarboxylase activity;	K01583	E4.1.1.19; arginine decarboxylase [EC:4.1.1.19]
Zm00001d001858	2.21904	2.75692e-05	0.000136998	up	yes	Zm00001d001858	protein_coding	chr2:2031382-2034507:+	gi|670373014|ref|XP_008667825.1|	2281	0	PREDICTED: putative phototropic-resoponsive NPH3 family protein isoform X1 [Zea mays]	gi|226496050|ref|NM_001152786.1|	2095	0	Zea mays putative phototropic-resoponsive NPH3 family protein (Orphan159), mRNA	Q9LT24	375	1e-119	BTB/POZ domain-containing protein At3g19850	GO:0016567|protein ubiquitination;	.	.	.	.
Zm00001d015378	2.21735	2.76264e-07	1.86201e-06	up	yes	Zm00001d015378	protein_coding	chr5:87171719-87173966:+	gi|226533407|ref|NP_001141253.1|	792	3e-103	hypothetical protein [Zea mays]	gi|188013445|gb|AY104213.2|	866	0	Zea mays PCO115683 mRNA sequence	O82179	240	2e-77	Glycine cleavage system H protein 2, mitochondrial	GO:0019464|glycine decarboxylation via glycine cleavage system;	GO:0005960|glycine cleavage complex;GO:0005739|mitochondrion;	GO:0005524|ATP binding;	K02437	gcvH, GCSH; glycine cleavage system H protein
Zm00001d048021	2.21564	2.60306e-08	2.01355e-07	up	yes	Zm00001d048021	protein_coding	chr9:148185906-148187354:-	gi|223947589|gb|ACN27878.1|	2345	0	unknown [Zea mays]	gi|223947588|gb|BT063181.1|	1449	0	Zea mays full-length cDNA clone ZM_BFc0035O23 mRNA, complete cds	Q7XYS3	660	0	Allene oxide synthase 2	GO:0006633|fatty acid biosynthetic process;GO:0031408|oxylipin biosynthetic process;GO:0016125|sterol metabolic process;	.	GO:0020037|heme binding;GO:0047987|hydroperoxide dehydratase activity;GO:0005506|iron ion binding;GO:0004497|monooxygenase activity;GO:0016705|oxidoreductase activity, acting on paired donors, with incorporation or reduction of molecular oxygen;	K01723	AOS; hydroperoxide dehydratase [EC:4.2.1.92]
Zm00001d026721	2.21163	3.9633e-21	1.10211e-19	up	yes	Zm00001d026721	protein_coding	chr4:3810795-3811461:+	gi|413920275|gb|AFW60207.1|	228	1e-21	hypothetical protein ZEAMMB73_785706 [Zea mays]	gi|195593791|gb|EU941437.1|	667	0	Zea mays clone 1452150 mRNA sequence	.	.	.	.	.	.	.	.	.
Zm00001d031267	2.20978	1.39328e-31	7.90591e-30	up	yes	Zm00001d031267	protein_coding	chr1:184397570-184400001:+	gi|212274339|ref|NP_001130207.1|	1765	0	uncharacterized protein LOC100191301 [Zea mays]	gi|212274338|ref|NM_001136735.1|	1559	0	Zea mays LOC100191301 (pco099340a), mRNA	O05413	62.4	3e-09	Probable nitronate monooxygenase	.	.	GO:0018580|nitronate monooxygenase activity;	K00459	ncd2, npd; nitronate monooxygenase [EC:1.13.12.16]
Zm00001d011132	2.20941	2.39019e-15	3.97482e-14	up	yes	Zm00001d011132	protein_coding	chr8:140008931-140009959:+	gi|413950319|gb|AFW82968.1|	782	1e-102	putative protein phosphatase 2C family protein [Zea mays]	gi|54653070|gb|BT018289.1|	687	0	Zea mays clone EL01T0205D02.c mRNA sequence	Q6L5H6	188	3e-55	Probable protein phosphatase 2C 50	.	.	GO:0046872|metal ion binding;GO:0004722|protein serine/threonine phosphatase activity;	K14497	PP2C; protein phosphatase 2C [EC:3.1.3.16]
Zm00001d021720	2.20779	0.00100661	0.00362355	up	yes	Zm00001d021720	protein_coding	chr7:161415525-161415869:-	gi|226503247|ref|NP_001144088.1|	367	7e-43	hypothetical protein precursor [Zea mays]	gi|226503246|ref|NM_001150616.1|	336	2e-175	Zea mays hypothetical protein (LOC100276922), mRNA	.	.	.	.	.	.	.	.	.
Zm00001d011641	2.20683	0.0071532	0.0204746	up	yes	Zm00001d011641	protein_coding	chr8:157262559-157265938:+	gi|670432469|ref|XP_008656771.1|	5346	0	PREDICTED: LOW QUALITY PROTEIN: probable LRR receptor-like serine/threonine-protein kinase At3g47570 [Zea mays]	gi|242092211|ref|XM_002436551.1|	1288	0	Sorghum bicolor hypothetical protein, mRNA	C0LGP4	183	6e-46	Probable LRR receptor-like serine/threonine-protein kinase At3g47570	.	GO:0016021|integral component of membrane;GO:0005886|plasma membrane;	GO:0005524|ATP binding;GO:0004674|protein serine/threonine kinase activity;	.	.
Zm00001d037487	2.20671	1.24655e-24	4.49292e-23	up	yes	Zm00001d037487	protein_coding	chr6:127027498-127028615:+	gi|242092196|ref|XP_002436588.1|	1482	0	hypothetical protein SORBIDRAFT_10g005170 [Sorghum bicolor]	gi|195650308|gb|EU972504.1|	946	0	Zea mays clone 382385 mRNA sequence	Q39224	162	2e-44	Protein SRG1	GO:0010150|leaf senescence;	.	GO:0051213|dioxygenase activity;GO:0046872|metal ion binding;GO:0016682|oxidoreductase activity, acting on diphenols and related substances as donors, oxygen as acceptor;	.	.
Zm00001d017271	2.20525	2.02993e-29	9.87297e-28	up	yes	Zm00001d017271	protein_coding	chr5:191255085-191261009:-	gi|670409422|ref|XP_008645951.1|	2260	0	PREDICTED: adenosine kinase 2 [Zea mays]	gi|187950292|gb|AY103880.2|	1376	0	Zea mays PCO064637 mRNA sequence	Q9LZG0	88.2	2e-18	Adenosine kinase 2	GO:0006169|adenosine salvage;GO:0044209|AMP salvage;GO:0016032|viral process;	GO:0005829|cytosol;GO:0005886|plasma membrane;	GO:0004001|adenosine kinase activity;GO:0005524|ATP binding;GO:0005507|copper ion binding;	K00856	E2.7.1.20, ADK; adenosine kinase [EC:2.7.1.20]
Zm00001d021574	2.2048	3.21558e-62	7.16932e-60	up	yes	Zm00001d021574	protein_coding	chr7:156488961-156504047:-	gi|226500952|ref|NP_001150046.1|	1590	0	LOC100283673 [Zea mays]	gi|226500951|ref|NM_001156574.1|	1429	0	Zea mays LOC100283673 (umc2329), mRNA	Q54WM0	70.9	3e-11	Transmembrane protein 184 homolog DDB_G0279555	.	GO:0016021|integral component of membrane;	.	.	.
Zm00001d014648	2.20365	0.00740374	0.021115	up	yes	Zm00001d014648	protein_coding	chr5:57181933-57184177:+	gi|308080736|ref|NP_001183693.1|	441	1e-47	uncharacterized protein LOC100502287 [Zea mays]	gi|308080735|ref|NM_001196764.1|	986	0	Zea mays hypothetical protein (LOC100502287), mRNA	.	.	.	.	.	.	.	.	.
Zm00001d000291	2.20198	6.82277e-12	8.02863e-11	up	yes	Zm00001d000291	protein_coding	chrB73V4_ctg14:71867-75016:-	gi|226496023|ref|NP_001141950.1|	630	9e-72	putative HLH DNA-binding domain superfamily protein [Zea mays]	gi|226496022|ref|NM_001148478.1|	1639	0	Zea mays putative HLH DNA-binding domain superfamily protein (bHLH88), mRNA	Q9ZUG9	145	2e-37	Transcription factor bHLH66	GO:0006355|regulation of transcription, DNA-templated;GO:0080147|root hair cell development;GO:0048765|root hair cell differentiation;GO:0048767|root hair elongation;GO:0006366|transcription from RNA polymerase II promoter;	GO:0005634|nucleus;	GO:0001046|core promoter sequence-specific DNA binding;GO:0003700|transcription factor activity, sequence-specific DNA binding;GO:0001228|transcriptional activator activity, RNA polymerase II transcription regulatory region sequence-specific binding;	.	.
Zm00001d017288	2.20084	2.55322e-34	1.76235e-32	up	yes	PIP2-4	protein_coding	chr5:191817119-191819914:+	gi|162459653|ref|NP_001105026.1|	1491	0	aquaporin PIP2-4 [Zea mays]	gi|223947996|gb|BT063385.1|	1211	0	Zea mays full-length cDNA clone ZM_BFc0058M08 mRNA, complete cds	Q9ATM6	216	4e-159	Aquaporin PIP2-4	.	GO:0016021|integral component of membrane;GO:0005886|plasma membrane;	GO:0015250|water channel activity;	K09872	PIP; aquaporin PIP
Zm00001d008911	2.19888	3.79166e-46	4.75259e-44	up	yes	Zm00001d008911	protein_coding	chr8:25111306-25119589:+	gi|226505772|ref|NP_001151543.1|	462	2e-52	LOC100285177 precursor [Zea mays]	gi|226505771|ref|NM_001158071.1|	367	0	Zea mays LOC100285177 (pco108167), mRNA	.	.	.	.	.	.	.	.	.
Zm00001d025412	2.19649	5.43891e-41	5.41613e-39	up	yes	Zm00001d025412	protein_coding	chr10:117864859-117874556:+	gi|226506996|ref|NP_001152493.1|	2985	0	LOC100286133 [Zea mays]	gi|195656792|gb|EU975746.1|	2248	0	Zea mays clone 499143 nicotinate phosphoribosyltransferase-like protein mRNA, complete cds	Q9VQX4	581	0	Nicotinate phosphoribosyltransferase	GO:0009435|NAD biosynthetic process;GO:0019358|nicotinate nucleotide salvage;GO:0006979|response to oxidative stress;	GO:0005829|cytosol;	GO:0016874|ligase activity;GO:0004516|nicotinate phosphoribosyltransferase activity;GO:0004514|nicotinate-nucleotide diphosphorylase (carboxylating) activity;	K00763	pncB, NAPRT1; nicotinate phosphoribosyltransferase [EC:6.3.4.21]
Zm00001d051756	2.19602	1.23526e-05	6.52436e-05	up	yes	Zm00001d051756	protein_coding	chr4:168940022-168944865:+	gi|670398035|ref|XP_008679091.1|	3829	0	PREDICTED: potassium transporter 25-like [Zea mays]	gi|212276132|ref|NM_001137294.1|	2091	0	Zea mays uncharacterized LOC100191870 (LOC100191870), mRNA	Q6YWQ4	270	1e-76	Potassium transporter 25	.	GO:0016021|integral component of membrane;GO:0005886|plasma membrane;	GO:0015079|potassium ion transmembrane transporter activity;	K03549	kup; KUP system potassium uptake protein
Zm00001d021943	2.19443	1.57643e-05	8.16544e-05	up	yes	Zm00001d021943	protein_coding	chr7:166612267-166619169:-	gi|670379159|ref|XP_008670459.1|	1908	0	PREDICTED: polyol transporter 5-like [Zea mays]	gi|293335324|ref|NM_001174304.1|	1412	0	Zea mays hypothetical protein (LOC100381468), mRNA	Q9XIH7	124	2e-28	Putative polyol transporter 1	GO:0008643|carbohydrate transport;	GO:0016021|integral component of membrane;GO:0005886|plasma membrane;GO:0090406|pollen tube;	GO:0022891|substrate-specific transmembrane transporter activity;GO:0015293|symporter activity;	.	.
Zm00001d030737	2.19354	5.79361e-08	4.28299e-07	up	yes	RS2	protein_coding	chr1:156875930-156877042:-	gi|162459163|ref|NP_001105509.1|	1035	6e-136	protein rough sheath 2 [Zea mays]	gi|162459162|ref|NM_001112039.1|	1110	0	Zea mays rough sheath2 (rs2), mRNA	Q9S7B2	403	3e-137	Protein rough sheath 2	GO:0008356|asymmetric cell division;GO:0042742|defense response to bacterium;GO:0050832|defense response to fungus;GO:0010338|leaf formation;GO:0045892|negative regulation of transcription, DNA-templated;GO:0009944|polarity specification of adaxial/abaxial axis;GO:0045088|regulation of innate immune response;GO:0009615|response to virus;GO:0006351|transcription, DNA-templated;	GO:0000793|condensed chromosome;GO:0005730|nucleolus;	GO:0003677|DNA binding;	K09422	MYBP; myb proto-oncogene protein, plant
Zm00001d015914	2.18973	7.68925e-21	2.08978e-19	up	yes	Zm00001d015914	protein_coding	chr5:130947371-130950710:+	gi|226506594|ref|NP_001143639.1|	1046	5e-138	uncharacterized protein LOC100276360 [Zea mays]	gi|223947340|gb|BT063057.1|	1321	0	Zea mays full-length cDNA clone ZM_BFc0019P07 mRNA, complete cds	Q6K4V2	66.6	2e-11	Bidirectional sugar transporter SWEET4	GO:0008643|carbohydrate transport;	GO:0016021|integral component of membrane;GO:0005887|integral component of plasma membrane;	GO:0051119|sugar transmembrane transporter activity;	K15382	SLC50A, SWEET; solute carrier family 50 (sugar transporter)
Zm00001d010202	2.18812	0.00105128	0.00377185	up	yes	Zm00001d010202	protein_coding	chr8:103899795-103902224:+	gi|226533126|ref|NP_001152458.1|	3868	0	phosphoribosylanthranilate transferase [Zea mays]	gi|226533125|ref|NM_001158986.1|	2373	0	Zea mays phosphoribosylanthranilate transferase (LOC100286098), mRNA	Q9ZVT9	68.9	1e-10	C2 and GRAM domain-containing protein At1g03370	.	GO:0016021|integral component of membrane;	.	.	.
Zm00001d003897	2.18223	5.87079e-05	0.000276465	up	yes	Zm00001d003897	protein_coding	chr2:65742713-65755466:-	gi|670376612|ref|XP_008669492.1|	1488	0	PREDICTED: putative uncharacterized protein FLJ22184 [Zea mays]	gi|195611111|gb|EU955268.1|	489	0	Zea mays clone 1522187 hypothetical protein mRNA, complete cds	Q94AY3	75.9	2e-13	E3 ubiquitin protein ligase DRIP2	GO:0051865|protein autoubiquitination;GO:0016567|protein ubiquitination;GO:0009414|response to water deprivation;	.	GO:0016874|ligase activity;GO:0004842|ubiquitin-protein transferase activity;GO:0008270|zinc ion binding;	K16277	DRIP; E3 ubiquitin-protein ligase DRIP [EC:2.3.2.27]
Zm00001d048301	2.17827	0.000124969	0.000552461	up	yes	Zm00001d048301	protein_coding	chr9:154161995-154167015:-	gi|226496789|ref|NP_001140719.1|	1018	1e-135	uncharacterized LOC100272794 [Zea mays]	gi|226496788|ref|NM_001147247.1|	884	0	Zea mays putative RING zinc finger domain superfamily protein (LOC100272794), mRNA	Q8L649	50.8	1e-06	E3 ubiquitin ligase BIG BROTHER	GO:0048437|floral organ development;GO:0046621|negative regulation of organ growth;GO:0043161|proteasome-mediated ubiquitin-dependent protein catabolic process;GO:0051865|protein autoubiquitination;GO:0016567|protein ubiquitination;	.	GO:0016874|ligase activity;GO:0031624|ubiquitin conjugating enzyme binding;GO:0061630|ubiquitin protein ligase activity;GO:0004842|ubiquitin-protein transferase activity;GO:0008270|zinc ion binding;	K19045	BB; E3 ubiquitin-protein ligase BIG BROTHER and related proteins [EC:2.3.2.27]
Zm00001d009084	2.17647	8.03941e-06	4.38884e-05	up	yes	Zm00001d009084	protein_coding	chr8:35522370-35523774:+	gi|223942327|gb|ACN25247.1|	1396	0	unknown [Zea mays]	gi|223942326|gb|BT060550.1|	1173	0	Zea mays full-length cDNA clone ZM_BFb0014J06 mRNA, complete cds	Q55EX9	125	2e-31	Putative methyltransferase DDB_G0268948	GO:0032259|methylation;	GO:0005737|cytoplasm;GO:0045335|phagocytic vesicle;	GO:0008757|S-adenosylmethionine-dependent methyltransferase activity;	.	.
Zm00001d013751	2.1761	1.32614e-05	6.96637e-05	up	yes	Zm00001d013751	protein_coding	chr5:19237278-19239953:+	gi|226492613|ref|NP_001142134.1|	1888	0	hypothetical protein [Zea mays]	gi|226492612|ref|NM_001148662.1|	1476	0	Zea mays hypothetical protein (LOC100274298), mRNA	P80607	468	4e-156	Alpha-1,4-glucan-protein synthase [UDP-forming]	GO:0071555|cell wall organization;GO:0030244|cellulose biosynthetic process;	GO:0005618|cell wall;GO:0005576|extracellular region;GO:0005794|Golgi apparatus;GO:0009506|plasmodesma;	GO:0016866|intramolecular transferase activity;GO:0016757|transferase activity, transferring glycosyl groups;	K13379	RGP, UTM; reversibly glycosylated polypeptide / UDP-arabinopyranose mutase [EC:2.4.1.- 5.4.99.30]
Zm00001d014366	2.17596	6.20841e-07	4.00242e-06	up	yes	Zm00001d014366	protein_coding	chr5:43072231-43076160:+	gi|226498228|ref|NP_001147597.1|	2699	0	LOC100281206 precursor [Zea mays]	gi|226498227|ref|NM_001154125.1|	2070	0	Zea mays LOC100281206 (gpm52), mRNA	P29162	533	1e-179	L-ascorbate oxidase homolog	.	GO:0005576|extracellular region;	GO:0005507|copper ion binding;GO:0016491|oxidoreductase activity;	.	.
Zm00001d020757	2.17375	2.66509e-05	0.000132933	up	yes	Zm00001d020757	protein_coding	chr7:131304876-131305619:+	gi|226529145|ref|NP_001151676.1|	1143	3e-156	plant-specific domain TIGR01570 family protein [Zea mays]	gi|226529144|ref|NM_001158204.1|	744	0	Zea mays plant-specific domain TIGR01570 family protein (LOC100285311), mRNA	O22227	134	8e-36	Protein MIZU-KUSSEI 1	GO:0009658|chloroplast organization;GO:0010274|hydrotropism;	GO:0032541|cortical endoplasmic reticulum;GO:0005737|cytoplasm;GO:0005783|endoplasmic reticulum;GO:0005789|endoplasmic reticulum membrane;GO:0016020|membrane;	.	.	.
Zm00001d026271	2.17116	3.16777e-21	8.8874e-20	up	yes	Zm00001d026271	protein_coding	chr10:142611393-142612061:+	gi|670446751|ref|XP_008663579.1|	439	1e-50	PREDICTED: ethylene-responsive transcription factor 4-like [Zea mays]	gi|54652782|gb|BT018001.1|	666	0	Zea mays clone EL01N0526G07.c mRNA sequence	Q9LDE4	90.1	3e-20	Ethylene-responsive transcription factor 7	GO:0006952|defense response;GO:0009873|ethylene-activated signaling pathway;GO:0045892|negative regulation of transcription, DNA-templated;GO:0006355|regulation of transcription, DNA-templated;GO:0009737|response to abscisic acid;GO:0009414|response to water deprivation;GO:0006351|transcription, DNA-templated;	GO:0005634|nucleus;	GO:0043565|sequence-specific DNA binding;GO:0003700|transcription factor activity, sequence-specific DNA binding;GO:0044212|transcription regulatory region DNA binding;	K09286	EREBP; EREBP-like factor
Zm00001d051520	2.17048	2.41047e-05	0.000121337	up	yes	Zm00001d051520	protein_coding	chr4:161213576-161215329:-	gi|413923528|gb|AFW63460.1|	1345	0	putative MYB DNA-binding domain superfamily protein [Zea mays]	gi|226502613|ref|NM_001158715.1|	1435	0	Zea mays myb-related protein Zm1 (LOC100285825), mRNA	P20024	516	2e-180	Myb-related protein Zm1	GO:0006355|regulation of transcription, DNA-templated;GO:0006351|transcription, DNA-templated;	GO:0005634|nucleus;	GO:0003677|DNA binding;	.	.
Zm00001d033623	2.16908	2.41603e-39	2.22965e-37	up	yes	Zm00001d033623	protein_coding	chr1:269047817-269052874:+	gi|162459823|ref|NP_001105515.1|	4497	0	lipoxygenase [Zea mays]	gi|162459822|ref|NM_001112045.1|	2661	0	Zea mays lipoxygenase (LOC542495), mRNA	P29114	1134	0	Linoleate 9S-lipoxygenase 1	GO:0006633|fatty acid biosynthetic process;GO:0031408|oxylipin biosynthetic process;	.	GO:0046872|metal ion binding;GO:0016702|oxidoreductase activity, acting on single donors with incorporation of molecular oxygen, incorporation of two atoms of oxygen;	K15718	LOX1_5; linoleate 9S-lipoxygenase [EC:1.13.11.58]
Zm00001d050293	2.16879	5.87019e-41	5.82258e-39	up	yes	Zm00001d050293	protein_coding	chr4:79156177-79162011:+	gi|670396621|ref|XP_008678555.1|	4487	0	PREDICTED: probable alpha,alpha-trehalose-phosphate synthase [UDP-forming] 10 [Zea mays]	gi|281398323|gb|GU228589.1|	2746	0	Zea mays cultivar 18-599 trehalose-6-phosphate synthase-like (TPS6) mRNA, complete sequence	Q9LRA7	952	0	Probable alpha,alpha-trehalose-phosphate synthase [UDP-forming] 9	GO:0005992|trehalose biosynthetic process;GO:0070413|trehalose metabolism in response to stress;	GO:0005737|cytoplasm;	GO:0016791|phosphatase activity;GO:0016757|transferase activity, transferring glycosyl groups;	K16055	TPS; trehalose 6-phosphate synthase/phosphatase [EC:2.4.1.15 3.1.3.12]
Zm00001d008370	2.16644	8.28651e-07	5.23759e-06	up	yes	Zm00001d008370	protein_coding	chr8:6617307-6618398:-	gi|308081287|ref|NP_001183931.1|	1354	0	putative geranylgeranyl pyrophosphate synthase 3 [Zea mays]	gi|308081286|ref|NM_001197002.1|	1092	0	Zea mays putative geranylgeranyl pyrophosphate synthase 3 (LOC100502524), mRNA	Q94ID7	215	2e-64	Geranylgeranyl pyrophosphate synthase, chloroplastic	GO:0016117|carotenoid biosynthetic process;GO:0045337|farnesyl diphosphate biosynthetic process;GO:0033384|geranyl diphosphate biosynthetic process;GO:0033386|geranylgeranyl diphosphate biosynthetic process;	GO:0009507|chloroplast;	GO:0004161|dimethylallyltranstransferase activity;GO:0004311|farnesyltranstransferase activity;GO:0004337|geranyltranstransferase activity;GO:0046872|metal ion binding;	.	.
Zm00001d005542	2.16502	3.43603e-14	5.09819e-13	up	yes	Zm00001d005542	protein_coding	chr2:178096528-178100358:-	gi|414589278|tpg|DAA39849.1|	1868	0	TPA: triose phosphate/phosphate translocator, non-green plastid,chloroplast [Zea mays]	gi|195623971|gb|EU961698.1|	1463	0	Zea mays clone 237698 triose phosphate/phosphate translocator, non-green plastid,chloroplast precursor, mRNA, complete cds	Q69VR7	59.7	5e-08	Phosphoenolpyruvate/phosphate translocator 1, chloroplastic	GO:0008643|carbohydrate transport;GO:0015714|phosphoenolpyruvate transport;GO:0015713|phosphoglycerate transport;	GO:0009507|chloroplast;GO:0009941|chloroplast envelope;GO:0031969|chloroplast membrane;GO:0016021|integral component of membrane;GO:0005739|mitochondrion;GO:0009536|plastid;GO:0009528|plastid inner membrane;	GO:0015121|phosphoenolpyruvate:phosphate antiporter activity;GO:0015120|phosphoglycerate transmembrane transporter activity;	K15283	SLC35E1; solute carrier family 35, member E1
[truncated: 3,562 more rows]

## Sheet: TD vs TC (C7-2t)
Table S2 The DEGs in C7-2t
[truncated: 1,035 more rows]
