# Supplementary material for: Identification of drought tolerant mechanisms in a drought-tolerant maize mutant based on physiological, biochemical and transcriptomic analyses
Source: BMC Plant Biol. 2020 Jul 9;20:315. doi: 10.1186/s12870-020-02526-w (PMC7350183; doi:10.1186/s12870-020-02526-w)
Supplement: Supplementary file 3 — Additional file 3 : Table S3 The common DEGs shared by C7–2 and C7–2t. [file 12870_2020_2526_MOESM3_ESM.xlsx]

## Sheet: CD_CC VS TD_TC
Table S3 The common DEGs shared by C7-2 and C7-2t
Gene	NR:Seq-id	NR:Score	NR:Evalue	NR:Description	NT:Seq-id	NT:Score	NT:Evalue	NT:Description	Uniprot:UniProtKB-AC	Uniprot:Score	Uniprot:Evalue	Uniprot:Description	GO:biological_process	GO:cellular_component	GO:molecular_function	KEGG:KO	KEGG:Description
Zm00001d000158	gi|670399384|ref|XP_008679645.1|	2886	0	PREDICTED: ankyrin repeat-containing protein At5g02620-like [Zea mays]	gi|573958850|ref|XM_006661565.1|	278	2e-142	PREDICTED: Oryza brachyantha ankyrin repeat-containing protein At5g02620-like (LOC102718109), mRNA	Q6AWW5	109	4e-24	Ankyrin repeat-containing protein At5g02620	.	GO:0005783|endoplasmic reticulum;GO:0016021|integral component of membrane;GO:0005886|plasma membrane;	.	.	.
Zm00001d000339	gi|226507020|ref|NP_001146973.1|	577	4e-71	ethylene-responsive transcription factor 4 [Zea mays]	gi|226507019|ref|NM_001153501.1|	702	0	Zea mays ethylene-responsive transcription factor 4 (EREB92), mRNA	Q9LW49	77.4	7e-16	Ethylene-responsive transcription factor 4	GO:0006952|defense response;GO:0009873|ethylene-activated signaling pathway;GO:0006351|transcription, DNA-templated;	GO:0005634|nucleus;	GO:0003677|DNA binding;GO:0003700|transcription factor activity, sequence-specific DNA binding;	.	.
Zm00001d000429	gi|195604534|gb|ACG24097.1|	287	4e-32	hypothetical protein [Zea mays]	gi|195659162|gb|EU976931.1|	210	1e-105	Zea mays clone 994173 hypothetical protein mRNA, complete cds	.	.	.	.	.	.	.	.	.
Zm00001d000556	.	.	.	.	gi|76573932|gb|AC165177.2|	1044	0	Zea mays clone ZMMBBb-188L18, complete sequence	.	.	.	.	.	.	.	.	.
Zm00001d000719	gi|414867359|tpg|DAA45916.1|	207	9e-18	TPA: hypothetical protein ZEAMMB73_071112 [Zea mays]	gi|195596132|gb|EU943778.1|	990	0	Zea mays clone 1686594 mRNA sequence	.	.	.	.	.	.	.	.	.
Zm00001d000909	.	.	.	.	gi|195620727|gb|EU960076.1|	607	0	Zea mays clone 221610 hypothetical protein mRNA, complete cds	.	.	.	.	.	.	.	.	.
Zm00001d001779	gi|414584710|tpg|DAA35281.1|	670	5e-78	TPA: putative protein kinase superfamily protein [Zea mays]	gi|226505093|ref|NM_001157932.1|	928	0	Zea mays plant integral membrane protein TIGR01569 containing protein (LOC100285037), mRNA	B6U045	241	8e-77	Casparian strip membrane protein 2	GO:0071555|cell wall organization;	GO:0016021|integral component of membrane;GO:0005886|plasma membrane;	.	.	.
Zm00001d001831	gi|238008780|gb|ACR35425.1|	2699	0	unknown [Zea mays]	gi|238008779|gb|BT085072.1|	2080	0	Zea mays full-length cDNA clone ZM_BFb0279K08 mRNA, complete cds	Q42806	140	1e-33	Pyruvate kinase, cytosolic isozyme	.	GO:0005737|cytoplasm;	GO:0005524|ATP binding;GO:0016301|kinase activity;GO:0000287|magnesium ion binding;GO:0030955|potassium ion binding;GO:0004743|pyruvate kinase activity;	K00873	PK, pyk; pyruvate kinase [EC:2.7.1.40]
Zm00001d001960	gi|414584957|tpg|DAA35528.1|	1924	0	TPA: flavanone 3-hydroxylase1 [Zea mays]	gi|224030962|gb|BT067660.1|	1538	0	Zea mays full-length cDNA clone ZM_BFc0121F17 mRNA, complete cds	P28038	580	0	Naringenin,2-oxoglutarate 3-dioxygenase	GO:0009813|flavonoid biosynthetic process;	.	GO:0031418|L-ascorbic acid binding;GO:0046872|metal ion binding;GO:0045486|naringenin 3-dioxygenase activity;	.	.
Zm00001d002038	gi|293333583|ref|NP_001169671.1|	3414	0	uncharacterized protein LOC100383552 [Zea mays]	gi|293333582|ref|NM_001176200.1|	2356	0	Zea mays LOC100383552 (pco089998), mRNA	Q9SXS2	95.5	5e-19	Probable sulfate transporter 3.3	.	GO:0005887|integral component of plasma membrane;	GO:0008271|secondary active sulfate transmembrane transporter activity;GO:0015116|sulfate transmembrane transporter activity;GO:0015293|symporter activity;	K17471	SULTR3; sulfate transporter 3
Zm00001d002068	gi|223942737|gb|ACN25452.1|	3147	0	unknown [Zea mays]	gi|223942736|gb|BT060755.1|	2588	0	Zea mays full-length cDNA clone ZM_BFb0044E22 mRNA, complete cds	Q93Y06	507	1e-166	Probable inactive receptor kinase At5g67200	.	GO:0016021|integral component of membrane;GO:0005886|plasma membrane;	GO:0005524|ATP binding;GO:0004672|protein kinase activity;	.	.
Zm00001d002128	gi|670371485|ref|XP_008667020.1|	1543	0	PREDICTED: hypothetical protein isoform X1 [Zea mays]	gi|212275148|ref|NM_001136760.1|	1294	0	Zea mays hypothetical protein (LOC100191326), mRNA	Q7X7H9	40	2e-84	Shikimate kinase 3, chloroplastic	GO:0009073|aromatic amino acid family biosynthetic process;GO:0008652|cellular amino acid biosynthetic process;GO:0009423|chorismate biosynthetic process;GO:0019632|shikimate metabolic process;	GO:0009507|chloroplast;GO:0009536|plastid;	GO:0005524|ATP binding;GO:0000287|magnesium ion binding;GO:0004765|shikimate kinase activity;	K00891	E2.7.1.71, aroK, aroL; shikimate kinase [EC:2.7.1.71]
Zm00001d002146	gi|212275153|ref|NP_001130370.1|	2867	0	putative phototropic-resoponsive NPH3 family protein [Zea mays]	gi|212275152|ref|NM_001136898.1|	2169	0	Zea mays putative phototropic-resoponsive NPH3 family protein (Orphan359), mRNA	Q9LYW0	542	0	BTB/POZ domain-containing protein At5g03250	GO:0016567|protein ubiquitination;	.	.	.	.
Zm00001d002325	gi|242074314|ref|XP_002447093.1|	6756	0	hypothetical protein SORBIDRAFT_06g028450 [Sorghum bicolor]	gi|242074313|ref|XM_002447048.1|	4505	0	Sorghum bicolor hypothetical protein, mRNA	.	.	.	.	.	.	.	.	.
Zm00001d002407	gi|57834126|emb|CAI44637.1|	1824	0	OSJNBb0065J09.17 [Oryza sativa Japonica Group]	gi|308210137|gb|HM444831.1|	894	0	Zea mays strain B73 yellow stripe-like transporter 14A (ysl14A) mRNA, complete cds	Q6H7J6	574	0	Probable metal-nicotianamine transporter YSL14	.	GO:0016021|integral component of membrane;GO:0005886|plasma membrane;	GO:0022857|transmembrane transporter activity;	.	.
Zm00001d002589	gi|806638715|ref|NP_001105865.2|	1079	4e-140	beta-carotene hydroxylase [Zea mays]	gi|382928721|gb|JQ420132.1|	1299	0	Zea mays cultivar B73 carotenoid hydroxylase (crtRB3) mRNA, complete cds	B3SGL0	316	6e-101	Beta-carotene 3-hydroxylase, chloroplastic	GO:0016117|carotenoid biosynthetic process;GO:0006633|fatty acid biosynthetic process;	GO:0031969|chloroplast membrane;GO:0016021|integral component of membrane;	GO:0016787|hydrolase activity;GO:0005506|iron ion binding;GO:0016491|oxidoreductase activity;	K15746	crtZ; beta-carotene 3-hydroxylase [EC:1.14.13.129]
Zm00001d002592	gi|670375373|ref|XP_008669001.1|	2612	0	PREDICTED: 1-aminocyclopropane-1-carboxylate synthase-like [Zea mays]	gi|195620109|gb|EU959767.1|	1670	0	Zea mays clone 219905 mRNA sequence	P31531	627	0	1-aminocyclopropane-1-carboxylate synthase	GO:0009693|ethylene biosynthetic process;GO:0009835|fruit ripening;	.	GO:0016847|1-aminocyclopropane-1-carboxylate synthase activity;GO:0030170|pyridoxal phosphate binding;	K01762	ACS; 1-aminocyclopropane-1-carboxylate synthase [EC:4.4.1.14]
Zm00001d002658	gi|414585859|tpg|DAA36430.1|	5477	0	TPA: hypothetical protein ZEAMMB73_590297 [Zea mays]	gi|37988469|dbj|AK111806.1|	1437	0	Oryza sativa Japonica Group cDNA clone:J013099G05, full insert sequence	Q5T5C0	60.1	2e-07	Syntaxin-binding protein 5	GO:0007409|axonogenesis;GO:0006887|exocytosis;GO:0045921|positive regulation of exocytosis;GO:0015031|protein transport;GO:0030193|regulation of blood coagulation;GO:0017157|regulation of exocytosis;GO:0010468|regulation of gene expression;GO:0050708|regulation of protein secretion;	GO:0005892|acetylcholine-gated channel complex;GO:0005737|cytoplasm;GO:0030141|secretory granule;GO:0031201|SNARE complex;	GO:0005096|GTPase activator activity;GO:0017137|Rab GTPase binding;GO:0019905|syntaxin binding;GO:0017075|syntaxin-1 binding;	K08518	STXBP5; syntaxin-binding protein 5
Zm00001d002754	gi|226493983|ref|NP_001152336.1|	981	2e-130	homeobox-leucine zipper protein ATHB-4 [Zea mays]	gi|226493982|ref|NM_001158864.1|	1039	0	Zea mays homeobox-leucine zipper protein ATHB-4 (HB53), mRNA	Q01I23	290	2e-95	Homeobox-leucine zipper protein HOX17	GO:0006351|transcription, DNA-templated;	GO:0005634|nucleus;	GO:0043565|sequence-specific DNA binding;GO:0003700|transcription factor activity, sequence-specific DNA binding;	.	.
Zm00001d002782	gi|226505362|ref|NP_001144478.1|	376	9e-40	putative homeodomain-like transcription factor superfamily protein [Zea mays]	gi|195605803|gb|EU952614.1|	1033	0	Zea mays clone 1284426 mRNA sequence	.	.	.	.	.	.	.	.	.
Zm00001d002788	gi|670375559|ref|XP_008669070.1|	1001	1e-133	PREDICTED: cyclin-P4-1-like [Zea mays]	gi|195641737|gb|EU968219.1|	1044	0	Zea mays clone 316723 mRNA sequence	Q7XC35	214	4e-66	Cyclin-P4-1	GO:0007049|cell cycle;GO:0051301|cell division;GO:0000079|regulation of cyclin-dependent protein serine/threonine kinase activity;	.	.	.	.
Zm00001d002899	gi|414586195|tpg|DAA36766.1|	1660	0	TPA: hypothetical protein ZEAMMB73_136998 [Zea mays]	gi|226496138|ref|NM_001152369.1|	1011	0	Zea mays uncharacterized LOC100279351 (LOC100279351), mRNA	P84516	244	6e-76	Cationic peroxidase SPC4	GO:0042744|hydrogen peroxide catabolic process;GO:0009664|plant-type cell wall organization;GO:0006979|response to oxidative stress;	GO:0005576|extracellular region;GO:0009505|plant-type cell wall;	GO:0020037|heme binding;GO:0046872|metal ion binding;GO:0004601|peroxidase activity;	K00430	E1.11.1.7; peroxidase [EC:1.11.1.7]
Zm00001d002940	gi|670375709|ref|XP_008669129.1|	6746	0	PREDICTED: putative 1-phosphatidylinositol-3-phosphate 5-kinase FAB1D isoform X1 [Zea mays]	gi|21207263|gb|AY104185.1|	1885	0	Zea mays PCO101622 mRNA sequence	Q9XID0	417	2e-120	Putative 1-phosphatidylinositol-3-phosphate 5-kinase FAB1D	.	.	GO:0000285|1-phosphatidylinositol-3-phosphate 5-kinase activity;GO:0005524|ATP binding;	K00921	PIKFYVE, FAB1; 1-phosphatidylinositol-3-phosphate 5-kinase [EC:2.7.1.150]
Zm00001d002958	gi|226504118|ref|NP_001147706.1|	1053	1e-141	FIP1 [Zea mays]	gi|226504117|ref|NM_001154234.1|	981	0	Zea mays FIP1 (LOC100281316), mRNA	Q9FMW6	172	4e-50	GEM-like protein 6	GO:0051084|'de novo' posttranslational protein folding;GO:0045041|protein import into mitochondrial intermembrane space;GO:0022417|protein maturation by protein folding;	GO:0005758|mitochondrial intermembrane space;	GO:0015035|protein disulfide oxidoreductase activity;	.	.
Zm00001d002974	gi|670375726|ref|XP_008669136.1|	3489	0	PREDICTED: probable metal-nicotianamine transporter YSL13 [Zea mays]	gi|242068526|ref|XM_002449495.1|	1701	0	Sorghum bicolor hypothetical protein, mRNA	Q7XKF4	182	2e-46	Probable metal-nicotianamine transporter YSL13	.	GO:0016021|integral component of membrane;GO:0005886|plasma membrane;	GO:0022857|transmembrane transporter activity;	.	.
Zm00001d003012	gi|413937866|gb|AFW72417.1|	998	2e-130	hypothetical protein ZEAMMB73_346029 [Zea mays]	gi|212723259|ref|NM_001137785.1|	683	0	Zea mays hypothetical protein (LOC100192570), mRNA	Q8RXL8	217	7e-65	Uncharacterized membrane protein At1g06890	GO:0015790|UDP-xylose transport;	GO:0005768|endosome;GO:0005794|Golgi apparatus;GO:0000139|Golgi membrane;GO:0016021|integral component of membrane;GO:0005802|trans-Golgi network;	GO:0005464|UDP-xylose transmembrane transporter activity;	K15285	SLC35E3; solute carrier family 35, member E3
Zm00001d003016	gi|670374218|ref|XP_008668474.1|	3705	0	PREDICTED: uncharacterized protein LOC100384215 isoform X1 [Zea mays]	gi|21209909|gb|AY106831.1|	2114	0	Zea mays PCO142079 mRNA sequence	P14717	616	0	Phenylalanine ammonia-lyase	GO:0009800|cinnamic acid biosynthetic process;GO:0006559|L-phenylalanine catabolic process;	GO:0005737|cytoplasm;	GO:0045548|phenylalanine ammonia-lyase activity;	K13064	PTAL; phenylalanine/tyrosine ammonia-lyase [EC:4.3.1.25]
Zm00001d003035	gi|293331291|ref|NP_001168941.1|	1119	6e-150	hypothetical protein [Zea mays]	gi|293331290|ref|NM_001175470.1|	993	0	Zea mays hypothetical protein (LOC100382755), mRNA	.	.	.	.	.	.	.	.	.
Zm00001d003068	gi|670374552|ref|XP_008668657.1|	1464	0	PREDICTED: phosphoenolpyruvate carboxylase kinase 4 isoform X1 [Zea mays]	gi|194707065|gb|BT042612.1|	1224	0	Zea mays full-length cDNA clone ZM_BFb0368I21 mRNA, complete cds	Q9SPK4	257	5e-81	Phosphoenolpyruvate carboxylase kinase 1	GO:0009738|abscisic acid-activated signaling pathway;GO:0035556|intracellular signal transduction;GO:0018105|peptidyl-serine phosphorylation;GO:0046777|protein autophosphorylation;GO:0046898|response to cycloheximide;GO:0009416|response to light stimulus;	GO:0005737|cytoplasm;GO:0005634|nucleus;GO:0005886|plasma membrane;	GO:0005524|ATP binding;GO:0009931|calcium-dependent protein serine/threonine kinase activity;GO:0005516|calmodulin binding;GO:0004683|calmodulin-dependent protein kinase activity;GO:0004674|protein serine/threonine kinase activity;	.	.
Zm00001d003086	gi|224030739|gb|ACN34445.1|	1992	0	unknown [Zea mays]	gi|238007825|gb|BT084595.1|	1552	0	Zea mays full-length cDNA clone ZM_BFb0139H12 mRNA, complete cds	Q94A68	512	1e-177	Uncharacterized oxidoreductase At1g06690, chloroplastic	.	GO:0009507|chloroplast;GO:0009941|chloroplast envelope;GO:0009535|chloroplast thylakoid membrane;GO:0010287|plastoglobule;	GO:0016491|oxidoreductase activity;	.	.
Zm00001d003181	gi|223947213|gb|ACN27690.1|	1760	0	unknown [Zea mays]	gi|226503905|ref|NM_001155055.1|	1605	0	Zea mays dopamine beta-monooxygenase (LOC100282143), mRNA	Q0WRW8	274	7e-84	Cytochrome b561 and DOMON domain-containing protein At3g07570	GO:0055114|oxidation-reduction process;	GO:0016021|integral component of membrane;	GO:0046872|metal ion binding;	.	.
Zm00001d003248	gi|226501400|ref|NP_001146954.1|	749	1e-96	acid phosphatase/vanadium-dependent haloperoxidase related [Zea mays]	gi|223944838|gb|BT061806.1|	1396	0	Zea mays full-length cDNA clone ZM_BFb0184N01 mRNA, complete cds	O32107	82.4	1e-17	Uncharacterized membrane protein YuiD	.	GO:0016021|integral component of membrane;GO:0005886|plasma membrane;	.	K09775	K09775; uncharacterized protein
Zm00001d003275	gi|212723648|ref|NP_001131659.1|	1285	2e-174	protein-L-isoaspartate O-methyltransferase [Zea mays]	gi|212723647|ref|NM_001138187.1|	1235	0	Zea mays protein-L-isoaspartate O-methyltransferase (LOC100193019), mRNA	Q43209	409	4e-141	Protein-L-isoaspartate O-methyltransferase	.	GO:0005737|cytoplasm;	GO:0004719|protein-L-isoaspartate (D-aspartate) O-methyltransferase activity;	.	.
Zm00001d003306	gi|414586752|tpg|DAA37323.1|	942	2e-127	TPA: bowman-Birk type bran trypsin inhibitor [Zea mays]	gi|226492871|ref|NM_001157243.1|	540	0	Zea mays Bowman-Birk type bran trypsin inhibitor (LOC100284348), mRNA	A2WK50	79.3	7e-17	Bowman-Birk type bran trypsin inhibitor	.	GO:0005576|extracellular region;	GO:0004867|serine-type endopeptidase inhibitor activity;	.	.
Zm00001d003422	gi|670376193|ref|XP_008669321.1|	1502	0	PREDICTED: vacuolar amino acid transporter 1-like [Zea mays]	gi|226503842|ref|NM_001158170.1|	1580	0	Zea mays amino acid/polyamine transporter II (LOC100285277), mRNA	P47082	61.6	1e-08	Vacuolar amino acid transporter 1	GO:0003333|amino acid transmembrane transport;GO:0006865|amino acid transport;GO:0015824|proline transport;GO:0007034|vacuolar transport;	GO:0000324|fungal-type vacuole;GO:0000329|fungal-type vacuole membrane;GO:0016021|integral component of membrane;	GO:0015186|L-glutamine transmembrane transporter activity;GO:0015188|L-isoleucine transmembrane transporter activity;GO:0005302|L-tyrosine transmembrane transporter activity;	K15015	SLC32A, VGAT; solute carrier family 32 (vesicular inhibitory amino acid transporter)
Zm00001d003429	gi|414586898|tpg|DAA37469.1|	1959	0	TPA: glyceraldehyde-3-phosphate dehydrogenase1 [Zea mays]	gi|21206680|gb|AY103602.1|	1395	0	Zea mays PCO093211 mRNA sequence	P09315	754	0	Glyceraldehyde-3-phosphate dehydrogenase A, chloroplastic	GO:0006006|glucose metabolic process;GO:0019253|reductive pentose-phosphate cycle;GO:0009416|response to light stimulus;	GO:0009507|chloroplast;	GO:0047100|glyceraldehyde-3-phosphate dehydrogenase (NADP+) (phosphorylating) activity;GO:0051287|NAD binding;GO:0050661|NADP binding;	K05298	GAPA; glyceraldehyde-3-phosphate dehydrogenase (NADP+) (phosphorylating) [EC:1.2.1.13]
Zm00001d003446	gi|226499210|ref|NP_001147571.1|	2566	0	gamma-glutamyltranspeptidase 1 precursor [Zea mays]	gi|195612249|gb|EU955837.1|	1862	0	Zea mays clone 1548170 gamma-glutamyltranspeptidase 1 precursor, mRNA, complete cds	Q680I5	68.6	1e-12	Gamma-glutamyltranspeptidase 2	GO:0006751|glutathione catabolic process;GO:0034775|glutathione transmembrane transport;	GO:0048046|apoplast;GO:0005886|plasma membrane;	GO:0003840|gamma-glutamyltransferase activity;GO:0016756|glutathione gamma-glutamylcysteinyltransferase activity;GO:0036374|glutathione hydrolase activity;	K18592	GGT1_5; gamma-glutamyltranspeptidase / glutathione hydrolase / leukotriene-C4 hydrolase [EC:2.3.2.2 3.4.19.13 3.4.19.14]
Zm00001d003457	gi|238013750|gb|ACR37910.1|	891	1e-116	unknown [Zea mays]	gi|391417854|gb|BT087677.2|	923	0	Zea mays full-length cDNA clone ZM_BFb0155E03 mRNA, complete cds	.	.	.	.	.	.	.	.	.
Zm00001d003513	gi|414586999|tpg|DAA37570.1|	548	6e-62	TPA: zeaxanthin epoxidase [Zea mays]	gi|226496632|ref|NM_001157971.1|	600	0	Zea mays zeaxanthin epoxidase (LOC100285076), mRNA	Q0JCU7	137	3e-35	Zeaxanthin epoxidase, chloroplastic	GO:0009688|abscisic acid biosynthetic process;GO:0050891|multicellular organismal water homeostasis;GO:0009414|response to water deprivation;GO:0044550|secondary metabolite biosynthetic process;GO:0016123|xanthophyll biosynthetic process;	GO:0031969|chloroplast membrane;GO:0009535|chloroplast thylakoid membrane;	GO:0052663|antheraxanthin epoxidase activity;GO:0071949|FAD binding;GO:0009540|zeaxanthin epoxidase [overall] activity;GO:0052662|zeaxanthin epoxidase activity;	K09838	ZEP, ABA1; zeaxanthin epoxidase [EC:1.14.13.90]
Zm00001d003598	gi|219363715|ref|NP_001137062.1|	1015	2e-133	RR1-Corn type-A response regulator [Zea mays]	gi|219363714|ref|NM_001143590.1|	1426	0	Zea mays RR1-Corn type-A response regulator (Orphan88), mRNA	O80365	95.5	1e-22	Two-component response regulator ARR8	GO:0007623|circadian rhythm;GO:0009736|cytokinin-activated signaling pathway;GO:0000160|phosphorelay signal transduction system;GO:0006355|regulation of transcription, DNA-templated;GO:0006351|transcription, DNA-templated;	GO:0005634|nucleus;	GO:0000156|phosphorelay response regulator activity;	K14492	ARR-A; two-component response regulator ARR-A family
Zm00001d003671	gi|414587204|tpg|DAA37775.1|	2005	0	TPA: phospholipase [Zea mays]	gi|226494964|ref|NM_001157510.1|	1388	0	Zea mays phospholipase C (LOC100284615), mRNA	Q93XX5	371	4e-121	PI-PLC X domain-containing protein At5g67130	GO:0006629|lipid metabolic process;	GO:0046658|anchored component of plasma membrane;GO:0005886|plasma membrane;	GO:0008081|phosphoric diester hydrolase activity;	.	.
Zm00001d003712	gi|218194846|gb|EEC77273.1|	185	5e-13	hypothetical protein OsI_15903 [Oryza sativa Indica Group]	gi|195626545|gb|EU962985.1|	1181	0	Zea mays clone 247066 mRNA sequence	Q08655	56.2	2e-08	Abscisic stress-ripening protein 1	GO:0006950|response to stress;	GO:0005634|nucleus;	.	.	.
Zm00001d003757	gi|226528844|ref|NP_001148327.1|	498	3e-60	lipid binding protein precursor [Zea mays]	gi|195607369|gb|EU953397.1|	749	0	Zea mays clone 1406725 lipid binding protein mRNA, complete cds	.	.	.	.	.	.	.	.	.
Zm00001d003760	gi|223974861|gb|ACN31618.1|	410	2e-47	unknown [Zea mays]	gi|223974860|gb|BT065742.1|	707	0	Zea mays full-length cDNA clone ZM_BFc0058G12 mRNA, complete cds	.	.	.	.	.	.	.	.	.
Zm00001d004138	gi|226492698|ref|NP_001151691.1|	814	5e-105	LOC100285326 [Zea mays]	gi|226492697|ref|NM_001158219.1|	895	0	Zea mays LOC100285326 (IDP488), mRNA	Q9SZN7	137	5e-39	Heavy metal-associated isoprenylated plant protein 26	GO:0046916|cellular transition metal ion homeostasis;GO:0010286|heat acclimation;GO:0030001|metal ion transport;	GO:0005737|cytoplasm;GO:0031965|nuclear membrane;GO:0005886|plasma membrane;GO:0009506|plasmodesma;	GO:0046914|transition metal ion binding;	.	.
Zm00001d004203	gi|226533500|ref|NP_001148034.1|	407	5e-49	flowering promoting factor-like 1 [Zea mays]	gi|226533499|ref|NM_001154562.1|	339	4e-177	Zea mays flowering promoting factor-like 1 (LOC100281643), mRNA	Q0JEF5	137	1e-40	Flowering-promoting factor 1-like protein 4	.	GO:0016021|integral component of membrane;GO:0005886|plasma membrane;	.	.	.
Zm00001d004208	gi|414587851|tpg|DAA38422.1|	606	1e-78	TPA: putative RING zinc finger domain superfamily protein isoform 1 [Zea mays]	gi|21211119|gb|AY108041.1|	401	0	Zea mays PCO143001 mRNA sequence	Q9ZU51	62.4	1e-11	E3 ubiquitin-protein ligase RHA2B	GO:0009738|abscisic acid-activated signaling pathway;GO:0043161|proteasome-mediated ubiquitin-dependent protein catabolic process;GO:0080167|response to karrikin;	GO:0005737|cytoplasm;GO:0005634|nucleus;	GO:0016874|ligase activity;GO:0061630|ubiquitin protein ligase activity;GO:0004842|ubiquitin-protein transferase activity;GO:0008270|zinc ion binding;	K16282	RHA2; E3 ubiquitin-protein ligase RHA2 [EC:2.3.2.27]
Zm00001d004301	gi|414587948|tpg|DAA38519.1|	2736	0	TPA: phosphate transport protein [Zea mays]	gi|212721681|ref|NM_001139212.1|	1582	0	Zea mays uncharacterized LOC100194162 (LOC100194162), mRNA	Q7X7V2	922	0	Probable inorganic phosphate transporter 1-5	GO:0006817|phosphate ion transport;	GO:0005887|integral component of plasma membrane;	GO:0005315|inorganic phosphate transmembrane transporter activity;GO:0022891|substrate-specific transmembrane transporter activity;GO:0015293|symporter activity;	K08176	PHO84; MFS transporter, PHS family, inorganic phosphate transporter
Zm00001d004342	gi|414587984|tpg|DAA38555.1|	1806	0	TPA: hypothetical protein ZEAMMB73_713881 [Zea mays]	gi|226531000|ref|NM_001149532.1|	1304	0	Zea mays uncharacterized LOC100275466 (LOC100275466), mRNA	Q66S13	60.1	2e-08	Natterin-4	.	GO:0005576|extracellular region;	GO:0016787|hydrolase activity;	.	.
Zm00001d004344	gi|212722702|ref|NP_001132659.1|	1929	0	uncharacterized protein LOC100194135 [Zea mays]	gi|21207464|gb|AY104386.1|	1239	0	Zea mays PCO096835 mRNA sequence	Q66S17	70.5	5e-12	Natterin-3	.	GO:0005576|extracellular region;	GO:0016787|hydrolase activity;	.	.
Zm00001d004346	gi|212722702|ref|NP_001132659.1|	1929	0	uncharacterized protein LOC100194135 [Zea mays]	gi|21207464|gb|AY104386.1|	1239	0	Zea mays PCO096835 mRNA sequence	Q66S17	70.5	5e-12	Natterin-3	.	GO:0005576|extracellular region;	GO:0016787|hydrolase activity;	.	.
Zm00001d004348	gi|670377128|ref|XP_008669667.1|	1806	0	PREDICTED: uncharacterized protein LOC103646784 [Zea mays]	gi|226531000|ref|NM_001149532.1|	1188	0	Zea mays uncharacterized LOC100275466 (LOC100275466), mRNA	Q66S13	60.8	9e-09	Natterin-4	.	GO:0005576|extracellular region;	GO:0016787|hydrolase activity;	.	.
Zm00001d004357	gi|414587998|tpg|DAA38569.1|	968	2e-120	TPA: putative protein phosphatase 2C family protein [Zea mays]	gi|54652463|gb|BT017682.1|	706	0	Zea mays clone EL01N0443F09.c mRNA sequence	Q7XP01	188	2e-50	Probable protein phosphatase 2C 37	.	.	GO:0046872|metal ion binding;GO:0004722|protein serine/threonine phosphatase activity;	.	.
Zm00001d004442	gi|414588090|tpg|DAA38661.1|	6729	0	TPA: hypothetical protein ZEAMMB73_035779 [Zea mays]	gi|242075047|ref|XM_002447415.1|	2437	0	Sorghum bicolor hypothetical protein, mRNA	Q9LJX0	278	4e-75	ABC transporter B family member 19	GO:0010541|acropetal auxin transport;GO:0043481|anthocyanin accumulation in tissues in response to UV light;GO:0009926|auxin polar transport;GO:0060918|auxin transport;GO:0009734|auxin-activated signaling pathway;GO:0010540|basipetal auxin transport;GO:0048527|lateral root development;GO:0009640|photomorphogenesis;GO:0009958|positive gravitropism;GO:0008361|regulation of cell size;GO:0009733|resp…	GO:0016021|integral component of membrane;GO:0005886|plasma membrane;	GO:0005524|ATP binding;GO:0042626|ATPase activity, coupled to transmembrane movement of substances;GO:0010329|auxin efflux transmembrane transporter activity;	K05658	ABCB1; ATP-binding cassette, subfamily B (MDR/TAP), member 1 [EC:3.6.3.44]
Zm00001d004495	gi|670377307|ref|XP_008669724.1|	1125	5e-150	PREDICTED: WEB family protein At3g51220-like isoform X2 [Zea mays]	gi|242074993|ref|XM_002447388.1|	409	0	Sorghum bicolor hypothetical protein, mRNA	F4I0N3	52.4	1e-06	WEB family protein At1g75720	GO:0009904|chloroplast accumulation movement;GO:0009903|chloroplast avoidance movement;	GO:0005829|cytosol;	.	.	.
Zm00001d004513	gi|226492878|ref|NP_001147427.1|	2147	0	bifunctional 3-phosphoadenosine 5-phosphosulfate synthetase 2 [Zea mays]	gi|226492877|ref|NM_001153955.1|	1808	0	Zea mays bifunctional 3-phosphoadenosine 5-phosphosulfate synthetase 2 (LOC100281036), mRNA	Q43870	397	0	ATP sulfurylase 2	GO:0009970|cellular response to sulfate starvation;GO:0070814|hydrogen sulfide biosynthetic process;GO:0000103|sulfate assimilation;	GO:0009507|chloroplast;GO:0009570|chloroplast stroma;GO:0005829|cytosol;	GO:0004020|adenylylsulfate kinase activity;GO:0005524|ATP binding;GO:0004781|sulfate adenylyltransferase (ATP) activity;	K13811	PAPSS; 3'-phosphoadenosine 5'-phosphosulfate synthase [EC:2.7.7.4 2.7.1.25]
Zm00001d004564	gi|670377356|ref|XP_008669746.1|	5072	0	PREDICTED: putative aconitate hydratase, cytoplasmic isoform X1 [Zea mays]	gi|238011579|gb|BT086472.1|	3525	0	Zea mays full-length cDNA clone ZM_BFc0170D09 mRNA, complete cds	Q6YZX6	66.6	2e-09	Putative aconitate hydratase, cytoplasmic	GO:0006097|glyoxylate cycle;	GO:0005737|cytoplasm;	GO:0051539|4 iron, 4 sulfur cluster binding;GO:0003994|aconitate hydratase activity;GO:0046872|metal ion binding;	.	.
Zm00001d004621	gi|226491690|ref|NP_001151924.1|	2288	0	peptide transporter PTR2 [Zea mays]	gi|226491689|ref|NM_001158452.1|	1372	0	Zea mays peptide transporter PTR2 (LOC100285561), mRNA	Q8VYE4	319	1e-98	Protein NRT1/ PTR FAMILY 4.5	.	GO:0016021|integral component of membrane;	GO:0005215|transporter activity;	.	.
Zm00001d004734	gi|803378363|ref|NP_001292779.1|	2029	0	aspartic proteinase Asp1 precursor [Zea mays]	gi|219888508|gb|BT056022.1|	1564	0	Zea mays full-length cDNA clone ZM_BFc0144J12 mRNA, complete cds	Q0IU52	396	8e-132	Aspartic proteinase Asp1	GO:0030163|protein catabolic process;GO:0006508|proteolysis;	.	GO:0004190|aspartic-type endopeptidase activity;	.	.
Zm00001d004843	gi|226493193|ref|NP_001147703.1|	176	8e-13	abscisic stress ripening protein 2 [Zea mays]	gi|77817040|gb|DQ244364.1|	802	0	Zea mays clone 5557 mRNA sequence	.	.	.	.	.	.	.	.	.
Zm00001d004894	gi|1673456|emb|CAA70416.1|	924	3e-123	ribulose-1,5-bisphosphate carboxylase/oxygenase small subunit [Zea mays]	gi|194703223|gb|BT040691.1|	905	0	Zea mays full-length cDNA clone ZM_BFc0118C13 mRNA, complete cds	P05348	348	8e-120	Ribulose bisphosphate carboxylase small chain, chloroplastic	GO:0009853|photorespiration;GO:0019253|reductive pentose-phosphate cycle;	GO:0009507|chloroplast;	GO:0004497|monooxygenase activity;GO:0016984|ribulose-bisphosphate carboxylase activity;	K01602	rbcS; ribulose-bisphosphate carboxylase small chain [EC:4.1.1.39]
Zm00001d004903	gi|414588582|tpg|DAA39153.1|	1194	2e-160	TPA: hypothetical protein ZEAMMB73_815968 [Zea mays]	gi|226505797|ref|NM_001153070.1|	1085	0	Zea mays uncharacterized LOC100280137 (LOC100280137), mRNA	.	.	.	.	.	.	.	.	.
Zm00001d005001	gi|414588689|tpg|DAA39260.1|	2507	0	TPA: carbohydrate transporter/ sugar porter/ transporter [Zea mays]	gi|223946646|gb|BT062710.1|	1790	0	Zea mays full-length cDNA clone ZM_BFb0336J12 mRNA, complete cds	Q94BZ1	520	1e-178	Protein ZINC INDUCED FACILITATOR-LIKE 1	GO:0010540|basipetal auxin transport;GO:0009630|gravitropism;GO:0090333|regulation of stomatal closure;GO:0080167|response to karrikin;GO:0009414|response to water deprivation;GO:0048364|root development;	GO:0016021|integral component of membrane;GO:0009705|plant-type vacuole membrane;GO:0005886|plasma membrane;	GO:0022821|potassium ion antiporter activity;	.	.
Zm00001d005002	gi|195606994|gb|ACG25327.1|	2280	0	carbohydrate transporter/ sugar porter/ transporter [Zea mays]	gi|212274396|ref|NM_001137429.1|	1878	0	Zea mays carbohydrate transporter/ sugar porter/ transporter (LOC100192005), mRNA	Q3EAQ5	315	9e-101	Probable peptide/nitrate transporter At3g43790	GO:0009624|response to nematode;GO:0055085|transmembrane transport;	GO:0016021|integral component of membrane;	GO:0005215|transporter activity;	.	.
Zm00001d005071	gi|226500702|ref|NP_001141275.1|	2059	0	putative protein phosphatase 2C family protein [Zea mays]	gi|195620829|gb|EU960127.1|	1763	0	Zea mays clone 222009 mRNA sequence	Q2RBJ6	544	0	Probable protein phosphatase 2C 73	.	.	GO:0046872|metal ion binding;GO:0004722|protein serine/threonine phosphatase activity;	.	.
Zm00001d005394	gi|670378151|ref|XP_008670057.1|	779	7e-101	PREDICTED: uncharacterized protein LOC100502065 [Zea mays]	gi|21207639|gb|AY104561.1|	910	0	Zea mays PCO100178 mRNA sequence	.	.	.	.	.	.	.	.	.
Zm00001d005454	gi|670378202|ref|XP_008670077.1|	2633	0	PREDICTED: ricin-like [Zea mays]	gi|226496532|ref|NM_001147164.1|	1257	0	Zea mays LOC100272711 (umc2194), mRNA	P02879	287	5e-87	Ricin	GO:0006952|defense response;GO:0031640|killing of cells of other organism;GO:0017148|negative regulation of translation;	GO:0005783|endoplasmic reticulum;	GO:0030246|carbohydrate binding;GO:0000166|nucleotide binding;GO:0030598|rRNA N-glycosylase activity;	.	.
Zm00001d005478	gi|162460924|ref|NP_001104958.1|	5352	0	cellulose synthase8 [Zea mays]	gi|21206779|gb|AY103701.1|	2867	0	Zea mays PCO120363 mRNA sequence	Q6YVM4	1537	0	Probable cellulose synthase A catalytic subunit 6 [UDP-forming]	GO:0071555|cell wall organization;GO:0030244|cellulose biosynthetic process;GO:0009833|plant-type primary cell wall biogenesis;	GO:0005794|Golgi apparatus;GO:0016021|integral component of membrane;GO:0005886|plasma membrane;	GO:0016760|cellulose synthase (UDP-forming) activity;GO:0016759|cellulose synthase activity;GO:0008270|zinc ion binding;	K10999	CESA; cellulose synthase A [EC:2.4.1.12]
Zm00001d005542	gi|414589278|tpg|DAA39849.1|	1868	0	TPA: triose phosphate/phosphate translocator, non-green plastid,chloroplast [Zea mays]	gi|195623971|gb|EU961698.1|	1463	0	Zea mays clone 237698 triose phosphate/phosphate translocator, non-green plastid,chloroplast precursor, mRNA, complete cds	Q69VR7	59.7	5e-08	Phosphoenolpyruvate/phosphate translocator 1, chloroplastic	GO:0008643|carbohydrate transport;GO:0015714|phosphoenolpyruvate transport;GO:0015713|phosphoglycerate transport;	GO:0009507|chloroplast;GO:0009941|chloroplast envelope;GO:0031969|chloroplast membrane;GO:0016021|integral component of membrane;GO:0005739|mitochondrion;GO:0009536|plastid;GO:0009528|plastid inner membrane;	GO:0015121|phosphoenolpyruvate:phosphate antiporter activity;GO:0015120|phosphoglycerate transmembrane transporter activity;	K15283	SLC35E1; solute carrier family 35, member E1
Zm00001d005609	gi|670378357|ref|XP_008670136.1|	1033	2e-136	PREDICTED: probable protein phosphatase 2C 68 [Zea mays]	gi|226491252|ref|NM_001157744.1|	979	0	Zea mays protein phosphatase 2C (LOC100284849), mRNA	Q0J2L7	327	7e-108	Probable protein phosphatase 2C 68	.	.	GO:0046872|metal ion binding;GO:0004722|protein serine/threonine phosphatase activity;	K14497	PP2C; protein phosphatase 2C [EC:3.1.3.16]
Zm00001d005624	gi|226492529|ref|NP_001145881.1|	2329	0	desaturase/cytochrome b5 protein isoform 1 [Zea mays]	gi|391415121|gb|BT064125.2|	1395	0	Zea mays full-length cDNA clone ZM_BFc0139M12 mRNA, complete cds	Q3EBF7	526	0	Delta(8)-fatty-acid desaturase 2	GO:0070417|cellular response to cold;GO:0030148|sphingolipid biosynthetic process;	GO:0005783|endoplasmic reticulum;GO:0005789|endoplasmic reticulum membrane;GO:0016021|integral component of membrane;	GO:0046872|metal ion binding;GO:0052631|sphingolipid delta-8 desaturase activity;	K13076	SLD; delta8-fatty-acid desaturase [EC:1.14.19.4]
Zm00001d005658	gi|414589402|tpg|DAA39973.1|	1911	0	TPA: hypothetical protein ZEAMMB73_891232 [Zea mays]	gi|308080895|ref|NM_001196031.1|	1391	0	Zea mays uncharacterized LOC100501268 (LOC100501268), mRNA	Q6H5L4	547	0	Probable trehalose-phosphate phosphatase 7	GO:0005992|trehalose biosynthetic process;GO:0070413|trehalose metabolism in response to stress;	GO:0005737|cytoplasm;	GO:0004805|trehalose-phosphatase activity;	K01087	otsB; trehalose 6-phosphate phosphatase [EC:3.1.3.12]
Zm00001d005775	gi|670378515|ref|XP_008670200.1|	5355	0	PREDICTED: cellulose synthase A catalytic subunit 9 [UDP-forming] [Zea mays]	gi|162461936|ref|NM_001112062.1|	2924	0	Zea mays cellulose synthase catalytic subunit 12 (CesA12), mRNA	Q69P51	239	1e-64	Cellulose synthase A catalytic subunit 9 [UDP-forming]	GO:0030244|cellulose biosynthetic process;GO:0009833|plant-type primary cell wall biogenesis;GO:0009834|plant-type secondary cell wall biogenesis;GO:0010400|rhamnogalacturonan I side chain metabolic process;	GO:0009507|chloroplast;GO:0005794|Golgi apparatus;GO:0016021|integral component of membrane;GO:0005886|plasma membrane;	GO:0016760|cellulose synthase (UDP-forming) activity;GO:0016759|cellulose synthase activity;GO:0008270|zinc ion binding;	K10999	CESA; cellulose synthase A [EC:2.4.1.12]
Zm00001d005798	gi|226502086|ref|NP_001149434.1|	1602	0	ethylene response factor [Zea mays]	gi|226502085|ref|NM_001155962.1|	1687	0	Zea mays ethylene response factor (EREB202), mRNA	O22259	93.2	3e-20	Ethylene-responsive transcription factor ERF071	GO:0009873|ethylene-activated signaling pathway;GO:0034059|response to anoxia;GO:0006351|transcription, DNA-templated;	GO:0005634|nucleus;	GO:0003677|DNA binding;GO:0003700|transcription factor activity, sequence-specific DNA binding;	.	.
Zm00001d005804	gi|670378564|ref|XP_008670217.1|	192	2e-16	PREDICTED: auxin-repressed 12.5 kDa protein-like isoform X2 [Zea mays]	gi|226528821|ref|NM_001157109.1|	193	7e-96	Zea mays auxin-repressed protein (LOC100284214), mRNA	.	.	.	.	.	.	.	.	.
Zm00001d005841	gi|219363295|ref|NP_001136892.1|	882	9e-117	putative HLH DNA-binding domain superfamily protein [Zea mays]	gi|219363294|ref|NM_001143420.1|	729	0	Zea mays putative HLH DNA-binding domain superfamily protein (bHLH20), mRNA	Q9FHA7	103	1e-24	Transcription factor HEC1	GO:0048462|carpel formation;GO:0045893|positive regulation of transcription, DNA-templated;GO:0006355|regulation of transcription, DNA-templated;GO:0006351|transcription, DNA-templated;GO:0010500|transmitting tissue development;	GO:0005634|nucleus;	GO:0043565|sequence-specific DNA binding;GO:0003700|transcription factor activity, sequence-specific DNA binding;	.	.
Zm00001d005849	gi|414589618|tpg|DAA40189.1|	1175	2e-152	TPA: hypothetical protein ZEAMMB73_174918 [Zea mays]	gi|226532356|ref|NM_001153090.1|	1979	0	Zea mays uncharacterized LOC100280158 (LOC100280158), mRNA	Q8RY89	90.1	2e-17	Phosphatidylinositol 4-phosphate 5-kinase 8	.	.	GO:0016308|1-phosphatidylinositol-4-phosphate 5-kinase activity;GO:0005524|ATP binding;	K00889	PIP5K; 1-phosphatidylinositol-4-phosphate 5-kinase [EC:2.7.1.68]
Zm00001d005851	gi|670378599|ref|XP_008670230.1|	3284	0	PREDICTED: LOW QUALITY PROTEIN: prolyl endopeptidase-like [Zea mays]	gi|242049473|ref|XM_002462436.1|	1749	0	Sorghum bicolor hypothetical protein, mRNA	Q59536	160	2e-40	Protease 2	.	.	GO:0004252|serine-type endopeptidase activity;GO:0070008|serine-type exopeptidase activity;	.	.
Zm00001d005852	gi|670378599|ref|XP_008670230.1|	657	5e-75	PREDICTED: LOW QUALITY PROTEIN: prolyl endopeptidase-like [Zea mays]	gi|242049473|ref|XM_002462436.1|	324	4e-168	Sorghum bicolor hypothetical protein, mRNA	P24555	76.3	1e-13	Protease 2	.	GO:0005737|cytoplasm;	GO:0004252|serine-type endopeptidase activity;GO:0070008|serine-type exopeptidase activity;	K01354	ptrB; oligopeptidase B [EC:3.4.21.83]
Zm00001d006040	gi|212275480|ref|NP_001130818.1|	2438	0	hypothetical protein [Zea mays]	gi|212275479|ref|NM_001137346.1|	2350	0	Zea mays hypothetical protein (LOC100191922), mRNA	O24594	779	0	3-hydroxy-3-methylglutaryl-coenzyme A reductase	GO:0015936|coenzyme A metabolic process;GO:0008299|isoprenoid biosynthetic process;	GO:0005789|endoplasmic reticulum membrane;GO:0016021|integral component of membrane;	GO:0004420|hydroxymethylglutaryl-CoA reductase (NADPH) activity;GO:0050661|NADP binding;	.	.
Zm00001d006193	gi|414590021|tpg|DAA40592.1|	2438	0	TPA: putative cytochrome P450 superfamily protein [Zea mays]	gi|242049929|ref|XM_002462664.1|	1192	0	Sorghum bicolor hypothetical protein, mRNA	Q9ZNR0	513	7e-173	Cytochrome P450 78A6	GO:0040008|regulation of growth;GO:0044550|secondary metabolite biosynthetic process;GO:0048316|seed development;	GO:0016021|integral component of membrane;GO:0016020|membrane;	GO:0020037|heme binding;GO:0005506|iron ion binding;GO:0016709|oxidoreductase activity, acting on paired donors, with incorporation or reduction of molecular oxygen, NAD(P)H as one donor, and incorporation of one atom of oxygen;	.	.
Zm00001d006293	gi|670373565|ref|XP_008668121.1|	4307	0	PREDICTED: NIN-like protein 1 isoform X2 [Zea mays]	gi|226532284|ref|NM_001158099.1|	3543	0	Zea mays NIN-like protein 1 (LOC100285205), mRNA	Q10S83	182	4e-46	Protein NLP1	GO:0006351|transcription, DNA-templated;	GO:0005634|nucleus;	GO:0003677|DNA binding;GO:0003700|transcription factor activity, sequence-specific DNA binding;	.	.
Zm00001d006446	gi|670372372|ref|XP_008667488.1|	2175	0	PREDICTED: hypothetical protein isoform X1 [Zea mays]	gi|194701935|gb|BT040047.1|	1458	0	Zea mays full-length cDNA clone ZM_BFc0062B08 mRNA, complete cds	Q66PF2	241	2e-71	Putative UDP-rhamnose:rhamnosyltransferase 1	GO:0008152|metabolic process;	GO:0016021|integral component of membrane;	GO:0016758|transferase activity, transferring hexosyl groups;	.	.
Zm00001d006467	gi|670379114|ref|XP_008670440.1|	1973	0	PREDICTED: probable 5'-adenylylsulfate reductase 1, chloroplastic [Zea mays]	gi|195627577|gb|EU963501.1|	1708	0	Zea mays clone 263371 mRNA sequence	Q6Z4A7	54.7	3e-07	Probable 5'-adenylylsulfate reductase 1, chloroplastic	GO:0045454|cell redox homeostasis;GO:0008652|cellular amino acid biosynthetic process;GO:0019344|cysteine biosynthetic process;GO:0019419|sulfate reduction;	GO:0009507|chloroplast;	GO:0051539|4 iron, 4 sulfur cluster binding;GO:0033741|adenylyl-sulfate reductase (glutathione) activity;GO:0046872|metal ion binding;	K05907	APR; adenylyl-sulfate reductase (glutathione) [EC:1.8.4.9]
Zm00001d006476	gi|670379124|ref|XP_008670445.1|	4838	0	PREDICTED: putative aconitate hydratase, cytoplasmic isoform X2 [Zea mays]	gi|242045787|ref|XM_002460720.1|	2522	0	Sorghum bicolor hypothetical protein, mRNA	Q6YZX6	84.7	0	Putative aconitate hydratase, cytoplasmic	GO:0006097|glyoxylate cycle;	GO:0005737|cytoplasm;	GO:0051539|4 iron, 4 sulfur cluster binding;GO:0003994|aconitate hydratase activity;GO:0046872|metal ion binding;	.	.
Zm00001d006493	gi|670379138|ref|XP_008670448.1|	2003	0	PREDICTED: LOW QUALITY PROTEIN: protein TRANSPARENT TESTA 12 [Zea mays]	gi|219888336|gb|BT055936.1|	1975	0	Zea mays full-length cDNA clone ZM_BFc0051G05 mRNA, complete cds	Q9LYT3	326	3e-99	Protein DETOXIFICATION 41	GO:0006855|drug transmembrane transport;GO:0009813|flavonoid biosynthetic process;GO:0010231|maintenance of seed dormancy;GO:0010023|proanthocyanidin biosynthetic process;	GO:0016021|integral component of membrane;GO:0009705|plant-type vacuole membrane;	GO:0015238|drug transmembrane transporter activity;GO:0015299|solute:proton antiporter activity;GO:0022857|transmembrane transporter activity;	K03327	TC.MATE, SLC47A, norM, mdtK, dinF; multidrug resistance protein, MATE family
Zm00001d006499	gi|670374324|ref|XP_008668534.1|	3551	0	PREDICTED: uncharacterized protein LOC100501328 isoform X1 [Zea mays]	gi|226505269|ref|NM_001151364.1|	1583	0	Zea mays uncharacterized LOC100277921 (LOC100277921), mRNA	Q9LUR0	162	9e-40	Condensin-2 complex subunit H2	GO:0030261|chromosome condensation;GO:0045739|positive regulation of DNA repair;GO:2001022|positive regulation of response to DNA damage stimulus;	GO:0000793|condensed chromosome;GO:0005730|nucleolus;	.	K11490	NCAPH2; condensin-2 complex subunit H2
Zm00001d006511	gi|670373026|ref|XP_008667831.1|	1565	0	PREDICTED: uncharacterized protein LOC100279907 isoform X1 [Zea mays]	gi|226504781|ref|NM_001152859.1|	1349	0	Zea mays LOC100279907 (gpm334), mRNA	Q94B38	367	1e-119	Glucose-6-phosphate/phosphate translocator 2, chloroplastic	GO:0008643|carbohydrate transport;GO:0015760|glucose-6-phosphate transport;GO:0015714|phosphoenolpyruvate transport;GO:0015713|phosphoglycerate transport;GO:0015979|photosynthesis;GO:0009643|photosynthetic acclimation;GO:0010109|regulation of photosynthesis;GO:0009749|response to glucose;GO:0080167|response to karrikin;GO:0009624|response to nematode;GO:0009744|response to sucrose;GO:0035436|trio…	GO:0031969|chloroplast membrane;GO:0016021|integral component of membrane;GO:0005774|vacuolar membrane;	GO:0015152|glucose-6-phosphate transmembrane transporter activity;GO:0005315|inorganic phosphate transmembrane transporter activity;GO:0015120|phosphoglycerate transmembrane transporter activity;GO:0071917|triose-phosphate transmembrane transporter activity;	K15283	SLC35E1; solute carrier family 35, member E1
Zm00001d006539	gi|293335321|ref|NP_001168436.1|	2652	0	beta-amylase [Zea mays]	gi|293335320|ref|NM_001174965.1|	2283	0	Zea mays beta-amylase (LOC100382206), mRNA	P10538	615	0	Beta-amylase	GO:0000272|polysaccharide catabolic process;	.	GO:0016161|beta-amylase activity;	.	.
Zm00001d006677	gi|514735322|ref|XP_004958130.1|	676	9e-82	PREDICTED: protein BZR1 homolog 1-like [Setaria italica]	gi|226501383|ref|NM_001148490.1|	1299	0	Zea mays LOC100274111 (pco078035a), mRNA	Q7XI96	156	4e-42	Protein BZR1 homolog 1	GO:0009742|brassinosteroid mediated signaling pathway;GO:0040008|regulation of growth;GO:0009741|response to brassinosteroid;GO:0006351|transcription, DNA-templated;	GO:0005737|cytoplasm;GO:0005634|nucleus;	GO:0003677|DNA binding;GO:0003700|transcription factor activity, sequence-specific DNA binding;	K14503	BZR1_2; brassinosteroid resistant 1/2
Zm00001d007012	gi|226502782|ref|NP_001151728.1|	1018	2e-134	ribonucleoprotein A [Zea mays]	gi|226502781|ref|NM_001158256.1|	1043	0	Zea mays ribonucleoprotein A (LOC100285364), mRNA	Q08937	249	5e-78	29 kDa ribonucleoprotein B, chloroplastic	GO:0006397|mRNA processing;	GO:0009507|chloroplast;GO:0030529|ribonucleoprotein complex;	GO:0000166|nucleotide binding;GO:0003723|RNA binding;	.	.
Zm00001d007045	gi|194703032|gb|ACF85600.1|	828	2e-105	unknown [Zea mays]	gi|77818389|gb|DQ245706.1|	861	0	Zea mays clone 19613 mRNA sequence	Q84MC0	162	4e-45	Uncharacterized GPI-anchored protein At3g06035	.	GO:0031225|anchored component of membrane;GO:0005886|plasma membrane;	.	.	.
Zm00001d007229	gi|670371431|ref|XP_008666992.1|	2988	0	PREDICTED: phosphoinositide-specific phospholipase C isoform X1 [Zea mays]	gi|167860167|ref|NM_001114647.1|	1307	0	Zea mays phosphoinositide-specific phospholipase C (LOC100136827), mRNA	Q39033	675	0	Phosphoinositide phospholipase C 2	GO:0009553|embryo sac development;GO:0048437|floral organ development;GO:0035556|intracellular signal transduction;GO:0016042|lipid catabolic process;GO:0009556|microsporogenesis;GO:0010601|positive regulation of auxin biosynthetic process;	GO:0005622|intracellular;GO:0005886|plasma membrane;	GO:0004435|phosphatidylinositol phospholipase C activity;GO:0004871|signal transducer activity;	K05857	PLCD; phosphatidylinositol phospholipase C, delta [EC:3.1.4.11]
Zm00001d007231	gi|414591279|tpg|DAA41850.1|	1201	3e-159	TPA: hypothetical protein ZEAMMB73_792489 [Zea mays]	gi|212722573|ref|NM_001139389.1|	1103	0	Zea mays uncharacterized LOC100194354 (LOC100194354), mRNA	Q10N05	205	1e-58	Probable glucuronosyltransferase Os03g0287800	GO:0071555|cell wall organization;GO:0010417|glucuronoxylan biosynthetic process;GO:0009834|plant-type secondary cell wall biogenesis;	GO:0000139|Golgi membrane;GO:0016021|integral component of membrane;	GO:0015018|galactosylgalactosylxylosylprotein 3-beta-glucuronosyltransferase activity;GO:0042285|xylosyltransferase activity;	.	.
Zm00001d007255	gi|670379765|ref|XP_008670698.1|	2918	0	PREDICTED: protein NRT1/ PTR FAMILY 4.4-like [Zea mays]	gi|293336937|ref|NM_001177246.1|	1592	0	Zea mays uncharacterized LOC100384800 (LOC100384800), mRNA	Q93VV5	322	1e-146	Protein NRT1/ PTR FAMILY 4.3	GO:0006857|oligopeptide transport;GO:0009624|response to nematode;	GO:0016021|integral component of membrane;GO:0005886|plasma membrane;	GO:0005215|transporter activity;	.	.
Zm00001d007280	gi|226504484|ref|NP_001150667.1|	290	1e-31	LOC100284300 [Zea mays]	gi|226504483|ref|NM_001157195.1|	297	9e-154	Zea mays LOC100284300 (cl24227_1), mRNA	.	.	.	.	.	.	.	.	.
Zm00001d007312	gi|670379834|ref|XP_008670728.1|	2225	0	PREDICTED: probable apyrase 3 [Zea mays]	gi|242068160|ref|XM_002449312.1|	834	0	Sorghum bicolor hypothetical protein, mRNA	Q2QYE1	554	0	Probable apyrase 3	.	GO:0005576|extracellular region;	GO:0005524|ATP binding;GO:0016787|hydrolase activity;	.	.
Zm00001d007341	gi|226496721|ref|NP_001147407.1|	622	6e-79	LOC100281016 [Zea mays]	gi|195611127|gb|EU955276.1|	593	0	Zea mays clone 1522440 HVA22-like protein e mRNA, complete cds	Q07764	172	2e-52	Protein HVA22	GO:0009737|response to abscisic acid;GO:0006950|response to stress;	GO:0005783|endoplasmic reticulum;GO:0005794|Golgi apparatus;GO:0016021|integral component of membrane;	.	.	.
Zm00001d007395	gi|670379915|ref|XP_008670756.1|	2533	0	PREDICTED: probable indole-3-acetic acid-amido synthetase GH3.13 [Zea mays]	gi|242068644|ref|XM_002449554.1|	1088	0	Sorghum bicolor hypothetical protein, mRNA	Q9FZ87	654	0	Indole-3-acetic acid-amido synthetase GH3.17	GO:0010252|auxin homeostasis;GO:0009733|response to auxin;	GO:0005737|cytoplasm;GO:0005634|nucleus;	GO:0010279|indole-3-acetic acid amido synthetase activity;	K14487	GH3; auxin responsive GH3 gene family
Zm00001d007427	gi|242059169|ref|XP_002458730.1|	456	1e-46	hypothetical protein SORBIDRAFT_03g039220 [Sorghum bicolor]	gi|242059168|ref|XM_002458685.1|	273	2e-139	Sorghum bicolor hypothetical protein, mRNA	Q5NA18	67	2e-10	Metal tolerance protein 5	GO:0061088|regulation of sequestering of zinc ion;GO:0010043|response to zinc ion;	GO:0016021|integral component of membrane;GO:0016020|membrane;GO:0005774|vacuolar membrane;	GO:0010486|manganese:proton antiporter activity;GO:0005385|zinc ion transmembrane transporter activity;	.	.
Zm00001d007604	gi|414591735|tpg|DAA42306.1|	2172	0	TPA: patatin T5 [Zea mays]	gi|226492556|ref|NM_001158524.1|	1533	0	Zea mays patatin T5 (LOC100285633), mRNA	Q84QY3	191	3e-73	Patatin-like protein 1	GO:0006952|defense response;GO:0016042|lipid catabolic process;	GO:0005737|cytoplasm;GO:0016020|membrane;	GO:0047372|acylglycerol lipase activity;GO:0004620|phospholipase activity;	.	.
Zm00001d007687	gi|226496343|ref|NP_001141512.1|	1133	2e-152	uncharacterized protein LOC100273624 [Zea mays]	gi|194707839|gb|BT042999.1|	1144	0	Zea mays full-length cDNA clone ZM_BFc0075G11 mRNA, complete cds	P50162	223	2e-68	Tropinone reductase 1	GO:0009710|tropane alkaloid biosynthetic process;	.	GO:0050356|tropine dehydrogenase activity;	K08081	TR1; tropinone reductase I [EC:1.1.1.206]
Zm00001d007753	gi|414591869|tpg|DAA42440.1|	1640	0	TPA: hypothetical protein ZEAMMB73_410724 [Zea mays]	gi|195595437|gb|EU943083.1|	1188	0	Zea mays clone 1559151 mRNA sequence	.	.	.	.	.	.	.	.	.
Zm00001d007820	gi|414591973|tpg|DAA42544.1|	1515	0	TPA: plant-specific domain TIGR01615 family protein [Zea mays]	gi|226496512|ref|NM_001154003.1|	1652	0	Zea mays plant-specific domain TIGR01615 family protein (LOC100281084), mRNA	.	.	.	.	.	.	.	.	.
Zm00001d007872	gi|195635485|gb|ACG37211.1|	318	1e-36	hypothetical protein [Zea mays]	gi|21208393|gb|AY105315.1|	231	3e-117	Zea mays PCO128127 mRNA sequence	.	.	.	.	.	.	.	.	.
Zm00001d007896	gi|212275155|ref|NP_001130924.1|	2321	0	putative O-Glycosyl hydrolase superfamily protein precursor [Zea mays]	gi|391415077|gb|BT063646.2|	1879	0	Zea mays full-length cDNA clone ZM_BFc0089I06 mRNA, complete cds	Q6NKW9	602	0	Glucan endo-1,3-beta-glucosidase 8	GO:0005975|carbohydrate metabolic process;GO:0071555|cell wall organization;GO:0006952|defense response;	GO:0031225|anchored component of membrane;GO:0046658|anchored component of plasma membrane;GO:0005618|cell wall;GO:0005576|extracellular region;GO:0005886|plasma membrane;GO:0009506|plasmodesma;	GO:0042973|glucan endo-1,3-beta-D-glucosidase activity;GO:0004553|hydrolase activity, hydrolyzing O-glycosyl compounds;GO:0030247|polysaccharide binding;	.	.
Zm00001d007901	gi|670380470|ref|XP_008670968.1|	344	9e-35	PREDICTED: high mobility group nucleosome-binding domain-containing protein 5-like [Zea mays]	gi|226507065|ref|NM_001155938.1|	839	0	Zea mays cylicin-1 (LOC100283036), mRNA	.	.	.	.	.	.	.	.	.
Zm00001d008285	gi|670427711|ref|XP_008654590.1|	2234	0	PREDICTED: PQ loop repeat family protein isoform X2 [Zea mays]	gi|226507255|ref|NM_001148067.1|	1767	0	Zea mays PQ loop repeat family protein (LOC100273653), mRNA	P38279	59.3	7e-08	Probable vacuolar amino acid transporter YPQ3	GO:0034488|basic amino acid transmembrane export from vacuole;	GO:0071627|integral component of fungal-type vacuolar membrane;	GO:0015174|basic amino acid transmembrane transporter activity;	.	.
Zm00001d008305	gi|670427872|ref|XP_008654682.1|	1103	2e-147	PREDICTED: uncharacterized protein LOC100275507 isoform X1 [Zea mays]	gi|223944560|gb|BT061667.1|	1087	0	Zea mays full-length cDNA clone ZM_BFb0172B19 mRNA, complete cds	.	.	.	.	.	.	.	.	.
Zm00001d008381	gi|670433598|ref|XP_008657280.1|	2527	0	PREDICTED: cytochrome P450 72A15-like [Zea mays]	gi|195609843|gb|EU954634.1|	754	0	Zea mays clone 1475197 cytochrome P450 CYP72A28v2 mRNA, complete cds	Q9LUC6	474	3e-160	Cytochrome P450 72A14	.	GO:0016021|integral component of membrane;	GO:0020037|heme binding;GO:0005506|iron ion binding;GO:0004497|monooxygenase activity;GO:0016705|oxidoreductase activity, acting on paired donors, with incorporation or reduction of molecular oxygen;	.	.
Zm00001d008467	gi|670429432|ref|XP_008655568.1|	3786	0	PREDICTED: probable L-type lectin-domain containing receptor kinase S.7 [Zea mays]	gi|226503236|ref|NM_001154412.1|	1398	0	Zea mays TAK14 (LOC100281494), mRNA	D7SFH9	290	9e-81	Protein SUPPRESSOR OF NPR1-1 CONSTITUTIVE 4	GO:0006968|cellular defense response;GO:0006071|glycerol metabolic process;GO:0045087|innate immune response;GO:0006629|lipid metabolic process;	GO:0016021|integral component of membrane;GO:0005886|plasma membrane;	GO:0005524|ATP binding;GO:0008889|glycerophosphodiester phosphodiesterase activity;GO:0004674|protein serine/threonine kinase activity;	.	.
Zm00001d008488	gi|670427291|ref|XP_008654343.1|	3521	0	PREDICTED: uncharacterized LOC100193171 isoform X1 [Zea mays]	gi|226503236|ref|NM_001154412.1|	1925	0	Zea mays TAK14 (LOC100281494), mRNA	D7SFH9	90.9	5e-18	Protein SUPPRESSOR OF NPR1-1 CONSTITUTIVE 4	.	GO:0016021|integral component of membrane;	GO:0005524|ATP binding;GO:0004674|protein serine/threonine kinase activity;	.	.
Zm00001d008496	gi|226498526|ref|NP_001142120.1|	2055	0	uncharacterized protein LOC100274284 [Zea mays]	gi|226498525|ref|NM_001148648.1|	1865	0	Zea mays hypothetical protein (LOC100274284), mRNA	.	.	.	.	.	.	.	.	.
Zm00001d008601	gi|670429572|ref|XP_008655628.1|	627	4e-80	PREDICTED: transcription factor DIVARICATA-like [Zea mays]	gi|195648816|gb|EU971758.1|	591	0	Zea mays clone 370137 mRNA sequence	Q8S9H7	142	3e-39	Transcription factor DIVARICATA	GO:0048262|determination of dorsal/ventral asymmetry;GO:0009908|flower development;GO:0006355|regulation of transcription, DNA-templated;GO:0006351|transcription, DNA-templated;	GO:0005634|nucleus;	GO:0003677|DNA binding;	.	.
Zm00001d008693	gi|413947486|gb|AFW80135.1|	1389	0	hydrolase [Zea mays]	gi|226532943|ref|NM_001158824.1|	1067	0	Zea mays hydrolase (LOC100285935), mRNA	.	.	.	.	.	.	.	.	.
Zm00001d008808	gi|670429740|ref|XP_008655699.1|	1306	1e-175	PREDICTED: transcription factor MYB1R1-like [Zea mays]	gi|195639235|gb|EU966968.1|	1246	0	Zea mays clone 298539 mRNA sequence	Q8S9H7	117	6e-28	Transcription factor DIVARICATA	GO:0048262|determination of dorsal/ventral asymmetry;GO:0009908|flower development;GO:0006355|regulation of transcription, DNA-templated;GO:0006351|transcription, DNA-templated;	GO:0005634|nucleus;	GO:0003677|DNA binding;	.	.
Zm00001d008812	gi|670429753|ref|XP_008655700.1|	1439	0	PREDICTED: zinc finger CCCH domain-containing protein 2-like [Zea mays]	gi|391416889|gb|BT085217.2|	1137	0	Zea mays full-length cDNA clone ZM_BFb0336L11 mRNA, complete cds	Q9FU27	426	4e-146	Zinc finger CCCH domain-containing protein 2	GO:0009867|jasmonic acid mediated signaling pathway;GO:0010150|leaf senescence;	GO:0005634|nucleus;	GO:0003677|DNA binding;GO:0008270|zinc ion binding;	.	.
Zm00001d008869	gi|670429853|ref|XP_008655743.1|	4157	0	PREDICTED: homeobox-leucine zipper protein HOX29-like isoform X2 [Zea mays]	gi|242051698|ref|XM_002454950.1|	1807	0	Sorghum bicolor hypothetical protein, mRNA	A2WLR5	1307	0	Homeobox-leucine zipper protein HOX29	GO:0006355|regulation of transcription, DNA-templated;GO:0006351|transcription, DNA-templated;	GO:0005634|nucleus;	GO:0003677|DNA binding;GO:0008289|lipid binding;	.	.
Zm00001d008872	gi|413947690|gb|AFW80339.1|	693	2e-87	putative AP2/EREBP transcription factor superfamily protein [Zea mays]	gi|242051694|ref|XM_002454948.1|	381	0	Sorghum bicolor hypothetical protein, mRNA	Q9M080	134	2e-36	Ethylene-responsive transcription factor ERF043	GO:0009873|ethylene-activated signaling pathway;GO:0006351|transcription, DNA-templated;	GO:0005634|nucleus;	GO:0003700|transcription factor activity, sequence-specific DNA binding;GO:0044212|transcription regulatory region DNA binding;	.	.
Zm00001d008901	gi|194688514|gb|ACF78341.1|	2435	0	unknown [Zea mays]	gi|219887408|gb|BT055472.1|	1362	0	Zea mays full-length cDNA clone ZM_BFb0313I22 mRNA, complete cds	Q9LWM4	791	0	CBL-interacting protein kinase 5	GO:0007165|signal transduction;	.	GO:0005524|ATP binding;GO:0004674|protein serine/threonine kinase activity;	.	.
Zm00001d008923	gi|670429928|ref|XP_008655772.1|	347	4e-38	PREDICTED: uncharacterized protein LOC100277379 [Zea mays]	gi|195641985|gb|EU968343.1|	623	0	Zea mays clone 319252 hypothetical protein mRNA, complete cds	.	.	.	.	.	.	.	.	.
Zm00001d008983	gi|670429977|ref|XP_008655793.1|	3812	0	PREDICTED: uncharacterized protein LOC103634999 [Zea mays]	gi|242051510|ref|XM_002454856.1|	2294	0	Sorghum bicolor hypothetical protein, mRNA	Q9P7J5	233	1e-67	Uncharacterized AAA domain-containing protein C24B10.10c	GO:0031122|cytoplasmic microtubule organization;GO:0045041|protein import into mitochondrial intermembrane space;	GO:0005741|mitochondrial outer membrane;GO:0005739|mitochondrion;GO:0005634|nucleus;	GO:0005524|ATP binding;GO:0016887|ATPase activity;GO:0008568|microtubule-severing ATPase activity;	.	.
Zm00001d009022	gi|670430013|ref|XP_008655809.1|	1775	0	PREDICTED: isoflavone reductase homolog IRL-like [Zea mays]	.	.	.	.	P52580	277	8e-87	Isoflavone reductase homolog IRL	GO:0010438|cellular response to sulfur starvation;	GO:0005737|cytoplasm;	GO:0070402|NADPH binding;GO:0016491|oxidoreductase activity;	.	.
Zm00001d009025	gi|670430015|ref|XP_008655810.1|	3243	0	PREDICTED: probable metal-nicotianamine transporter YSL1 [Zea mays]	gi|242055800|ref|XM_002457001.1|	961	0	Sorghum bicolor hypothetical protein, mRNA	Q9FTU1	771	0	Probable metal-nicotianamine transporter YSL1	.	GO:0016021|integral component of membrane;GO:0005886|plasma membrane;	GO:0022857|transmembrane transporter activity;	.	.
Zm00001d009140	gi|194705984|gb|ACF87076.1|	1775	0	unknown [Zea mays]	gi|194705983|gb|BT042071.1|	1342	0	Zea mays full-length cDNA clone ZM_BFb0125B03 mRNA, complete cds	A5H8G4	397	1e-133	Peroxidase 1	GO:0042744|hydrogen peroxide catabolic process;GO:0006979|response to oxidative stress;	GO:0005576|extracellular region;GO:0005773|vacuole;	GO:0020037|heme binding;GO:0046872|metal ion binding;GO:0004601|peroxidase activity;	K00430	E1.11.1.7; peroxidase [EC:1.11.1.7]
Zm00001d009146	gi|670428336|ref|XP_008654959.1|	2008	0	PREDICTED: S-adenosylmethionine synthetase 1 isoform X1 [Zea mays]	gi|226502946|ref|NM_001155236.1|	1665	0	Zea mays S-adenosylmethionine synthetase 1 (LOC100282324), mRNA	A6XMY9	258	0	S-adenosylmethionine synthase 1	GO:0006730|one-carbon metabolic process;GO:0006556|S-adenosylmethionine biosynthetic process;	GO:0005737|cytoplasm;	GO:0005524|ATP binding;GO:0046872|metal ion binding;GO:0004478|methionine adenosyltransferase activity;	K00789	metK; S-adenosylmethionine synthetase [EC:2.5.1.6]
Zm00001d009178	gi|219363203|ref|NP_001136802.1|	2227	0	hypothetical protein precursor [Zea mays]	gi|219363202|ref|NM_001143330.1|	1043	0	Zea mays hypothetical protein (LOC100216948), mRNA	Q9LSM9	468	1e-158	Serine carboxypeptidase-like 33	GO:0051603|proteolysis involved in cellular protein catabolic process;	GO:0005576|extracellular region;GO:0005773|vacuole;	GO:0004185|serine-type carboxypeptidase activity;	K16297	SCPL-II; serine carboxypeptidase-like clade II [EC:3.4.16.-]
Zm00001d009354	gi|413948211|gb|AFW80860.1|	2290	0	hypothetical protein ZEAMMB73_048321 [Zea mays]	gi|242057614|ref|XM_002457908.1|	1161	0	Sorghum bicolor hypothetical protein, mRNA	Q9XF43	466	2e-158	3-ketoacyl-CoA synthase 6	GO:0006633|fatty acid biosynthetic process;GO:0009409|response to cold;GO:0009416|response to light stimulus;GO:0009826|unidimensional cell growth;GO:0010025|wax biosynthetic process;	GO:0005783|endoplasmic reticulum;GO:0005789|endoplasmic reticulum membrane;GO:0016021|integral component of membrane;	.	K15397	KCS; 3-ketoacyl-CoA synthase [EC:2.3.1.199]
Zm00001d009372	gi|219362995|ref|NP_001137108.1|	1919	0	hypothetical protein [Zea mays]	gi|219362994|ref|NM_001143636.1|	1224	0	Zea mays hypothetical protein (LOC100217285), mRNA	Q9SUF1	244	2e-102	WAT1-related protein At4g08290	GO:0032973|amino acid export;GO:0080144|amino acid homeostasis;GO:0043090|amino acid import;	GO:0016021|integral component of membrane;GO:0005886|plasma membrane;	GO:0015171|amino acid transmembrane transporter activity;	.	.
Zm00001d009399	gi|293335245|ref|NP_001169613.1|	2560	0	uncharacterized protein LOC100383494 [Zea mays]	gi|293335244|ref|NM_001176142.1|	2143	0	Zea mays hypothetical protein (LOC100383494), mRNA	Q9SZY4	587	0	Protein NRT1/ PTR FAMILY 6.2	GO:0042128|nitrate assimilation;GO:0006857|oligopeptide transport;GO:0009753|response to jasmonic acid;GO:0009611|response to wounding;	GO:0016021|integral component of membrane;	GO:0015293|symporter activity;	.	.
Zm00001d009599	gi|226506292|ref|NP_001147389.1|	379	1e-43	SANT/MYB protein [Zea mays]	gi|226506291|ref|NM_001153917.1|	637	0	Zea mays SANT/MYB protein (MYBR87), mRNA	F4JVB8	79	2e-17	Protein RADIALIS-like 1	GO:0006351|transcription, DNA-templated;	GO:0005634|nucleus;	GO:0003677|DNA binding;GO:0003700|transcription factor activity, sequence-specific DNA binding;	.	.
Zm00001d009626	gi|293332683|ref|NP_001167952.1|	1459	0	putative protein phosphatase 2C family protein [Zea mays]	gi|293332682|ref|NM_001174481.1|	1432	0	Zea mays putative protein phosphatase 2C family protein (PP2C12), mRNA	Q65XK7	343	5e-112	Probable protein phosphatase 2C 51	.	.	GO:0046872|metal ion binding;GO:0004722|protein serine/threonine phosphatase activity;	K14497	PP2C; protein phosphatase 2C [EC:3.1.3.16]
Zm00001d009631	gi|413948548|gb|AFW81197.1|	3129	0	hypothetical protein ZEAMMB73_715811 [Zea mays]	gi|293336654|ref|NM_001175585.1|	2079	0	Zea mays LOC100382896 (umc1385), mRNA	P17812	605	0	CTP synthase 1	GO:0044210|'de novo' CTP biosynthetic process;GO:0006241|CTP biosynthetic process;GO:0006541|glutamine metabolic process;GO:0008654|phospholipid biosynthetic process;GO:0019856|pyrimidine nucleobase biosynthetic process;	.	GO:0005524|ATP binding;GO:0003883|CTP synthase activity;	K01937	pyrG, CTPS; CTP synthase [EC:6.3.4.2]
Zm00001d009674	gi|670430727|ref|XP_008656066.1|	762	2e-98	PREDICTED: zinc-finger homeodomain protein 6-like [Zea mays]	gi|195644945|gb|EU969823.1|	714	0	Zea mays clone 336101 mRNA sequence	B8AX53	181	2e-54	Zinc-finger homeodomain protein 6	GO:0006355|regulation of transcription, DNA-templated;GO:0006351|transcription, DNA-templated;	GO:0005634|nucleus;	GO:0003677|DNA binding;GO:0046872|metal ion binding;	.	.
Zm00001d009716	gi|670430785|ref|XP_008656089.1|	3993	0	PREDICTED: uncharacterized protein LOC103635410 isoform X1 [Zea mays]	gi|242089030|ref|XM_002440303.1|	1480	0	Sorghum bicolor hypothetical protein, mRNA	O80462	58.2	4e-07	Extra-large guanine nucleotide-binding protein 1	GO:0007186|G-protein coupled receptor signaling pathway;	GO:0005634|nucleus;	GO:0005525|GTP binding;GO:0003924|GTPase activity;GO:0046872|metal ion binding;GO:0004871|signal transducer activity;	.	.
Zm00001d009775	gi|238007638|gb|ACR34854.1|	2527	0	unknown [Zea mays]	gi|238007637|gb|BT084501.1|	1599	0	Zea mays full-length cDNA clone ZM_BFb0123K18 mRNA, complete cds	Q9LS40	122	2e-28	Protein ASPARTIC PROTEASE IN GUARD CELL 1	GO:0030163|protein catabolic process;GO:0009737|response to abscisic acid;GO:0009414|response to water deprivation;GO:0009627|systemic acquired resistance;	GO:0005783|endoplasmic reticulum;	GO:0004190|aspartic-type endopeptidase activity;GO:0070001|aspartic-type peptidase activity;GO:0003677|DNA binding;	.	.
Zm00001d009800	gi|226504764|ref|NP_001151326.1|	1333	3e-180	uvrB/uvrC motif family protein [Zea mays]	gi|226504763|ref|NM_001157854.1|	1011	0	Zea mays uvrB/uvrC motif family protein (LOC100284959), mRNA	Q2VZE7	118	5e-30	Protein ApaG	GO:0006412|translation;GO:0055085|transmembrane transport;	GO:0009507|chloroplast;GO:0009941|chloroplast envelope;GO:0009706|chloroplast inner membrane;GO:0016021|integral component of membrane;GO:0005743|mitochondrial inner membrane;GO:0005739|mitochondrion;GO:0009536|plastid;	GO:0003735|structural constituent of ribosome;	K06195	apaG; ApaG protein
Zm00001d009811	gi|670427848|ref|XP_008654666.1|	2609	0	PREDICTED: uncharacterized protein LOC100274606 isoform X1 [Zea mays]	gi|242089696|ref|XM_002440636.1|	1492	0	Sorghum bicolor hypothetical protein, mRNA	.	.	.	.	.	.	.	.	.
Zm00001d010039	gi|226497650|ref|NP_001150774.1|	2635	0	cellulase containing protein precursor [Zea mays]	gi|226497649|ref|NM_001157302.1|	1040	0	Zea mays cellulase containing protein (LOC100284407), mRNA	Q5B5X8	138	2e-34	Probable glucan 1,3-beta-glucosidase A	GO:0006073|cellular glucan metabolic process;GO:0031505|fungal-type cell wall organization;GO:0009251|glucan catabolic process;	GO:0009986|cell surface;GO:0005576|extracellular region;GO:0009277|fungal-type cell wall;	GO:0004338|glucan exo-1,3-beta-glucosidase activity;GO:0046872|metal ion binding;	K01210	E3.2.1.58; glucan 1,3-beta-glucosidase [EC:3.2.1.58]
Zm00001d010052	gi|413949040|gb|AFW81689.1|	337	7e-39	hypothetical protein ZEAMMB73_824867 [Zea mays]	gi|226495518|ref|NM_001151265.1|	282	2e-145	Zea mays uncharacterized LOC100277784 (LOC100277784), mRNA	.	.	.	.	.	.	.	.	.
Zm00001d010056	gi|670431130|ref|XP_008656219.1|	3609	0	PREDICTED: delta-1-pyrroline-5-carboxylate synthase [Zea mays]	gi|229220748|gb|AC231617.2|	3753	0	Zea mays BAC clone CH201-190G15 from chromosome 8, complete sequence	O04226	1209	0	Delta-1-pyrroline-5-carboxylate synthase	GO:0055129|L-proline biosynthetic process;GO:0006561|proline biosynthetic process;	GO:0005737|cytoplasm;	GO:0005524|ATP binding;GO:0004349|glutamate 5-kinase activity;GO:0004350|glutamate-5-semialdehyde dehydrogenase activity;	K12657	ALDH18A1, P5CS; delta-1-pyrroline-5-carboxylate synthetase [EC:2.7.2.11 1.2.1.41]
Zm00001d010380	gi|226507354|ref|NP_001144558.1|	1370	0	uncharacterized protein LOC100277562 [Zea mays]	gi|226507353|ref|NM_001151086.1|	841	0	Zea mays LOC100277562 (pco136884), mRNA	Q6L4N4	399	2e-134	Zinc finger CCCH domain-containing protein 35	.	.	GO:0003677|DNA binding;GO:0046872|metal ion binding;	.	.
Zm00001d010440	gi|308081627|ref|NP_001183633.1|	1021	5e-136	hypothetical protein [Zea mays]	gi|308081626|ref|NM_001196704.1|	985	0	Zea mays hypothetical protein (LOC100502227), mRNA	Q0DJY3	253	4e-81	Bidirectional sugar transporter SWEET3a	GO:0008643|carbohydrate transport;	GO:0016021|integral component of membrane;GO:0005887|integral component of plasma membrane;	GO:0051119|sugar transmembrane transporter activity;	K15382	SLC50A, SWEET; solute carrier family 50 (sugar transporter)
Zm00001d010451	gi|194698142|gb|ACF83155.1|	1451	0	unknown [Zea mays]	gi|194698141|gb|BT038150.1|	1144	0	Zea mays full-length cDNA clone ZM_BFb0214G22 mRNA, complete cds	Q9FJ45	236	8e-72	GDSL esterase/lipase At5g45910	GO:0016042|lipid catabolic process;	GO:0005576|extracellular region;	GO:0016788|hydrolase activity, acting on ester bonds;	.	.
Zm00001d010462	gi|806638611|ref|NP_001292802.1|	2164	0	uncharacterized protein LOC542182 [Zea mays]	gi|194688819|gb|BT033489.1|	2004	0	Zea mays full-length cDNA clone ZM_BFb0181M20 mRNA, complete cds	Q0WPW5	74.3	1e-12	Receptor homology region, transmembrane domain- and RING domain-containing protein 4	GO:0015031|protein transport;	GO:0016021|integral component of membrane;GO:0031902|late endosome membrane;GO:0032586|protein storage vacuole membrane;	GO:0008270|zinc ion binding;	K15692	RNF13, RZF; E3 ubiquitin-protein ligase RNF13 [EC:2.3.2.27]
Zm00001d010463	gi|670431430|ref|XP_008656338.1|	2517	0	PREDICTED: phospholipase A1-Igamma1, chloroplastic-like [Zea mays]	gi|514750801|ref|XM_004962137.1|	904	0	PREDICTED: Setaria italica phospholipase A1-Igamma1, chloroplastic-like (LOC101753087), transcript variant X1, mRNA	Q941F1	565	0	Phospholipase A1-Igamma1, chloroplastic	GO:0016042|lipid catabolic process;	GO:0009507|chloroplast;	GO:0047714|galactolipase activity;GO:0008970|phosphatidylcholine 1-acylhydrolase activity;GO:0004806|triglyceride lipase activity;	.	.
Zm00001d010575	gi|195617694|gb|ACG30677.1|	419	2e-50	histone H4 [Zea mays]	gi|238014893|gb|BT088129.1|	312	4e-162	Zea mays full-length cDNA clone ZM_BFc0029N10 mRNA, complete cds	P0CG89	162	4e-51	Histone H4	GO:0006334|nucleosome assembly;	GO:0009507|chloroplast;GO:0005829|cytosol;GO:0005730|nucleolus;GO:0000786|nucleosome;GO:0005886|plasma membrane;GO:0009506|plasmodesma;GO:0009579|thylakoid;GO:0005774|vacuolar membrane;	GO:0003677|DNA binding;	K11254	H4; histone H4
Zm00001d010634	gi|670431591|ref|XP_008656404.1|	2218	0	PREDICTED: uncharacterized protein LOC103635802 [Zea mays]	gi|242090906|ref|XM_002441241.1|	993	0	Sorghum bicolor hypothetical protein, mRNA	Q9SAK5	184	1e-50	Myb family transcription factor APL	GO:0009908|flower development;GO:0010088|phloem development;GO:0045893|positive regulation of transcription, DNA-templated;GO:0006355|regulation of transcription, DNA-templated;GO:0006351|transcription, DNA-templated;GO:0010089|xylem development;	GO:0005634|nucleus;	GO:0003677|DNA binding;GO:0003700|transcription factor activity, sequence-specific DNA binding;	.	.
Zm00001d010652	gi|293331393|ref|NP_001168045.1|	1138	4e-154	hypothetical protein [Zea mays]	gi|293331392|ref|NM_001174574.1|	879	0	Zea mays hypothetical protein (LOC100381774), mRNA	Q93ZT5	209	3e-64	EID1-like F-box protein 3	GO:0009738|abscisic acid-activated signaling pathway;GO:0010029|regulation of seed germination;GO:0009737|response to abscisic acid;GO:0006970|response to osmotic stress;GO:0009651|response to salt stress;GO:0009414|response to water deprivation;GO:0010228|vegetative to reproductive phase transition of meristem;	GO:0005634|nucleus;	.	.	.
Zm00001d010662	gi|670428565|ref|XP_008655113.1|	1293	3e-175	PREDICTED: SNF1-related protein kinase regulatory subunit beta-1 isoform X1 [Zea mays]	gi|219886424|gb|BT054980.1|	1299	0	Zea mays full-length cDNA clone ZM_BFc0162M19 mRNA, complete cds	Q84VQ1	128	9e-67	SNF1-related protein kinase regulatory subunit beta-1	GO:0005975|carbohydrate metabolic process;GO:0043562|cellular response to nitrogen levels;GO:0006633|fatty acid biosynthetic process;GO:0042128|nitrate assimilation;GO:0009744|response to sucrose;	.	GO:0005524|ATP binding;	K07199	PRKAB; 5'-AMP-activated protein kinase, regulatory beta subunit
Zm00001d010703	gi|670431644|ref|XP_008656426.1|	1359	0	PREDICTED: secretory carrier-associated membrane protein 3-like [Zea mays]	gi|226529539|ref|NM_001157521.1|	903	0	Zea mays LOC100284626 (pco138756), mRNA	Q60EA5	195	9e-55	Secretory carrier-associated membrane protein 3	GO:0015031|protein transport;	GO:0016021|integral component of membrane;GO:0005886|plasma membrane;GO:0030658|transport vesicle membrane;	.	.	.
Zm00001d010755	gi|670427063|ref|XP_008654210.1|	4574	0	PREDICTED: trehalose-6-phosphate synthase isoform X1 [Zea mays]	gi|571040791|gb|KC788563.1|	3439	0	Zea mays trehalose-6-phosphate synthase isform a mRNA, complete cds, alternatively spliced	Q9SYM4	38.9	0	Alpha,alpha-trehalose-phosphate synthase [UDP-forming] 1	GO:0051301|cell division;GO:0016311|dephosphorylation;GO:0009793|embryo development ending in seed dormancy;GO:0009832|plant-type cell wall biogenesis;GO:0010182|sugar mediated signaling pathway;GO:0005992|trehalose biosynthetic process;GO:0005991|trehalose metabolic process;GO:0070413|trehalose metabolism in response to stress;	GO:0005946|alpha,alpha-trehalose-phosphate synthase complex (UDP-forming);GO:0005618|cell wall;GO:0005576|extracellular region;GO:0005773|vacuole;	GO:0003825|alpha,alpha-trehalose-phosphate synthase (UDP-forming) activity;	K16055	TPS; trehalose 6-phosphate synthase/phosphatase [EC:2.4.1.15 3.1.3.12]
Zm00001d010798	gi|293334631|ref|NP_001167828.1|	512	1e-60	hypothetical protein [Zea mays]	gi|293334630|ref|NM_001174357.1|	813	0	Zea mays hypothetical protein (LOC100381528), mRNA	.	.	.	.	.	.	.	.	.
Zm00001d010924	gi|212723646|ref|NP_001132544.1|	1509	0	hypothetical protein [Zea mays]	gi|212723645|ref|NM_001139072.1|	1528	0	Zea mays hypothetical protein (LOC100194008), mRNA	Q9FEQ8	241	5e-73	Peroxidase 2	GO:0032922|circadian regulation of gene expression;GO:0097167|circadian regulation of translation;GO:0042744|hydrogen peroxide catabolic process;GO:0042752|regulation of circadian rhythm;GO:0006979|response to oxidative stress;	GO:0005576|extracellular region;	GO:0020037|heme binding;GO:0046872|metal ion binding;GO:0004601|peroxidase activity;	K00430	E1.11.1.7; peroxidase [EC:1.11.1.7]
Zm00001d011003	gi|223947787|gb|ACN27977.1|	631	4e-73	unknown [Zea mays]	gi|223947786|gb|BT063280.1|	1608	0	Zea mays full-length cDNA clone ZM_BFc0047E08 mRNA, complete cds	.	.	.	.	.	.	.	.	.
Zm00001d011131	gi|413950316|gb|AFW82965.1|	984	1e-129	putative protein phosphatase 2C family protein [Zea mays]	gi|54653070|gb|BT018289.1|	770	0	Zea mays clone EL01T0205D02.c mRNA sequence	Q6L5H6	286	1e-91	Probable protein phosphatase 2C 50	.	.	GO:0046872|metal ion binding;GO:0004722|protein serine/threonine phosphatase activity;	K14497	PP2C; protein phosphatase 2C [EC:3.1.3.16]
Zm00001d011132	gi|413950319|gb|AFW82968.1|	782	1e-102	putative protein phosphatase 2C family protein [Zea mays]	gi|54653070|gb|BT018289.1|	687	0	Zea mays clone EL01T0205D02.c mRNA sequence	Q6L5H6	188	3e-55	Probable protein phosphatase 2C 50	.	.	GO:0046872|metal ion binding;GO:0004722|protein serine/threonine phosphatase activity;	K14497	PP2C; protein phosphatase 2C [EC:3.1.3.16]
Zm00001d011133	gi|413950318|gb|AFW82967.1|	671	2e-86	putative WRKY DNA-binding domain superfamily protein [Zea mays]	gi|226495464|ref|NM_001154865.1|	442	0	Zea mays WRKY7 - superfamily of TFs having WRKY and zinc finger domains (LOC100281947), mRNA	Q8VWQ5	135	4e-38	Probable WRKY transcription factor 50	GO:0050832|defense response to fungus;GO:0009867|jasmonic acid mediated signaling pathway;GO:0006351|transcription, DNA-templated;	GO:0005634|nucleus;	GO:0043565|sequence-specific DNA binding;GO:0003700|transcription factor activity, sequence-specific DNA binding;	.	.
Zm00001d011183	gi|239985530|ref|NP_001105696.1|	1712	0	thiamine thiazole synthase 1, chloroplastic precursor [Zea mays]	gi|194704633|gb|BT041396.1|	1343	0	Zea mays full-length cDNA clone ZM_BFc0117N21 mRNA, complete cds	Q41738	650	0	Thiamine thiazole synthase 1, chloroplastic	GO:0006950|response to stress;GO:0009228|thiamine biosynthetic process;GO:0052837|thiazole biosynthetic process;	GO:0009570|chloroplast stroma;GO:0005829|cytosol;	GO:0046872|metal ion binding;GO:0016491|oxidoreductase activity;	K03146	THI4, THI1; thiamine thiazole synthase
Zm00001d011193	gi|670432064|ref|XP_008656604.1|	1927	0	PREDICTED: uncharacterized membrane protein C776.05-like [Zea mays]	gi|54653522|gb|BT018741.1|	1531	0	Zea mays clone EL01N0521D10.d mRNA sequence	O94673	119	6e-28	Uncharacterized membrane protein C776.05	.	GO:0005783|endoplasmic reticulum;GO:0005789|endoplasmic reticulum membrane;GO:0005794|Golgi apparatus;GO:0000139|Golgi membrane;GO:0016021|integral component of membrane;	GO:0022857|transmembrane transporter activity;	.	.
Zm00001d011297	gi|413950542|gb|AFW83191.1|	1254	5e-169	putative MYB DNA-binding domain superfamily protein [Zea mays]	gi|194695543|gb|BT036851.1|	736	0	Zea mays full-length cDNA clone ZM_BFb0143J15 mRNA, complete cds	Q8S9H7	114	2e-27	Transcription factor DIVARICATA	GO:0048262|determination of dorsal/ventral asymmetry;GO:0009908|flower development;GO:0006355|regulation of transcription, DNA-templated;GO:0006351|transcription, DNA-templated;	GO:0005634|nucleus;	GO:0003677|DNA binding;	.	.
Zm00001d011486	gi|670428288|ref|XP_008654927.1|	3101	0	PREDICTED: CTP synthase isoform X3 [Zea mays]	gi|226504083|ref|NM_001154629.1|	2316	0	Zea mays CTP synthase (LOC100281709), mRNA	Q54V77	437	6e-171	CTP synthase	GO:0044210|'de novo' CTP biosynthetic process;GO:0006241|CTP biosynthetic process;GO:0006541|glutamine metabolic process;GO:0008654|phospholipid biosynthetic process;GO:0019856|pyrimidine nucleobase biosynthetic process;	.	GO:0005524|ATP binding;GO:0003883|CTP synthase activity;	K01937	pyrG, CTPS; CTP synthase [EC:6.3.4.2]
Zm00001d011548	gi|835927395|ref|XP_012699166.1|	572	7e-71	PREDICTED: uncharacterized protein LOC105913802 [Setaria italica]	gi|242045267|ref|XM_002460460.1|	215	8e-108	Sorghum bicolor hypothetical protein, mRNA	.	.	.	.	.	.	.	.	.
Zm00001d011624	gi|413950968|gb|AFW83617.1|	1448	0	esterase/lipase/thioesterase [Zea mays]	gi|195651324|gb|EU973012.1|	1683	0	Zea mays clone 391703 esterase/lipase/thioesterase mRNA, complete cds	Q7ZVZ7	196	2e-57	Protein ABHD17C	.	.	GO:0016787|hydrolase activity;	.	.
Zm00001d011669	gi|226494233|ref|NP_001150099.1|	1012	3e-134	myb-related protein Hv33 [Zea mays]	gi|226494232|ref|NM_001156627.1|	676	0	Zea mays myb-related protein Hv33 (LOC100283728), mRNA	P20027	154	2e-42	Myb-related protein Hv33	GO:0006355|regulation of transcription, DNA-templated;GO:0006351|transcription, DNA-templated;	GO:0005634|nucleus;	GO:0003677|DNA binding;	.	.
Zm00001d011745	gi|670432580|ref|XP_008656825.1|	3676	0	PREDICTED: B3 domain-containing protein Os03g0120900-like [Zea mays]	gi|242054250|ref|XM_002456226.1|	1332	0	Sorghum bicolor hypothetical protein, mRNA	Q5JNA1	613	0	B3 domain-containing protein Os03g0120900	GO:0006355|regulation of transcription, DNA-templated;GO:0006351|transcription, DNA-templated;	GO:0005634|nucleus;	GO:0003677|DNA binding;	.	.
Zm00001d011746	gi|413951136|gb|AFW83785.1|	3503	0	hypothetical protein ZEAMMB73_750611 [Zea mays]	gi|242054260|ref|XM_002456231.1|	1976	0	Sorghum bicolor hypothetical protein, mRNA	Q94BM7	749	0	Protein SPA1-RELATED 4	GO:0009585|red, far-red light phototransduction;GO:0009637|response to blue light;	GO:0080008|Cul4-RING E3 ubiquitin ligase complex;GO:0005634|nucleus;	GO:0005524|ATP binding;GO:0004672|protein kinase activity;	.	.
Zm00001d011762	gi|670432602|ref|XP_008656835.1|	4577	0	PREDICTED: protein STICHEL-like 3 isoform X1 [Zea mays]	gi|242058596|ref|XM_002458399.1|	2424	0	Sorghum bicolor hypothetical protein, mRNA	F4JRP0	30	5e-21	Protein STICHEL-like 3	GO:0006261|DNA-dependent DNA replication;	GO:0009360|DNA polymerase III complex;GO:0005663|DNA replication factor C complex;	GO:0005524|ATP binding;GO:0003677|DNA binding;GO:0003887|DNA-directed DNA polymerase activity;	.	.
Zm00001d011890	gi|413951350|gb|AFW83999.1|	2728	0	LOW QUALITY PROTEIN: cytokinin oxidase 3 [Zea mays]	gi|162460156|ref|NM_001111693.1|	2059	0	Zea mays cytokinin oxidase 3 (cko3), mRNA	Q5JLP4	880	0	Cytokinin dehydrogenase 4	GO:0009690|cytokinin metabolic process;	GO:0005615|extracellular space;	GO:0019139|cytokinin dehydrogenase activity;GO:0050660|flavin adenine dinucleotide binding;GO:0016614|oxidoreductase activity, acting on CH-OH group of donors;	K00279	CKX; cytokinin dehydrogenase [EC:1.5.99.12]
Zm00001d012159	gi|670428669|ref|XP_008655178.1|	2432	0	PREDICTED: uncharacterized protein LOC100381862 isoform X1 [Zea mays]	gi|242055278|ref|XM_002456740.1|	1251	0	Sorghum bicolor hypothetical protein, mRNA	Q5N863	621	0	Beta-glucosidase 4	GO:0030245|cellulose catabolic process;GO:1901657|glycosyl compound metabolic process;	GO:0005829|cytosol;	GO:0008422|beta-glucosidase activity;	.	.
Zm00001d012263	gi|670433047|ref|XP_008657021.1|	1775	0	PREDICTED: serine/threonine-protein kinase SAPK4-like [Zea mays]	gi|195650988|gb|EU972844.1|	1122	0	Zea mays clone 388974 mRNA sequence	Q5N942	112	5e-25	Serine/threonine-protein kinase SAPK4	GO:0009738|abscisic acid-activated signaling pathway;GO:0035556|intracellular signal transduction;GO:0006468|protein phosphorylation;	GO:0005737|cytoplasm;GO:0005634|nucleus;	GO:0005524|ATP binding;GO:0004674|protein serine/threonine kinase activity;	K14498	SNRK2; serine/threonine-protein kinase SRK2 [EC:2.7.11.1]
Zm00001d012307	gi|226496948|ref|NP_001145715.1|	3074	0	hypothetical protein [Zea mays]	gi|226496947|ref|NM_001152243.1|	2488	0	Zea mays hypothetical protein (LOC100279219), mRNA	Q3E7D0	44.3	2e-12	Nucleobase-ascorbate transporter 12	GO:0098702|adenine import across plasma membrane;GO:0098710|guanine import across plasma membrane;GO:0035344|hypoxanthine transport;GO:0098721|uracil import across plasma membrane;	GO:0016021|integral component of membrane;GO:0005886|plasma membrane;	GO:0015207|adenine transmembrane transporter activity;GO:0015208|guanine transmembrane transporter activity;GO:0015294|solute:cation symporter activity;GO:0015210|uracil transmembrane transporter activity;	.	.
Zm00001d012353	gi|162463621|ref|NP_001105494.1|	500	2e-62	30S ribosomal protein S17, chloroplastic precursor [Zea mays]	gi|195623213|gb|EU961319.1|	399	0	Zea mays clone 234488 hypothetical protein mRNA, complete cds	Q9TJN6	197	1e-63	30S ribosomal protein S17, chloroplastic	GO:0006412|translation;	GO:0009507|chloroplast;GO:0005840|ribosome;	GO:0019843|rRNA binding;GO:0003735|structural constituent of ribosome;	K02961	RP-S17, MRPS17, rpsQ; small subunit ribosomal protein S17
Zm00001d012391	gi|670428226|ref|XP_008654886.1|	3535	0	PREDICTED: LOC100280719 isoform X1 [Zea mays]	gi|226495402|ref|NM_001153639.1|	2762	0	Zea mays LOC100280719 (pco085448), mRNA	O04226	80.1	5e-14	Delta-1-pyrroline-5-carboxylate synthase	GO:0055129|L-proline biosynthetic process;GO:0006561|proline biosynthetic process;	GO:0005737|cytoplasm;	GO:0005524|ATP binding;GO:0004349|glutamate 5-kinase activity;GO:0004350|glutamate-5-semialdehyde dehydrogenase activity;	K12657	ALDH18A1, P5CS; delta-1-pyrroline-5-carboxylate synthetase [EC:2.7.2.11 1.2.1.41]
Zm00001d012401	gi|675294837|ref|NP_001288588.1|	1540	0	probable protein phosphatase 2C 9 [Zea mays]	gi|195643837|gb|EU969269.1|	1004	0	Zea mays clone 327780 mRNA sequence	Q5N9N2	427	3e-143	Probable protein phosphatase 2C 9	.	GO:0016021|integral component of membrane;	GO:0046872|metal ion binding;GO:0004722|protein serine/threonine phosphatase activity;	K14497	PP2C; protein phosphatase 2C [EC:3.1.3.16]
Zm00001d012402	gi|670433160|ref|XP_008657069.1|	1866	0	PREDICTED: uncharacterized protein LOC103636505 [Zea mays]	gi|223949016|gb|BT063895.1|	1153	0	Zea mays full-length cDNA clone ZM_BFc0116O11 mRNA, complete cds	.	.	.	.	.	.	.	.	.
Zm00001d012407	gi|226529672|ref|NP_001147215.1|	1285	1e-175	triosephosphate isomerase, cytosolic [Zea mays]	gi|226529671|ref|NM_001153743.1|	1138	0	Zea mays triosephosphate isomerase, cytosolic (LOC100280823), mRNA	P48494	365	2e-113	Triosephosphate isomerase, cytosolic	GO:0006094|gluconeogenesis;GO:0006096|glycolytic process;GO:0006098|pentose-phosphate shunt;	GO:0005737|cytoplasm;	GO:0004807|triose-phosphate isomerase activity;	K01803	TPI, tpiA; triosephosphate isomerase (TIM) [EC:5.3.1.1]
Zm00001d012476	gi|413952065|gb|AFW84714.1|	1827	0	hypothetical protein ZEAMMB73_352977 [Zea mays]	gi|195638147|gb|EU966424.1|	1015	0	Zea mays clone 294405 hypothetical protein mRNA, complete cds	Q9C648	329	5e-108	GDSL esterase/lipase At1g58430	GO:0016042|lipid catabolic process;	GO:0005576|extracellular region;	GO:0016788|hydrolase activity, acting on ester bonds;	.	.
Zm00001d012514	gi|212275746|ref|NP_001130388.1|	2644	0	uncharacterized LOC100191484 precursor [Zea mays]	gi|212275745|ref|NM_001136916.1|	2133	0	Zea mays putative leucine-rich repeat receptor-like protein kinase family protein (LOC100191484), mRNA	Q9C9Y8	533	4e-179	Probable inactive receptor kinase At3g08680	.	GO:0016021|integral component of membrane;GO:0009505|plant-type cell wall;GO:0005886|plasma membrane;GO:0009506|plasmodesma;	GO:0005524|ATP binding;GO:0004672|protein kinase activity;	.	.
Zm00001d012522	gi|238006846|gb|ACR34458.1|	1369	0	unknown [Zea mays]	gi|238006845|gb|BT084105.1|	1365	0	Zea mays full-length cDNA clone ZM_BFb0075N16 mRNA, complete cds	F4I111	242	3e-74	Calcium uniporter protein 6, mitochondrial	.	GO:0016021|integral component of membrane;GO:0005743|mitochondrial inner membrane;	GO:0005262|calcium channel activity;GO:0015292|uniporter activity;	.	.
Zm00001d012562	gi|212722710|ref|NP_001131190.1|	1493	0	uncharacterized protein LOC100192498 [Zea mays]	gi|212722709|ref|NM_001137718.1|	1083	0	Zea mays LOC100192498 (IDP387), mRNA	Q9SKJ7	457	5e-159	Probable sugar phosphate/phosphate translocator At2g25520	GO:0008643|carbohydrate transport;	GO:0005768|endosome;GO:0005794|Golgi apparatus;GO:0016021|integral component of membrane;GO:0005802|trans-Golgi network;	.	.	.
Zm00001d012567	gi|514783161|ref|XP_004970275.1|	2434	0	PREDICTED: probable glycerol-3-phosphate dehydrogenase [NAD(+)] 2, cytosolic [Setaria italica]	gi|226496488|ref|NM_001147514.1|	1783	0	Zea mays glycerol-3-phosphate dehydrogenase isoform 1 (LOC100273065), mRNA	Q8S2G5	890	0	Probable glycerol-3-phosphate dehydrogenase [NAD(+)] 2, cytosolic	GO:0005975|carbohydrate metabolic process;GO:0046168|glycerol-3-phosphate catabolic process;	GO:0005829|cytosol;GO:0009331|glycerol-3-phosphate dehydrogenase complex;	GO:0004367|glycerol-3-phosphate dehydrogenase [NAD+] activity;GO:0051287|NAD binding;	K00006	GPD1; glycerol-3-phosphate dehydrogenase (NAD+) [EC:1.1.1.8]
Zm00001d012585	gi|413952206|gb|AFW84855.1|	735	1e-94	putative AP2/EREBP transcription factor superfamily protein [Zea mays]	gi|226491559|ref|NM_001155217.1|	664	0	Zea mays ethylene-responsive transcription factor 4 (LOC100282305), mRNA	Q9FE67	91.3	1e-20	Ethylene-responsive transcription factor 9	GO:0006952|defense response;GO:0009873|ethylene-activated signaling pathway;GO:0006351|transcription, DNA-templated;	GO:0016020|membrane;GO:0005634|nucleus;	GO:0003677|DNA binding;GO:0003700|transcription factor activity, sequence-specific DNA binding;	K09286	EREBP; EREBP-like factor
Zm00001d012591	gi|212723254|ref|NP_001131397.1|	2079	0	protein disulfide isomerase [Zea mays]	gi|212723253|ref|NM_001137925.1|	1575	0	Zea mays protein disulfide isomerase (LOC100192725), mRNA	Q0JIL1	589	0	Probable nucleoredoxin 2	GO:0045454|cell redox homeostasis;	GO:0005737|cytoplasm;	GO:0047134|protein-disulfide reductase activity;GO:0004791|thioredoxin-disulfide reductase activity;	K17609	NXN; nucleoredoxin [EC:1.8.1.8]
Zm00001d012655	gi|670433409|ref|XP_008657193.1|	4234	0	PREDICTED: subtilisin-like protease isoform X2 [Zea mays]	gi|242054526|ref|XM_002456364.1|	2435	0	Sorghum bicolor hypothetical protein, mRNA	O65351	160	5e-74	Subtilisin-like protease SBT1.7	GO:0080001|mucilage extrusion from seed coat;GO:0048359|mucilage metabolic process involved in seed coat development;GO:0010214|seed coat development;	GO:0048046|apoplast;GO:0005618|cell wall;GO:0005576|extracellular region;GO:0009505|plant-type cell wall;	GO:0004252|serine-type endopeptidase activity;	.	.
Zm00001d012707	gi|224034765|gb|ACN36458.1|	981	5e-129	unknown [Zea mays]	gi|226530336|ref|NM_001151618.1|	1084	0	Zea mays uncharacterized LOC100278302 (LOC100278302), mRNA	Q84MD8	88.6	4e-17	Bifunctional riboflavin kinase/FMN phosphatase	GO:0009398|FMN biosynthetic process;GO:0009231|riboflavin biosynthetic process;	.	GO:0005524|ATP binding;GO:0003919|FMN adenylyltransferase activity;GO:0016787|hydrolase activity;GO:0000287|magnesium ion binding;GO:0008531|riboflavin kinase activity;	K00861	RFK, FMN1; riboflavin kinase [EC:2.7.1.26]
Zm00001d012764	gi|2950395|emb|CAA12157.1|	2527	0	oxidoreductase [Zea mays]	gi|162463046|ref|NM_001111822.1|	1563	0	Zea mays NADP malic enzyme4 (me4), mRNA	P12628	70.1	3e-11	NADP-dependent malic enzyme	GO:0006108|malate metabolic process;	GO:0005737|cytoplasm;	GO:0004471|malate dehydrogenase (decarboxylating) (NAD+) activity;GO:0004473|malate dehydrogenase (decarboxylating) (NADP+) activity;GO:0046872|metal ion binding;GO:0051287|NAD binding;GO:0008948|oxaloacetate decarboxylase activity;	K00029	E1.1.1.40, maeB; malate dehydrogenase (oxaloacetate-decarboxylating)(NADP+) [EC:1.1.1.40]
Zm00001d012953	gi|670405430|ref|XP_008644373.1|	2785	0	PREDICTED: protein NRT1/ PTR FAMILY 5.6-like [Zea mays]	gi|195647649|gb|EU971175.1|	1756	0	Zea mays clone 358934 mRNA sequence	P0CI03	607	0	Protein NRT1/ PTR FAMILY 5.6	GO:0006857|oligopeptide transport;	GO:0016021|integral component of membrane;	GO:0005215|transporter activity;	.	.
Zm00001d012988	gi|413932642|gb|AFW67193.1|	630	3e-78	hypothetical protein ZEAMMB73_896410 [Zea mays]	gi|226509261|ref|NM_001151891.1|	742	0	Zea mays uncharacterized LOC100278700 (LOC100278700), mRNA	B9F6Z0	195	2e-59	CASP-like protein 4B3	.	GO:0016021|integral component of membrane;GO:0005886|plasma membrane;	.	.	.
Zm00001d013003	gi|413932661|gb|AFW67212.1|	1702	0	putative NAC domain transcription factor superfamily protein [Zea mays]	gi|219884690|gb|BT054113.1|	1299	0	Zea mays full-length cDNA clone ZM_BFb0108F08 mRNA, complete cds	Q7EZT1	270	3e-85	NAC domain-containing protein 67	GO:0006355|regulation of transcription, DNA-templated;GO:0006351|transcription, DNA-templated;	GO:0005634|nucleus;	GO:0003677|DNA binding;	.	.
Zm00001d013097	gi|242032727|ref|XP_002463758.1|	2261	0	hypothetical protein SORBIDRAFT_01g005610 [Sorghum bicolor]	gi|62238005|gb|AC159612.1|	1330	0	Zea mays chromosome 5S clone ZMMBBb0511I12 map bin: 5.00, complete sequence	Q6NKW9	621	0	Glucan endo-1,3-beta-glucosidase 8	GO:0005975|carbohydrate metabolic process;GO:0071555|cell wall organization;GO:0006952|defense response;	GO:0031225|anchored component of membrane;GO:0046658|anchored component of plasma membrane;GO:0005618|cell wall;GO:0005576|extracellular region;GO:0005886|plasma membrane;GO:0009506|plasmodesma;	GO:0042973|glucan endo-1,3-beta-D-glucosidase activity;GO:0004553|hydrolase activity, hydrolyzing O-glycosyl compounds;GO:0030247|polysaccharide binding;	.	.
Zm00001d013099	gi|226496984|ref|NP_001142060.1|	1620	0	uncharacterized protein LOC100274216 [Zea mays]	gi|226496983|ref|NM_001148588.1|	1020	0	Zea mays hypothetical protein (LOC100274216), mRNA	Q9FG13	264	4e-84	Probable carboxylesterase 15	GO:0008152|metabolic process;	.	GO:0052689|carboxylic ester hydrolase activity;	.	.
Zm00001d013105	gi|670405585|ref|XP_008644440.1|	2729	0	PREDICTED: calcium-dependent protein kinase 26-like [Zea mays]	gi|242032742|ref|XM_002463721.1|	1507	0	Sorghum bicolor hypothetical protein, mRNA	Q06850	757	0	Calcium-dependent protein kinase 1	GO:0009738|abscisic acid-activated signaling pathway;GO:0035556|intracellular signal transduction;GO:0018105|peptidyl-serine phosphorylation;GO:0046777|protein autophosphorylation;GO:0006468|protein phosphorylation;	GO:0005634|nucleus;GO:0005778|peroxisomal membrane;GO:0005777|peroxisome;GO:0005886|plasma membrane;	GO:0005524|ATP binding;GO:0005509|calcium ion binding;GO:0009931|calcium-dependent protein serine/threonine kinase activity;GO:0005516|calmodulin binding;GO:0004683|calmodulin-dependent protein kinase activity;GO:0004674|protein serine/threonine kinase activity;	K13412	CPK; calcium-dependent protein kinase [EC:2.7.11.1]
Zm00001d013109	gi|821324999|ref|NP_001105109.2|	3047	0	LOC541988 [Zea mays]	gi|223947478|gb|BT063126.1|	2414	0	Zea mays full-length cDNA clone ZM_BFc0028E24 mRNA, complete cds	Q06850	336	4e-103	Calcium-dependent protein kinase 1	GO:0009738|abscisic acid-activated signaling pathway;GO:0035556|intracellular signal transduction;GO:0018105|peptidyl-serine phosphorylation;GO:0046777|protein autophosphorylation;GO:0006468|protein phosphorylation;	GO:0005634|nucleus;GO:0005778|peroxisomal membrane;GO:0005777|peroxisome;GO:0005886|plasma membrane;	GO:0005524|ATP binding;GO:0005509|calcium ion binding;GO:0009931|calcium-dependent protein serine/threonine kinase activity;GO:0005516|calmodulin binding;GO:0004683|calmodulin-dependent protein kinase activity;GO:0004674|protein serine/threonine kinase activity;	K13412	CPK; calcium-dependent protein kinase [EC:2.7.11.1]
Zm00001d013113	gi|226496657|ref|NP_001149996.1|	1119	1e-150	expp1 protein precursor [Zea mays]	gi|195635932|gb|EU965317.1|	1085	0	Zea mays clone 285197 expp1 protein precursor, mRNA, complete cds	.	.	.	.	.	.	.	.	.
Zm00001d013168	gi|670405642|ref|XP_008644464.1|	2574	0	PREDICTED: probable xyloglucan glycosyltransferase 9 isoform X1 [Zea mays]	gi|308080417|ref|NM_001196114.1|	1541	0	Zea mays uncharacterized LOC100501375 (LOC100501375), mRNA	Q6AU53	835	0	Probable xyloglucan glycosyltransferase 9	GO:0071555|cell wall organization;	GO:0000139|Golgi membrane;GO:0016021|integral component of membrane;	GO:0016757|transferase activity, transferring glycosyl groups;	.	.
Zm00001d013220	gi|670405693|ref|XP_008644483.1|	1773	0	PREDICTED: probable protein phosphatase 2C 34 [Zea mays]	gi|242032904|ref|XM_002463802.1|	845	0	Sorghum bicolor hypothetical protein, mRNA	Q94H98	92.8	3e-21	Probable protein phosphatase 2C 34	.	.	GO:0046872|metal ion binding;GO:0004722|protein serine/threonine phosphatase activity;	.	.
Zm00001d013230	gi|670405702|ref|XP_008644487.1|	1292	2e-171	PREDICTED: isoflavone 2'-hydroxylase-like [Zea mays]	gi|195612395|gb|EU955910.1|	942	0	Zea mays clone 1551662 cytochrome P450 CYP81A9 mRNA, complete cds	P93147	169	2e-45	Isoflavone 2'-hydroxylase	.	GO:0016020|membrane;	GO:0020037|heme binding;GO:0005506|iron ion binding;GO:0033773|isoflavone 2'-hydroxylase activity;	K13260	CYP81E1_7; isoflavone 2'-hydroxylase [EC:1.14.13.89]
Zm00001d013245	gi|670404087|ref|XP_008643689.1|	2559	0	PREDICTED: LOC100282847 isoform X1 [Zea mays]	gi|219885504|gb|BT054520.1|	1443	0	Zea mays full-length cDNA clone ZM_BFc0125N01 mRNA, complete cds	Q2QS13	957	0	UDP-glucose 6-dehydrogenase 5	GO:0005975|carbohydrate metabolic process;GO:0006024|glycosaminoglycan biosynthetic process;GO:0006065|UDP-glucuronate biosynthetic process;	GO:0005829|cytosol;GO:0005634|nucleus;	GO:0051287|NAD binding;GO:0003979|UDP-glucose 6-dehydrogenase activity;	K00012	UGDH, ugd; UDPglucose 6-dehydrogenase [EC:1.1.1.22]
Zm00001d013261	gi|413933049|gb|AFW67600.1|	1406	0	cysteine protease 1 [Zea mays]	gi|226504983|ref|NM_001157821.1|	996	0	Zea mays cysteine protease 1 (LOC100284926), mRNA	A2XQE8	342	3e-114	Senescence-specific cysteine protease SAG39	GO:0007568|aging;GO:0010623|developmental programmed cell death;	GO:0010282|senescence-associated vacuole;	GO:0008234|cysteine-type peptidase activity;	.	.
Zm00001d013367	gi|6094429|sp|O22347.1|TBA1_ELEIN	2233	0	RecName: Full=Tubulin alpha-1 chain; AltName: Full=Alpha-1-tubulin [Eleusine indica]	gi|187950242|gb|AY103544.2|	1843	0	Zea mays PCO076329 mRNA sequence	O22347	76.6	4e-13	Tubulin alpha-1 chain	GO:0007017|microtubule-based process;	GO:0005737|cytoplasm;GO:0005874|microtubule;	GO:0005525|GTP binding;GO:0003924|GTPase activity;GO:0005200|structural constituent of cytoskeleton;	K07374	TUBA; tubulin alpha
Zm00001d013390	gi|413933226|gb|AFW67777.1|	1712	0	putative O-glycosyl hydrolase family 17 protein [Zea mays]	gi|226495834|ref|NM_001157381.1|	1605	0	Zea mays glucan endo-1,3-beta-glucosidase 7 (LOC100284486), mRNA	Q94G86	338	8e-108	Glucan endo-1,3-beta-D-glucosidase	GO:0006076|(1->3)-beta-D-glucan catabolic process;	GO:0005576|extracellular region;	GO:0042973|glucan endo-1,3-beta-D-glucosidase activity;GO:0042803|protein homodimerization activity;	.	.
Zm00001d013392	gi|670405864|ref|XP_008644553.1|	594	1e-73	PREDICTED: probable histone H2AXa [Zea mays]	gi|21208084|gb|AY105006.1|	789	0	Zea mays PCO108932 mRNA sequence	P35063	196	9e-61	Histone H2AX	.	GO:0000786|nucleosome;GO:0005634|nucleus;	GO:0003677|DNA binding;	.	.
Zm00001d013551	gi|226530904|ref|NP_001149736.1|	156	6e-11	cold shock protein-1 precursor [Zea mays]	gi|308044566|ref|NM_001196390.1|	498	0	Zea mays cold shock protein-1 (LOC100501720), mRNA	.	.	.	.	.	.	.	.	.
Zm00001d013644	gi|675269477|ref|NP_001288585.1|	3940	0	LOC541714 [Zea mays]	gi|188039984|gb|AY104793.2|	2573	0	Zea mays PCO079166 mRNA sequence	Q2QLY4	1446	0	5-methyltetrahydropteroyltriglutamate--homocysteine methyltransferase 2	GO:0050667|homocysteine metabolic process;	GO:0005829|cytosol;GO:0005576|extracellular region;	GO:0003871|5-methyltetrahydropteroyltriglutamate-homocysteine S-methyltransferase activity;GO:0008705|methionine synthase activity;GO:0008270|zinc ion binding;	K00549	metE; 5-methyltetrahydropteroyltriglutamate--homocysteine methyltransferase [EC:2.1.1.14]
Zm00001d013651	gi|238013532|gb|ACR37801.1|	1685	0	unknown [Zea mays]	gi|238013531|gb|BT087448.1|	1343	0	Zea mays full-length cDNA clone ZM_BFb0081C23 mRNA, complete cds	Q84ST4	551	0	Chlorophyll(ide) b reductase NOL, chloroplastic	GO:0015996|chlorophyll catabolic process;GO:0010304|PSII associated light-harvesting complex II catabolic process;	GO:0009535|chloroplast thylakoid membrane;	GO:0034256|chlorophyll(ide) b reductase activity;	.	.
Zm00001d013655	gi|413933572|gb|AFW68123.1|	1190	6e-160	nicotianamine synthase 3 [Zea mays]	gi|293334938|ref|NM_001175027.1|	1071	0	Zea mays uncharacterized LOC100382277 (LOC100382277), mRNA	Q0D3F2	321	7e-106	Nicotianamine synthase 3	GO:0030418|nicotianamine biosynthetic process;	.	GO:0030410|nicotianamine synthase activity;	K05953	E2.5.1.43; nicotianamine synthase [EC:2.5.1.43]
Zm00001d013751	gi|226492613|ref|NP_001142134.1|	1888	0	hypothetical protein [Zea mays]	gi|226492612|ref|NM_001148662.1|	1476	0	Zea mays hypothetical protein (LOC100274298), mRNA	P80607	468	4e-156	Alpha-1,4-glucan-protein synthase [UDP-forming]	GO:0071555|cell wall organization;GO:0030244|cellulose biosynthetic process;	GO:0005618|cell wall;GO:0005576|extracellular region;GO:0005794|Golgi apparatus;GO:0009506|plasmodesma;	GO:0016866|intramolecular transferase activity;GO:0016757|transferase activity, transferring glycosyl groups;	K13379	RGP, UTM; reversibly glycosylated polypeptide / UDP-arabinopyranose mutase [EC:2.4.1.- 5.4.99.30]
Zm00001d013759	gi|670406177|ref|XP_008644666.1|	2362	0	PREDICTED: ent-cassadiene C2-hydroxylase-like [Zea mays]	gi|242038918|ref|XM_002466809.1|	1165	0	Sorghum bicolor hypothetical protein, mRNA	Q6YV88	414	4e-137	Ent-cassadiene C2-hydroxylase	GO:0016102|diterpenoid biosynthetic process;GO:0055114|oxidation-reduction process;GO:0044550|secondary metabolite biosynthetic process;	GO:0016021|integral component of membrane;GO:0016020|membrane;	GO:0020037|heme binding;GO:0005506|iron ion binding;GO:0016709|oxidoreductase activity, acting on paired donors, with incorporation or reduction of molecular oxygen, NAD(P)H as one donor, and incorporation of one atom of oxygen;	.	.
Zm00001d013795	gi|219362413|ref|NP_001136458.1|	1531	0	hypothetical protein [Zea mays]	gi|219362412|ref|NM_001142986.1|	1584	0	Zea mays hypothetical protein (LOC100216568), mRNA	Q2KIY1	88.2	2e-18	Peroxisomal membrane protein 2	.	GO:0016021|integral component of membrane;GO:0005778|peroxisomal membrane;GO:0043234|protein complex;	.	K13347	PXMP2, PMP22; peroxisomal membrane protein 2
Zm00001d013854	gi|670406258|ref|XP_008644696.1|	840	3e-108	PREDICTED: uncharacterized protein LOC103626102 isoform X1 [Zea mays]	gi|195602833|gb|EU950479.1|	44	2e-12	Zea mays clone 493884 mRNA sequence	.	.	.	.	.	.	.	.	.
Zm00001d014007	gi|413934016|gb|AFW68567.1|	568	2e-71	hypothetical protein ZEAMMB73_025917 [Zea mays]	gi|391414703|gb|BT055562.2|	540	0	Zea mays full-length cDNA clone ZM_BFc0028G12 mRNA, complete cds	.	.	.	.	.	.	.	.	.
Zm00001d014083	gi|226508680|ref|NP_001147532.1|	2476	0	beta-amylase [Zea mays]	gi|194704545|gb|BT041352.1|	2183	0	Zea mays full-length cDNA clone ZM_BFb0211J05 mRNA, complete cds	Q9LIR6	68.6	6e-12	Beta-amylase 1, chloroplastic	GO:0009414|response to water deprivation;GO:0005983|starch catabolic process;	GO:0009507|chloroplast;GO:0005829|cytosol;GO:0005634|nucleus;	GO:0016161|beta-amylase activity;	K01177	E3.2.1.2; beta-amylase [EC:3.2.1.2]
Zm00001d014097	gi|226502426|ref|NP_001150036.1|	1120	1e-150	ras-related protein Rab-18 [Zea mays]	gi|226502425|ref|NM_001156564.1|	1136	0	Zea mays ras-related protein Rab-18 (LOC100283663), mRNA	O49841	296	4e-98	Ras-related protein RABC2a	GO:0015031|protein transport;GO:0007264|small GTPase mediated signal transduction;	GO:0005777|peroxisome;GO:0005886|plasma membrane;	GO:0005525|GTP binding;GO:0030742|GTP-dependent protein binding;GO:0080115|myosin XI tail binding;	K07910	RAB18; Ras-related protein Rab-18
Zm00001d014258	gi|670402767|ref|XP_008681269.1|	2483	0	PREDICTED: uncharacterized protein LOC100216685 isoform X1 [Zea mays]	gi|226493654|ref|NM_001155755.1|	1703	0	Zea mays LOC100282849 (uaz158(alt)), mRNA	P34106	501	1e-165	Alanine aminotransferase 2	GO:0009058|biosynthetic process;GO:0042853|L-alanine catabolic process;	.	GO:0004021|L-alanine:2-oxoglutarate aminotransferase activity;GO:0030170|pyridoxal phosphate binding;	.	.
Zm00001d014456	gi|670406811|ref|XP_008644925.1|	4744	0	PREDICTED: glutamate receptor 3.5-like isoform X1 [Zea mays]	gi|511774205|gb|JX518597.1|	1356	0	Echinochloa crus-galli glutamate receptor 1 mRNA, complete cds	Q8GXJ4	117	3e-25	Glutamate receptor 3.4	GO:0006816|calcium ion transport;GO:0019722|calcium-mediated signaling;GO:0071311|cellular response to acetate;GO:0071230|cellular response to amino acid stimulus;GO:0070417|cellular response to cold;GO:0071260|cellular response to mechanical stimulus;GO:0009611|response to wounding;	GO:0009507|chloroplast;GO:0016021|integral component of membrane;GO:0005886|plasma membrane;GO:0009536|plastid;	GO:0005262|calcium channel activity;GO:0008066|glutamate receptor activity;GO:0004970|ionotropic glutamate receptor activity;GO:0015276|ligand-gated ion channel activity;	K05387	GRIP; glutamate receptor, ionotropic, plant
Zm00001d014463	gi|226490821|ref|NP_001141121.1|	607	2e-73	uncharacterized protein LOC100273206 precursor [Zea mays]	gi|226490820|ref|NM_001147649.1|	1040	0	Zea mays hypothetical protein (LOC100273206), mRNA	Q9T076	100	8e-23	Early nodulin-like protein 2	.	GO:0031225|anchored component of membrane;GO:0046658|anchored component of plasma membrane;GO:0048046|apoplast;GO:0009507|chloroplast;GO:0005886|plasma membrane;GO:0005773|vacuole;	GO:0009055|electron carrier activity;	.	.
Zm00001d014467	gi|670404194|ref|XP_008643745.1|	1741	0	PREDICTED: peroxidase 39 isoform X1 [Zea mays]	gi|224033422|gb|BT068890.1|	1555	0	Zea mays full-length cDNA clone ZM_BFc0163B19 mRNA, complete cds	O23044	372	3e-123	Peroxidase 3	GO:0042744|hydrogen peroxide catabolic process;GO:0042538|hyperosmotic salinity response;GO:0009664|plant-type cell wall organization;GO:0009409|response to cold;GO:0009269|response to desiccation;GO:0006979|response to oxidative stress;	GO:0005783|endoplasmic reticulum;GO:0005576|extracellular region;GO:0009505|plant-type cell wall;	GO:0020037|heme binding;GO:0046872|metal ion binding;GO:0004601|peroxidase activity;	K00430	E1.11.1.7; peroxidase [EC:1.11.1.7]
Zm00001d014597	gi|670406981|ref|XP_008644995.1|	2606	0	PREDICTED: pentatricopeptide repeat-containing protein At5g44230 [Zea mays]	gi|242094039|ref|XM_002437465.1|	1522	0	Sorghum bicolor hypothetical protein, mRNA	Q9FFG8	67	1e-09	Pentatricopeptide repeat-containing protein At5g44230	.	.	GO:0008270|zinc ion binding;	.	.
Zm00001d014701	gi|670407108|ref|XP_008645049.1|	1834	0	PREDICTED: protein PHR1-LIKE 1 isoform X1 [Zea mays]	gi|189468582|gb|AY107524.2|	814	0	Zea mays PCO135484 mRNA sequence	Q8GUN5	77	8e-19	Protein PHR1-LIKE 1	GO:0006351|transcription, DNA-templated;	GO:0005634|nucleus;	GO:0003677|DNA binding;GO:0003700|transcription factor activity, sequence-specific DNA binding;	.	.
Zm00001d014757	gi|242097018|ref|XP_002438999.1|	589	2e-73	hypothetical protein SORBIDRAFT_10g029730 [Sorghum bicolor]	gi|308080383|ref|NM_001196815.1|	645	0	Zea mays ripening protein (LOC100502337), mRNA	P17407	102	6e-25	21 kDa protein	.	.	GO:0004857|enzyme inhibitor activity;	.	.
Zm00001d014914	gi|162460149|ref|NP_001106074.1|	1869	0	leucoanthocyanidin dioxygenase [Zea mays]	gi|162460148|ref|NM_001112604.1|	1188	0	Zea mays anthocyaninless2 (a2), mRNA	P41213	717	0	Leucoanthocyanidin dioxygenase	GO:0009718|anthocyanin-containing compound biosynthetic process;GO:0010023|proanthocyanidin biosynthetic process;GO:0007033|vacuole organization;	.	GO:0031418|L-ascorbic acid binding;GO:0050589|leucocyanidin oxygenase activity;GO:0046872|metal ion binding;	K05277	E1.14.11.19; leucoanthocyanidin dioxygenase [EC:1.14.11.19]
Zm00001d014918	gi|413935141|gb|AFW69692.1|	2311	0	LOW QUALITY PROTEIN: anther-specific proline-rich protein APG [Zea mays]	gi|195619053|gb|EU959239.1|	1208	0	Zea mays clone 212880 anther-specific proline-rich protein APG precursor, mRNA, complete cds	Q94CH6	364	1e-120	GDSL esterase/lipase EXL3	GO:0016042|lipid catabolic process;	GO:0005576|extracellular region;	GO:0016298|lipase activity;	.	.
Zm00001d014947	gi|803378378|ref|NP_001292789.1|	3219	0	invertase2 [Zea mays]	gi|195617423|gb|EU958424.1|	2475	0	Zea mays clone 1690043 beta-fructofuranosidase 1 precursor, mRNA, complete cds	Q9FSV7	495	3e-166	Sucrose:sucrose 1-fructosyltransferase	GO:0005975|carbohydrate metabolic process;	GO:0005773|vacuole;	GO:0050306|sucrose 1F-fructosyltransferase activity;GO:0004575|sucrose alpha-glucosidase activity;	.	.
Zm00001d014949	gi|670407351|ref|XP_008645149.1|	544	5e-67	PREDICTED: LOW QUALITY PROTEIN: RING-H2 finger protein ATL79-like [Zea mays]	gi|226492337|ref|NM_001147334.1|	229	1e-115	Zea mays hypothetical protein (LOC100272881), mRNA	Q9SG96	57.8	2e-09	RING-H2 finger protein ATL72	GO:0016567|protein ubiquitination;	GO:0016021|integral component of membrane;	GO:0008270|zinc ion binding;	.	.
Zm00001d014965	gi|413935205|gb|AFW69756.1|	2446	0	glycosyltransferase [Zea mays]	gi|226503288|ref|NM_001154329.1|	1842	0	Zea mays glycosyltransferase (LOC100281411), mRNA	.	.	.	.	.	.	.	.	.
Zm00001d014996	gi|670407387|ref|XP_008645168.1|	4711	0	PREDICTED: phytosulfokine receptor 1-like [Zea mays]	gi|514710976|ref|XM_004952108.1|	1901	0	PREDICTED: Setaria italica phytosulfokine receptor 1-like (LOC101778686), mRNA	Q9ZVR7	783	0	Phytosulfokine receptor 1	GO:0045087|innate immune response;GO:0031347|regulation of defense response;	GO:0016021|integral component of membrane;GO:0005886|plasma membrane;	GO:0005524|ATP binding;GO:0004383|guanylate cyclase activity;GO:0001653|peptide receptor activity;GO:0004672|protein kinase activity;GO:0004674|protein serine/threonine kinase activity;	.	.
Zm00001d015008	gi|670404678|ref|XP_008644002.1|	2391	0	PREDICTED: uncharacterized protein LOC100382295 isoform X1 [Zea mays]	gi|223947322|gb|BT063048.1|	1626	0	Zea mays full-length cDNA clone ZM_BFc0019G16 mRNA, complete cds	Q9SDX3	816	0	UTP--glucose-1-phosphate uridylyltransferase	GO:0006011|UDP-glucose metabolic process;	GO:0005737|cytoplasm;	GO:0003983|UTP:glucose-1-phosphate uridylyltransferase activity;	.	.
Zm00001d015182	gi|670407520|ref|XP_008645222.1|	1152	1e-155	PREDICTED: phosphopantetheine adenylyltransferase-like [Zea mays]	gi|226532089|ref|NM_001153851.1|	865	0	Zea mays bifunctional coenzyme A synthase (LOC100280931), mRNA	B9F2L1	259	8e-83	Phosphopantetheine adenylyltransferase 2	GO:0015937|coenzyme A biosynthetic process;	.	GO:0005524|ATP binding;GO:0004595|pantetheine-phosphate adenylyltransferase activity;	.	.
Zm00001d015275	gi|212274989|ref|NP_001130479.1|	1274	6e-174	4/1 protein [Zea mays]	gi|195625793|gb|EU962609.1|	999	0	Zea mays clone 244191 4/1 protein mRNA, complete cds	Q1PE49	176	8e-51	Protein At-4/1	GO:0010496|intercellular transport;GO:0046907|intracellular transport;GO:0016032|viral process;	GO:0005783|endoplasmic reticulum;GO:0009506|plasmodesma;	.	.	.
Zm00001d015307	gi|212722350|ref|NP_001132394.1|	1442	0	uncharacterized protein LOC100193840 [Zea mays]	gi|212722349|ref|NM_001138922.1|	1319	0	Zea mays hypothetical protein (LOC100193840), mRNA	Q9FH92	239	6e-73	Protein IRX15-LIKE	GO:0009834|plant-type secondary cell wall biogenesis;GO:0045492|xylan biosynthetic process;	GO:0005794|Golgi apparatus;GO:0000139|Golgi membrane;GO:0016021|integral component of membrane;	.	.	.
Zm00001d015378	gi|226533407|ref|NP_001141253.1|	792	3e-103	hypothetical protein [Zea mays]	gi|188013445|gb|AY104213.2|	866	0	Zea mays PCO115683 mRNA sequence	O82179	240	2e-77	Glycine cleavage system H protein 2, mitochondrial	GO:0019464|glycine decarboxylation via glycine cleavage system;	GO:0005960|glycine cleavage complex;GO:0005739|mitochondrion;	GO:0005524|ATP binding;	K02437	gcvH, GCSH; glycine cleavage system H protein
Zm00001d015405	gi|413935770|gb|AFW70321.1|	563	3e-67	hypothetical protein ZEAMMB73_655871 [Zea mays]	gi|226508567|ref|NM_001153701.1|	400	0	Zea mays succinate semialdehyde dehydrogenase (LOC100280779), mRNA	B9F3B6	211	7e-64	Succinate-semialdehyde dehydrogenase, mitochondrial	GO:0009450|gamma-aminobutyric acid catabolic process;	GO:0005759|mitochondrial matrix;	GO:0004029|aldehyde dehydrogenase (NAD) activity;GO:0004777|succinate-semialdehyde dehydrogenase (NAD+) activity;GO:0009013|succinate-semialdehyde dehydrogenase [NAD(P)+] activity;	K17761	SSADH; succinate-semialdehyde dehydrogenase, mitochondrial [EC:1.2.1.24]
Zm00001d015420	gi|670407703|ref|XP_008645296.1|	668	5e-83	PREDICTED: uncharacterized protein LOC103626680 [Zea mays]	gi|195649680|gb|EU972190.1|	1007	0	Zea mays clone 377145 mRNA sequence	.	.	.	.	.	.	.	.	.
Zm00001d015470	gi|226494211|ref|NP_001148261.1|	672	3e-86	GDU1 [Zea mays]	gi|226494210|ref|NM_001154789.1|	588	0	Zea mays GDU1 (LOC100281869), mRNA	.	.	.	.	.	.	.	.	.
Zm00001d015579	gi|413935935|gb|AFW70486.1|	2446	0	putative cytochrome P450 superfamily protein [Zea mays]	gi|293333349|ref|NM_001174920.1|	1550	0	Zea mays uncharacterized LOC100382160 (LOC100382160), mRNA	P93531	444	9e-147	Cytochrome P450 71D7	.	.	GO:0020037|heme binding;GO:0005506|iron ion binding;GO:0004497|monooxygenase activity;GO:0016705|oxidoreductase activity, acting on paired donors, with incorporation or reduction of molecular oxygen;	.	.
Zm00001d015767	gi|226494775|ref|NP_001143048.1|	264	9e-25	uncharacterized protein LOC100275516 [Zea mays]	gi|195612729|gb|EU956077.1|	933	0	Zea mays clone 1556968 hypothetical protein mRNA, complete cds	.	.	.	.	.	.	.	.	.
Zm00001d015914	gi|226506594|ref|NP_001143639.1|	1046	5e-138	uncharacterized protein LOC100276360 [Zea mays]	gi|223947340|gb|BT063057.1|	1321	0	Zea mays full-length cDNA clone ZM_BFc0019P07 mRNA, complete cds	Q6K4V2	66.6	2e-11	Bidirectional sugar transporter SWEET4	GO:0008643|carbohydrate transport;	GO:0016021|integral component of membrane;GO:0005887|integral component of plasma membrane;	GO:0051119|sugar transmembrane transporter activity;	K15382	SLC50A, SWEET; solute carrier family 50 (sugar transporter)
Zm00001d015969	gi|670411510|ref|XP_008646886.1|	897	9e-112	PREDICTED: protein IQ-DOMAIN 1-like [Zea mays]	gi|242061399|ref|XM_002451944.1|	899	0	Sorghum bicolor hypothetical protein, mRNA	.	.	.	.	.	.	.	.	.
Zm00001d016006	gi|670408295|ref|XP_008645516.1|	2142	0	PREDICTED: branched-chain-amino-acid aminotransferase-like protein 3, chloroplastic isoform X1 [Zea mays]	gi|242064771|ref|XM_002453630.1|	956	0	Sorghum bicolor hypothetical protein, mRNA	Q8L493	438	2e-149	D-amino-acid transaminase, chloroplastic	GO:0006532|aspartate biosynthetic process;GO:0009098|leucine biosynthetic process;GO:0008153|para-aminobenzoic acid biosynthetic process;GO:0046654|tetrahydrofolate biosynthetic process;GO:0009099|valine biosynthetic process;	GO:0009507|chloroplast;GO:0009570|chloroplast stroma;	GO:0008696|4-amino-4-deoxychorismate lyase activity;GO:0004084|branched-chain-amino-acid transaminase activity;GO:0047810|D-alanine:2-oxoglutarate aminotransferase activity;GO:0030170|pyridoxal phosphate binding;	K18482	ADCL; 4-amino-4-deoxychorismate lyase [EC:4.1.3.38]
Zm00001d016009	gi|413936399|gb|AFW70950.1|	3679	0	putative lectin-like receptor protein kinase family protein [Zea mays]	gi|326518303|dbj|AK356966.1|	209	6e-104	Hordeum vulgare subsp. vulgare mRNA for predicted protein, complete cds, clone: NIASHv1043C09	O80939	636	0	L-type lectin-domain containing receptor kinase IV.1	GO:0009751|response to salicylic acid;	GO:0016021|integral component of membrane;GO:0005886|plasma membrane;	GO:0005524|ATP binding;GO:0030246|carbohydrate binding;GO:0004674|protein serine/threonine kinase activity;	.	.
Zm00001d016016	gi|226507542|ref|NP_001152219.1|	448	3e-55	dynein light chain LC6, flagellar outer arm [Zea mays]	gi|226507541|ref|NM_001158747.1|	174	3e-85	Zea mays dynein light chain LC6, flagellar outer arm (LOC100285857), mRNA	O02414	76.3	2e-17	Dynein light chain LC6, flagellar outer arm	GO:0007017|microtubule-based process;	GO:0005737|cytoplasm;GO:0030286|dynein complex;GO:0005874|microtubule;GO:0031514|motile cilium;	GO:0003774|motor activity;	.	.
Zm00001d016255	gi|194705452|gb|ACF86810.1|	1120	3e-149	unknown [Zea mays]	gi|194705451|gb|BT041805.1|	1289	0	Zea mays full-length cDNA clone ZM_BFb0058D10 mRNA, complete cds	Q6EUG4	275	5e-87	Heat stress transcription factor C-2a	GO:0006351|transcription, DNA-templated;	GO:0005634|nucleus;	GO:0043565|sequence-specific DNA binding;GO:0003700|transcription factor activity, sequence-specific DNA binding;	K09419	HSFF; heat shock transcription factor, other eukaryote
Zm00001d016379	gi|413936781|gb|AFW71332.1|	672	2e-87	hypothetical protein ZEAMMB73_134454 [Zea mays]	gi|77818125|gb|DQ245442.1|	495	0	Zea mays clone 15555 mRNA sequence	.	.	.	.	.	.	.	.	.
Zm00001d016408	gi|413936813|gb|AFW71364.1|	156	3e-11	hypothetical protein ZEAMMB73_513162 [Zea mays]	.	.	.	.	.	.	.	.	.	.	.	.	.
Zm00001d016542	gi|226531488|ref|NP_001149045.1|	1436	0	LOC100282665 [Zea mays]	gi|226531487|ref|NM_001155573.1|	1141	0	Zea mays LOC100282665 (pco096371), mRNA	P43394	188	8e-55	Fruit protein pKIWI502	.	.	GO:0016491|oxidoreductase activity;	.	.
Zm00001d016590	gi|413937012|gb|AFW71563.1|	1104	4e-146	hypothetical protein ZEAMMB73_472818 [Zea mays]	gi|226491164|ref|NM_001153137.1|	1137	0	Zea mays uncharacterized LOC100280206 (LOC100280206), mRNA	A2X5B4	323	6e-106	Bidirectional sugar transporter SWEET15	.	GO:0005887|integral component of plasma membrane;	GO:0051119|sugar transmembrane transporter activity;	.	.
Zm00001d016649	gi|212721810|ref|NP_001131581.1|	674	2e-117	uncharacterized LOC100192925 [Zea mays]	gi|391414615|gb|BT054714.2|	1275	0	Zea mays full-length cDNA clone ZM_BFb0108H06 mRNA, complete cds	.	.	.	.	.	.	.	.	.
Zm00001d016846	gi|670409120|ref|XP_008645824.1|	3264	0	PREDICTED: probable serine/threonine-protein kinase At1g54610 [Zea mays]	gi|242061985|ref|XM_002452237.1|	1531	0	Sorghum bicolor hypothetical protein, mRNA	F4I114	74.7	1e-13	Probable serine/threonine-protein kinase At1g09600	.	.	GO:0005524|ATP binding;GO:0004674|protein serine/threonine kinase activity;	K08819	CDK12_13; cyclin-dependent kinase 12/13 [EC:2.7.11.22 2.7.11.23]
Zm00001d016873	gi|670409154|ref|XP_008645841.1|	2246	0	PREDICTED: uncharacterized protein LOC103627314 isoform X1 [Zea mays]	gi|195655212|gb|EU974956.1|	1661	0	Zea mays clone 461679 mRNA sequence	Q9LSQ3	181	2e-50	Transcription factor bHLH82	GO:0006355|regulation of transcription, DNA-templated;GO:0080147|root hair cell development;GO:0006366|transcription from RNA polymerase II promoter;	GO:0005634|nucleus;	GO:0001046|core promoter sequence-specific DNA binding;GO:0003700|transcription factor activity, sequence-specific DNA binding;GO:0001228|transcriptional activator activity, RNA polymerase II transcription regulatory region sequence-specific binding;	.	.
Zm00001d016938	gi|226533214|ref|NP_001141050.1|	2634	0	sucrose transporter BoSUT1 [Zea mays]	gi|194690741|gb|BT034450.1|	1205	0	Zea mays full-length cDNA clone ZM_BFc0170N09 mRNA, complete cds	A2X6E6	807	0	Sucrose transport protein SUT5	GO:0005985|sucrose metabolic process;	GO:0005887|integral component of plasma membrane;	GO:0008515|sucrose transmembrane transporter activity;GO:0015293|symporter activity;	.	.
Zm00001d016943	gi|195616762|gb|ACG30211.1|	676	4e-85	oxygen evolving enhancer protein 3 [Zea mays]	gi|195616761|gb|EU958093.1|	845	0	Zea mays clone 1672853 oxygen evolving enhancer protein 3 mRNA, complete cds	Q9XI73	177	7e-53	Photosynthetic NDH subunit of lumenal location 2, chloroplastic	GO:0009767|photosynthetic electron transport chain;GO:0006810|transport;	GO:0009507|chloroplast;GO:0009534|chloroplast thylakoid;GO:0009543|chloroplast thylakoid lumen;GO:0009535|chloroplast thylakoid membrane;GO:0019898|extrinsic component of membrane;GO:0009344|nitrite reductase complex [NAD(P)H];GO:0009654|photosystem II oxygen evolving complex;	GO:0005509|calcium ion binding;GO:0045156|electron transporter, transferring electrons within the cyclic electron transport pathway of photosynthesis activity;	K08901	psbQ; photosystem II oxygen-evolving enhancer protein 3
Zm00001d016956	gi|413937453|gb|AFW72004.1|	462	9e-50	hypothetical protein ZEAMMB73_843710 [Zea mays]	gi|195595299|gb|EU942945.1|	1067	0	Zea mays clone 1547268 mRNA sequence	Q5NA18	145	3e-35	Metal tolerance protein 5	GO:0061088|regulation of sequestering of zinc ion;GO:0010043|response to zinc ion;	GO:0016021|integral component of membrane;GO:0016020|membrane;GO:0005774|vacuolar membrane;	GO:0010486|manganese:proton antiporter activity;GO:0005385|zinc ion transmembrane transporter activity;	.	.
Zm00001d017034	gi|670409239|ref|XP_008645876.1|	3322	0	PREDICTED: fimbrin-like protein 2 [Zea mays]	gi|242065593|ref|XM_002454041.1|	1552	0	Sorghum bicolor hypothetical protein, mRNA	Q9FKI0	400	0	Fimbrin-5	GO:0051764|actin crosslink formation;GO:0030036|actin cytoskeleton organization;GO:0051017|actin filament bundle assembly;GO:0051639|actin filament network formation;GO:0009846|pollen germination;GO:0009860|pollen tube growth;	GO:0005884|actin filament;GO:0032432|actin filament bundle;GO:0005829|cytosol;	GO:0051015|actin filament binding;	.	.
Zm00001d017041	gi|226503225|ref|NP_001143282.1|	127	1e-07	uncharacterized protein LOC100275816 [Zea mays]	gi|195615261|gb|EU957343.1|	330	4e-172	Zea mays clone 1589305 hypothetical protein mRNA, complete cds	.	.	.	.	.	.	.	.	.
Zm00001d017077	gi|413937572|gb|AFW72123.1|	2408	0	red aleurone1 [Zea mays]	gi|195639391|gb|EU967046.1|	1763	0	Zea mays clone 299101 mRNA sequence	Q9SD85	605	0	Flavonoid 3'-monooxygenase	GO:0009813|flavonoid biosynthetic process;GO:0009733|response to auxin;GO:0044550|secondary metabolite biosynthetic process;	GO:0005789|endoplasmic reticulum membrane;GO:0016021|integral component of membrane;GO:0016020|membrane;	GO:0016711|flavonoid 3'-monooxygenase activity;GO:0020037|heme binding;GO:0005506|iron ion binding;	K05280	E1.14.13.21; flavonoid 3'-monooxygenase [EC:1.14.13.21]
Zm00001d017152	gi|226501166|ref|NP_001150754.1|	1267	6e-173	endochitinase PR4 precursor [Zea mays]	gi|226501165|ref|NM_001157282.1|	1040	0	Zea mays endochitinase PR4 (LOC100284387), mRNA	Q6K8R2	412	7e-143	Chitinase 6	GO:0006040|amino sugar metabolic process;GO:0016998|cell wall macromolecule catabolic process;GO:0006032|chitin catabolic process;GO:0006952|defense response;GO:0000272|polysaccharide catabolic process;	GO:0005622|intracellular;	GO:0008061|chitin binding;GO:0004568|chitinase activity;	K01183	E3.2.1.14; chitinase [EC:3.2.1.14]
Zm00001d017249	gi|212276282|ref|NP_001130456.1|	2095	0	hypothetical protein [Zea mays]	gi|194689175|gb|BT033667.1|	1467	0	Zea mays full-length cDNA clone ZM_BFc0115F10 mRNA, complete cds	Q6K9G1	723	0	Ammonium transporter 1 member 2	GO:0072488|ammonium transmembrane transport;GO:0019740|nitrogen utilization;GO:0015695|organic cation transport;	GO:0005887|integral component of plasma membrane;	GO:0008519|ammonium transmembrane transporter activity;	K03320	amt, AMT, MEP; ammonium transporter, Amt family
Zm00001d017271	gi|670409422|ref|XP_008645951.1|	2260	0	PREDICTED: adenosine kinase 2 [Zea mays]	gi|187950292|gb|AY103880.2|	1376	0	Zea mays PCO064637 mRNA sequence	Q9LZG0	88.2	2e-18	Adenosine kinase 2	GO:0006169|adenosine salvage;GO:0044209|AMP salvage;GO:0016032|viral process;	GO:0005829|cytosol;GO:0005886|plasma membrane;	GO:0004001|adenosine kinase activity;GO:0005524|ATP binding;GO:0005507|copper ion binding;	K00856	E2.7.1.20, ADK; adenosine kinase [EC:2.7.1.20]
Zm00001d017274	gi|821595499|ref|NP_001105334.2|	3599	0	phenylalanine/tyrosine ammonia-lyase [Zea mays]	gi|187950257|gb|AY103647.2|	2508	0	Zea mays PCO142084 mRNA sequence	Q8VXG7	251	8e-70	Phenylalanine/tyrosine ammonia-lyase	GO:0009800|cinnamic acid biosynthetic process;GO:0006559|L-phenylalanine catabolic process;GO:0009699|phenylpropanoid biosynthetic process;GO:0016598|protein arginylation;GO:0046898|response to cycloheximide;GO:0009739|response to gibberellin;	GO:0005737|cytoplasm;	GO:0045548|phenylalanine ammonia-lyase activity;GO:0052883|tyrosine ammonia-lyase activity;	.	.
Zm00001d017287	gi|413938221|gb|AFW72772.1|	455	2e-54	hypothetical protein ZEAMMB73_494344 [Zea mays]	gi|242065831|ref|XM_002454160.1|	110	1e-49	Sorghum bicolor hypothetical protein, mRNA	.	.	.	.	.	.	.	.	.
Zm00001d017422	gi|413938012|gb|AFW72563.1|	1172	6e-160	putative homeobox DNA-binding and leucine zipper domain family protein [Zea mays]	gi|226502115|ref|NM_001158353.1|	894	0	Zea mays homeobox-leucine zipper protein ATHB-6 (LOC100285460), mRNA	A2X7U1	273	6e-89	Homeobox-leucine zipper protein HOX24	GO:0006351|transcription, DNA-templated;	GO:0005634|nucleus;	GO:0043565|sequence-specific DNA binding;GO:0003700|transcription factor activity, sequence-specific DNA binding;	.	.
Zm00001d017453	gi|212274487|ref|NP_001130713.1|	2197	0	hypothetical protein [Zea mays]	gi|212274486|ref|NM_001137241.1|	1819	0	Zea mays hypothetical protein (LOC100191817), mRNA	O23596	459	2e-152	Putative glycerol-3-phosphate transporter 4	GO:0006820|anion transport;GO:0008643|carbohydrate transport;GO:0055062|phosphate ion homeostasis;GO:0055085|transmembrane transport;	GO:0016021|integral component of membrane;GO:0005774|vacuolar membrane;	GO:0022857|transmembrane transporter activity;	K13783	SLC37A1_2; MFS transporter, OPA family, solute carrier family 37 (glycerol-3-phosphate transporter), member 1/2
Zm00001d017495	gi|226498300|ref|NP_001141406.1|	1483	0	uncharacterized protein LOC100273516 precursor [Zea mays]	gi|226498299|ref|NM_001147934.1|	1519	0	Zea mays LOC100273516 (gpm282), mRNA	Q6H676	433	3e-148	Expansin-B11	GO:0071555|cell wall organization;GO:0019953|sexual reproduction;	GO:0005618|cell wall;GO:0005576|extracellular region;GO:0016020|membrane;	.	.	.
Zm00001d017547	gi|194708260|gb|ACF88214.1|	615	9e-73	unknown [Zea mays]	gi|21208145|gb|AY105067.1|	1324	0	Zea mays PCO081051 mRNA sequence	P46524	92	2e-19	Dehydrin COR410	GO:0006950|response to stress;GO:0009415|response to water;	.	.	.	.
Zm00001d017671	gi|293335237|ref|NP_001170026.1|	1835	0	hypothetical protein [Zea mays]	gi|283436250|gb|AC209386.4|	1278	0	Zea mays BAC clone CH201-98J13 from chromosome 5, complete sequence	Q84TG3	169	4e-46	E3 ubiquitin-protein ligase PUB23	GO:0006952|defense response;GO:0051865|protein autoubiquitination;GO:0016567|protein ubiquitination;GO:0010200|response to chitin;GO:0009414|response to water deprivation;	GO:0005829|cytosol;	GO:0016874|ligase activity;GO:0004842|ubiquitin-protein transferase activity;	.	.
Zm00001d017682	gi|308044347|ref|NP_001183696.1|	889	1e-114	uncharacterized protein LOC100502289 [Zea mays]	gi|308044346|ref|NM_001196767.1|	1283	0	Zea mays PLATZ transcription factor (PLTZ1), mRNA	.	.	.	.	.	.	.	.	.
Zm00001d017711	gi|226498182|ref|NP_001149223.1|	2081	0	LOC100282845 [Zea mays]	gi|226498181|ref|NM_001155751.1|	1642	0	Zea mays LOC100282845 (pco092382), mRNA	P26302	755	0	Phosphoribulokinase, chloroplastic	GO:0019253|reductive pentose-phosphate cycle;	GO:0009507|chloroplast;	GO:0005524|ATP binding;GO:0008974|phosphoribulokinase activity;	.	.
Zm00001d017782	gi|413938475|gb|AFW73026.1|	339	4e-39	putative MYB DNA-binding domain superfamily protein [Zea mays]	gi|391417556|gb|BT086715.2|	288	8e-149	Zea mays full-length cDNA clone ZM_BFb0164B15 mRNA, complete cds	Q1A173	89.4	2e-22	Protein RADIALIS-like 6	GO:0006355|regulation of transcription, DNA-templated;GO:0006351|transcription, DNA-templated;	GO:0005634|nucleus;	GO:0003677|DNA binding;	.	.
Zm00001d017830	gi|413938545|gb|AFW73096.1|	3257	0	pyrophosphate--fructose 6-phosphate 1-phosphotransferase alpha subunit isoform 1 [Zea mays]	gi|212723497|ref|NM_001138475.1|	2221	0	Zea mays LOC100193340 (pco110217), mRNA	Q41140	112	5e-26	Pyrophosphate--fructose 6-phosphate 1-phosphotransferase subunit alpha	.	GO:0005737|cytoplasm;	GO:0003872|6-phosphofructokinase activity;GO:0005524|ATP binding;GO:0047334|diphosphate-fructose-6-phosphate 1-phosphotransferase activity;GO:0046872|metal ion binding;	.	.
Zm00001d017852	.	.	.	.	gi|282847536|gb|AC213983.4|	201	1e-100	Zea mays BAC clone CH201-326E16 from chromosome 5, complete sequence	.	.	.	.	.	.	.	.	.
Zm00001d017989	gi|670410143|ref|XP_008646234.1|	1753	0	PREDICTED: GDSL esterase/lipase At5g55050-like [Zea mays]	gi|239799593|gb|AC217319.3|	948	0	Zea mays BAC clone ZMMBBb-86E19 from chromosome 5, complete sequence	Q9FIA1	189	3e-53	GDSL esterase/lipase At5g55050	GO:0016042|lipid catabolic process;	GO:0005576|extracellular region;	GO:0016298|lipase activity;	.	.
Zm00001d018090	gi|194695180|gb|ACF81674.1|	1663	0	unknown [Zea mays]	gi|21208183|gb|AY105105.1|	1372	0	Zea mays PCO122403 mRNA sequence	Q9LX07	185	7e-51	Annexin D7	GO:0009409|response to cold;GO:0009408|response to heat;GO:0009651|response to salt stress;GO:0009414|response to water deprivation;	.	GO:0005509|calcium ion binding;GO:0005544|calcium-dependent phospholipid binding;	.	.
Zm00001d018157	gi|413939030|gb|AFW73581.1|	1376	0	chlorophyll a-b binding protein 4 [Zea mays]	gi|195616579|gb|EU958002.1|	1198	0	Zea mays clone 1639859 chlorophyll a-b binding protein 4 mRNA, complete cds	P27521	170	5e-48	Chlorophyll a-b binding protein 4, chloroplastic	GO:0009768|photosynthesis, light harvesting in photosystem I;GO:0018298|protein-chromophore linkage;GO:0009409|response to cold;GO:0009644|response to high light intensity;GO:0080167|response to karrikin;GO:0009645|response to low light intensity stimulus;	GO:0009507|chloroplast;GO:0009941|chloroplast envelope;GO:0009534|chloroplast thylakoid;GO:0009535|chloroplast thylakoid membrane;GO:0016021|integral component of membrane;GO:0016020|membrane;GO:0009522|photosystem I;GO:0010287|plastoglobule;GO:0009579|thylakoid;	GO:0016168|chlorophyll binding;GO:0046872|metal ion binding;GO:0031409|pigment binding;	K08910	LHCA4; light-harvesting complex I chlorophyll a/b binding protein 4
Zm00001d018206	gi|474363274|gb|EMS63369.1|	2874	0	Nitrate reductase [NAD(P)H] [Triticum urartu]	gi|242066671|ref|XM_002454580.1|	1332	0	Sorghum bicolor hypothetical protein, mRNA	P27968	894	0	Nitrate reductase [NAD(P)H]	GO:0042128|nitrate assimilation;GO:0006809|nitric oxide biosynthetic process;	.	GO:0020037|heme binding;GO:0030151|molybdenum ion binding;GO:0043546|molybdopterin cofactor binding;GO:0050464|nitrate reductase (NADPH) activity;GO:0050463|nitrate reductase [NAD(P)H] activity;	.	.
Zm00001d018214	gi|238009890|gb|ACR35980.1|	2033	0	unknown [Zea mays]	gi|238009889|gb|BT085627.1|	1628	0	Zea mays full-length cDNA clone ZM_BFc0040G18 mRNA, complete cds	Q8VYE5	330	5e-104	Glucan endo-1,3-beta-glucosidase 12	GO:0005975|carbohydrate metabolic process;GO:0071555|cell wall organization;GO:0006952|defense response;	GO:0031225|anchored component of membrane;GO:0046658|anchored component of plasma membrane;GO:0005618|cell wall;GO:0005576|extracellular region;	GO:0042973|glucan endo-1,3-beta-D-glucosidase activity;GO:0004553|hydrolase activity, hydrolyzing O-glycosyl compounds;GO:0030247|polysaccharide binding;	.	.
Zm00001d018229	gi|212723712|ref|NP_001132238.1|	840	3e-111	hypothetical protein [Zea mays]	gi|212723711|ref|NM_001138766.1|	755	0	Zea mays hypothetical protein (LOC100193673), mRNA	P87132	59.3	1e-08	Uncharacterized protein C167.05	GO:0006950|response to stress;	GO:0005829|cytosol;	.	.	.
Zm00001d018298	gi|212275694|ref|NP_001130499.1|	740	2e-95	class II heat shock protein [Zea mays]	gi|238014903|gb|BT088134.1|	756	0	Zea mays full-length cDNA clone ZM_BFc0030G24 mRNA, complete cds	Q6K7E9	218	8e-69	18.6 kDa class III heat shock protein	GO:0009408|response to heat;	GO:0005737|cytoplasm;	.	K13993	HSP20; HSP20 family protein
Zm00001d018390	gi|670410540|ref|XP_008646398.1|	755	6e-95	PREDICTED: uncharacterized protein LOC103627863 [Zea mays]	gi|264657333|gb|AC196774.5|	698	0	Zea mays BAC clone CH201-435B12 from chromosome 5, complete sequence	.	.	.	.	.	.	.	.	.
Zm00001d018445	gi|670410579|ref|XP_008646412.1|	3940	0	PREDICTED: LOW QUALITY PROTEIN: phosphate transporter PHO1-2-like [Zea mays]	gi|242066931|ref|XM_002454710.1|	1868	0	Sorghum bicolor hypothetical protein, mRNA	Q6K991	183	2e-47	Phosphate transporter PHO1-2	GO:0006817|phosphate ion transport;	GO:0016021|integral component of membrane;GO:0005886|plasma membrane;GO:0005802|trans-Golgi network;	GO:0015114|phosphate ion transmembrane transporter activity;	.	.
Zm00001d018516	gi|670410661|ref|XP_008646441.1|	4191	0	PREDICTED: DEAD-box ATP-dependent RNA helicase 48-like [Zea mays]	gi|195647239|gb|EU970970.1|	2647	0	Zea mays clone 354947 mRNA sequence	Q6K7R9	1110	0	DEAD-box ATP-dependent RNA helicase 48	GO:0010501|RNA secondary structure unwinding;	.	GO:0005524|ATP binding;GO:0004004|ATP-dependent RNA helicase activity;GO:0003723|RNA binding;	.	.
Zm00001d018627	gi|224031205|gb|ACN34678.1|	2682	0	unknown [Zea mays]	gi|195613841|gb|EU956633.1|	1838	0	Zea mays clone 1568576 sugar transport protein 1 mRNA, complete cds	Q41144	672	0	Sugar carrier protein C	GO:0008643|carbohydrate transport;	GO:0016021|integral component of membrane;	GO:0022891|substrate-specific transmembrane transporter activity;GO:0015293|symporter activity;	.	.
Zm00001d018752	gi|414883475|tpg|DAA59489.1|	4580	0	TPA: putative leucine-rich repeat receptor-like protein kinase family protein [Zea mays]	gi|242047361|ref|XM_002461382.1|	2296	0	Sorghum bicolor hypothetical protein, mRNA	O49545	1258	0	Leucine-rich repeat receptor-like serine/threonine-protein kinase BAM1	GO:0030154|cell differentiation;GO:0048437|floral organ development;GO:0048229|gametophyte development;GO:0010075|regulation of meristem growth;	GO:0016021|integral component of membrane;GO:0005886|plasma membrane;	GO:0005524|ATP binding;GO:0043621|protein self-association;GO:0004674|protein serine/threonine kinase activity;GO:0033612|receptor serine/threonine kinase binding;	.	.
Zm00001d018754	gi|670422125|ref|XP_008651991.1|	2489	0	PREDICTED: probable LRR receptor-like serine/threonine-protein kinase At2g16250 [Zea mays]	gi|195615533|gb|EU957479.1|	1774	0	Zea mays clone 1593918 mRNA sequence	C0LGK4	101	4e-22	Probable LRR receptor-like serine/threonine-protein kinase At2g16250	.	GO:0016021|integral component of membrane;GO:0009505|plant-type cell wall;GO:0005886|plasma membrane;GO:0009506|plasmodesma;	GO:0005524|ATP binding;GO:0004674|protein serine/threonine kinase activity;	.	.
Zm00001d018819	gi|226532245|ref|NP_001147781.1|	2685	0	viviparous-14 [Zea mays]	gi|226532244|ref|NM_001154309.1|	1893	0	Zea mays viviparous-14 (LOC100281391), mRNA	O24592	761	0	9-cis-epoxycarotenoid dioxygenase 1, chloroplastic	GO:0009688|abscisic acid biosynthetic process;	GO:0009570|chloroplast stroma;	GO:0045549|9-cis-epoxycarotenoid dioxygenase activity;GO:0046872|metal ion binding;	K09840	NCED; 9-cis-epoxycarotenoid dioxygenase [EC:1.13.11.51]
Zm00001d018962	gi|670421483|ref|XP_008651639.1|	1466	0	PREDICTED: hypothetical protein isoform X1 [Zea mays]	gi|293336171|ref|NM_001174790.1|	764	0	Zea mays hypothetical protein (LOC100382025), mRNA	.	.	.	.	.	.	.	.	.
Zm00001d018988	gi|226497826|ref|NP_001149560.1|	434	4e-51	C-Myc-binding protein [Zea mays]	gi|391416541|gb|BT084580.2|	1228	0	Zea mays full-length cDNA clone ZM_BFb0137J16 mRNA, complete cds	Q54I57	69.3	8e-14	C-Myc-binding protein homolog	GO:0006355|regulation of transcription, DNA-templated;	GO:0005634|nucleus;	GO:0003713|transcription coactivator activity;	.	.
Zm00001d019049	gi|670422493|ref|XP_008652149.1|	2506	0	PREDICTED: uncharacterized protein LOC103632070 [Zea mays]	gi|308081177|ref|NM_001196159.1|	1630	0	Zea mays uncharacterized LOC100501447 (LOC100501447), mRNA	.	.	.	.	.	.	.	.	.
Zm00001d019057	gi|223947927|gb|ACN28047.1|	668	7e-83	unknown [Zea mays]	gi|226493403|ref|NM_001150187.1|	886	0	Zea mays uncharacterized LOC100276382 (LOC100276382), mRNA	Q67YC9	121	3e-32	Uncharacterized protein At4g14100	.	GO:0005773|vacuole;	.	.	.
Zm00001d019060	gi|819231726|ref|NP_001295426.1|	3480	0	deoxy xylulose synthase 2 [Zea mays]	gi|145652153|gb|EF507249.1|	1872	0	Zea mays 1-deoxy-D-xylulose 5-phosphate synthase (dxs2) gene, complete cds	Q6YU51	1193	0	Probable 1-deoxy-D-xylulose-5-phosphate synthase 2, chloroplastic	GO:0052865|1-deoxy-D-xylulose 5-phosphate biosynthetic process;GO:0016114|terpenoid biosynthetic process;GO:0009228|thiamine biosynthetic process;	GO:0009507|chloroplast;	GO:0008661|1-deoxy-D-xylulose-5-phosphate synthase activity;GO:0046872|metal ion binding;	K01662	dxs; 1-deoxy-D-xylulose-5-phosphate synthase [EC:2.2.1.7]
Zm00001d019078	gi|414883899|tpg|DAA59913.1|	2143	0	TPA: ATPase 2 [Zea mays]	gi|219888592|gb|BT056064.1|	1797	0	Zea mays full-length cDNA clone ZM_BFc0174P04 mRNA, complete cds	Q54DY9	121	4e-28	Probable mitochondrial chaperone BCS1-B	GO:0051131|chaperone-mediated protein complex assembly;GO:0034551|mitochondrial respiratory chain complex III assembly;	GO:0016021|integral component of membrane;GO:0005743|mitochondrial inner membrane;GO:0005739|mitochondrion;	GO:0005524|ATP binding;GO:0008320|protein transmembrane transporter activity;	K08900	BCS1; mitochondrial chaperone BCS1
Zm00001d019163	gi|670421898|ref|XP_008651881.1|	3884	0	PREDICTED: alkaline alpha galactosidase 1 isoform X1 [Zea mays]	gi|226498743|ref|NM_001154078.1|	2765	0	Zea mays stachyose synthase (LOC100281159), mRNA	Q94A08	253	5e-71	Probable galactinol--sucrose galactosyltransferase 2	GO:0034484|raffinose catabolic process;GO:0080167|response to karrikin;GO:0006979|response to oxidative stress;	GO:0009506|plasmodesma;	GO:0052692|raffinose alpha-galactosidase activity;GO:0016757|transferase activity, transferring glycosyl groups;	K06617	E2.4.1.82; raffinose synthase [EC:2.4.1.82]
Zm00001d019312	gi|670421122|ref|XP_008651439.1|	1509	0	PREDICTED: jasmonate-induced protein isoform X1 [Zea mays]	gi|21212064|gb|AY108811.1|	1142	0	Zea mays PCO130729 mRNA sequence	Q5U9T2	97.8	4e-23	Horcolin	.	GO:0048046|apoplast;	GO:0005537|mannose binding;	.	.
Zm00001d019327	gi|242048052|ref|XP_002461772.1|	2018	0	hypothetical protein SORBIDRAFT_02g007870 [Sorghum bicolor]	gi|242048051|ref|XM_002461727.1|	940	0	Sorghum bicolor hypothetical protein, mRNA	Q8H4H5	704	0	Metal transporter Nramp5	GO:0006811|ion transport;GO:0055072|iron ion homeostasis;	GO:0016021|integral component of membrane;	GO:0005215|transporter activity;	.	.
Zm00001d019334	gi|670426136|ref|XP_008653697.1|	2683	0	PREDICTED: L-type lectin-domain containing receptor kinase IV.1-like [Zea mays]	gi|459683911|gb|AC243251.2|	566	0	Panicum virgatum clone PV_ABa094-H05, complete sequence	O80939	545	0	L-type lectin-domain containing receptor kinase IV.1	GO:0009751|response to salicylic acid;	GO:0016021|integral component of membrane;GO:0005886|plasma membrane;	GO:0005524|ATP binding;GO:0030246|carbohydrate binding;GO:0004674|protein serine/threonine kinase activity;	.	.
Zm00001d019450	gi|670422829|ref|XP_008652275.1|	3542	0	PREDICTED: subtilisin-like protease SBT5.3 isoform X1 [Zea mays]	gi|242048241|ref|XM_002461822.1|	1652	0	Sorghum bicolor hypothetical protein, mRNA	Q9LNU1	664	0	CO(2)-response secreted protease	GO:2000122|negative regulation of stomatal complex development;GO:0006508|proteolysis;GO:2000038|regulation of stomatal complex development;GO:0010037|response to carbon dioxide;	GO:0048046|apoplast;GO:0005618|cell wall;	GO:0004252|serine-type endopeptidase activity;GO:0008236|serine-type peptidase activity;	.	.
Zm00001d019555	gi|238009528|gb|ACR35799.1|	835	9e-108	unknown [Zea mays]	gi|391417014|gb|BT085446.2|	1321	0	Zea mays full-length cDNA clone ZM_BFc0014C04 mRNA, complete cds	O80366	97.8	6e-22	Two-component response regulator ARR9	GO:0007623|circadian rhythm;GO:0009736|cytokinin-activated signaling pathway;GO:0000160|phosphorelay signal transduction system;GO:0006355|regulation of transcription, DNA-templated;GO:0009735|response to cytokinin;GO:0006351|transcription, DNA-templated;	GO:0005634|nucleus;	GO:0000156|phosphorelay response regulator activity;	K14492	ARR-A; two-component response regulator ARR-A family
Zm00001d019560	gi|162463154|ref|NP_001105043.1|	1437	0	beta-expansin 4 precursor [Zea mays]	gi|195629585|gb|EU964316.1|	1453	0	Zea mays clone 277915 beta-expansin 4 precursor, mRNA, complete cds	Q6H676	358	3e-119	Expansin-B11	GO:0071555|cell wall organization;GO:0019953|sexual reproduction;	GO:0005618|cell wall;GO:0005576|extracellular region;GO:0016020|membrane;	.	.	.
Zm00001d019593	gi|670423005|ref|XP_008652355.1|	1281	1e-175	PREDICTED: probable carbohydrate esterase At4g34215 [Zea mays]	gi|195627215|gb|EU963320.1|	894	0	Zea mays clone 260821 mRNA sequence	Q8L9J9	242	7e-77	Probable carbohydrate esterase At4g34215	.	.	GO:0016787|hydrolase activity;	.	.
Zm00001d019613	gi|414884519|tpg|DAA60533.1|	1719	0	TPA: hypothetical protein ZEAMMB73_903298 [Zea mays]	gi|212721775|ref|NM_001138233.1|	1395	0	Zea mays uncharacterized LOC100193067 (LOC100193067), mRNA	P47917	237	6e-70	O-methyltransferase ZRP4	.	.	GO:0008171|O-methyltransferase activity;	.	.
Zm00001d019672	gi|414884585|tpg|DAA60599.1|	2006	0	TPA: putative inositol polyphosphate phosphatase (synaptogenin-like) family protein [Zea mays]	gi|514727758|ref|XM_004956242.1|	637	0	PREDICTED: Setaria italica type I inositol 1,4,5-trisphosphate 5-phosphatase 2 (LOC101763176), transcript variant X4, mRNA	Q9FUR2	261	6e-76	Type I inositol polyphosphate 5-phosphatase 2	GO:0009738|abscisic acid-activated signaling pathway;GO:0046855|inositol phosphate dephosphorylation;GO:0032957|inositol trisphosphate metabolic process;GO:0046856|phosphatidylinositol dephosphorylation;GO:0009737|response to abscisic acid;GO:0009845|seed germination;GO:0090351|seedling development;	.	GO:0052659|inositol-1,3,4,5-tetrakisphosphate 5-phosphatase activity;GO:0052658|inositol-1,4,5-trisphosphate 5-phosphatase activity;GO:0004445|inositol-polyphosphate 5-phosphatase activity;GO:0034485|phosphatidylinositol-3,4,5-trisphosphate 5-phosphatase activity;GO:0004439|phosphatidylinositol-4,5-bisphosphate 5-phosphatase activity;	.	.
Zm00001d019704	gi|414884627|tpg|DAA60641.1|	184	3e-15	TPA: hypothetical protein ZEAMMB73_259306 [Zea mays]	gi|21210842|gb|AY107764.1|	575	0	Zea mays PCO143019 mRNA sequence	.	.	.	.	.	.	.	.	.
Zm00001d019725	gi|223948621|gb|ACN28394.1|	634	2e-81	unknown [Zea mays]	gi|223948620|gb|BT063697.1|	525	0	Zea mays full-length cDNA clone ZM_BFc0096G17 mRNA, complete cds	P80728	94	3e-23	Mavicyanin	GO:0055114|oxidation-reduction process;	.	GO:0009055|electron carrier activity;GO:0046872|metal ion binding;	.	.
Zm00001d019850	gi|308080207|ref|NP_001183038.1|	2398	0	hypothetical protein [Zea mays]	gi|308080206|ref|NM_001196109.1|	1883	0	Zea mays hypothetical protein (LOC100501369), mRNA	Q39152	394	3e-127	Fatty acyl-CoA reductase 1	GO:0006629|lipid metabolic process;GO:0009651|response to salt stress;GO:0009611|response to wounding;GO:0010345|suberin biosynthetic process;	GO:0009507|chloroplast;GO:0005886|plasma membrane;	GO:0080019|fatty-acyl-CoA reductase (alcohol-forming) activity;GO:0050062|long-chain-fatty-acyl-CoA reductase activity;	K13356	FAR; fatty acyl-CoA reductase [EC:1.2.1.-]
Zm00001d019895	gi|226528272|ref|NP_001147371.1|	736	2e-96	major pollen allergen Car b 1 isoforms 1A and 1B [Zea mays]	gi|226528271|ref|NM_001153899.1|	638	0	Zea mays major pollen allergen Car b 1 isoforms 1A and 1B (LOC100280979), mRNA	Q67A25	89.7	2e-20	S-norcoclaurine synthase	GO:0009820|alkaloid metabolic process;GO:0006952|defense response;GO:0009607|response to biotic stimulus;	.	GO:0050474|(S)-norcoclaurine synthase activity;	K13382	NCS; (S)-norcoclaurine synthase [EC:4.2.1.78]
Zm00001d019936	gi|226533216|ref|NP_001150530.1|	385	4e-42	heavy metal-associated domain containing protein [Zea mays]	gi|226533215|ref|NM_001157058.1|	989	0	Zea mays heavy metal-associated domain containing protein (LOC100284161), mRNA	.	.	.	.	.	.	.	.	.
Zm00001d019994	gi|670420564|ref|XP_008651121.1|	1588	0	PREDICTED: uncharacterized protein LOC100274054 isoform X1 [Zea mays]	gi|195616705|gb|EU958065.1|	1488	0	Zea mays clone 1671049 fasciclin-like arabinogalactan protein 8 precursor, mRNA, complete cds	Q9SU13	273	1e-84	Fasciclin-like arabinogalactan protein 2	.	GO:0031225|anchored component of membrane;GO:0046658|anchored component of plasma membrane;GO:0016020|membrane;GO:0005886|plasma membrane;GO:0005774|vacuolar membrane;	.	.	.
Zm00001d020008	gi|293334047|ref|NP_001168869.1|	1972	0	indole-3-glycerol phosphate synthase [Zea mays]	gi|293334046|ref|NM_001175398.1|	1403	0	Zea mays indole-3-glycerol phosphate synthase (LOC100382674), mRNA	P49572	108	7e-25	Indole-3-glycerol phosphate synthase, chloroplastic	GO:0008652|cellular amino acid biosynthetic process;GO:0000162|tryptophan biosynthetic process;	GO:0009507|chloroplast;GO:0009570|chloroplast stroma;GO:0005829|cytosol;	GO:0005507|copper ion binding;GO:0004425|indole-3-glycerol-phosphate synthase activity;GO:0004640|phosphoribosylanthranilate isomerase activity;	K01609	trpC; indole-3-glycerol phosphate synthase [EC:4.1.1.48]
Zm00001d020032	gi|308044289|ref|NP_001183655.1|	1514	0	hypothetical protein [Zea mays]	gi|308044288|ref|NM_001196726.1|	938	0	Zea mays hypothetical protein (LOC100502249), mRNA	Q9FG13	238	7e-74	Probable carboxylesterase 15	GO:0008152|metabolic process;	.	GO:0052689|carboxylic ester hydrolase activity;	.	.
Zm00001d020100	gi|226503515|ref|NP_001146047.1|	1211	4e-163	uncharacterized protein LOC100279578 [Zea mays]	gi|226503514|ref|NM_001152575.1|	1074	0	Zea mays uncharacterized LOC100279578 (LOC100279578), mRNA	Q0J2L7	343	3e-114	Probable protein phosphatase 2C 68	.	.	GO:0046872|metal ion binding;GO:0004722|protein serine/threonine phosphatase activity;	K14497	PP2C; protein phosphatase 2C [EC:3.1.3.16]
Zm00001d020172	gi|414885099|tpg|DAA61113.1|	3152	0	TPA: putative leucine-rich repeat receptor-like protein kinase family protein [Zea mays]	gi|195593325|gb|EU940971.1|	2115	0	Zea mays clone 1224905 mRNA sequence	C0LGE0	746	0	Probable LRR receptor-like serine/threonine-protein kinase At1g07650	.	GO:0016021|integral component of membrane;GO:0005886|plasma membrane;	GO:0005524|ATP binding;GO:0004674|protein serine/threonine kinase activity;	.	.
Zm00001d020272	gi|670423739|ref|XP_008652632.1|	1698	0	PREDICTED: probable trehalose-phosphate phosphatase 7 isoform X2 [Zea mays]	gi|195647081|gb|EU970891.1|	543	0	Zea mays clone 353280 mRNA sequence	Q6H5L4	489	6e-167	Probable trehalose-phosphate phosphatase 7	GO:0005992|trehalose biosynthetic process;GO:0070413|trehalose metabolism in response to stress;	GO:0005737|cytoplasm;	GO:0004805|trehalose-phosphatase activity;	K01087	otsB; trehalose 6-phosphate phosphatase [EC:3.1.3.12]
Zm00001d020332	gi|226506306|ref|NP_001147953.1|	3138	0	ubiquitin-protein ligase [Zea mays]	gi|226506305|ref|NM_001154481.1|	2097	0	Zea mays ubiquitin-protein ligase (LOC100281562), mRNA	O80742	352	8e-109	U-box domain-containing protein 19	GO:0010029|regulation of seed germination;	GO:0005737|cytoplasm;GO:0005634|nucleus;	GO:0016874|ligase activity;GO:0004842|ubiquitin-protein transferase activity;	.	.
Zm00001d020408	gi|670423857|ref|XP_008652685.1|	1233	6e-161	PREDICTED: protein ODORANT1-like [Zea mays]	gi|293334552|ref|NM_001177101.1|	2163	0	Zea mays uncharacterized LOC100384599 (LOC100384599), mRNA	Q50EX6	243	4e-72	Protein ODORANT1	GO:0006355|regulation of transcription, DNA-templated;GO:0006351|transcription, DNA-templated;	GO:0005634|nucleus;	GO:0003677|DNA binding;	.	.
Zm00001d020461	gi|670420980|ref|XP_008651354.1|	3333	0	PREDICTED: uncharacterized protein LOC100279910 isoform X1 [Zea mays]	gi|226495938|ref|NM_001158998.1|	2433	0	Zea mays ankyrin protein kinase-like (LOC100286110), mRNA	B9DFI7	971	0	Probable methyltransferase PMT2	GO:0032259|methylation;	GO:0005768|endosome;GO:0005794|Golgi apparatus;GO:0000139|Golgi membrane;GO:0016021|integral component of membrane;GO:0016020|membrane;GO:0005802|trans-Golgi network;GO:0005774|vacuolar membrane;	GO:0008757|S-adenosylmethionine-dependent methyltransferase activity;	.	.
Zm00001d020463	gi|226510111|ref|NP_001141959.1|	2295	0	uncharacterized protein LOC100274108 [Zea mays]	gi|226510110|ref|NM_001148487.1|	2021	0	Zea mays LOC100274108 (pco127614(113)), mRNA	O04249	722	0	Sugar transport protein 7	GO:0046323|glucose import;GO:0035428|hexose transmembrane transport;	GO:0005887|integral component of plasma membrane;GO:0005886|plasma membrane;	GO:0005355|glucose transmembrane transporter activity;GO:0005351|sugar:proton symporter activity;	.	.
Zm00001d020496	gi|194705422|gb|ACF86795.1|	2243	0	unknown [Zea mays]	gi|219887120|gb|BT055328.1|	1395	0	Zea mays full-length cDNA clone ZM_BFb0017N21 mRNA, complete cds	Q6ERS4	692	0	CBL-interacting protein kinase 16	GO:0007165|signal transduction;	.	GO:0005524|ATP binding;GO:0004674|protein serine/threonine kinase activity;	.	.
Zm00001d020531	gi|162461937|ref|NP_001105532.1|	5405	0	cellulose synthase catalytic subunit 12 [Zea mays]	gi|162461936|ref|NM_001112062.1|	3406	0	Zea mays cellulose synthase catalytic subunit 12 (CesA12), mRNA	Q69P51	674	0	Cellulose synthase A catalytic subunit 9 [UDP-forming]	GO:0030244|cellulose biosynthetic process;GO:0009833|plant-type primary cell wall biogenesis;GO:0009834|plant-type secondary cell wall biogenesis;GO:0010400|rhamnogalacturonan I side chain metabolic process;	GO:0009507|chloroplast;GO:0005794|Golgi apparatus;GO:0016021|integral component of membrane;GO:0005886|plasma membrane;	GO:0016760|cellulose synthase (UDP-forming) activity;GO:0016759|cellulose synthase activity;GO:0008270|zinc ion binding;	K10999	CESA; cellulose synthase A [EC:2.4.1.12]
Zm00001d020555	gi|293333300|ref|NP_001170233.1|	1709	0	hypothetical protein [Zea mays]	gi|293333299|ref|NM_001176762.1|	1425	0	Zea mays hypothetical protein (LOC100384186), mRNA	Q9M0B8	222	1e-65	WAT1-related protein At4g30420	GO:0006810|transport;	GO:0016021|integral component of membrane;GO:0005886|plasma membrane;	GO:0022857|transmembrane transporter activity;	.	.
Zm00001d020556	gi|670420050|ref|XP_008650837.1|	1867	0	PREDICTED: hypothetical protein isoform X2 [Zea mays]	gi|223948880|gb|BT063827.1|	1633	0	Zea mays full-length cDNA clone ZM_BFc0110I02 mRNA, complete cds	Q9M0B8	310	9e-99	WAT1-related protein At4g30420	GO:0006810|transport;	GO:0016021|integral component of membrane;GO:0005886|plasma membrane;	GO:0022857|transmembrane transporter activity;	.	.
Zm00001d020607	gi|293331947|ref|NP_001169945.1|	936	9e-124	uncharacterized protein LOC100383843 [Zea mays]	gi|293331946|ref|NM_001176474.1|	1065	0	Zea mays uncharacterized LOC100383843 (LOC100383843), mRNA	.	.	.	.	.	.	.	.	.
Zm00001d020610	gi|226498682|ref|NP_001142546.1|	600	8e-75	hypothetical protein [Zea mays]	gi|226498681|ref|NM_001149074.1|	669	0	Zea mays hypothetical protein (LOC100274796), mRNA	.	.	.	.	.	.	.	.	.
Zm00001d020618	gi|212274491|ref|NP_001130349.1|	2012	0	LOC100191444 precursor [Zea mays]	gi|224029852|gb|BT067105.1|	1384	0	Zea mays full-length cDNA clone ZM_BFb0199E07 mRNA, complete cds	Q28EW0	115	1e-25	Transmembrane protein 87A	.	GO:0016021|integral component of membrane;	.	.	.
Zm00001d020627	gi|194690084|gb|ACF79126.1|	3522	0	unknown [Zea mays]	gi|212274322|ref|NM_001137303.1|	2465	0	Zea mays uncharacterized LOC100191879 (LOC100191879), mRNA	O65351	682	0	Subtilisin-like protease SBT1.7	GO:0080001|mucilage extrusion from seed coat;GO:0048359|mucilage metabolic process involved in seed coat development;GO:0010214|seed coat development;	GO:0048046|apoplast;GO:0005618|cell wall;GO:0005576|extracellular region;GO:0009505|plant-type cell wall;	GO:0004252|serine-type endopeptidase activity;	.	.
Zm00001d020631	gi|514730458|ref|XP_004956941.1|	1961	0	PREDICTED: serine/threonine-protein kinase At5g01020-like [Setaria italica]	gi|242049425|ref|XM_002462412.1|	1027	0	Sorghum bicolor hypothetical protein, mRNA	Q8GXZ3	398	4e-133	Serine/threonine-protein kinase At5g01020	.	GO:0005886|plasma membrane;	GO:0005524|ATP binding;GO:0004674|protein serine/threonine kinase activity;	.	.
Zm00001d020732	gi|226531868|ref|NP_001140832.1|	1442	0	uncharacterized LOC100272907 [Zea mays]	gi|391416992|gb|BT085415.2|	933	0	Zea mays full-length cDNA clone ZM_BFc0008P22 mRNA, complete cds	Q5NUF4	247	7e-78	2-hydroxyisoflavanone dehydratase	GO:0009813|flavonoid biosynthetic process;GO:0009717|isoflavonoid biosynthetic process;GO:0046287|isoflavonoid metabolic process;	.	GO:0033987|2-hydroxyisoflavanone dehydratase activity;GO:0052689|carboxylic ester hydrolase activity;	.	.
Zm00001d020737	gi|226502845|ref|NP_001140223.1|	1648	0	uncharacterized LOC100272258 [Zea mays]	gi|223975076|gb|BT065850.1|	948	0	Zea mays full-length cDNA clone ZM_BFc0139C08 mRNA, complete cds	R4X247	261	1e-82	Probable tuliposide A-converting enzyme b6, amyloplastic	GO:0006952|defense response;GO:0008152|metabolic process;	GO:0009501|amyloplast;	GO:0016787|hydrolase activity;GO:0016829|lyase activity;	.	.
Zm00001d020757	gi|226529145|ref|NP_001151676.1|	1143	3e-156	plant-specific domain TIGR01570 family protein [Zea mays]	gi|226529144|ref|NM_001158204.1|	744	0	Zea mays plant-specific domain TIGR01570 family protein (LOC100285311), mRNA	O22227	134	8e-36	Protein MIZU-KUSSEI 1	GO:0009658|chloroplast organization;GO:0010274|hydrotropism;	GO:0032541|cortical endoplasmic reticulum;GO:0005737|cytoplasm;GO:0005783|endoplasmic reticulum;GO:0005789|endoplasmic reticulum membrane;GO:0016020|membrane;	.	.	.
Zm00001d020910	gi|293336383|ref|NP_001169794.1|	434	4e-47	uncharacterized protein LOC100383684 [Zea mays]	gi|226495110|ref|NM_001152487.1|	1048	0	Zea mays uncharacterized LOC100279485 (LOC100279485), mRNA	.	.	.	.	.	.	.	.	.
Zm00001d020929	gi|670421719|ref|XP_008651773.1|	4003	0	PREDICTED: uncharacterized protein LOC100384417 isoform X1 [Zea mays]	gi|242049633|ref|XM_002462516.1|	1978	0	Sorghum bicolor hypothetical protein, mRNA	.	.	.	.	.	.	.	.	.
Zm00001d020977	gi|226498158|ref|NP_001143651.1|	1146	4e-152	hypothetical protein [Zea mays]	gi|226498157|ref|NM_001150179.1|	1493	0	Zea mays hypothetical protein (LOC100276373), mRNA	.	.	.	.	.	.	.	.	.
Zm00001d021019	gi|414886196|tpg|DAA62210.1|	1564	0	TPA: putative HLH DNA-binding domain superfamily protein [Zea mays]	gi|194699353|gb|BT038756.1|	1700	0	Zea mays full-length cDNA clone ZM_BFb0323H03 mRNA, complete cds	Q9CAA9	133	1e-32	Transcription factor bHLH49	GO:0040008|regulation of growth;GO:0006355|regulation of transcription, DNA-templated;GO:0006351|transcription, DNA-templated;	GO:0005634|nucleus;	GO:0003677|DNA binding;GO:0003700|transcription factor activity, sequence-specific DNA binding;	.	.
Zm00001d021059	gi|414886146|tpg|DAA62160.1|	1951	0	TPA: acyl-desaturase [Zea mays]	gi|226528215|ref|NM_001157610.1|	1192	0	Zea mays acyl-desaturase (LOC100284715), mRNA	Q84MF1	429	3e-146	Acyl-[acyl-carrier-protein] desaturase 4, chloroplastic	GO:0006633|fatty acid biosynthetic process;	GO:0009507|chloroplast;	GO:0045300|acyl-[acyl-carrier-protein] desaturase activity;GO:0046872|metal ion binding;	K03921	DESA1; acyl-[acyl-carrier-protein] desaturase [EC:1.14.19.2]
Zm00001d021086	gi|238009798|gb|ACR35934.1|	1255	1e-169	unknown [Zea mays]	gi|226500745|ref|NM_001155638.1|	1289	0	Zea mays LOC100282732 (si606021h07b), mRNA	Q93W88	130	4e-33	Transcription factor bHLH137	GO:0009739|response to gibberellin;GO:0006351|transcription, DNA-templated;	GO:0005634|nucleus;	GO:0003677|DNA binding;GO:0003700|transcription factor activity, sequence-specific DNA binding;	.	.
Zm00001d021135	gi|670424432|ref|XP_008652923.1|	536	4e-61	PREDICTED: protein FLOWERING LOCUS T-like isoform X3 [Zea mays]	gi|160213518|gb|EU241914.1|	1067	0	Zea mays ZCN24 (ZCN24) gene, complete cds	Q9S7R5	111	3e-26	Protein TWIN SISTER of FT	GO:0030154|cell differentiation;GO:0009908|flower development;GO:0048573|photoperiodism, flowering;GO:0009911|positive regulation of flower development;GO:0009909|regulation of flower development;GO:0010119|regulation of stomatal movement;	GO:0005737|cytoplasm;GO:0005783|endoplasmic reticulum;GO:0005634|nucleus;	GO:0008429|phosphatidylethanolamine binding;	K16223	FT; protein FLOWERING LOCUS T
Zm00001d021249	gi|670420209|ref|XP_008650924.1|	1872	0	PREDICTED: hypothetical protein isoform X1 [Zea mays]	gi|219885276|gb|BT054406.1|	1326	0	Zea mays full-length cDNA clone ZM_BFc0038B18 mRNA, complete cds	Q43070	395	2e-136	UDP-glucose 4-epimerase	GO:0006012|galactose metabolic process;	.	GO:0003978|UDP-glucose 4-epimerase activity;	K01784	galE, GALE; UDP-glucose 4-epimerase [EC:5.1.3.2]
Zm00001d021304	gi|226497798|ref|NP_001145749.1|	2552	0	hypothetical protein [Zea mays]	gi|226497797|ref|NM_001152277.1|	2203	0	Zea mays hypothetical protein (LOC100279256), mRNA	Q69SG5	891	0	Endoglucanase 24	GO:0071555|cell wall organization;GO:0030245|cellulose catabolic process;	GO:0005576|extracellular region;	GO:0008810|cellulase activity;	.	.
Zm00001d021442	gi|670424737|ref|XP_008653046.1|	4374	0	PREDICTED: protein NLP1-like isoform X1 [Zea mays]	gi|242045493|ref|XM_002460573.1|	2606	0	Sorghum bicolor hypothetical protein, mRNA	Q10S83	184	2e-122	Protein NLP1	GO:0006351|transcription, DNA-templated;	GO:0005634|nucleus;	GO:0003677|DNA binding;GO:0003700|transcription factor activity, sequence-specific DNA binding;	.	.
Zm00001d021450	gi|414886644|tpg|DAA62658.1|	1155	3e-154	TPA: hypothetical protein ZEAMMB73_249913 [Zea mays]	gi|226495734|ref|NM_001147314.1|	1252	0	Zea mays uncharacterized LOC100272861 (LOC100272861), mRNA	B7E7M8	180	5e-51	Probable cytokinin riboside 5'-monophosphate phosphoribohydrolase LOGL9	GO:0009691|cytokinin biosynthetic process;	GO:0005829|cytosol;GO:0005634|nucleus;	GO:0016799|hydrolase activity, hydrolyzing N-glycosyl compounds;	.	.
Zm00001d021499	gi|670424822|ref|XP_008653086.1|	1526	0	PREDICTED: uncharacterized protein LOC103633178 isoform X1 [Zea mays]	.	.	.	.	.	.	.	.	.	.	.	.	.
Zm00001d021596	gi|162462805|ref|NP_001105764.1|	2008	0	adenosine 5'-phosphosulfate reductase-like1 [Zea mays]	gi|195624759|gb|EU962092.1|	1825	0	Zea mays clone 240159 APRL1 - Zea mays adenosine 5'-phosphosulfate reductase-like mRNA, complete cds	P92980	486	8e-169	5'-adenylylsulfate reductase 3, chloroplastic	GO:0045454|cell redox homeostasis;GO:0008652|cellular amino acid biosynthetic process;GO:0019344|cysteine biosynthetic process;GO:0000103|sulfate assimilation;GO:0019419|sulfate reduction;	GO:0009507|chloroplast;	GO:0051539|4 iron, 4 sulfur cluster binding;GO:0033741|adenylyl-sulfate reductase (glutathione) activity;GO:0009973|adenylyl-sulfate reductase activity;GO:0046872|metal ion binding;	K05907	APR; adenylyl-sulfate reductase (glutathione) [EC:1.8.4.9]
Zm00001d021634	gi|670424966|ref|XP_008653151.1|	628	5e-80	PREDICTED: 18.8 kDa class V heat shock protein [Zea mays]	gi|195611145|gb|EU955285.1|	514	0	Zea mays clone 1523194 hsp20/alpha crystallin family protein mRNA, complete cds	Q7EZ57	145	1e-41	18.8 kDa class V heat shock protein	GO:0009408|response to heat;	GO:0005737|cytoplasm;	.	K13993	HSP20; HSP20 family protein
Zm00001d021653	gi|514734343|ref|XP_004957888.1|	1534	0	PREDICTED: glucose-6-phosphate/phosphate translocator 2, chloroplastic-like [Setaria italica]	gi|195640181|gb|EU967441.1|	1613	0	Zea mays clone 303131 mRNA sequence	Q94B38	377	9e-123	Glucose-6-phosphate/phosphate translocator 2, chloroplastic	GO:0008643|carbohydrate transport;GO:0015760|glucose-6-phosphate transport;GO:0015714|phosphoenolpyruvate transport;GO:0015713|phosphoglycerate transport;GO:0015979|photosynthesis;GO:0009643|photosynthetic acclimation;GO:0010109|regulation of photosynthesis;GO:0009749|response to glucose;GO:0080167|response to karrikin;GO:0009624|response to nematode;GO:0009744|response to sucrose;GO:0035436|trio…	GO:0031969|chloroplast membrane;GO:0016021|integral component of membrane;GO:0005774|vacuolar membrane;	GO:0015152|glucose-6-phosphate transmembrane transporter activity;GO:0005315|inorganic phosphate transmembrane transporter activity;GO:0015120|phosphoglycerate transmembrane transporter activity;GO:0071917|triose-phosphate transmembrane transporter activity;	K15283	SLC35E1; solute carrier family 35, member E1
Zm00001d021695	gi|670425043|ref|XP_008653186.1|	3202	0	PREDICTED: glucan endo-1,3-beta-glucosidase 13-like isoform X1 [Zea mays]	gi|195613887|gb|EU956656.1|	2004	0	Zea mays clone 1569452 mRNA sequence	Q9FJU9	285	1e-85	Glucan endo-1,3-beta-glucosidase 13	GO:0005975|carbohydrate metabolic process;GO:0071555|cell wall organization;GO:0006952|defense response;	GO:0031225|anchored component of membrane;GO:0046658|anchored component of plasma membrane;GO:0005576|extracellular region;GO:0009505|plant-type cell wall;GO:0005886|plasma membrane;	GO:0042973|glucan endo-1,3-beta-D-glucosidase activity;GO:0004553|hydrolase activity, hydrolyzing O-glycosyl compounds;GO:0030247|polysaccharide binding;	.	.
Zm00001d021706	gi|238006260|gb|ACR34165.1|	395	1e-44	unknown [Zea mays]	gi|21207906|gb|AY104828.1|	728	0	Zea mays PCO072413 mRNA sequence	Q43208	154	6e-45	Histone H2A.4	.	GO:0000786|nucleosome;GO:0005634|nucleus;	GO:0003677|DNA binding;	.	.
Zm00001d021720	gi|226503247|ref|NP_001144088.1|	367	7e-43	hypothetical protein precursor [Zea mays]	gi|226503246|ref|NM_001150616.1|	336	2e-175	Zea mays hypothetical protein (LOC100276922), mRNA	.	.	.	.	.	.	.	.	.
Zm00001d021738	gi|414887058|tpg|DAA63072.1|	546	2e-66	TPA: hypothetical protein ZEAMMB73_412581 [Zea mays]	gi|226528911|ref|NM_001151851.1|	699	0	Zea mays uncharacterized LOC100278645 (LOC100278645), mRNA	.	.	.	.	.	.	.	.	.
Zm00001d021803	gi|195605234|gb|ACG24447.1|	383	2e-46	hypothetical protein [Zea mays]	gi|195658540|gb|EU976620.1|	225	7e-114	Zea mays clone 985350 hypothetical protein mRNA, complete cds	.	.	.	.	.	.	.	.	.
Zm00001d021836	gi|226502586|ref|NP_001146269.1|	1646	0	polygalacturonase inhibitor 1 precursor [Zea mays]	gi|226502585|ref|NM_001152797.1|	999	0	Zea mays polygalacturonase inhibitor 1 (LOC100279844), mRNA	Q8GT95	504	3e-178	Polygalacturonase inhibitor 1	GO:0030154|cell differentiation;GO:0048833|specification of floral organ number;	.	GO:0004857|enzyme inhibitor activity;	.	.
Zm00001d021879	gi|194707640|gb|ACF87904.1|	2034	0	unknown [Zea mays]	gi|224028322|gb|BT066340.1|	1994	0	Zea mays full-length cDNA clone ZM_BFb0212H12 mRNA, complete cds	.	.	.	.	.	.	.	.	.
Zm00001d021900	gi|414887277|tpg|DAA63291.1|	2789	0	TPA: hypothetical protein ZEAMMB73_737791 [Zea mays]	gi|226493525|ref|NM_001151629.1|	2227	0	Zea mays LOC100278316 (si946092e03), mRNA	.	.	.	.	.	.	.	.	.
Zm00001d021915	gi|212724072|ref|NP_001132176.1|	2216	0	hypothetical protein [Zea mays]	gi|212724071|ref|NM_001138704.1|	1165	0	Zea mays hypothetical protein (LOC100193601), mRNA	Q3U481	65.9	7e-20	Major facilitator superfamily domain-containing protein 12	GO:0006810|transport;	GO:0016021|integral component of membrane;GO:0005765|lysosomal membrane;	.	.	.
Zm00001d022069	gi|226498256|ref|NP_001147185.1|	1040	3e-135	ninja-family protein 5 [Zea mays]	gi|226498255|ref|NM_001153713.1|	1605	0	Zea mays RNA-binding protein (LOC100280792), mRNA	B6SM63	405	2e-136	Ninja-family protein 5	GO:0007165|signal transduction;	GO:0005634|nucleus;	.	.	.
Zm00001d022072	gi|414887497|tpg|DAA63511.1|	4635	0	TPA: hypothetical protein ZEAMMB73_243937 [Zea mays]	gi|226504391|ref|NM_001153100.1|	1842	0	Zea mays hypothetical protein (LOC100280168), mRNA	Q9LF24	108	7e-23	Protein LONGIFOLIA 1	GO:0051513|regulation of monopolar cell growth;	GO:0005829|cytosol;GO:0005634|nucleus;	.	.	.
Zm00001d022082	gi|414887511|tpg|DAA63525.1|	2206	0	TPA: hypothetical protein ZEAMMB73_009152 [Zea mays]	gi|238010907|gb|BT086136.1|	1682	0	Zea mays full-length cDNA clone ZM_BFc0120D07 mRNA, complete cds	Q6Z4G7	719	0	COBRA-like protein 6	GO:0016049|cell growth;GO:0010215|cellulose microfibril organization;	GO:0031225|anchored component of membrane;GO:0005886|plasma membrane;	.	.	.
Zm00001d022085	gi|223947343|gb|ACN27755.1|	1899	0	unknown [Zea mays]	gi|226493431|ref|NM_001155522.1|	1529	0	Zea mays LOC100282614 (TIDP3389), mRNA	Q6Z4G3	698	0	UDP-arabinopyranose mutase 3	GO:0071555|cell wall organization;GO:0030244|cellulose biosynthetic process;GO:0009832|plant-type cell wall biogenesis;GO:0033356|UDP-L-arabinose metabolic process;	GO:0005829|cytosol;GO:0005794|Golgi apparatus;GO:0009506|plasmodesma;	GO:0016866|intramolecular transferase activity;GO:0052691|UDP-arabinopyranose mutase activity;	K13379	RGP, UTM; reversibly glycosylated polypeptide / UDP-arabinopyranose mutase [EC:2.4.1.- 5.4.99.30]
Zm00001d022274	gi|194689508|gb|ACF78838.1|	1929	0	unknown [Zea mays]	gi|194689507|gb|BT033833.1|	1597	0	Zea mays full-length cDNA clone ZM_BFc0163M05 mRNA, complete cds	Q9SBJ1	549	0	[Pyruvate dehydrogenase (acetyl-transferring)] kinase, mitochondrial	GO:0046777|protein autophosphorylation;	GO:0005739|mitochondrion;	GO:0005524|ATP binding;GO:0009927|histidine phosphotransfer kinase activity;GO:0042803|protein homodimerization activity;GO:0004740|pyruvate dehydrogenase (acetyl-transferring) kinase activity;	K00898	PDK2_3_4; pyruvate dehydrogenase kinase 2/3/4 [EC:2.7.11.2]
Zm00001d022477	gi|670425649|ref|XP_008653451.1|	563	8e-73	PREDICTED: flowering-promoting factor 1-like protein 5 [Zea mays]	gi|242046873|ref|XM_002461138.1|	281	7e-145	Sorghum bicolor hypothetical protein, mRNA	A3BNA1	160	3e-50	Flowering-promoting factor 1-like protein 5	GO:0006623|protein targeting to vacuole;	GO:0030665|clathrin-coated vesicle membrane;GO:0005768|endosome;GO:0005794|Golgi apparatus;GO:0000139|Golgi membrane;GO:0016021|integral component of membrane;GO:0031902|late endosome membrane;GO:0005802|trans-Golgi network;GO:0005773|vacuole;	GO:0005509|calcium ion binding;	.	.
Zm00001d022529	gi|670425744|ref|XP_008653494.1|	2215	0	PREDICTED: monoacylglycerol lipase abhd6-A [Zea mays]	gi|195657204|gb|EU975952.1|	968	0	Zea mays clone 506451 mRNA sequence	.	.	.	.	.	.	.	.	.
Zm00001d022630	gi|414888340|tpg|DAA64354.1|	1340	0	TPA: S-like RNase [Zea mays]	gi|195611963|gb|EU955694.1|	964	0	Zea mays clone 1542583 extracellular ribonuclease LE precursor, mRNA, complete cds	P80196	117	3e-29	Intracellular ribonuclease LX	.	GO:0005737|cytoplasm;	GO:0033897|ribonuclease T2 activity;GO:0003723|RNA binding;	K01166	E3.1.27.1; ribonuclease T2 [EC:3.1.27.1]
Zm00001d023208	gi|670443690|ref|XP_008662284.1|	3217	0	PREDICTED: uncharacterized protein LOC100501371 isoform X1 [Zea mays]	gi|308044248|ref|NM_001196110.1|	2207	0	Zea mays uncharacterized LOC100501371 (LOC100501371), mRNA	O67588	68.6	2e-10	Chaperone protein ClpB	GO:0019538|protein metabolic process;	GO:0005737|cytoplasm;	GO:0005524|ATP binding;	K03695	clpB; ATP-dependent Clp protease ATP-binding subunit ClpB
Zm00001d023225	gi|670442844|ref|XP_008661790.1|	2469	0	PREDICTED: uncharacterized protein LOC100278892 isoform X1 [Zea mays]	gi|194700881|gb|BT039520.1|	1646	0	Zea mays full-length cDNA clone ZM_BFc0017C18 mRNA, complete cds	O80919	390	3e-129	Protein trichome birefringence-like 34	GO:0045492|xylan biosynthetic process;	GO:0005794|Golgi apparatus;GO:0000139|Golgi membrane;GO:0016021|integral component of membrane;	GO:1990538|xylan O-acetyltransferase activity;	.	.
Zm00001d023282	gi|413915945|gb|AFW55877.1|	1437	0	putative MYB DNA-binding domain superfamily protein [Zea mays]	gi|195637193|gb|EU965947.1|	1020	0	Zea mays clone 290223 mRNA sequence	P81392	243	2e-75	Myb-related protein 306	GO:0006355|regulation of transcription, DNA-templated;GO:0006351|transcription, DNA-templated;	GO:0005634|nucleus;	GO:0003677|DNA binding;	.	.
Zm00001d023294	gi|308080782|ref|NP_001183815.1|	1655	0	putative NAC domain transcription factor superfamily protein [Zea mays]	gi|195646893|gb|EU970797.1|	1723	0	Zea mays clone 350996 mRNA sequence	A0SPJ6	232	5e-68	NAC transcription factor NAM-B2	GO:0006355|regulation of transcription, DNA-templated;GO:0006351|transcription, DNA-templated;	GO:0005634|nucleus;	GO:0003677|DNA binding;	.	.
Zm00001d023299	gi|293333413|ref|NP_001169691.1|	1725	0	uncharacterized protein LOC100383572 [Zea mays]	gi|293333412|ref|NM_001176220.1|	1994	0	Zea mays LOC100383572 (IDP103), mRNA	Q10LZ9	86.3	9e-17	Zinc finger CCCH domain-containing protein 23	.	.	GO:0003677|DNA binding;GO:0046872|metal ion binding;GO:0000166|nucleotide binding;GO:0003723|RNA binding;	.	.
Zm00001d023336	gi|670443984|ref|XP_008662432.1|	1551	0	PREDICTED: probable WRKY transcription factor 62 [Zea mays]	gi|242082757|ref|XM_002441759.1|	450	0	Sorghum bicolor hypothetical protein, mRNA	Q9SKD9	73.6	8e-14	Probable WRKY transcription factor 46	GO:0048527|lateral root development;GO:0006355|regulation of transcription, DNA-templated;GO:0010200|response to chitin;GO:0006351|transcription, DNA-templated;	GO:0005730|nucleolus;	GO:0000987|core promoter proximal region sequence-specific DNA binding;GO:0043565|sequence-specific DNA binding;GO:0003700|transcription factor activity, sequence-specific DNA binding;GO:0044212|transcription regulatory region DNA binding;	.	.
Zm00001d023387	gi|195607610|gb|ACG25635.1|	520	5e-65	hypothetical protein [Zea mays]	gi|238014987|gb|BT088176.1|	447	0	Zea mays full-length cDNA clone ZM_BFc0044F03 mRNA, complete cds	.	.	.	.	.	.	.	.	.
Zm00001d023529	gi|821595501|ref|NP_001105361.2|	242	3e-22	abscisic stress protein homolog [Zea mays]	gi|77817053|gb|DQ244377.1|	807	0	Zea mays clone 6615 mRNA sequence	.	.	.	.	.	.	.	.	.
Zm00001d023530	gi|670444153|ref|XP_008662507.1|	6299	0	PREDICTED: uncharacterized protein LOC103640817 isoform X1 [Zea mays]	gi|92087079|gb|AC157320.2|	279	1e-142	Zea mays clone ZMMBBb-7C14, complete sequence	.	.	.	.	.	.	.	.	.
Zm00001d023592	gi|670444220|ref|XP_008662536.1|	2405	0	PREDICTED: amino acid permease 3-like [Zea mays]	gi|242083003|ref|XM_002441882.1|	1155	0	Sorghum bicolor hypothetical protein, mRNA	Q39134	645	0	Amino acid permease 3	GO:0003333|amino acid transmembrane transport;GO:0015802|basic amino acid transport;	GO:0016021|integral component of membrane;GO:0031965|nuclear membrane;GO:0005886|plasma membrane;	GO:0015171|amino acid transmembrane transporter activity;GO:0015293|symporter activity;	.	.
Zm00001d023664	gi|413916386|gb|AFW56318.1|	1299	1e-176	ABA-responsive protein [Zea mays]	gi|77817068|gb|DQ244392.1|	1174	0	Zea mays clone 6860 mRNA sequence	Q9LYV6	290	8e-94	GEM-like protein 5	GO:0009793|embryo development ending in seed dormancy;GO:0098755|maintenance of seed dormancy by absisic acid;GO:0010029|regulation of seed germination;GO:0009845|seed germination;	.	.	.	.
Zm00001d023841	gi|670442262|ref|XP_008661475.1|	4913	0	PREDICTED: uncharacterized protein LOC100194298 isoform X1 [Zea mays]	gi|212723605|ref|NM_001139337.1|	1435	0	Zea mays uncharacterized LOC100194298 (LOC100194298), mRNA	O81635	202	3e-56	Kinesin-like protein KIN-14G	GO:0007018|microtubule-based movement;	GO:0005737|cytoplasm;GO:0005871|kinesin complex;GO:0005874|microtubule;	GO:0005524|ATP binding;GO:0016887|ATPase activity;GO:0008017|microtubule binding;GO:0003777|microtubule motor activity;	K10406	KIFC2_3; kinesin family member C2/C3
Zm00001d023887	gi|413916606|gb|AFW56538.1|	723	4e-93	acyl carrier protein [Zea mays]	gi|259489905|ref|NM_001165780.1|	943	0	Zea mays uncharacterized LOC100304342 (LOC100304342), mRNA	P02902	183	2e-55	Acyl carrier protein 1, chloroplastic	GO:0006633|fatty acid biosynthetic process;	GO:0009507|chloroplast;	GO:0031177|phosphopantetheine binding;	.	.
Zm00001d023994	gi|1352081|sp|P49235.1|HGGL1_MAIZE	2901	0	RecName: Full=4-hydroxy-7-methoxy-3-oxo-3,4-dihydro-2H-1,4-benzoxazin-2-yl glucoside beta-D-glucosidase 1, chloroplastic; AltName: Full=Beta-D-glucoside glucohydrolase; AltName: Full=Beta-glucosidase 1; Short=ZmGlu1; Flags: Precursor	gi|195620739|gb|EU960082.1|	1952	0	Zea mays clone 221622 non-cyanogenic beta-glucosidase precursor, mRNA, complete cds	P49235	221	1e-60	4-hydroxy-7-methoxy-3-oxo-3,4-dihydro-2H-1,4-benzoxazin-2-yl glucoside beta-D-glucosidase 1, chloroplastic	GO:0005975|carbohydrate metabolic process;GO:0009736|cytokinin-activated signaling pathway;	GO:0009507|chloroplast;	GO:0008422|beta-glucosidase activity;GO:0016162|cellulose 1,4-beta-cellobiosidase activity;GO:0015928|fucosidase activity;GO:0015925|galactosidase activity;GO:0015923|mannosidase activity;GO:0097599|xylanase activity;	K01188	E3.2.1.21; beta-glucosidase [EC:3.2.1.21]
Zm00001d024014	gi|413916760|gb|AFW56692.1|	2567	0	hypothetical protein ZEAMMB73_394940 [Zea mays]	gi|223974344|gb|BT065484.1|	1624	0	Zea mays full-length cDNA clone ZM_BFb0180E09 mRNA, complete cds	Q6UXX5	54.7	2e-06	Inter-alpha-trypsin inhibitor heavy chain H6	GO:0030212|hyaluronan metabolic process;	GO:0005576|extracellular region;	GO:0004867|serine-type endopeptidase inhibitor activity;	.	.
Zm00001d024268	gi|673921734|ref|NP_001288410.1|	1176	6e-158	NAC domain-containing protein 21/22-like [Zea mays]	gi|226507011|ref|NM_001154759.1|	1141	0	Zea mays NAC domain-containing protein 21/22 (LOC100281839), mRNA	Q84TE6	211	2e-62	NAC domain-containing protein 21/22	GO:0009734|auxin-activated signaling pathway;GO:0048527|lateral root development;GO:0010072|primary shoot apical meristem specification;GO:0006351|transcription, DNA-templated;	GO:0005634|nucleus;	GO:0003677|DNA binding;GO:0003700|transcription factor activity, sequence-specific DNA binding;	.	.
Zm00001d024364	gi|226502841|ref|NP_001149375.1|	2366	0	cysteine-type endopeptidase/ ubiquitin thiolesterase [Zea mays]	gi|226502840|ref|NM_001155903.1|	2024	0	Zea mays cysteine-type endopeptidase/ ubiquitin thiolesterase (LOC100282999), mRNA	Q9FZ45	290	2e-84	Uncharacterized membrane protein At1g16860	.	GO:0016021|integral component of membrane;GO:0005886|plasma membrane;	.	.	.
Zm00001d024522	gi|645167677|gb|AIB05458.1|	890	4e-115	bHLH transcription factor, partial [Zea mays]	gi|226508549|ref|NM_001157713.1|	873	0	Zea mays DNA binding like (LOC100284818), mRNA	Q2HIV9	69.3	5e-12	Transcription factor bHLH35	GO:0006355|regulation of transcription, DNA-templated;GO:0006351|transcription, DNA-templated;	GO:0005634|nucleus;	GO:0003677|DNA binding;	.	.
Zm00001d024637	gi|670447670|ref|XP_008664036.1|	6730	0	PREDICTED: uncharacterized protein LOC103642561 [Zea mays]	gi|242080542|ref|XM_002444995.1|	1138	0	Sorghum bicolor hypothetical protein, mRNA	O80939	671	0	L-type lectin-domain containing receptor kinase IV.1	GO:0009751|response to salicylic acid;	GO:0016021|integral component of membrane;GO:0005886|plasma membrane;	GO:0005524|ATP binding;GO:0030246|carbohydrate binding;GO:0004674|protein serine/threonine kinase activity;	.	.
Zm00001d024778	gi|223945531|gb|ACN26849.1|	219	3e-22	unknown [Zea mays]	gi|223945530|gb|BT062152.1|	177	2e-87	Zea mays full-length cDNA clone ZM_BFb0221E15 mRNA, complete cds	Q0DKW8	76.6	9e-19	Hydrophobic protein LTI6B	GO:0009737|response to abscisic acid;GO:0009409|response to cold;GO:0009651|response to salt stress;	GO:0016021|integral component of membrane;	.	.	.
Zm00001d024885	gi|670445373|ref|XP_008662981.1|	3807	0	PREDICTED: uncharacterized protein LOC103641407 [Zea mays]	gi|242072217|ref|XM_002446000.1|	1710	0	Sorghum bicolor hypothetical protein, mRNA	Q0AC40	65.5	9e-10	Protein TolB	GO:0017038|protein import;	GO:0042597|periplasmic space;	.	K03641	tolB; TolB protein
Zm00001d024886	gi|238011090|gb|ACR36580.1|	2617	0	unknown [Zea mays]	gi|226496056|ref|NM_001157862.1|	1792	0	Zea mays LOC100284967 (pco091486(738)), mRNA	Q55874	81.6	4e-15	Uncharacterized protein sll0103	GO:0017038|protein import;	GO:0042597|periplasmic space;	.	K07114	yfbK; Ca-activated chloride channel homolog
Zm00001d024996	gi|162458041|ref|NP_001105984.1|	522	4e-64	putative Bowman-Birk serine protease inhibitor precursor [Zea mays]	gi|195623459|gb|EU961442.1|	683	0	Zea mays clone 235496 Bowman-Birk type trypsin inhibitor mRNA, complete cds	P81713	60.1	1e-10	Bowman-Birk type trypsin inhibitor	.	GO:0005576|extracellular region;	GO:0004867|serine-type endopeptidase inhibitor activity;	.	.
Zm00001d025055	gi|670445614|ref|XP_008663080.1|	1233	1e-160	PREDICTED: probable protein phosphatase 2C 37 [Zea mays]	gi|54652463|gb|BT017682.1|	313	8e-162	Zea mays clone EL01N0443F09.c mRNA sequence	Q7XP01	257	4e-76	Probable protein phosphatase 2C 37	.	.	GO:0046872|metal ion binding;GO:0004722|protein serine/threonine phosphatase activity;	.	.
Zm00001d025103	gi|670445639|ref|XP_008663089.1|	3714	0	PREDICTED: primary amine oxidase-like [Zea mays]	gi|242072547|ref|XM_002446165.1|	1757	0	Sorghum bicolor hypothetical protein, mRNA	Q8H1H9	141	2e-121	Primary amine oxidase	GO:0009738|abscisic acid-activated signaling pathway;GO:0009308|amine metabolic process;GO:0006809|nitric oxide biosynthetic process;	.	GO:0052595|aliphatic-amine oxidase activity;GO:0052594|aminoacetone:oxygen oxidoreductase(deaminating) activity;GO:0005507|copper ion binding;GO:0052596|phenethylamine:oxygen oxidoreductase (deaminating) activity;GO:0008131|primary amine oxidase activity;GO:0048038|quinone binding;GO:0052593|tryptamine:oxygen oxidoreductase (deaminating) activity;	K00276	AOC3, AOC2, tynA; primary-amine oxidase [EC:1.4.3.21]
Zm00001d025255	gi|670445766|ref|XP_008663149.1|	2319	0	PREDICTED: cysteine-rich receptor-like protein kinase 25 isoform X1 [Zea mays]	gi|242075555|ref|XM_002447669.1|	401	0	Sorghum bicolor hypothetical protein, mRNA	Q9LDS6	80.1	3e-14	Putative cysteine-rich receptor-like protein kinase 32	GO:0042742|defense response to bacterium;GO:0006468|protein phosphorylation;	GO:0016021|integral component of membrane;GO:0005886|plasma membrane;GO:0009506|plasmodesma;	GO:0005524|ATP binding;GO:0004674|protein serine/threonine kinase activity;	.	.
Zm00001d025573	gi|670447948|ref|XP_008664188.1|	2346	0	PREDICTED: sugar transport protein 5-like [Zea mays]	gi|514801828|ref|XM_004975756.1|	959	0	PREDICTED: Setaria italica sugar transport protein 5-like (LOC101761290), mRNA	Q93Y91	452	9e-153	Sugar transport protein 5	GO:0046323|glucose import;GO:0035428|hexose transmembrane transport;	GO:0005887|integral component of plasma membrane;	GO:0005355|glucose transmembrane transporter activity;GO:0005351|sugar:proton symporter activity;	.	.
Zm00001d025580	gi|162463086|ref|NP_001105132.1|	2778	0	somatic embryogenesis receptor-like kinase1 precursor [Zea mays]	gi|194706327|gb|BT042243.1|	2315	0	Zea mays full-length cDNA clone ZM_BFb0176D18 mRNA, complete cds	Q94AG2	874	0	Somatic embryogenesis receptor kinase 1	GO:0009742|brassinosteroid mediated signaling pathway;GO:0009793|embryo development ending in seed dormancy;GO:0010227|floral organ abscission;GO:0007030|Golgi organization;GO:0009556|microsporogenesis;GO:0010152|pollen maturation;GO:0046777|protein autophosphorylation;GO:0006468|protein phosphorylation;	GO:0005789|endoplasmic reticulum membrane;GO:0016021|integral component of membrane;GO:0005886|plasma membrane;	GO:0005524|ATP binding;GO:0033612|receptor serine/threonine kinase binding;GO:0004675|transmembrane receptor protein serine/threonine kinase activity;GO:0004714|transmembrane receptor protein tyrosine kinase activity;	K13418	SERK1; somatic embryogenesis receptor kinase 1 [EC:2.7.10.1 2.7.11.1]
Zm00001d025642	gi|413942850|gb|AFW75499.1|	543	1e-62	hypothetical protein ZEAMMB73_206786 [Zea mays]	gi|391416146|gb|BT083672.2|	247	7e-126	Zea mays full-length cDNA clone ZM_BFb0027B07 mRNA, complete cds	Q5VQ78	50.4	9e-07	Coatomer subunit beta'-1	GO:0006888|ER to Golgi vesicle-mediated transport;GO:0006891|intra-Golgi vesicle-mediated transport;GO:0006886|intracellular protein transport;GO:0006890|retrograde vesicle-mediated transport, Golgi to ER;	GO:0030126|COPI vesicle coat;GO:0000139|Golgi membrane;	GO:0005198|structural molecule activity;	K17302	COPB2, SEC27; coatomer, subunit beta'
Zm00001d025659	gi|212275330|ref|NP_001130878.1|	2090	0	uncharacterized protein LOC100191982 [Zea mays]	gi|212275329|ref|NM_001137406.1|	1775	0	Zea mays uncharacterized LOC100191982 (LOC100191982), mRNA	Q9FIK0	595	0	ATP-dependent 6-phosphofructokinase 2	GO:0006002|fructose 6-phosphate metabolic process;GO:0006096|glycolytic process;	GO:0005829|cytosol;	GO:0003872|6-phosphofructokinase activity;GO:0005524|ATP binding;GO:0046872|metal ion binding;	K00850	pfkA, PFK; 6-phosphofructokinase 1 [EC:2.7.1.11]
Zm00001d025761	gi|670442275|ref|XP_008661481.1|	1395	0	PREDICTED: hypothetical protein isoform X3 [Zea mays]	gi|238013433|gb|BT087399.1|	1353	0	Zea mays full-length cDNA clone ZM_BFb0062D03 mRNA, complete cds	Q9M2E2	176	6e-50	(+)-neomenthol dehydrogenase	GO:0006952|defense response;	.	GO:0047501|(+)-neomenthol dehydrogenase activity;	K15095	E1.1.1.208; (+)-neomenthol dehydrogenase [EC:1.1.1.208]
Zm00001d025771	gi|413918803|gb|AFW58735.1|	1564	0	hypothetical protein ZEAMMB73_575855 [Zea mays]	gi|242073599|ref|XM_002446691.1|	530	0	Sorghum bicolor hypothetical protein, mRNA	.	.	.	.	.	.	.	.	.
Zm00001d025834	gi|293333275|ref|NP_001170020.1|	2846	0	hypothetical protein [Zea mays]	gi|293333274|ref|NM_001176549.1|	1509	0	Zea mays hypothetical protein (LOC100383930), mRNA	Q9C757	704	0	Probable inositol transporter 2	GO:0046323|glucose import;GO:0035428|hexose transmembrane transport;GO:0015798|myo-inositol transport;GO:0023052|signaling;	GO:0005887|integral component of plasma membrane;GO:0005886|plasma membrane;GO:0090406|pollen tube;	GO:0005355|glucose transmembrane transporter activity;GO:0005366|myo-inositol:proton symporter activity;GO:0005351|sugar:proton symporter activity;	K08150	SLC2A13, ITR; MFS transporter, SP family, solute carrier family 2 (myo-inositol transporter), member 13
Zm00001d025869	gi|212723302|ref|NP_001132403.1|	1636	0	uncharacterized protein LOC100193850 [Zea mays]	gi|223972768|gb|BT064696.1|	1878	0	Zea mays full-length cDNA clone ZM_BFb0038L06 mRNA, complete cds	Q8RXL8	249	1e-78	Uncharacterized membrane protein At1g06890	GO:0015790|UDP-xylose transport;	GO:0005768|endosome;GO:0005794|Golgi apparatus;GO:0000139|Golgi membrane;GO:0016021|integral component of membrane;GO:0005802|trans-Golgi network;	GO:0005464|UDP-xylose transmembrane transporter activity;	K15285	SLC35E3; solute carrier family 35, member E3
Zm00001d025892	gi|670442987|ref|XP_008661871.1|	2581	0	PREDICTED: ATPase isoform X1 [Zea mays]	gi|195647975|gb|EU971338.1|	2128	0	Zea mays clone 362420 ATPase mRNA, complete cds	Q3V384	123	2e-58	Lactation elevated protein 1	.	GO:0005739|mitochondrion;	GO:0005524|ATP binding;	K18798	AFG1, LACE1; protein AFG1
Zm00001d026068	gi|223948241|gb|ACN28204.1|	3726	0	unknown [Zea mays]	gi|223949478|gb|BT064126.1|	2334	0	Zea mays full-length cDNA clone ZM_BFc0139N21 mRNA, complete cds	O65351	766	0	Subtilisin-like protease SBT1.7	GO:0080001|mucilage extrusion from seed coat;GO:0048359|mucilage metabolic process involved in seed coat development;GO:0010214|seed coat development;	GO:0048046|apoplast;GO:0005618|cell wall;GO:0005576|extracellular region;GO:0009505|plant-type cell wall;	GO:0004252|serine-type endopeptidase activity;	.	.
Zm00001d026200	gi|670446683|ref|XP_008663543.1|	727	2e-94	PREDICTED: S-norcoclaurine synthase-like [Zea mays]	gi|195650904|gb|EU972802.1|	678	0	Zea mays clone 388346 mRNA sequence	Q67A25	80.9	5e-17	S-norcoclaurine synthase	GO:0009820|alkaloid metabolic process;GO:0006952|defense response;GO:0009607|response to biotic stimulus;	.	GO:0050474|(S)-norcoclaurine synthase activity;	K13382	NCS; (S)-norcoclaurine synthase [EC:4.2.1.78]
Zm00001d026223	gi|308080024|ref|NP_001182886.1|	600	1e-75	uncharacterized protein LOC100501161 [Zea mays]	gi|226528307|ref|NM_001156331.1|	657	0	Zea mays seed specific protein Bn15D1B (LOC100283430), mRNA	.	.	.	.	.	.	.	.	.
Zm00001d026253	gi|670446726|ref|XP_008663567.1|	5253	0	PREDICTED: calcium-transporting ATPase 8, plasma membrane-type-like isoform X1 [Zea mays]	gi|242077089|ref|XM_002448436.1|	2824	0	Sorghum bicolor hypothetical protein, mRNA	Q9LF79	151	1e-35	Calcium-transporting ATPase 8, plasma membrane-type	.	GO:0005887|integral component of plasma membrane;GO:0043231|intracellular membrane-bounded organelle;	GO:0005524|ATP binding;GO:0005388|calcium-transporting ATPase activity;GO:0046872|metal ion binding;	K01537	E3.6.3.8; Ca2+-transporting ATPase [EC:3.6.3.8]
Zm00001d026271	gi|670446751|ref|XP_008663579.1|	439	1e-50	PREDICTED: ethylene-responsive transcription factor 4-like [Zea mays]	gi|54652782|gb|BT018001.1|	666	0	Zea mays clone EL01N0526G07.c mRNA sequence	Q9LDE4	90.1	3e-20	Ethylene-responsive transcription factor 7	GO:0006952|defense response;GO:0009873|ethylene-activated signaling pathway;GO:0045892|negative regulation of transcription, DNA-templated;GO:0006355|regulation of transcription, DNA-templated;GO:0009737|response to abscisic acid;GO:0009414|response to water deprivation;GO:0006351|transcription, DNA-templated;	GO:0005634|nucleus;	GO:0043565|sequence-specific DNA binding;GO:0003700|transcription factor activity, sequence-specific DNA binding;GO:0044212|transcription regulatory region DNA binding;	K09286	EREBP; EREBP-like factor
Zm00001d026368	gi|195630875|gb|ACG36647.1|	611	2e-76	thioredoxin-like 4 [Zea mays]	gi|21209003|gb|AY105925.1|	829	0	Zea mays PCO111489 mRNA sequence	Q0J9V5	199	8e-62	Thioredoxin-like protein CXXS1	GO:0045454|cell redox homeostasis;GO:0034599|cellular response to oxidative stress;GO:0006662|glycerol ether metabolic process;GO:0055114|oxidation-reduction process;GO:0006457|protein folding;GO:0000103|sulfate assimilation;	GO:0005829|cytosol;GO:0005886|plasma membrane;	GO:0016671|oxidoreductase activity, acting on a sulfur group of donors, disulfide as acceptor;GO:0015035|protein disulfide oxidoreductase activity;	K03671	trxA; thioredoxin 1
Zm00001d026436	gi|226498076|ref|NP_001141199.1|	514	2e-62	uncharacterized protein LOC100273286 precursor [Zea mays]	gi|21209023|gb|AY105945.1|	615	0	Zea mays PCO115682 mRNA sequence	Q9SU35	78.2	1e-16	pEARLI1-like lipid transfer protein 1	GO:0070417|cellular response to cold;GO:0009631|cold acclimation;GO:0050832|defense response to fungus;GO:0009682|induced systemic resistance;GO:0009626|plant-type hypersensitive response;GO:0009627|systemic acquired resistance;	GO:0048046|apoplast;GO:0005618|cell wall;GO:0009707|chloroplast outer membrane;GO:0005783|endoplasmic reticulum;GO:0009506|plasmodesma;	GO:0043621|protein self-association;	.	.
Zm00001d026542	gi|226495303|ref|NP_001148057.1|	2084	0	transfactor [Zea mays]	gi|226495302|ref|NM_001154585.1|	2049	0	Zea mays transfactor (GLK52), mRNA	Q8GUN5	177	2e-47	Protein PHR1-LIKE 1	GO:0006351|transcription, DNA-templated;	GO:0005634|nucleus;	GO:0003677|DNA binding;GO:0003700|transcription factor activity, sequence-specific DNA binding;	.	.
Zm00001d026721	gi|413920275|gb|AFW60207.1|	228	1e-21	hypothetical protein ZEAMMB73_785706 [Zea mays]	gi|195593791|gb|EU941437.1|	667	0	Zea mays clone 1452150 mRNA sequence	.	.	.	.	.	.	.	.	.
Zm00001d027174	.	.	.	.	.	.	.	.	.	.	.	.	.	.	.	.	.
Zm00001d027353	gi|226498170|ref|NP_001152242.1|	1479	0	retinol dehydrogenase 12 [Zea mays]	gi|226498169|ref|NM_001158770.1|	1460	0	Zea mays retinol dehydrogenase 12 (LOC100285880), mRNA	A2RVM0	216	1e-63	Short-chain dehydrogenase TIC 32, chloroplastic	GO:0015031|protein transport;	GO:0009507|chloroplast;GO:0009941|chloroplast envelope;GO:0009706|chloroplast inner membrane;GO:0005886|plasma membrane;	GO:0016491|oxidoreductase activity;	.	.
Zm00001d027355	gi|226532718|ref|NP_001149879.1|	1221	5e-164	membrane protein [Zea mays]	gi|226532717|ref|NM_001156407.1|	1272	0	Zea mays membrane protein (LOC100283507), mRNA	.	.	.	.	.	.	.	.	.
Zm00001d027370	gi|670358065|ref|XP_008644249.1|	1598	0	PREDICTED: uncharacterized protein LOC100192905 isoform X1 [Zea mays]	gi|212723669|ref|NM_001138092.1|	1056	0	Zea mays uncharacterized LOC100192905 (LOC100192905), mRNA	.	.	.	.	.	.	.	.	.
Zm00001d027431	gi|226531836|ref|NP_001150419.1|	1357	0	homeobox protein HD1 [Zea mays]	gi|226531835|ref|NM_001156947.1|	1777	0	Zea mays homeobox protein HD1 (LOC100284049), mRNA	Q94LW3	454	9e-158	Homeobox protein knotted-1-like 3	GO:0045892|negative regulation of transcription, DNA-templated;GO:2000652|regulation of secondary cell wall biogenesis;GO:0010089|xylem development;	GO:0005634|nucleus;	GO:0003677|DNA binding;	.	.
Zm00001d027443	gi|670361796|ref|XP_008650403.1|	968	3e-126	PREDICTED: beta-carotene 3-hydroxylase, chloroplastic-like [Zea mays]	gi|226531449|ref|NM_001154613.1|	663	0	Zea mays beta-carotene hydroxylase (LOC100281693), mRNA	B3SGL0	321	3e-105	Beta-carotene 3-hydroxylase, chloroplastic	GO:0016117|carotenoid biosynthetic process;GO:0006633|fatty acid biosynthetic process;	GO:0031969|chloroplast membrane;GO:0016021|integral component of membrane;	GO:0016787|hydrolase activity;GO:0005506|iron ion binding;GO:0016491|oxidoreductase activity;	K15746	crtZ; beta-carotene 3-hydroxylase [EC:1.14.13.129]
Zm00001d027481	gi|414864561|tpg|DAA43118.1|	1490	0	TPA: hypothetical protein ZEAMMB73_030432 [Zea mays]	gi|195596020|gb|EU943666.1|	1091	0	Zea mays clone 1675161 mRNA sequence	P53684	60.1	4e-08	Calcium-dependent protein kinase 7	GO:0009738|abscisic acid-activated signaling pathway;GO:0035556|intracellular signal transduction;GO:0018105|peptidyl-serine phosphorylation;GO:0046777|protein autophosphorylation;	GO:0005737|cytoplasm;GO:0005829|cytosol;GO:0005634|nucleus;GO:0005886|plasma membrane;	GO:0005524|ATP binding;GO:0005509|calcium ion binding;GO:0009931|calcium-dependent protein serine/threonine kinase activity;GO:0005516|calmodulin binding;GO:0004683|calmodulin-dependent protein kinase activity;	K13412	CPK; calcium-dependent protein kinase [EC:2.7.11.1]
Zm00001d027488	gi|803378376|ref|NP_001292788.1|	2163	0	glyceraldehyde phosphate dehydrogenase B1 [Zea mays]	gi|21207052|gb|AY103974.1|	1862	0	Zea mays PCO123560 mRNA sequence	P12860	666	0	Glyceraldehyde-3-phosphate dehydrogenase B, chloroplastic	GO:0006006|glucose metabolic process;GO:0019253|reductive pentose-phosphate cycle;	GO:0009507|chloroplast;	GO:0047100|glyceraldehyde-3-phosphate dehydrogenase (NADP+) (phosphorylating) activity;GO:0051287|NAD binding;GO:0050661|NADP binding;	.	.
Zm00001d027520	gi|683523978|ref|NP_001288686.1|	1221	3e-161	expansin-like A1 precursor [Zea mays]	gi|226496859|ref|NM_001158734.1|	946	0	Zea mays LOC100285844 (umc1363a), mRNA	Q10S70	372	1e-122	Expansin-like A1	.	GO:0005576|extracellular region;GO:0016020|membrane;GO:0009505|plant-type cell wall;GO:0009506|plasmodesma;	.	.	.
Zm00001d027533	gi|414864654|tpg|DAA43211.1|	1619	0	TPA: hypothetical protein ZEAMMB73_202115 [Zea mays]	gi|293337110|ref|NM_001176169.1|	846	0	Zea mays putative AMP-dependent synthetase and ligase superfamily protein (LOC100383521), mRNA	Q8H8C7	364	2e-117	Chitin elicitor-binding protein	GO:0006952|defense response;	GO:0016021|integral component of membrane;GO:0005886|plasma membrane;	GO:0008061|chitin binding;GO:0043621|protein self-association;	K13473	CEBIP; chitin elicitor-binding protein
Zm00001d027536	gi|670361904|ref|XP_008650751.1|	1619	0	PREDICTED: probable serine acetyltransferase 2 [Zea mays]	gi|242037040|ref|XM_002465870.1|	1142	0	Sorghum bicolor hypothetical protein, mRNA	Q10S58	72.8	9e-12	Probable serine acetyltransferase 2	GO:0008652|cellular amino acid biosynthetic process;GO:0006535|cysteine biosynthetic process from serine;	GO:0005737|cytoplasm;	GO:0009001|serine O-acetyltransferase activity;	K00640	cysE; serine O-acetyltransferase [EC:2.3.1.30]
Zm00001d027537	gi|414864663|tpg|DAA43220.1|	2747	0	TPA: putative cytochrome P450 superfamily protein [Zea mays]	gi|195615493|gb|EU957459.1|	1901	0	Zea mays clone 1593072 cytochrome P450 CYP78A55 mRNA, complete cds	Q9ZNR0	523	1e-177	Cytochrome P450 78A6	GO:0040008|regulation of growth;GO:0044550|secondary metabolite biosynthetic process;GO:0048316|seed development;	GO:0016021|integral component of membrane;GO:0016020|membrane;	GO:0020037|heme binding;GO:0005506|iron ion binding;GO:0016709|oxidoreductase activity, acting on paired donors, with incorporation or reduction of molecular oxygen, NAD(P)H as one donor, and incorporation of one atom of oxygen;	.	.
Zm00001d027601	gi|414864734|tpg|DAA43291.1|	2867	0	TPA: putative cytochrome P450 superfamily protein [Zea mays]	gi|239047385|ref|NM_001147995.2|	1550	0	Zea mays LOC100273577 (TIDP3460), mRNA	Q9FMY1	407	5e-134	Cytochrome P450 86B1	GO:0071555|cell wall organization;GO:0010345|suberin biosynthetic process;GO:0042761|very long-chain fatty acid biosynthetic process;	GO:0005783|endoplasmic reticulum;GO:0005789|endoplasmic reticulum membrane;GO:0016021|integral component of membrane;	GO:0020037|heme binding;GO:0005506|iron ion binding;GO:0004497|monooxygenase activity;GO:0016705|oxidoreductase activity, acting on paired donors, with incorporation or reduction of molecular oxygen;	K15402	CYP86B1; fatty acid omega-hydroxylase [EC:1.14.-.-]
Zm00001d027630	gi|670358776|ref|XP_008666975.1|	4436	0	PREDICTED: uncharacterized protein LOC100272791 isoform X1 [Zea mays]	gi|224033528|gb|BT068943.1|	3257	0	Zea mays full-length cDNA clone ZM_BFc0165K22 mRNA, complete cds	.	.	.	.	.	.	.	.	.
Zm00001d027649	gi|414864794|tpg|DAA43351.1|	1825	0	TPA: putative RING zinc finger domain superfamily protein [Zea mays]	gi|212275004|ref|NM_001137512.1|	1444	0	Zea mays uncharacterized LOC100192089 (LOC100192089), mRNA	Q96PM5	117	3e-28	RING finger and CHY zinc finger domain-containing protein 1	GO:0032436|positive regulation of proteasomal ubiquitin-dependent protein catabolic process;GO:0031398|positive regulation of protein ubiquitination;GO:0051865|protein autoubiquitination;GO:0016567|protein ubiquitination;GO:0042787|protein ubiquitination involved in ubiquitin-dependent protein catabolic process;	GO:0005737|cytoplasm;GO:0016607|nuclear speck;GO:0005654|nucleoplasm;GO:0005634|nucleus;GO:0000151|ubiquitin ligase complex;	GO:0016874|ligase activity;GO:0002039|p53 binding;GO:0042803|protein homodimerization activity;GO:0004842|ubiquitin-protein transferase activity;GO:0008270|zinc ion binding;	K10144	RCHY1, PIRH2; RING finger and CHY zinc finger domain-containing protein 1 [EC:2.3.2.27]
Zm00001d027753	gi|414864922|tpg|DAA43479.1|	1902	0	TPA: putative HLH DNA-binding domain superfamily protein [Zea mays]	gi|242037910|ref|XM_002466305.1|	329	6e-171	Sorghum bicolor hypothetical protein, mRNA	P33083	67.8	2e-12	Auxin-induced protein 6B	GO:0009734|auxin-activated signaling pathway;	.	.	.	.
Zm00001d027755	gi|259490603|ref|NP_001158958.1|	802	2e-102	neurogenic locus notch protein precursor-like precursor [Zea mays]	gi|259490602|ref|NM_001165486.1|	1100	0	Zea mays neurogenic locus notch protein precursor-like (LOC100303902), mRNA	.	.	.	.	.	.	.	.	.
Zm00001d027877	gi|414865107|tpg|DAA43664.1|	868	2e-112	TPA: hypothetical protein ZEAMMB73_234202 [Zea mays]	gi|226529120|ref|NM_001151129.1|	840	0	Zea mays uncharacterized LOC100277616 (LOC100277616), mRNA	.	.	.	.	.	.	.	.	.
Zm00001d027886	gi|226503051|ref|NP_001151085.1|	2090	0	LOC100284718 [Zea mays]	gi|226503050|ref|NM_001157613.1|	1599	0	Zea mays LOC100284718 (IDP407), mRNA	Q0DJ33	167	8e-43	Guanine nucleotide-binding protein alpha-1 subunit	GO:0009742|brassinosteroid mediated signaling pathway;GO:0006952|defense response;GO:0009870|defense response signaling pathway, resistance gene-dependent;GO:0007186|G-protein coupled receptor signaling pathway;GO:0010476|gibberellin mediated signaling pathway;GO:0048639|positive regulation of developmental growth;	GO:0005886|plasma membrane;	GO:0016247|channel regulator activity;GO:0005525|GTP binding;GO:0003924|GTPase activity;GO:0005095|GTPase inhibitor activity;GO:0046872|metal ion binding;GO:0004871|signal transducer activity;	.	.
Zm00001d027900	gi|223947493|gb|ACN27830.1|	795	6e-102	unknown [Zea mays]	gi|223947492|gb|BT063133.1|	963	0	Zea mays full-length cDNA clone ZM_BFc0029N14 mRNA, complete cds	Q9LMA8	74.3	8e-14	Protein TIFY 10A	GO:0042742|defense response to bacterium;GO:0009908|flower development;GO:0009867|jasmonic acid mediated signaling pathway;GO:1903507|negative regulation of nucleic acid-templated transcription;GO:0009555|pollen development;GO:1900067|regulation of cellular response to alkaline pH;GO:0031347|regulation of defense response;GO:2000022|regulation of jasmonic acid mediated signaling pathway;GO:000635…	GO:0005634|nucleus;	GO:0003714|transcription corepressor activity;	K13464	JAZ; jasmonate ZIM domain-containing protein
Zm00001d027929	gi|224032745|gb|ACN35448.1|	860	2e-111	unknown [Zea mays]	gi|224032744|gb|BT068551.1|	921	0	Zea mays full-length cDNA clone ZM_BFb0310P02 mRNA, complete cds	Q8H0T5	84.7	5e-18	Ethylene-responsive transcription factor ERF073	GO:0009873|ethylene-activated signaling pathway;GO:0006351|transcription, DNA-templated;	GO:0005634|nucleus;	GO:0003677|DNA binding;GO:0003700|transcription factor activity, sequence-specific DNA binding;	.	.
Zm00001d027991	gi|408690256|gb|AFU81588.1|	1248	9e-167	HB-type transcription factor, partial [Zea mays subsp. mays]	gi|226491055|ref|NM_001156336.1|	1475	0	Zea mays homeodomain-leucine zipper transcription factor TaHDZipI-1 (LOC100283435), mRNA	Q10QP3	31.6	4e-08	Homeobox-leucine zipper protein HOX13	GO:0006351|transcription, DNA-templated;	GO:0005634|nucleus;	GO:0043565|sequence-specific DNA binding;GO:0003700|transcription factor activity, sequence-specific DNA binding;	.	.
Zm00001d027996	gi|226528689|ref|NP_001141131.1|	1840	0	uncharacterized protein LOC100273217 [Zea mays]	gi|21207676|gb|AY104598.1|	1675	0	Zea mays PCO147721 mRNA sequence	Q9FH04	405	9e-135	Alcohol dehydrogenase-like 7	.	GO:0005737|cytoplasm;	GO:0004022|alcohol dehydrogenase (NAD) activity;GO:0008270|zinc ion binding;	K00121	frmA, ADH5, adhC; S-(hydroxymethyl)glutathione dehydrogenase / alcohol dehydrogenase [EC:1.1.1.284 1.1.1.1]
Zm00001d028093	gi|670361120|ref|XP_008645716.1|	5288	0	PREDICTED: uncharacterized protein LOC100383926 isoform X1 [Zea mays]	gi|242041840|ref|XM_002468270.1|	2598	0	Sorghum bicolor hypothetical protein, mRNA	Q2QMX9	1628	0	Calcium-transporting ATPase 1, plasma membrane-type	.	GO:0005887|integral component of plasma membrane;GO:0043231|intracellular membrane-bounded organelle;	GO:0005524|ATP binding;GO:0005388|calcium-transporting ATPase activity;GO:0046872|metal ion binding;	K01537	E3.6.3.8; Ca2+-transporting ATPase [EC:3.6.3.8]
Zm00001d028162	gi|670361443|ref|XP_008648264.1|	3401	0	PREDICTED: sulfate permease1 isoform X1 [Zea mays]	gi|162464403|ref|NM_001111580.1|	2533	0	Zea mays sulfate permease1 (sfp1), mRNA	P53391	912	0	High affinity sulfate transporter 1	.	GO:0005887|integral component of plasma membrane;	GO:0008271|secondary active sulfate transmembrane transporter activity;GO:0015116|sulfate transmembrane transporter activity;GO:0015293|symporter activity;	K17470	SULTR1; sulfate transporter 1, high-affinity
Zm00001d028167	gi|238010650|gb|ACR36360.1|	1883	0	unknown [Zea mays]	gi|238010649|gb|BT086007.1|	1554	0	Zea mays full-length cDNA clone ZM_BFc0097H19 mRNA, complete cds	Q9LSE7	343	2e-111	Cytochrome b561 and DOMON domain-containing protein At3g25290	GO:0055114|oxidation-reduction process;	GO:0016021|integral component of membrane;GO:0005886|plasma membrane;GO:0009506|plasmodesma;	GO:0046872|metal ion binding;	.	.
Zm00001d028180	gi|162464293|ref|NP_001105552.1|	2729	0	inositol-3-phosphate synthase [Zea mays]	gi|195623993|gb|EU961709.1|	2098	0	Zea mays clone 237754 inositol-3-phosphate synthase mRNA, complete cds	Q9FPK7	79.3	2e-14	Inositol-3-phosphate synthase	GO:0006021|inositol biosynthetic process;GO:0008654|phospholipid biosynthetic process;	GO:0005737|cytoplasm;	GO:0004512|inositol-3-phosphate synthase activity;	K01858	INO1, ISYNA1; myo-inositol-1-phosphate synthase [EC:5.5.1.4]
Zm00001d028260	gi|414865584|tpg|DAA44141.1|	1760	0	TPA: glutamine synthetase6 [Zea mays]	gi|194701039|gb|BT039599.1|	1228	0	Zea mays full-length cDNA clone ZM_BFc0031P03 mRNA, complete cds	P38559	416	1e-144	Glutamine synthetase root isozyme 1	GO:0006542|glutamine biosynthetic process;	GO:0005737|cytoplasm;	GO:0005524|ATP binding;GO:0004356|glutamate-ammonia ligase activity;	K01915	glnA, GLUL; glutamine synthetase [EC:6.3.1.2]
Zm00001d028282	gi|414865618|tpg|DAA44175.1|	2543	0	TPA: putative cytochrome P450 superfamily protein isoform 1 [Zea mays]	gi|226491695|ref|NM_001152442.1|	1439	0	Zea mays uncharacterized LOC100279433 (LOC100279433), mRNA	Q7XYS3	679	0	Allene oxide synthase 2	GO:0006633|fatty acid biosynthetic process;GO:0031408|oxylipin biosynthetic process;GO:0016125|sterol metabolic process;	.	GO:0020037|heme binding;GO:0047987|hydroperoxide dehydratase activity;GO:0005506|iron ion binding;GO:0004497|monooxygenase activity;GO:0016705|oxidoreductase activity, acting on paired donors, with incorporation or reduction of molecular oxygen;	K01723	AOS; hydroperoxide dehydratase [EC:4.2.1.92]
Zm00001d028297	gi|670360732|ref|XP_008681576.1|	1724	0	PREDICTED: putative HLH DNA-binding domain superfamily protein isoform X1 [Zea mays]	gi|223945658|gb|BT062216.1|	1211	0	Zea mays full-length cDNA clone ZM_BFb0227P23 mRNA, complete cds	Q6NKN9	154	1e-38	Transcription factor bHLH74	GO:0040008|regulation of growth;GO:0006355|regulation of transcription, DNA-templated;GO:0009637|response to blue light;GO:0006351|transcription, DNA-templated;	GO:0005634|nucleus;	GO:0003677|DNA binding;GO:0003700|transcription factor activity, sequence-specific DNA binding;	.	.
Zm00001d028510	gi|670362873|ref|XP_008653896.1|	1076	6e-142	PREDICTED: LOW QUALITY PROTEIN: protein FAF-like, chloroplastic [Zea mays]	gi|242036248|ref|XM_002465474.1|	702	0	Sorghum bicolor hypothetical protein, mRNA	Q0V865	64.3	5e-10	Protein FAF-like, chloroplastic	.	GO:0009507|chloroplast;	.	.	.
Zm00001d028572	gi|226531245|ref|NP_001142215.1|	1893	0	hypothetical protein [Zea mays]	gi|391415040|gb|BT063050.2|	1688	0	Zea mays full-length cDNA clone ZM_BFc0019H11 mRNA, complete cds	Q84JH5	155	2e-41	Probable mannose-1-phosphate guanylyltransferase 1	GO:0009298|GDP-mannose biosynthetic process;	.	GO:0005525|GTP binding;GO:0004475|mannose-1-phosphate guanylyltransferase activity;	K00966	GMPP; mannose-1-phosphate guanylyltransferase [EC:2.7.7.13]
Zm00001d028574	gi|670357959|ref|XP_008676186.1|	1604	0	PREDICTED: uncharacterized protein LOC100192073 isoform X1 [Zea mays]	gi|195640695|gb|EU967698.1|	1732	0	Zea mays clone 305434 protein phosphatase 2C mRNA, complete cds	Q84JI0	443	4e-149	Probable protein phosphatase 2C 30	.	.	GO:0046872|metal ion binding;GO:0004722|protein serine/threonine phosphatase activity;	K14497	PP2C; protein phosphatase 2C [EC:3.1.3.16]
Zm00001d028653	gi|212275951|ref|NP_001130758.1|	1801	0	hypothetical protein [Zea mays]	gi|224030696|gb|BT067527.1|	1564	0	Zea mays full-length cDNA clone ZM_BFc0075G08 mRNA, complete cds	Q9ZV36	380	5e-168	UDP-glucuronic acid decarboxylase 6	GO:0033320|UDP-D-xylose biosynthetic process;	GO:0005737|cytoplasm;GO:0005886|plasma membrane;	GO:0048040|UDP-glucuronate decarboxylase activity;	K08678	UXS1, uxs; UDP-glucuronate decarboxylase [EC:4.1.1.35]
Zm00001d028707	gi|238011618|gb|ACR36844.1|	675	8e-86	unknown [Zea mays]	gi|391417469|gb|BT086491.2|	1367	0	Zea mays full-length cDNA clone ZM_BFc0172H03 mRNA, complete cds	.	.	.	.	.	.	.	.	.
Zm00001d028718	gi|242036063|ref|XP_002465426.1|	195	1e-16	hypothetical protein SORBIDRAFT_01g038670 [Sorghum bicolor]	gi|195611739|gb|EU955582.1|	437	0	Zea mays clone 1537950 hypothetical protein mRNA, complete cds	Q9ARD5	65.1	1e-12	Low temperature-induced protein lt101.2	.	GO:0016021|integral component of membrane;	.	.	.
Zm00001d028742	gi|2446996|dbj|BAA22440.1|	1904	0	fatty acid desaturase [Zea mays]	gi|2446995|dbj|D63953.1|	1354	0	Zea mays FAD8 mRNA for fatty acid desaturase, partial cds	P48620	563	0	Omega-3 fatty acid desaturase, chloroplastic	GO:0006636|unsaturated fatty acid biosynthetic process;	GO:0031969|chloroplast membrane;	GO:0016717|oxidoreductase activity, acting on paired donors, with oxidation of a pair of donors resulting in the reduction of molecular oxygen to two molecules of water;	K10257	FAD8, desB; omega-3 fatty acid desaturase (delta-15 desaturase) [EC:1.14.19.-]
Zm00001d028751	gi|670363055|ref|XP_008654511.1|	2524	0	PREDICTED: protein trichome birefringence-like 28 [Zea mays]	gi|242041286|ref|XM_002467993.1|	1032	0	Sorghum bicolor hypothetical protein, mRNA	Q9LY46	479	1e-158	Protein ESKIMO 1	GO:0045893|positive regulation of transcription, DNA-templated;GO:0009409|response to cold;GO:0050826|response to freezing;GO:0045492|xylan biosynthetic process;	GO:0005794|Golgi apparatus;GO:0000139|Golgi membrane;GO:0016021|integral component of membrane;	GO:0016413|O-acetyltransferase activity;GO:1990538|xylan O-acetyltransferase activity;	.	.
Zm00001d028821	gi|226496447|ref|NP_001149539.1|	2053	0	F-box domain containing protein [Zea mays]	gi|226496446|ref|NM_001156067.1|	1206	0	Zea mays F-box domain containing protein (LOC100283165), mRNA	Q9SU30	70.1	8e-12	F-box protein CPR30	GO:0031348|negative regulation of defense response;GO:0042177|negative regulation of protein catabolic process;GO:0009626|plant-type hypersensitive response;GO:0031146|SCF-dependent proteasomal ubiquitin-dependent protein catabolic process;	GO:0005737|cytoplasm;GO:0005634|nucleus;GO:0019005|SCF ubiquitin ligase complex;	GO:0004842|ubiquitin-protein transferase activity;	.	.
Zm00001d028950	gi|670363361|ref|XP_008655163.1|	708	4e-92	PREDICTED: uncharacterized protein LOC100277223 [Zea mays]	gi|195640173|gb|EU967437.1|	635	0	Zea mays clone 303073 hypothetical protein mRNA, complete cds	.	.	.	.	.	.	.	.	.
Zm00001d028968	gi|670363374|ref|XP_008655209.1|	502	1e-61	PREDICTED: chaperone protein dnaJ 20, chloroplastic-like [Zea mays]	gi|54652687|gb|BT017906.1|	489	0	Zea mays clone EL01N0516H05.c mRNA sequence	Q83MZ4	70.9	1e-13	Chaperone protein DnaJ	GO:0006260|DNA replication;GO:0006457|protein folding;GO:0009408|response to heat;	GO:0005737|cytoplasm;	GO:0005524|ATP binding;GO:0008270|zinc ion binding;	.	.
Zm00001d028998	gi|226507242|ref|NP_001142211.1|	1687	0	hypothetical protein [Zea mays]	gi|226507241|ref|NM_001148739.1|	1116	0	Zea mays hypothetical protein (LOC100274379), mRNA	.	.	.	.	.	.	.	.	.
Zm00001d029031	gi|670360936|ref|XP_008644670.1|	2619	0	PREDICTED: cytochrome P450 714B3 isoform X1 [Zea mays]	gi|195612241|gb|EU955833.1|	2018	0	Zea mays clone 1548098 cytochrome P450 CYP714B3 mRNA, complete cds	B6SSW8	305	3e-149	Cytochrome P450 714B3	.	GO:0016021|integral component of membrane;	GO:0020037|heme binding;GO:0005506|iron ion binding;GO:0004497|monooxygenase activity;GO:0016705|oxidoreductase activity, acting on paired donors, with incorporation or reduction of molecular oxygen;	.	.
Zm00001d029078	gi|195636746|gb|ACG37841.1|	865	1e-112	DNA binding protein [Zea mays]	gi|77818758|gb|DQ246075.1|	1102	0	Zea mays clone 14371 mRNA sequence	.	.	.	.	.	.	.	.	.
Zm00001d029087	gi|670363456|ref|XP_008655408.1|	4356	0	PREDICTED: sucrose synthase 4-like [Zea mays]	gi|21207934|gb|AY104856.1|	2622	0	Zea mays PCO079420 mRNA sequence	Q10LP5	192	7e-54	Sucrose synthase 4	GO:0005985|sucrose metabolic process;	.	GO:0016157|sucrose synthase activity;	K00695	E2.4.1.13; sucrose synthase [EC:2.4.1.13]
Zm00001d029091	gi|414866724|tpg|DAA45281.1|	4358	0	TPA: putative sucrose synthase family protein [Zea mays]	gi|16797784|gb|AY059416.1|	2665	0	Zea mays sucrose synthase mRNA, partial cds	Q10LP5	267	1e-80	Sucrose synthase 4	GO:0005985|sucrose metabolic process;	.	GO:0016157|sucrose synthase activity;	K00695	E2.4.1.13; sucrose synthase [EC:2.4.1.13]
Zm00001d029099	gi|293333110|ref|NP_001170101.1|	603	1e-74	uncharacterized protein LOC100384020 [Zea mays]	gi|293333109|ref|NM_001176630.1|	903	0	Zea mays uncharacterized LOC100384020 (LOC100384020), mRNA	.	.	.	.	.	.	.	.	.
Zm00001d029102	gi|212275748|ref|NP_001130689.1|	536	1e-64	uncharacterized protein LOC100191792 [Zea mays]	gi|212275747|ref|NM_001137217.1|	1028	0	Zea mays LOC100191792 (pco148104), mRNA	.	.	.	.	.	.	.	.	.
Zm00001d029151	gi|223945199|gb|ACN26683.1|	1802	0	unknown [Zea mays]	gi|223945198|gb|BT061986.1|	1533	0	Zea mays full-length cDNA clone ZM_BFb0204F02 mRNA, complete cds	Q8LNZ3	128	2e-33	UDP-glucose 4-epimerase 1	GO:0006012|galactose metabolic process;	.	GO:0003978|UDP-glucose 4-epimerase activity;	K01784	galE, GALE; UDP-glucose 4-epimerase [EC:5.1.3.2]
Zm00001d029170	gi|670361521|ref|XP_008649061.1|	774	2e-101	PREDICTED: superoxide dismutase [Cu-Zn] 4AP isoform X1 [Zea mays]	gi|194695571|gb|BT036865.1|	796	0	Zea mays full-length cDNA clone ZM_BFb0145G04 mRNA, complete cds	P23345	49.3	5e-06	Superoxide dismutase [Cu-Zn] 4A	.	GO:0005737|cytoplasm;	GO:0046872|metal ion binding;GO:0004784|superoxide dismutase activity;	K04565	SOD1; superoxide dismutase, Cu-Zn family [EC:1.15.1.1]
Zm00001d029209	gi|670363563|ref|XP_008655826.1|	3671	0	PREDICTED: phosphatidylinositol 4-phosphate 5-kinase 6-like isoform X2 [Zea mays]	gi|242040888|ref|XM_002467794.1|	1927	0	Sorghum bicolor hypothetical protein, mRNA	Q9SFB8	547	0	Phosphatidylinositol 4-phosphate 5-kinase 6	GO:0072583|clathrin-mediated endocytosis;	GO:0016324|apical plasma membrane;GO:0090406|pollen tube;	GO:0016308|1-phosphatidylinositol-4-phosphate 5-kinase activity;GO:0005524|ATP binding;	K00889	PIP5K; 1-phosphatidylinositol-4-phosphate 5-kinase [EC:2.7.1.68]
Zm00001d029235	gi|226491824|ref|NP_001141620.1|	1593	0	uncharacterized protein LOC100273739 precursor [Zea mays]	gi|226491823|ref|NM_001148148.1|	966	0	Zea mays hypothetical protein (LOC100273739), mRNA	Q9M8J2	424	1e-146	Probable galacturonosyltransferase-like 4	GO:0071555|cell wall organization;GO:0045489|pectin biosynthetic process;GO:0000271|polysaccharide biosynthetic process;	GO:0005794|Golgi apparatus;GO:0000139|Golgi membrane;GO:0016021|integral component of membrane;GO:0090406|pollen tube;	GO:0047262|polygalacturonate 4-alpha-galacturonosyltransferase activity;GO:0016757|transferase activity, transferring glycosyl groups;	.	.
Zm00001d029313	gi|670363684|ref|XP_008656246.1|	1465	0	PREDICTED: glucan endo-1,3-beta-glucosidase 4-like isoform X2 [Zea mays]	gi|308044368|ref|NM_001196488.1|	1119	0	Zea mays uncharacterized LOC100501839 (LOC100501839), mRNA	Q94CD8	107	3e-23	Glucan endo-1,3-beta-glucosidase 4	GO:0005975|carbohydrate metabolic process;GO:0006952|defense response;	GO:0031225|anchored component of membrane;GO:0046658|anchored component of plasma membrane;GO:0005886|plasma membrane;	GO:0042973|glucan endo-1,3-beta-D-glucosidase activity;GO:0004553|hydrolase activity, hydrolyzing O-glycosyl compounds;GO:0030247|polysaccharide binding;	.	.
Zm00001d029365	gi|670363721|ref|XP_008656411.1|	471	1e-51	PREDICTED: non-specific lipid transfer protein-like 1 [Zea mays]	gi|21206774|gb|AY103696.1|	1097	0	Zea mays PCO061115 mRNA sequence	Q6ASY2	62	1e-10	Non-specific lipid transfer protein-like 1	.	GO:0032578|aleurone grain membrane;GO:0031225|anchored component of membrane;GO:0005773|vacuole;	GO:0008289|lipid binding;GO:0008233|peptidase activity;	.	.
Zm00001d029366	gi|414867043|tpg|DAA45600.1|	2155	0	TPA: hypothetical protein ZEAMMB73_055127 [Zea mays]	gi|195613889|gb|EU956657.1|	1411	0	Zea mays clone 1569461 mRNA sequence	Q9Y7K5	148	1e-37	Uncharacterized WD repeat-containing protein C2A9.03	.	GO:0005829|cytosol;GO:0043234|protein complex;	.	.	.
Zm00001d029391	gi|194706636|gb|ACF87402.1|	2778	0	unknown [Zea mays]	gi|194706635|gb|BT042397.1|	1941	0	Zea mays full-length cDNA clone ZM_BFb0217M12 mRNA, complete cds	Q75LR2	210	2e-57	Phospho-2-dehydro-3-deoxyheptonate aldolase 1, chloroplastic	GO:0009073|aromatic amino acid family biosynthetic process;GO:0008652|cellular amino acid biosynthetic process;GO:0009423|chorismate biosynthetic process;	GO:0009507|chloroplast;	GO:0003849|3-deoxy-7-phosphoheptulonate synthase activity;	K01626	E2.5.1.54, aroF, aroG, aroH; 3-deoxy-7-phosphoheptulonate synthase [EC:2.5.1.54]
Zm00001d029443	gi|670363781|ref|XP_008656654.1|	9339	0	PREDICTED: 1-phosphatidylinositol-3-phosphate 5-kinase FAB1B-like [Zea mays]	gi|242035536|ref|XM_002465118.1|	4647	0	Sorghum bicolor hypothetical protein, mRNA	Q9LUM0	108	5e-22	1-phosphatidylinositol-3-phosphate 5-kinase FAB1B	GO:0010256|endomembrane system organization;GO:0009555|pollen development;GO:0090332|stomatal closure;GO:0007033|vacuole organization;	GO:0005768|endosome;GO:0010008|endosome membrane;GO:0005739|mitochondrion;	GO:0000285|1-phosphatidylinositol-3-phosphate 5-kinase activity;GO:0005524|ATP binding;GO:0046872|metal ion binding;	K00921	PIKFYVE, FAB1; 1-phosphatidylinositol-3-phosphate 5-kinase [EC:2.7.1.150]
Zm00001d029550	gi|670363875|ref|XP_008657053.1|	3749	0	PREDICTED: diacylglycerol kinase 1-like isoform X1 [Zea mays]	gi|242040574|ref|XM_002467637.1|	1758	0	Sorghum bicolor hypothetical protein, mRNA	Q39017	373	1e-141	Diacylglycerol kinase 1	GO:0006952|defense response;GO:0035556|intracellular signal transduction;GO:0007205|protein kinase C-activating G-protein coupled receptor signaling pathway;	GO:0016021|integral component of membrane;GO:0005622|intracellular;	GO:0005524|ATP binding;GO:0005509|calcium ion binding;GO:0016301|kinase activity;	K00901	dgkA, DGK; diacylglycerol kinase (ATP) [EC:2.7.1.107]
Zm00001d029662	gi|414867417|tpg|DAA45974.1|	1633	0	TPA: catalytic/ hydrolase [Zea mays]	gi|195616803|gb|EU958114.1|	1491	0	Zea mays clone 1674059 catalytic/ hydrolase mRNA, complete cds	.	.	.	.	.	.	.	.	.
Zm00001d029686	gi|195614714|gb|ACG29187.1|	3812	0	subtilisin-like protease precursor [Zea mays]	gi|195614713|gb|EU957069.1|	2262	0	Zea mays clone 1581848 subtilisin-like protease precursor, mRNA, complete cds	O64495	517	1e-170	Subtilisin-like protease SBT1.2	GO:0042127|regulation of cell proliferation;GO:0010103|stomatal complex morphogenesis;	GO:0048046|apoplast;GO:0005618|cell wall;GO:0009897|external side of plasma membrane;	GO:0004252|serine-type endopeptidase activity;	.	.
Zm00001d029761	gi|670364130|ref|XP_008658002.1|	3898	0	PREDICTED: uncharacterized protein LOC103637600 [Zea mays]	gi|308081997|ref|NM_001196056.1|	2019	0	Zea mays uncharacterized LOC100501301 (LOC100501301), mRNA	.	.	.	.	.	.	.	.	.
Zm00001d029778	gi|162464357|ref|NP_001105499.1|	304	4e-32	EC protein homolog [Zea mays]	gi|195597678|gb|EU945324.1|	567	0	Zea mays clone 258534 mRNA sequence	P43401	121	2e-33	EC protein homolog	.	.	GO:0008270|zinc ion binding;	.	.
Zm00001d029803	gi|670357863|ref|XP_008668533.1|	1953	0	PREDICTED: tetracycline transporter protein isoform X1 [Zea mays]	gi|212275621|ref|NM_001137026.1|	1634	0	Zea mays tetracycline transporter protein (LOC100191596), mRNA	.	.	.	.	.	.	.	.	.
Zm00001d029975	gi|670358461|ref|XP_008664891.1|	2028	0	PREDICTED: snRK2.3 isoform X1 [Zea mays]	gi|219363404|ref|NM_001143024.1|	1413	0	Zea mays SnRK2.3 (LOC100216611), mRNA	P0C5D6	454	6e-157	Serine/threonine-protein kinase SAPK3	GO:0009738|abscisic acid-activated signaling pathway;GO:0035556|intracellular signal transduction;GO:0006468|protein phosphorylation;	GO:0005737|cytoplasm;GO:0005634|nucleus;	GO:0005524|ATP binding;GO:0004674|protein serine/threonine kinase activity;	K14498	SNRK2; serine/threonine-protein kinase SRK2 [EC:2.7.11.1]
Zm00001d029979	gi|226499782|ref|NP_001152273.1|	1139	6e-146	ICE-like protease p20 domain containing protein [Zea mays]	gi|226499781|ref|NM_001158801.1|	1940	0	Zea mays ICE-like protease p20 domain containing protein (LOC100285912), mRNA	Q56YP2	61.2	4e-09	Phosphatidylinositol 4-phosphate 5-kinase 1	.	GO:0005886|plasma membrane;	GO:0016308|1-phosphatidylinositol-4-phosphate 5-kinase activity;GO:0051015|actin filament binding;GO:0003785|actin monomer binding;GO:0005524|ATP binding;GO:0016307|phosphatidylinositol phosphate kinase activity;	K00889	PIP5K; 1-phosphatidylinositol-4-phosphate 5-kinase [EC:2.7.1.68]
Zm00001d030021	gi|670364311|ref|XP_008658549.1|	2485	0	PREDICTED: probable serine/threonine-protein kinase At4g35230 [Zea mays]	gi|242040126|ref|XM_002467413.1|	1538	0	Sorghum bicolor hypothetical protein, mRNA	Q944A7	150	1e-37	Probable serine/threonine-protein kinase At4g35230	GO:0009742|brassinosteroid mediated signaling pathway;GO:0009737|response to abscisic acid;	GO:0016020|membrane;GO:0005886|plasma membrane;GO:0009506|plasmodesma;GO:0005773|vacuole;	GO:0005524|ATP binding;GO:0004674|protein serine/threonine kinase activity;	K14500	BSK; BR-signaling kinase [EC:2.7.11.1]
Zm00001d030127	gi|293334459|ref|NP_001169302.1|	2334	0	hypothetical protein [Zea mays]	gi|195614023|gb|EU956724.1|	1980	0	Zea mays clone 1571719 mRNA sequence	Q9FVQ4	543	0	Plastidal glycolate/glycerate translocator 1, chloroplastic	GO:0009658|chloroplast organization;GO:1901975|glycerate transmembrane transport;GO:0097339|glycolate transmembrane transport;GO:0009853|photorespiration;	GO:0009507|chloroplast;GO:0009941|chloroplast envelope;GO:0009706|chloroplast inner membrane;GO:0016021|integral component of membrane;GO:0016020|membrane;	GO:1901974|glycerate transmembrane transporter activity;GO:0043879|glycolate transmembrane transporter activity;	.	.
Zm00001d030498	gi|414868310|tpg|DAA46867.1|	419	9e-52	TPA: hypothetical protein ZEAMMB73_755294 [Zea mays]	.	.	.	.	.	.	.	.	.	.	.	.	.
Zm00001d030544	gi|414868354|tpg|DAA46911.1|	1278	5e-173	TPA: glyoxylate reductase [Zea mays]	gi|195611567|gb|EU955496.1|	1147	0	Zea mays clone 1534639 glyoxylate reductase mRNA, complete cds	Q65CJ7	294	4e-95	Hydroxyphenylpyruvate reductase	GO:0055114|oxidation-reduction process;	.	GO:0047995|hydroxyphenylpyruvate reductase activity;GO:0051287|NAD binding;	.	.
Zm00001d030551	gi|293332319|ref|NP_001167741.1|	3377	0	uncharacterized protein LOC100381429 precursor [Zea mays]	gi|293332318|ref|NM_001174270.1|	2552	0	Zea mays uncharacterized LOC100381429 (LOC100381429), mRNA	Q9C8M9	53.9	5e-06	Protein STRUBBELIG-RECEPTOR FAMILY 6	.	GO:0016021|integral component of membrane;	GO:0005524|ATP binding;GO:0004672|protein kinase activity;	.	.
Zm00001d030837	gi|670365093|ref|XP_008661307.1|	2148	0	PREDICTED: uncharacterized protein LOC103640485 [Zea mays]	gi|241987821|dbj|AK335078.1|	543	0	Triticum aestivum cDNA, clone: WT012_A05, cultivar: Chinese Spring	.	.	.	.	.	.	.	.	.
Zm00001d030958	gi|670365215|ref|XP_008661730.1|	2357	0	PREDICTED: MATH domain-containing protein At5g43560-like [Zea mays]	gi|195623561|gb|EU961493.1|	1782	0	Zea mays clone 235895 mRNA sequence	Q8RY18	484	1e-157	MATH domain-containing protein At5g43560	.	.	GO:0043424|protein histidine kinase binding;	.	.
Zm00001d030995	gi|226505744|ref|NP_001142918.1|	1353	0	uncharacterized protein LOC100275351 [Zea mays]	gi|195595678|gb|EU943324.1|	1715	0	Zea mays clone 1599689 mRNA sequence	P12959	65.5	2e-09	Regulatory protein opaque-2	GO:0006351|transcription, DNA-templated;	GO:0005634|nucleus;	GO:0043565|sequence-specific DNA binding;GO:0003700|transcription factor activity, sequence-specific DNA binding;	.	.
Zm00001d031049	gi|670360439|ref|XP_008679090.1|	1880	0	PREDICTED: serine/threonine-protein kinase receptor isoform X1 [Zea mays]	gi|226528317|ref|NM_001157724.1|	1471	0	Zea mays serine/threonine-protein kinase receptor (LOC100284829), mRNA	C0LGH2	328	1e-99	Probable LRR receptor-like serine/threonine-protein kinase At1g56130	.	GO:0016021|integral component of membrane;GO:0005886|plasma membrane;	GO:0005524|ATP binding;GO:0004674|protein serine/threonine kinase activity;	.	.
Zm00001d031128	gi|670365443|ref|XP_008662311.1|	3987	0	PREDICTED: 5-methyltetrahydropteroyltriglutamate--homocysteine methyltransferase 1 [Zea mays]	gi|223948630|gb|BT063702.1|	2544	0	Zea mays full-length cDNA clone ZM_BFc0097L15 mRNA, complete cds	Q2QLY4	1414	0	5-methyltetrahydropteroyltriglutamate--homocysteine methyltransferase 2	GO:0050667|homocysteine metabolic process;	GO:0005829|cytosol;GO:0005576|extracellular region;	GO:0003871|5-methyltetrahydropteroyltriglutamate-homocysteine S-methyltransferase activity;GO:0008705|methionine synthase activity;GO:0008270|zinc ion binding;	K00549	metE; 5-methyltetrahydropteroyltriglutamate--homocysteine methyltransferase [EC:2.1.1.14]
Zm00001d031191	gi|293332504|ref|NP_001168608.1|	196	2e-16	cold shock protein-1 precursor [Zea mays]	gi|293332503|ref|NM_001175137.1|	471	0	Zea mays cold shock protein-1 (LOC100382392), mRNA	.	.	.	.	.	.	.	.	.
Zm00001d031228	gi|670365554|ref|XP_008662679.1|	542	9e-68	PREDICTED: E3 ubiquitin-protein ligase Topors-like [Zea mays]	gi|242084403|ref|XM_002442582.1|	156	4e-75	Sorghum bicolor hypothetical protein, mRNA	.	.	.	.	.	.	.	.	.
Zm00001d031436	gi|226501344|ref|NP_001150839.1|	1619	0	LOC100284472 [Zea mays]	gi|226501343|ref|NM_001157367.1|	1630	0	Zea mays LOC100284472 (pco067115), mRNA	Q8LBZ4	261	2e-80	OTU domain-containing protein At3g57810	.	GO:0009507|chloroplast;	.	.	.
Zm00001d031589	gi|226505758|ref|NP_001141271.1|	1059	2e-140	hypothetical protein precursor [Zea mays]	gi|226505757|ref|NM_001147799.1|	1211	0	Zea mays hypothetical protein (LOC100273360), mRNA	A2YXC7	377	1e-127	GDT1-like protein 4	GO:0032472|Golgi calcium ion transport;	GO:0016021|integral component of membrane;	.	.	.
Zm00001d031601	gi|293334057|ref|NP_001169651.1|	1597	0	uncharacterized protein LOC100383532 [Zea mays]	gi|293334056|ref|NM_001176180.1|	1242	0	Zea mays hypothetical protein (LOC100383532), mRNA	.	.	.	.	.	.	.	.	.
Zm00001d031636	gi|212275580|ref|NP_001130434.1|	720	5e-91	uncharacterized protein LOC100191531 precursor [Zea mays]	gi|195606139|gb|EU952782.1|	909	0	Zea mays clone 1289098 lipid transfer protein mRNA, complete cds	Q9C7F7	103	2e-24	Non-specific lipid transfer protein GPI-anchored 1	GO:0042335|cuticle development;GO:0050832|defense response to fungus;GO:0006869|lipid transport;	GO:0031225|anchored component of membrane;GO:0046658|anchored component of plasma membrane;GO:0005783|endoplasmic reticulum;GO:0005576|extracellular region;GO:0005794|Golgi apparatus;GO:0009505|plant-type cell wall;GO:0005886|plasma membrane;	GO:0008289|lipid binding;	.	.
Zm00001d031651	gi|414869696|tpg|DAA48253.1|	383	2e-44	TPA: import inner membrane translocase subunit Tim8 [Zea mays]	gi|239985522|ref|NM_001157778.1|	537	0	Zea mays mitochondrial import inner membrane translocase subunit Tim8 (LOC100284883), mRNA	Q9XGY4	83.2	4e-19	Mitochondrial import inner membrane translocase subunit TIM8	GO:0015031|protein transport;	GO:0005758|mitochondrial intermembrane space;GO:0005739|mitochondrion;	GO:0046872|metal ion binding;	K17780	TIM8; mitochondrial import inner membrane translocase subunit TIM8
Zm00001d031657	gi|212274709|ref|NP_001130657.1|	3200	0	uncharacterized protein LOC100191759 precursor [Zea mays]	gi|212274708|ref|NM_001137185.1|	2164	0	Zea mays LOC100191759 (AY107847), mRNA	Q5MAU8	830	0	Probable inactive purple acid phosphatase 27	.	GO:0005576|extracellular region;	GO:0003993|acid phosphatase activity;GO:0046872|metal ion binding;	.	.
Zm00001d031677	gi|414869733|tpg|DAA48290.1|	1964	0	TPA: mtN19-like protein [Zea mays]	gi|226508613|ref|NM_001154625.1|	1561	0	Zea mays LOC100281705 (pco070301), mRNA	.	.	.	.	.	.	.	.	.
Zm00001d031725	gi|670366034|ref|XP_008664491.1|	1226	8e-164	PREDICTED: LOW QUALITY PROTEIN: transcription factor PCF2 [Zea mays]	gi|195598220|gb|EU945866.1|	1023	0	Zea mays clone 288123 mRNA sequence	Q6ZBH6	347	9e-116	Transcription factor PCF2	GO:0007275|multicellular organismal development;GO:0006355|regulation of transcription, DNA-templated;GO:0006351|transcription, DNA-templated;	GO:0005634|nucleus;	GO:0003677|DNA binding;	.	.
Zm00001d031734	gi|414869810|tpg|DAA48367.1|	1840	0	TPA: hypothetical protein ZEAMMB73_190726 [Zea mays]	gi|226496212|ref|NM_001147890.1|	731	0	Zea mays uncharacterized LOC100273453 (LOC100273453), mRNA	Q3ECP6	251	1e-77	GDSL esterase/lipase At1g54790	GO:0016042|lipid catabolic process;	GO:0005576|extracellular region;	GO:0016788|hydrolase activity, acting on ester bonds;	.	.
Zm00001d031749	gi|226508418|ref|NP_001150761.1|	2593	0	glutamate decarboxylase [Zea mays]	gi|308080745|ref|NM_001196270.1|	1923	0	Zea mays hypothetical protein (LOC100501579), mRNA	Q07346	176	3e-45	Glutamate decarboxylase	GO:0006536|glutamate metabolic process;	.	GO:0004351|glutamate decarboxylase activity;GO:0030170|pyridoxal phosphate binding;	K01580	E4.1.1.15, gadB, gadA, GAD; glutamate decarboxylase [EC:4.1.1.15]
Zm00001d031993	gi|670366276|ref|XP_008664578.1|	3340	0	PREDICTED: probable rhamnogalacturonate lyase B isoform X1 [Zea mays]	gi|242081884|ref|XM_002445666.1|	1569	0	Sorghum bicolor hypothetical protein, mRNA	Q5AZ85	82.4	6e-15	Rhamnogalacturonate lyase B	GO:0071555|cell wall organization;GO:0045490|pectin catabolic process;	GO:0005576|extracellular region;	GO:0030246|carbohydrate binding;GO:0016837|carbon-oxygen lyase activity, acting on polysaccharides;	K18195	RGL4, rhiE; rhamnogalacturonan endolyase [EC:4.2.2.23]
Zm00001d032046	gi|226509092|ref|NP_001146838.1|	2397	0	cytokinin dehydrogenase 10 [Zea mays]	gi|226509091|ref|NM_001153366.1|	1578	0	Zea mays cytokinin dehydrogenase 10 (CKX10), mRNA	Q6Z955	675	0	Cytokinin dehydrogenase 11	GO:0009690|cytokinin metabolic process;	GO:0005615|extracellular space;	GO:0019139|cytokinin dehydrogenase activity;GO:0050660|flavin adenine dinucleotide binding;GO:0016614|oxidoreductase activity, acting on CH-OH group of donors;	.	.
Zm00001d032070	gi|474106628|gb|EMS55473.1|	476	3e-58	Histone H2B.2 [Triticum urartu]	gi|238013113|gb|BT087239.1|	453	0	Zea mays full-length cDNA clone ZM_BFb0011I16 mRNA, complete cds	P27807	187	3e-59	Histone H2B.1	.	GO:0000786|nucleosome;GO:0005634|nucleus;	GO:0003677|DNA binding;	.	.
Zm00001d032084	gi|670358013|ref|XP_008679221.1|	465	7e-56	PREDICTED: uncharacterized protein LOC100192597 isoform X2 [Zea mays]	gi|195617311|gb|EU958368.1|	501	0	Zea mays clone 1687290 chaperone protein dnaJ mRNA, complete cds	O06431	65.1	2e-11	Chaperone protein DnaJ	GO:0006260|DNA replication;GO:0006457|protein folding;GO:0009408|response to heat;	GO:0005737|cytoplasm;	GO:0005524|ATP binding;GO:0008270|zinc ion binding;	K03686	dnaJ; molecular chaperone DnaJ
Zm00001d032103	gi|670357943|ref|XP_008674644.1|	2794	0	PREDICTED: putative AMP-dependent synthetase and ligase superfamily protein isoform X1 [Zea mays]	gi|242081642|ref|XM_002445545.1|	1328	0	Sorghum bicolor hypothetical protein, mRNA	Q6ZAC1	832	0	Probable 4-coumarate--CoA ligase 5	GO:0009698|phenylpropanoid metabolic process;	.	GO:0016207|4-coumarate-CoA ligase activity;GO:0005524|ATP binding;	K01904	4CL; 4-coumarate--CoA ligase [EC:6.2.1.12]
Zm00001d032238	gi|670366497|ref|XP_008664671.1|	8286	0	PREDICTED: putative 1-phosphatidylinositol-3-phosphate 5-kinase FAB1C [Zea mays]	gi|242081508|ref|XM_002445478.1|	3995	0	Sorghum bicolor hypothetical protein, mRNA	Q9SSJ8	202	9e-51	Putative 1-phosphatidylinositol-3-phosphate 5-kinase FAB1C	GO:0090332|stomatal closure;	.	GO:0000285|1-phosphatidylinositol-3-phosphate 5-kinase activity;GO:0005524|ATP binding;	K00921	PIKFYVE, FAB1; 1-phosphatidylinositol-3-phosphate 5-kinase [EC:2.7.1.150]
Zm00001d032424	gi|242033921|ref|XP_002464355.1|	1568	0	hypothetical protein SORBIDRAFT_01g016820 [Sorghum bicolor]	gi|242033920|ref|XM_002464310.1|	881	0	Sorghum bicolor hypothetical protein, mRNA	Q7XVB3	478	5e-164	Probable sodium/metabolite cotransporter BASS1, chloroplastic	.	GO:0009941|chloroplast envelope;GO:0005887|integral component of plasma membrane;	GO:0005342|organic acid transmembrane transporter activity;	K03453	TC.BASS; bile acid:Na+ symporter, BASS family
Zm00001d032464	gi|670366689|ref|XP_008664756.1|	4795	0	PREDICTED: kinesin-related protein 11-like [Zea mays]	gi|116012121|dbj|AK242756.1|	1708	0	Oryza sativa Japonica Group cDNA, clone: J090051D19, full insert sequence	Q6S001	127	1e-28	Kinesin-related protein 11	GO:0007018|microtubule-based movement;GO:0006810|transport;	GO:0005737|cytoplasm;GO:0005871|kinesin complex;GO:0035371|microtubule plus-end;	GO:0005524|ATP binding;GO:0016887|ATPase activity;GO:0003777|microtubule motor activity;	K11498	CENPE; centromeric protein E
Zm00001d032481	gi|226532916|ref|NP_001142185.1|	132	3e-08	hypothetical protein [Zea mays]	gi|242033992|ref|XM_002464346.1|	253	3e-129	Sorghum bicolor hypothetical protein, mRNA	.	.	.	.	.	.	.	.	.
Zm00001d032605	gi|194693606|gb|ACF80887.1|	1961	0	unknown [Zea mays]	gi|226492689|ref|NM_001148909.1|	1391	0	Zea mays uncharacterized LOC100274554 (LOC100274554), mRNA	Q9FXT4	170	6e-45	Alpha-galactosidase	GO:0005975|carbohydrate metabolic process;	GO:0009505|plant-type cell wall;	GO:0052692|raffinose alpha-galactosidase activity;	K07407	E3.2.1.22B, galA, rafA; alpha-galactosidase [EC:3.2.1.22]
Zm00001d032608	gi|194689658|gb|ACF78913.1|	1505	0	unknown [Zea mays]	gi|194699771|gb|BT038965.1|	877	0	Zea mays full-length cDNA clone ZM_BFb0345J15 mRNA, complete cds	Q42656	341	3e-112	Alpha-galactosidase	GO:0005975|carbohydrate metabolic process;	.	GO:0052692|raffinose alpha-galactosidase activity;	.	.
Zm00001d032776	gi|414871151|tpg|DAA49708.1|	5360	0	TPA: eukaryotic translation initiation factor 4E-2 [Zea mays]	gi|162464423|ref|NM_001112202.1|	3458	0	Zea mays cellulose synthase10 (cesa10), mRNA	Q9AV71	131	8e-30	Cellulose synthase A catalytic subunit 7 [UDP-forming]	GO:0071555|cell wall organization;GO:0030244|cellulose biosynthetic process;GO:0042742|defense response to bacterium;GO:0050832|defense response to fungus;GO:0009834|plant-type secondary cell wall biogenesis;	GO:0005618|cell wall;GO:0016021|integral component of membrane;GO:0005886|plasma membrane;	GO:0016760|cellulose synthase (UDP-forming) activity;GO:0016759|cellulose synthase activity;GO:0008270|zinc ion binding;	K10999	CESA; cellulose synthase A [EC:2.4.1.12]
Zm00001d032933	gi|670406568|ref|XP_008644836.1|	8770	0	PREDICTED: golgin subfamily A member 4-like [Zea mays]	gi|363412767|gb|JN559772.1|	3583	0	Cenchrus ciliaris voucher 13410 putative kinase-interacting protein 1 (Kip1) mRNA, complete cds	.	.	.	.	.	.	.	.	.
Zm00001d032981	gi|670367211|ref|XP_008664974.1|	3362	0	PREDICTED: uncharacterized protein LOC103643581 [Zea mays]	gi|242039730|ref|XM_002467215.1|	1284	0	Sorghum bicolor hypothetical protein, mRNA	.	.	.	.	.	.	.	.	.
Zm00001d032993	gi|226502630|ref|NP_001141719.1|	634	1e-78	hypothetical protein [Zea mays]	gi|226502629|ref|NM_001148247.1|	596	0	Zea mays hypothetical protein (LOC100273850), mRNA	.	.	.	.	.	.	.	.	.
Zm00001d033044	gi|212274355|ref|NP_001130647.1|	1773	0	uncharacterized protein LOC100191748 precursor [Zea mays]	gi|212274354|ref|NM_001137175.1|	1460	0	Zea mays hypothetical protein (LOC100191748), mRNA	Q94F40	209	2e-60	GDSL esterase/lipase At1g28600	GO:0016042|lipid catabolic process;	GO:0005618|cell wall;GO:0005576|extracellular region;	GO:0016788|hydrolase activity, acting on ester bonds;	.	.
Zm00001d033068	gi|414871556|tpg|DAA50113.1|	4213	0	TPA: hypothetical protein ZEAMMB73_399945 [Zea mays]	gi|576866915|gb|KF815913.1|	2514	0	Zea mays high-affinity potassium transporter (HAK16a) mRNA, complete cds	Q84MS3	1220	0	Probable potassium transporter 16	.	GO:0016021|integral component of membrane;GO:0016020|membrane;	GO:0015079|potassium ion transmembrane transporter activity;	.	.
Zm00001d033091	gi|226497458|ref|NP_001151402.1|	1447	0	mpv17 / PMP22 family protein [Zea mays]	gi|226497457|ref|NM_001157930.1|	1343	0	Zea mays mpv17 / PMP22 family protein (LOC100285035), mRNA	Q2KIY1	89.4	6e-19	Peroxisomal membrane protein 2	.	GO:0016021|integral component of membrane;GO:0005778|peroxisomal membrane;GO:0043234|protein complex;	.	K13347	PXMP2, PMP22; peroxisomal membrane protein 2
Zm00001d033222	gi|414871750|tpg|DAA50307.1|	3114	0	TPA: viviparous14 [Zea mays]	gi|226529340|ref|NM_001112432.2|	1782	0	Zea mays viviparous14 (vp14), mRNA	O24592	1194	0	9-cis-epoxycarotenoid dioxygenase 1, chloroplastic	GO:0009688|abscisic acid biosynthetic process;	GO:0009570|chloroplast stroma;	GO:0045549|9-cis-epoxycarotenoid dioxygenase activity;GO:0046872|metal ion binding;	K09840	NCED; 9-cis-epoxycarotenoid dioxygenase [EC:1.13.11.51]
Zm00001d033229	gi|414871761|tpg|DAA50318.1|	1014	4e-134	TPA: hypothetical protein ZEAMMB73_240948 [Zea mays]	gi|242033554|ref|XM_002464127.1|	197	1e-97	Sorghum bicolor hypothetical protein, mRNA	.	.	.	.	.	.	.	.	.
Zm00001d033231	gi|226506340|ref|NP_001148569.1|	1465	0	beta-expansin 4 precursor [Zea mays]	gi|226506339|ref|NM_001155097.1|	1482	0	Zea mays beta-expansin 4 (LOC100282185), mRNA	Q10G40	326	1e-101	Expansin-B12	GO:0071555|cell wall organization;GO:0019953|sexual reproduction;	GO:0005618|cell wall;GO:0005576|extracellular region;GO:0016020|membrane;	.	.	.
Zm00001d033241	gi|670358346|ref|XP_008661460.1|	2627	0	PREDICTED: uncharacterized protein LOC100194142 isoform X1 [Zea mays]	gi|242033566|ref|XM_002464133.1|	1567	0	Sorghum bicolor hypothetical protein, mRNA	Q84MA5	742	0	Cationic amino acid transporter 1	.	GO:0005887|integral component of plasma membrane;GO:0016020|membrane;GO:0005886|plasma membrane;	GO:0015171|amino acid transmembrane transporter activity;GO:0015297|antiporter activity;	.	.
Zm00001d033267	gi|414871802|tpg|DAA50359.1|	2084	0	TPA: putative HLH DNA-binding domain superfamily protein [Zea mays]	gi|226493690|ref|NM_001154337.1|	1788	0	Zea mays PIL5 (LOC100281419), mRNA	O80536	135	2e-32	Transcription factor PIF3	GO:0009704|de-etiolation;GO:0009740|gibberellic acid mediated signaling pathway;GO:0031539|positive regulation of anthocyanin metabolic process;GO:0010017|red or far-red light signaling pathway;GO:0009585|red, far-red light phototransduction;GO:0006355|regulation of transcription, DNA-templated;GO:0009639|response to red or far red light;GO:0006351|transcription, DNA-templated;	GO:0005634|nucleus;	GO:0003677|DNA binding;GO:0003700|transcription factor activity, sequence-specific DNA binding;	K12126	PIF3; phytochrome-interacting factor 3
Zm00001d033289	gi|414871845|tpg|DAA50402.1|	470	6e-54	TPA: hypothetical protein ZEAMMB73_841357 [Zea mays]	gi|242038782|ref|XM_002466741.1|	252	1e-128	Sorghum bicolor hypothetical protein, mRNA	Q8W4F0	144	3e-39	Protein DA1-related 1	.	GO:0005886|plasma membrane;	GO:0043130|ubiquitin binding;GO:0008270|zinc ion binding;	.	.
Zm00001d033369	gi|414871923|tpg|DAA50480.1|	290	2e-29	TPA: gibberellin-regulated protein 1 [Zea mays]	gi|195620017|gb|EU959721.1|	726	0	Zea mays clone 219602 gibberellin-regulated protein 1 precursor, mRNA, complete cds	.	.	.	.	.	.	.	.	.
Zm00001d033497	gi|224030781|gb|ACN34466.1|	2448	0	unknown [Zea mays]	gi|224030780|gb|BT067569.1|	1941	0	Zea mays full-length cDNA clone ZM_BFc0090J20 mRNA, complete cds	Q4I8E9	59.3	8e-08	Protein PNS1	GO:0006810|transport;	GO:0016021|integral component of membrane;GO:0005886|plasma membrane;	.	.	.
Zm00001d033516	gi|226496149|ref|NP_001150618.1|	1711	0	flavonol 4-sulfotransferase [Zea mays]	gi|226496148|ref|NM_001157146.1|	1103	0	Zea mays flavonol 4-sulfotransferase (LOC100284251), mRNA	Q9FZ80	241	4e-73	Cytosolic sulfotransferase 17	GO:0019761|glucosinolate biosynthetic process;	GO:0005737|cytoplasm;	GO:0047364|desulfoglucosinolate sulfotransferase activity;	.	.
Zm00001d033529	gi|670367841|ref|XP_008665200.1|	2103	0	PREDICTED: uncharacterized protein LOC103643820 isoform X1 [Zea mays]	gi|242038520|ref|XM_002466610.1|	999	0	Sorghum bicolor hypothetical protein, mRNA	.	.	.	.	.	.	.	.	.
Zm00001d033558	gi|670359343|ref|XP_008670897.1|	2009	0	PREDICTED: uncharacterized protein LOC100276965 isoform X2 [Zea mays]	gi|226506857|ref|NM_001150651.1|	876	0	Zea mays uncharacterized LOC100276965 (LOC100276965), mRNA	Q5R3I4	83.2	2e-15	Tetratricopeptide repeat protein 38	.	GO:0070062|extracellular exosome;	.	.	.
Zm00001d033567	gi|670367874|ref|XP_008665213.1|	3281	0	PREDICTED: HIPL1 protein-like [Zea mays]	gi|242038490|ref|XM_002466595.1|	1664	0	Sorghum bicolor hypothetical protein, mRNA	Q9SSG3	248	0	HIPL1 protein	GO:0005975|carbohydrate metabolic process;	GO:0031225|anchored component of membrane;GO:0046658|anchored component of plasma membrane;GO:0005886|plasma membrane;	GO:0016901|oxidoreductase activity, acting on the CH-OH group of donors, quinone or similar compound as acceptor;GO:0048038|quinone binding;	.	.
Zm00001d033623	gi|162459823|ref|NP_001105515.1|	4497	0	lipoxygenase [Zea mays]	gi|162459822|ref|NM_001112045.1|	2661	0	Zea mays lipoxygenase (LOC542495), mRNA	P29114	1134	0	Linoleate 9S-lipoxygenase 1	GO:0006633|fatty acid biosynthetic process;GO:0031408|oxylipin biosynthetic process;	.	GO:0046872|metal ion binding;GO:0016702|oxidoreductase activity, acting on single donors with incorporation of molecular oxygen, incorporation of two atoms of oxygen;	K15718	LOX1_5; linoleate 9S-lipoxygenase [EC:1.13.11.58]
Zm00001d033711	gi|525344252|ref|NP_001266663.1|	521	2e-63	chemocyanin precursor [Zea mays]	gi|525344251|ref|NM_001279734.1|	813	0	Zea mays chemocyanin precursor (LOC101027172), mRNA	P60496	147	3e-42	Chemocyanin	.	.	GO:0009055|electron carrier activity;GO:0046872|metal ion binding;	.	.
Zm00001d033876	gi|226528509|ref|NP_001152097.1|	2247	0	LOC100285734 [Zea mays]	gi|226528508|ref|NM_001158625.1|	2419	0	Zea mays LOC100285734 (cl3497_1), mRNA	Q6AWY3	371	7e-120	Growth-regulating factor 6	GO:0032502|developmental process;GO:0006355|regulation of transcription, DNA-templated;GO:0006351|transcription, DNA-templated;	GO:0005634|nucleus;	GO:0005524|ATP binding;	.	.
Zm00001d033976	gi|219888315|gb|ACL54532.1|	731	2e-91	unknown [Zea mays]	gi|219888314|gb|BT055925.1|	1144	0	Zea mays full-length cDNA clone ZM_BFc0042L02 mRNA, complete cds	Q10D34	227	2e-69	Auxin-responsive protein IAA13	GO:0009734|auxin-activated signaling pathway;GO:0006355|regulation of transcription, DNA-templated;GO:0006351|transcription, DNA-templated;	GO:0005634|nucleus;	.	K14484	IAA; auxin-responsive protein IAA
Zm00001d033989	gi|226503559|ref|NP_001140499.1|	2064	0	transferase [Zea mays]	gi|226503558|ref|NM_001147027.1|	1902	0	Zea mays transferase (LOC100272560), mRNA	Q9LIS1	77.8	8e-14	Protein ECERIFERUM 26-like	GO:0071555|cell wall organization;GO:0009555|pollen development;GO:0042761|very long-chain fatty acid biosynthetic process;	GO:0009535|chloroplast thylakoid membrane;	GO:0016747|transferase activity, transferring acyl groups other than amino-acyl groups;	.	.
Zm00001d033995	gi|259490581|ref|NP_001159034.1|	960	5e-125	uncharacterized protein LOC100304054 [Zea mays]	gi|226506105|ref|NM_001150723.1|	1302	0	Zea mays uncharacterized LOC100277055 (LOC100277055), mRNA	.	.	.	.	.	.	.	.	.
Zm00001d034017	gi|414872797|tpg|DAA51354.1|	3265	0	TPA: exhydrolase II [Zea mays]	gi|21206814|gb|AY103736.1|	2143	0	Zea mays PCO061864 mRNA sequence	A7LXU3	259	2e-73	Beta-glucosidase BoGH3B	GO:0085030|mutualism;GO:2000899|xyloglucan catabolic process;	GO:0042597|periplasmic space;	GO:0008422|beta-glucosidase activity;	.	.
Zm00001d034027	gi|670360515|ref|XP_008679878.1|	941	1e-125	PREDICTED: ethylene-responsive protein isoform X1 [Zea mays]	gi|226498677|ref|NM_001158174.1|	913	0	Zea mays ethylene-responsive protein (LOC100285281), mRNA	Q8LGG8	70.1	2e-13	Universal stress protein A-like protein	GO:0006950|response to stress;	GO:0005886|plasma membrane;	GO:0016208|AMP binding;	.	.
Zm00001d034032	gi|670360288|ref|XP_008677622.1|	1018	4e-129	PREDICTED: strictosidine synthase isoform X1 [Zea mays]	gi|195645097|gb|EU969899.1|	787	0	Zea mays clone 337016 strictosidine synthase precursor, mRNA, complete cds	Q3T0E5	97.8	2e-20	Adipocyte plasma membrane-associated protein	GO:0009058|biosynthetic process;	GO:0009986|cell surface;GO:0005783|endoplasmic reticulum;GO:0070062|extracellular exosome;GO:0016021|integral component of membrane;GO:0016020|membrane;	GO:0004064|arylesterase activity;GO:0016788|hydrolase activity, acting on ester bonds;GO:0016844|strictosidine synthase activity;	.	.
Zm00001d034072	gi|670359601|ref|XP_008672732.1|	2568	0	PREDICTED: uncharacterized protein LOC100279549 isoform X1 [Zea mays]	gi|238011473|gb|BT086419.1|	1443	0	Zea mays full-length cDNA clone ZM_BFc0164J04 mRNA, complete cds	Q2QS14	957	0	UDP-glucose 6-dehydrogenase 4	GO:0005975|carbohydrate metabolic process;GO:0006024|glycosaminoglycan biosynthetic process;GO:0006065|UDP-glucuronate biosynthetic process;	GO:0005829|cytosol;GO:0005634|nucleus;	GO:0051287|NAD binding;GO:0003979|UDP-glucose 6-dehydrogenase activity;	K00012	UGDH, ugd; UDPglucose 6-dehydrogenase [EC:1.1.1.22]
Zm00001d034104	gi|414872955|tpg|DAA51512.1|	1354	0	TPA: putative cytochrome P450 superfamily protein [Zea mays]	gi|223973202|gb|BT064913.1|	931	0	Zea mays full-length cDNA clone ZM_BFc0008M10 mRNA, complete cds	P93147	180	3e-50	Isoflavone 2'-hydroxylase	.	GO:0016020|membrane;	GO:0020037|heme binding;GO:0005506|iron ion binding;GO:0033773|isoflavone 2'-hydroxylase activity;	K13260	CYP81E1_7; isoflavone 2'-hydroxylase [EC:1.14.13.89]
Zm00001d034249	gi|670368553|ref|XP_008665506.1|	1630	0	PREDICTED: uncharacterized protein LOC103644088 [Zea mays]	gi|242032832|ref|XM_002463766.1|	685	0	Sorghum bicolor hypothetical protein, mRNA	A1T3J8	84.3	1e-16	Putative S-adenosyl-L-methionine-dependent methyltransferase Mvan_0910	.	.	GO:0008168|methyltransferase activity;	.	.
Zm00001d034257	gi|670361263|ref|XP_008647176.1|	2197	0	PREDICTED: uncharacterized protein LOC100501564 isoform X1 [Zea mays]	gi|308080168|ref|NM_001196256.1|	2036	0	Zea mays putative prolin-rich extensin-like receptor protein kinase family protein (LOC100501564), mRNA	Q9ZNQ8	456	5e-148	Proline-rich receptor-like protein kinase PERK4	GO:0009738|abscisic acid-activated signaling pathway;GO:0019722|calcium-mediated signaling;GO:0048364|root development;GO:0009845|seed germination;	GO:0016021|integral component of membrane;GO:0005622|intracellular;GO:0005886|plasma membrane;	GO:0005524|ATP binding;GO:0004672|protein kinase activity;GO:0004674|protein serine/threonine kinase activity;	.	.
Zm00001d034621	gi|806904690|ref|NP_001140631.2|	1973	0	uncharacterized protein LOC100272706 precursor [Zea mays]	gi|194700251|gb|BT039205.1|	1676	0	Zea mays full-length cDNA clone ZM_BFc0001C05 mRNA, complete cds	F4IH21	112	3e-27	Protein trichome birefringence-like 33	GO:0009834|plant-type secondary cell wall biogenesis;	GO:0005794|Golgi apparatus;GO:0016021|integral component of membrane;	GO:1990538|xylan O-acetyltransferase activity;	.	.
Zm00001d034643	gi|670368979|ref|XP_008665682.1|	686	6e-88	PREDICTED: actin-depolymerizing factor 3-like [Zea mays]	gi|77818890|gb|DQ246205.1|	525	0	Zea mays clone 21429 mRNA sequence	Q84TB6	194	3e-60	Actin-depolymerizing factor 3	GO:0030042|actin filament depolymerization;	GO:0015629|actin cytoskeleton;	.	K05765	CFL; cofilin
Zm00001d034671	gi|414873675|tpg|DAA52232.1|	3156	0	TPA: putative lectin-like receptor protein kinase family protein [Zea mays]	gi|226528692|ref|NM_001154363.1|	1989	0	Zea mays lectin-like receptor kinase 7 (LOC100281445), mRNA	O80939	577	0	L-type lectin-domain containing receptor kinase IV.1	GO:0009751|response to salicylic acid;	GO:0016021|integral component of membrane;GO:0005886|plasma membrane;	GO:0005524|ATP binding;GO:0030246|carbohydrate binding;GO:0004674|protein serine/threonine kinase activity;	.	.
Zm00001d034807	gi|195612984|gb|ACG28322.1|	1471	0	salt tolerance protein [Zea mays]	gi|212274680|ref|NM_001137067.1|	1362	0	Zea mays LOC100191638 (magi2594), mRNA	O82355	69.3	2e-12	Desiccation-related protein At2g46140	GO:0009269|response to desiccation;	.	.	.	.
Zm00001d034839	gi|670358819|ref|XP_008667173.1|	2618	0	PREDICTED: hypothetical protein isoform X1 [Zea mays]	gi|224028640|gb|BT066499.1|	2092	0	Zea mays full-length cDNA clone ZM_BFb0017O17 mRNA, complete cds	Q9SFU3	137	2e-34	Purple acid phosphatase 15	GO:0009846|pollen germination;GO:0009845|seed germination;	GO:0005576|extracellular region;	GO:0003993|acid phosphatase activity;GO:0046872|metal ion binding;	.	.
Zm00001d034842	gi|670361044|ref|XP_008645319.1|	3511	0	PREDICTED: uncharacterized protein LOC100383630 isoform X1 [Zea mays]	gi|293331828|ref|NM_001176278.1|	2973	0	Zea mays LOC100383630 (pco097332b), mRNA	Q14746	152	4e-37	Conserved oligomeric Golgi complex subunit 2	GO:0006888|ER to Golgi vesicle-mediated transport;GO:0007030|Golgi organization;GO:0006891|intra-Golgi vesicle-mediated transport;	GO:0005829|cytosol;GO:0000139|Golgi membrane;GO:0005795|Golgi stack;GO:0017119|Golgi transport complex;GO:0032588|trans-Golgi network membrane;	GO:0008565|protein transporter activity;	.	.
Zm00001d034917	gi|242032153|ref|XP_002463471.1|	1437	0	hypothetical protein SORBIDRAFT_01g000430 [Sorghum bicolor]	gi|223974588|gb|BT065606.1|	1273	0	Zea mays full-length cDNA clone ZM_BFb0337J01 mRNA, complete cds	Q94CH6	293	8e-90	GDSL esterase/lipase EXL3	GO:0016042|lipid catabolic process;	GO:0005576|extracellular region;	GO:0016298|lipase activity;	.	.
Zm00001d034986	gi|226501928|ref|NP_001146393.1|	2384	0	uncharacterized protein LOC100279973 [Zea mays]	gi|226501927|ref|NM_001152921.1|	1910	0	Zea mays LOC100279973 (sog1226c), mRNA	Q43257	452	3e-150	indole-2-monooxygenase	.	GO:0016021|integral component of membrane;	GO:0020037|heme binding;GO:0036190|indole-2-monooxygenase activity;GO:0005506|iron ion binding;	K13223	BX2, CYP71C4; indole-2-monooxygenase [EC:1.14.13.137]
Zm00001d035000	gi|413941572|gb|AFW74221.1|	591	2e-76	hypothetical protein ZEAMMB73_326753 [Zea mays]	gi|21209885|gb|AY106807.1|	390	0	Zea mays PCO068404 mRNA sequence	.	.	.	.	.	.	.	.	.
Zm00001d035016	gi|212274657|ref|NP_001130538.1|	2034	0	hypothetical protein [Zea mays]	gi|212274656|ref|NM_001137066.1|	1365	0	Zea mays hypothetical protein (LOC100191637), mRNA	.	.	.	.	.	.	.	.	.
Zm00001d035055	gi|670414321|ref|XP_008648376.1|	1486	0	PREDICTED: peroxidase 47-like [Zea mays]	gi|242077956|ref|XM_002443702.1|	717	0	Sorghum bicolor hypothetical protein, mRNA	Q9SZB9	317	7e-105	Peroxidase 47	GO:0042744|hydrogen peroxide catabolic process;GO:0009664|plant-type cell wall organization;GO:0006979|response to oxidative stress;	GO:0005576|extracellular region;GO:0009505|plant-type cell wall;	GO:0020037|heme binding;GO:0046872|metal ion binding;GO:0004601|peroxidase activity;	K00430	E1.11.1.7; peroxidase [EC:1.11.1.7]
Zm00001d035171	gi|413941791|gb|AFW74440.1|	587	9e-73	hypothetical protein ZEAMMB73_043088 [Zea mays]	gi|386650013|gb|JQ887111.1|	675	0	Zea mays isolate 478 clone 1 GRMZM2G056961-like gene, partial sequence	.	.	.	.	.	.	.	.	.
Zm00001d035178	gi|670414448|ref|XP_008648435.1|	2148	0	PREDICTED: indole-2-monooxygenase-like [Zea mays]	gi|223975212|gb|BT065918.1|	1926	0	Zea mays full-length cDNA clone ZM_BFc0038J06 mRNA, complete cds	Q43257	455	4e-151	indole-2-monooxygenase	.	GO:0016021|integral component of membrane;	GO:0020037|heme binding;GO:0036190|indole-2-monooxygenase activity;GO:0005506|iron ion binding;	K13223	BX2, CYP71C4; indole-2-monooxygenase [EC:1.14.13.137]
Zm00001d035243	gi|194697328|gb|ACF82748.1|	2128	0	unknown [Zea mays]	gi|194697327|gb|BT037743.1|	1768	0	Zea mays full-length cDNA clone ZM_BFb0192O13 mRNA, complete cds	P92934	401	2e-131	Amino acid permease 6	GO:0015810|aspartate transport;GO:0015827|tryptophan transport;	GO:0016021|integral component of membrane;GO:0005886|plasma membrane;	GO:0015172|acidic amino acid transmembrane transporter activity;GO:0015175|neutral amino acid transmembrane transporter activity;GO:0015293|symporter activity;	.	.
Zm00001d035246	gi|226507600|ref|NP_001151389.1|	1910	0	LOC100285022 [Zea mays]	gi|226507599|ref|NM_001157917.1|	1441	0	Zea mays LOC100285022 (TIDP3648), mRNA	Q8LL69	186	6e-51	3'-N-debenzoyl-2'-deoxytaxol N-benzoyltransferase	GO:0042617|paclitaxel biosynthetic process;	.	GO:0016747|transferase activity, transferring acyl groups other than amino-acyl groups;	.	.
Zm00001d035256	gi|162458735|ref|NP_001105989.1|	2495	0	protein SUPPRESSOR OF GENE SILENCING 3 homolog [Zea mays]	gi|162458734|ref|NM_001112519.1|	2202	0	Zea mays ragged seedling1 (rgd1), mRNA	A1Y2B7	288	2e-82	Protein SUPPRESSOR OF GENE SILENCING 3 homolog	GO:0031047|gene silencing by RNA;GO:0007275|multicellular organismal development;	.	.	.	.
Zm00001d035381	gi|670418810|ref|XP_008650146.1|	1811	0	PREDICTED: uncharacterized protein LOC103630881, partial [Zea mays]	gi|242082501|ref|XM_002441631.1|	931	0	Sorghum bicolor hypothetical protein, mRNA	Q84K71	275	3e-80	Protein DETOXIFICATION 44, chloroplastic	GO:0006855|drug transmembrane transport;	GO:0031969|chloroplast membrane;GO:0016021|integral component of membrane;	GO:0015297|antiporter activity;GO:0015238|drug transmembrane transporter activity;	.	.
Zm00001d035450	gi|413942064|gb|AFW74713.1|	3488	0	putative S-locus receptor-like protein kinase family protein [Zea mays]	gi|242089376|ref|XM_002440476.1|	542	0	Sorghum bicolor hypothetical protein, mRNA	Q9SY89	298	2e-87	Putative G-type lectin S-receptor-like serine/threonine-protein kinase At1g61610	GO:0006952|defense response;GO:0006468|protein phosphorylation;GO:0048544|recognition of pollen;	GO:0016021|integral component of membrane;GO:0005886|plasma membrane;GO:0009506|plasmodesma;	GO:0005524|ATP binding;GO:0005516|calmodulin binding;GO:0030246|carbohydrate binding;GO:0004674|protein serine/threonine kinase activity;	.	.
Zm00001d035526	gi|670412313|ref|XP_008647309.1|	5371	0	PREDICTED: uncharacterized protein LOC100191898 isoform X1 [Zea mays]	gi|242089334|ref|XM_002440455.1|	2652	0	Sorghum bicolor hypothetical protein, mRNA	O23826	151	0	Kinesin-like protein KIN-5C	GO:0007018|microtubule-based movement;	GO:0005737|cytoplasm;GO:0005874|microtubule;GO:0005819|spindle;	GO:0005524|ATP binding;GO:0020037|heme binding;GO:0005506|iron ion binding;GO:0003777|microtubule motor activity;GO:0016705|oxidoreductase activity, acting on paired donors, with incorporation or reduction of molecular oxygen;	.	.
Zm00001d035562	gi|413942203|gb|AFW74852.1|	1445	0	hypothetical protein ZEAMMB73_609032 [Zea mays]	gi|195598446|gb|EU946092.1|	838	0	Zea mays clone 296589 mRNA sequence	A2WPN7	79.7	1e-16	Salt stress-induced protein	.	.	GO:0030246|carbohydrate binding;	.	.
Zm00001d035605	gi|670415013|ref|XP_008648626.1|	688	4e-83	PREDICTED: transcription factor MYB59-like [Zea mays]	gi|391415558|gb|BT067659.2|	795	0	Zea mays full-length cDNA clone ZM_BFc0116N21 mRNA, complete cds	Q4JL76	177	2e-50	Myb-related protein MYBAS2	GO:0006355|regulation of transcription, DNA-templated;GO:0006351|transcription, DNA-templated;	GO:0005634|nucleus;	GO:0003677|DNA binding;	K09422	MYBP; myb proto-oncogene protein, plant
Zm00001d035717	gi|212275187|ref|NP_001130925.1|	1738	0	uncharacterized protein LOC100192030 [Zea mays]	gi|212275186|ref|NM_001137453.1|	1553	0	Zea mays LOC100192030 (csu1187), mRNA	Q9FGG3	234	8e-70	WAT1-related protein At5g64700	GO:0006810|transport;	GO:0016021|integral component of membrane;GO:0005886|plasma membrane;	GO:0022857|transmembrane transporter activity;	.	.
Zm00001d035978	gi|413942662|gb|AFW75311.1|	866	3e-114	hypothetical protein ZEAMMB73_186404 [Zea mays]	gi|226504583|ref|NM_001149159.1|	844	0	Zea mays uncharacterized LOC100274906 (LOC100274906), mRNA	.	.	.	.	.	.	.	.	.
Zm00001d036097	gi|413942796|gb|AFW75445.1|	2582	0	putative DUF26-domain receptor-like protein kinase family protein [Zea mays]	gi|357110675|ref|XM_003557094.1|	331	6e-172	PREDICTED: Brachypodium distachyon putative cysteine-rich receptor-like protein kinase 20 (LOC100833726), mRNA	Q8GYA4	327	1e-101	Cysteine-rich receptor-like protein kinase 10	GO:0042742|defense response to bacterium;GO:0006468|protein phosphorylation;	GO:0016021|integral component of membrane;GO:0005886|plasma membrane;GO:0009506|plasmodesma;	GO:0005524|ATP binding;GO:0004674|protein serine/threonine kinase activity;	.	.
Zm00001d036098	gi|413942802|gb|AFW75451.1|	2470	0	putative DUF26-domain receptor-like protein kinase family protein [Zea mays]	gi|195611499|gb|EU955462.1|	911	0	Zea mays clone 1533176 mRNA sequence	Q8W4G6	328	5e-101	Cysteine-rich receptor-like protein kinase 15	GO:0042742|defense response to bacterium;GO:0006468|protein phosphorylation;	GO:0016021|integral component of membrane;GO:0005886|plasma membrane;GO:0009506|plasmodesma;	GO:0005524|ATP binding;GO:0004674|protein serine/threonine kinase activity;	.	.
Zm00001d036293	gi|37221545|gb|AAQ89900.1|	1235	2e-167	caffeoyl-CoA 3-O-methyltransferase 1 [Zea mays]	gi|195605501|gb|EU952463.1|	1145	0	Zea mays clone 1281422 caffeoyl-CoA O-methyltransferase 1 mRNA, complete cds	Q9XGD6	268	3e-108	Caffeoyl-CoA O-methyltransferase 1	GO:0009809|lignin biosynthetic process;	.	GO:0042409|caffeoyl-CoA O-methyltransferase activity;GO:0046872|metal ion binding;	.	.
Zm00001d036382	gi|226532291|ref|NP_001143782.1|	1400	0	uncharacterized protein LOC100276548 [Zea mays]	gi|226532290|ref|NM_001150310.1|	1255	0	Zea mays uncharacterized LOC100276548 (LOC100276548), mRNA	Q9LSL1	142	1e-42	Transcription factor bHLH93	GO:0007275|multicellular organismal development;GO:0006351|transcription, DNA-templated;	GO:0005634|nucleus;	GO:0003677|DNA binding;GO:0003700|transcription factor activity, sequence-specific DNA binding;	.	.
Zm00001d036499	gi|670415779|ref|XP_008648887.1|	291	5e-29	PREDICTED: uncharacterized protein LOC103629595 [Zea mays]	gi|242094067|ref|XM_002437479.1|	202	1e-100	Sorghum bicolor hypothetical protein, mRNA	.	.	.	.	.	.	.	.	.
Zm00001d036698	gi|254939549|ref|NP_001157212.1|	4002	0	pentatricopeptide repeat10 [Zea mays]	gi|223948162|gb|BT063468.1|	2361	0	Zea mays full-length cDNA clone ZM_BFc0066O23 mRNA, complete cds	O64624	820	0	Pentatricopeptide repeat-containing protein At2g18940, chloroplastic	.	GO:0009507|chloroplast;	.	K17710	PTCD1; pentatricopeptide repeat domain-containing protein 1
Zm00001d036737	gi|670416133|ref|XP_008649035.1|	160	3e-12	PREDICTED: uncharacterized protein LOC100277371 [Zea mays]	gi|195641909|gb|EU968305.1|	289	3e-149	Zea mays clone 318572 hypothetical protein mRNA, complete cds	.	.	.	.	.	.	.	.	.
Zm00001d036917	gi|670416358|ref|XP_008649127.1|	4814	0	PREDICTED: protein argonaute PNH1-like isoform X2 [Zea mays]	gi|242093479|ref|XM_002437185.1|	2392	0	Sorghum bicolor hypothetical protein, mRNA	Q69VD5	162	5e-41	Protein argonaute PNH1	GO:0031047|gene silencing by RNA;GO:0048366|leaf development;GO:0019827|stem cell population maintenance;	GO:0005737|cytoplasm;	GO:0003743|translation initiation factor activity;	.	.
Zm00001d036951	gi|195639794|gb|ACG39365.1|	1089	9e-149	glutathione S-transferase [Zea mays]	gi|194704115|gb|BT041137.1|	678	0	Zea mays full-length cDNA clone ZM_BFc0179E04 mRNA, complete cds	Q10CE7	233	8e-75	Probable glutathione S-transferase GSTU1	GO:0006749|glutathione metabolic process;GO:0009407|toxin catabolic process;	GO:0005737|cytoplasm;	GO:0004364|glutathione transferase activity;	K00799	GST, gst; glutathione S-transferase [EC:2.5.1.18]
Zm00001d036991	gi|670416427|ref|XP_008649151.1|	1103	1e-150	PREDICTED: uncharacterized protein LOC103629825 [Zea mays]	gi|242096131|ref|XM_002438511.1|	278	8e-143	Sorghum bicolor hypothetical protein, mRNA	.	.	.	.	.	.	.	.	.
Zm00001d037194	gi|226495261|ref|NP_001152236.1|	577	5e-70	blue copper protein precursor [Zea mays]	gi|226495260|ref|NM_001158764.1|	937	0	Zea mays blue copper protein (LOC100285874), mRNA	Q41001	135	2e-36	Blue copper protein	GO:0055114|oxidation-reduction process;	.	GO:0009055|electron carrier activity;GO:0046872|metal ion binding;	.	.
Zm00001d037232	gi|212274447|ref|NP_001130462.1|	2956	0	ftsH6-Zea mays FtsH protease [Zea mays]	gi|195614111|gb|EU956768.1|	2313	0	Zea mays clone 1573151 FtsH6 - Zea mays FtsH protease mRNA, complete cds	Q67WJ2	931	0	ATP-dependent zinc metalloprotease FTSH 6, chloroplastic	GO:0010205|photoinhibition;GO:0010206|photosystem II repair;GO:0006508|proteolysis;GO:0010304|PSII associated light-harvesting complex II catabolic process;GO:0010027|thylakoid membrane organization;	GO:0009941|chloroplast envelope;GO:0009535|chloroplast thylakoid membrane;GO:0016021|integral component of membrane;	GO:0005524|ATP binding;GO:0004176|ATP-dependent peptidase activity;GO:0046872|metal ion binding;GO:0004222|metalloendopeptidase activity;GO:0008237|metallopeptidase activity;	.	.
Zm00001d037242	gi|704002382|gb|AIW52251.1|	3548	0	DUR3 [Zea mays]	gi|242095255|ref|XM_002438073.1|	1768	0	Sorghum bicolor hypothetical protein, mRNA	Q7XBS0	1117	0	Urea-proton symporter DUR3	GO:0071918|urea transmembrane transport;	GO:0005887|integral component of plasma membrane;GO:0005886|plasma membrane;	GO:0015293|symporter activity;GO:0015204|urea transmembrane transporter activity;	.	.
Zm00001d037289	gi|670416742|ref|XP_008649281.1|	4089	0	PREDICTED: LOW QUALITY PROTEIN: potassium channel KOR1 [Zea mays]	gi|58825795|gb|AY899922.1|	2263	0	Zea mays potassium outward rectifying channel (ZORK) mRNA, partial cds	Q653P0	1384	0	Potassium channel KOR1	GO:0042391|regulation of membrane potential;	GO:0005887|integral component of plasma membrane;	GO:0005249|voltage-gated potassium channel activity;	.	.
Zm00001d037383	gi|226495135|ref|NP_001147999.1|	2427	0	anthocyanidin 3-O-glucosyltransferase [Zea mays]	gi|223948446|gb|BT063610.1|	1635	0	Zea mays full-length cDNA clone ZM_BFc0085L08 mRNA, complete cds	Q4R1I9	189	5e-52	Anthocyanidin 5,3-O-glucosyltransferase	GO:0009718|anthocyanin-containing compound biosynthetic process;	.	GO:0016758|transferase activity, transferring hexosyl groups;	K12938	GT1; anthocyanidin 5,3-O-glucosyltransferase [EC:2.4.1.-]
Zm00001d037453	gi|195628408|gb|ACG36034.1|	1270	7e-173	reticulon [Zea mays]	gi|212274351|ref|NM_001136619.1|	1174	0	Zea mays LOC100191184 (AI665898), mRNA	Q9SH59	53.1	3e-06	Reticulon-like protein B3	GO:0071786|endoplasmic reticulum tubular network organization;	GO:0005783|endoplasmic reticulum;GO:0005789|endoplasmic reticulum membrane;GO:0071782|endoplasmic reticulum tubular network;GO:0005794|Golgi apparatus;GO:0071458|integral component of cytoplasmic side of endoplasmic reticulum membrane;GO:0005886|plasma membrane;	.	.	.
Zm00001d037513	gi|226504688|ref|NP_001140857.1|	1089	3e-149	uncharacterized protein LOC100272933 precursor [Zea mays]	gi|194703811|gb|BT040985.1|	639	0	Zea mays full-length cDNA clone ZM_BFc0161J08 mRNA, complete cds	Q6ZBZ2	344	6e-119	Germin-like protein 8-14	GO:0033609|oxalate metabolic process;	GO:0048046|apoplast;GO:0005618|cell wall;	GO:0030145|manganese ion binding;GO:0045735|nutrient reservoir activity;GO:0046564|oxalate decarboxylase activity;	.	.
Zm00001d037610	gi|670412595|ref|XP_008647452.1|	780	8e-100	PREDICTED: hypothetical protein isoform X1 [Zea mays]	gi|195613231|gb|EU956328.1|	980	0	Zea mays clone 1560867 hypothetical protein mRNA, complete cds	.	.	.	.	.	.	.	.	.
Zm00001d037680	gi|226500378|ref|NP_001150932.1|	1433	0	LOC100284565 precursor [Zea mays]	gi|226500377|ref|NM_001157460.1|	1202	0	Zea mays LOC100284565 (umc2754), mRNA	P15490	209	8e-63	Stem 28 kDa glycoprotein	.	.	GO:0045735|nutrient reservoir activity;	.	.
Zm00001d037681	gi|413944720|gb|AFW77369.1|	1373	0	hypothetical protein ZEAMMB73_279889 [Zea mays]	gi|226533350|ref|NM_001154824.1|	908	0	Zea mays stem 28 kDa glycoprotein (LOC100281904), mRNA	P27061	193	2e-57	Acid phosphatase 1	.	.	GO:0003993|acid phosphatase activity;	.	.
Zm00001d037691	gi|226531844|ref|NP_001150765.1|	840	3e-108	IAA16 - auxin-responsive Aux/IAA family member [Zea mays]	gi|226501381|ref|NM_001153677.1|	1168	0	Zea mays IAA16 - auxin-responsive Aux/IAA family member (LOC100280756), mRNA	P0C127	163	9e-45	Auxin-responsive protein IAA16	GO:0009734|auxin-activated signaling pathway;GO:0006355|regulation of transcription, DNA-templated;GO:0006351|transcription, DNA-templated;	GO:0005634|nucleus;	.	.	.
Zm00001d037708	gi|670417146|ref|XP_008649430.1|	1383	0	PREDICTED: cyanidin 3-O-rutinoside 5-O-glucosyltransferase-like [Zea mays]	gi|242089750|ref|XM_002440663.1|	516	0	Sorghum bicolor hypothetical protein, mRNA	O23406	244	1e-73	UDP-glycosyltransferase 75D1	GO:0009813|flavonoid biosynthetic process;GO:0052696|flavonoid glucuronidation;GO:0009636|response to toxic substance;	GO:0043231|intracellular membrane-bounded organelle;	GO:0080043|quercetin 3-O-glucosyltransferase activity;GO:0080044|quercetin 7-O-glucosyltransferase activity;	.	.
Zm00001d037724	gi|413944765|gb|AFW77414.1|	1265	3e-170	gibberellin 2-beta-dioxygenase [Zea mays]	gi|226501845|ref|NM_001153400.1|	1131	0	Zea mays gibberellin 2-beta-dioxygenase (LOC100280480), mRNA	Q9SQ80	298	4e-96	Gibberellin 2-beta-dioxygenase 1	GO:0009686|gibberellin biosynthetic process;	.	GO:0045543|gibberellin 2-beta-dioxygenase activity;GO:0046872|metal ion binding;	.	.
Zm00001d037743	gi|413944792|gb|AFW77441.1|	851	5e-112	hypothetical protein ZEAMMB73_402093 [Zea mays]	gi|226504843|ref|NM_001149559.1|	679	0	Zea mays uncharacterized LOC100275498 (LOC100275498), mRNA	.	.	.	.	.	.	.	.	.
Zm00001d037769	gi|224029863|gb|ACN34007.1|	1422	0	unknown [Zea mays]	gi|224029862|gb|BT067110.1|	1275	0	Zea mays full-length cDNA clone ZM_BFb0196G17 mRNA, complete cds	Q6L4N4	386	3e-129	Zinc finger CCCH domain-containing protein 35	.	.	GO:0003677|DNA binding;GO:0046872|metal ion binding;	.	.
Zm00001d037816	gi|670413240|ref|XP_008647808.1|	2709	0	PREDICTED: LOC100281575 isoform X1 [Zea mays]	gi|391415480|gb|BT066657.2|	2432	0	Zea mays full-length cDNA clone ZM_BFb0049B01 mRNA, complete cds	Q9FLV9	551	0	S-type anion channel SLAH3	GO:0006873|cellular ion homeostasis;	GO:0016021|integral component of membrane;GO:0005886|plasma membrane;	GO:0008308|voltage-gated anion channel activity;	.	.
Zm00001d037868	gi|670413206|ref|XP_008647789.1|	2337	0	PREDICTED: eukaryotic peptide chain release factor subunit 1-1 isoform X1 [Zea mays]	gi|226496308|ref|NM_001154114.1|	1296	0	Zea mays eukaryotic peptide chain release factor subunit 1-1 (LOC100281195), mRNA	P35614	727	0	Eukaryotic peptide chain release factor subunit 1-3	GO:0040008|regulation of growth;GO:0006415|translational termination;	GO:0005737|cytoplasm;	GO:0003747|translation release factor activity;GO:0016149|translation release factor activity, codon specific;	K03265	ETF1, ERF1; peptide chain release factor subunit 1
Zm00001d037894	gi|126632258|emb|CAM56274.1|	289	3e-28	RAB17 protein [Zea mays]	gi|223950114|gb|BT064444.1|	851	0	Zea mays full-length cDNA clone ZM_BFc0169G24 mRNA, complete cds	P12950	111	6e-28	Dehydrin DHN1	GO:0006950|response to stress;GO:0009415|response to water;	.	.	.	.
Zm00001d038046	gi|219362545|ref|NP_001137075.1|	1002	2e-133	rho GDP-dissociation inhibitor 1 [Zea mays]	gi|219362544|ref|NM_001143603.1|	1050	0	Zea mays rho GDP-dissociation inhibitor 1 (LOC100217248), mRNA	Q9SFC6	154	3e-42	Rho GDP-dissociation inhibitor 1	GO:0009932|cell tip growth;GO:0010053|root epidermal cell differentiation;	GO:0005737|cytoplasm;	GO:0005096|GTPase activator activity;GO:0005094|Rho GDP-dissociation inhibitor activity;	K12462	ARHGDI, RHOGDI; Rho GDP-dissociation inhibitor
Zm00001d038065	gi|194702174|gb|ACF85171.1|	1342	7e-177	unknown [Zea mays]	gi|194703553|gb|BT040856.1|	1298	0	Zea mays full-length cDNA clone ZM_BFc0143C20 mRNA, complete cds	Q9ZVJ6	179	2e-50	Annexin D4	GO:0009737|response to abscisic acid;GO:0009409|response to cold;GO:0009408|response to heat;GO:0006970|response to osmotic stress;GO:0009651|response to salt stress;GO:0009414|response to water deprivation;	GO:0009506|plasmodesma;	GO:0005509|calcium ion binding;GO:0005544|calcium-dependent phospholipid binding;	.	.
Zm00001d038153	gi|293335611|ref|NP_001169656.1|	1802	0	uncharacterized protein LOC100383537 precursor [Zea mays]	gi|293335610|ref|NM_001176185.1|	1206	0	Zea mays hypothetical protein (LOC100383537), mRNA	Q42371	82.4	1e-15	LRR receptor-like serine/threonine-protein kinase ERECTA	GO:0070370|cellular heat acclimation;GO:0042742|defense response to bacterium;GO:0050832|defense response to fungus;GO:0048281|inflorescence morphogenesis;GO:0009965|leaf morphogenesis;GO:0009664|plant-type cell wall organization;GO:0009944|polarity specification of adaxial/abaxial axis;GO:0030155|regulation of cell adhesion;GO:0051302|regulation of cell division;GO:0001558|regulation of cell gro…	GO:0016021|integral component of membrane;GO:0005739|mitochondrion;GO:0005886|plasma membrane;	GO:0005524|ATP binding;GO:0042277|peptide binding;GO:0004674|protein serine/threonine kinase activity;GO:0019199|transmembrane receptor protein kinase activity;	.	.
Zm00001d038199	gi|670417685|ref|XP_008649647.1|	2181	0	PREDICTED: MLO-like protein 1 isoform X1 [Zea mays]	gi|195616885|gb|EU958155.1|	1611	0	Zea mays clone 1675616 mRNA sequence	O49621	510	5e-174	MLO-like protein 1	GO:0006952|defense response;GO:0009607|response to biotic stimulus;	GO:0016021|integral component of membrane;GO:0005886|plasma membrane;	.	K08472	MLO; mlo protein
Zm00001d038267	gi|226509557|ref|NP_001143434.1|	733	1e-93	uncharacterized protein LOC100276084 [Zea mays]	gi|77817778|gb|DQ245097.1|	897	0	Zea mays clone 12969 mRNA sequence	.	.	.	.	.	.	.	.	.
Zm00001d038304	gi|226499126|ref|NP_001146081.1|	1641	0	uncharacterized protein LOC100279613 [Zea mays]	gi|226499125|ref|NM_001152609.1|	1612	0	Zea mays LOC100279613 (pco087998), mRNA	P31797	60.8	2e-08	Cyclomaltodextrin glucanotransferase	GO:0005975|carbohydrate metabolic process;	GO:0005576|extracellular region;	GO:0043895|cyclomaltodextrin glucanotransferase activity;GO:0046872|metal ion binding;GO:2001070|starch binding;	.	.
Zm00001d038336	gi|413945542|gb|AFW78191.1|	1508	0	putative protein of unknown function (DUF668) domain family protein [Zea mays]	gi|195615785|gb|EU957605.1|	771	0	Zea mays clone 1598912 mRNA sequence	.	.	.	.	.	.	.	.	.
Zm00001d038358	gi|544346371|gb|AGW20994.1|	3326	0	delta 1-pyrroline-5-carboxylate synthetase 2 [Saccharum hybrid cultivar]	gi|157061834|gb|EU113257.1|	1727	0	Saccharum arundinaceum delta-1-pyrroline-5-carboxylate synthetase mRNA, complete cds	O04226	167	8e-42	Delta-1-pyrroline-5-carboxylate synthase	GO:0055129|L-proline biosynthetic process;GO:0006561|proline biosynthetic process;	GO:0005737|cytoplasm;	GO:0005524|ATP binding;GO:0004349|glutamate 5-kinase activity;GO:0004350|glutamate-5-semialdehyde dehydrogenase activity;	K12657	ALDH18A1, P5CS; delta-1-pyrroline-5-carboxylate synthetase [EC:2.7.2.11 1.2.1.41]
Zm00001d038387	gi|670417855|ref|XP_008649715.1|	379	4e-42	PREDICTED: uncharacterized protein LOC103630439 [Zea mays]	gi|242090784|ref|XM_002441180.1|	219	7e-110	Sorghum bicolor hypothetical protein, mRNA	.	.	.	.	.	.	.	.	.
Zm00001d038408	gi|413945661|gb|AFW78310.1|	839	5e-109	hypothetical protein ZEAMMB73_684979 [Zea mays]	gi|226500621|ref|NM_001151206.1|	627	0	Zea mays uncharacterized LOC100277705 (LOC100277705), mRNA	Q9STN5	131	6e-36	Uncharacterized protein At4g08330, chloroplastic	.	GO:0009507|chloroplast;GO:0005886|plasma membrane;	.	.	.
Zm00001d038465	gi|670417952|ref|XP_008649755.1|	2445	0	PREDICTED: uncharacterized protein LOC103630482 [Zea mays]	gi|242088238|ref|XM_002439907.1|	1166	0	Sorghum bicolor hypothetical protein, mRNA	.	.	.	.	.	.	.	.	.
Zm00001d038540	gi|670413894|ref|XP_008648156.1|	1617	0	PREDICTED: uncharacterized protein LOC100383986 isoform X1 [Zea mays]	gi|223942948|gb|BT060861.1|	1606	0	Zea mays full-length cDNA clone ZM_BFb0061M07 mRNA, complete cds	.	.	.	.	.	.	.	.	.
Zm00001d038555	gi|226530520|ref|NP_001142110.1|	2508	0	putative cytochrome P450 superfamily protein [Zea mays]	gi|226530519|ref|NM_001148638.1|	1773	0	Zea mays putative cytochrome P450 superfamily protein (LOC100274274), mRNA	O48956	957	0	Cytochrome P450 98A1	.	GO:0016021|integral component of membrane;	GO:0020037|heme binding;GO:0005506|iron ion binding;GO:0004497|monooxygenase activity;GO:0016705|oxidoreductase activity, acting on paired donors, with incorporation or reduction of molecular oxygen;	K09754	CYP98A3, C3'H; coumaroylquinate(coumaroylshikimate) 3'-monooxygenase [EC:1.14.13.36]
Zm00001d038563	gi|670418083|ref|XP_008649812.1|	1026	6e-137	PREDICTED: EID1-like F-box protein 3 [Zea mays]	gi|293331392|ref|NM_001174574.1|	616	0	Zea mays hypothetical protein (LOC100381774), mRNA	Q93ZT5	207	1e-63	EID1-like F-box protein 3	GO:0009738|abscisic acid-activated signaling pathway;GO:0010029|regulation of seed germination;GO:0009737|response to abscisic acid;GO:0006970|response to osmotic stress;GO:0009651|response to salt stress;GO:0009414|response to water deprivation;GO:0010228|vegetative to reproductive phase transition of meristem;	GO:0005634|nucleus;	.	.	.
Zm00001d038585	gi|670418114|ref|XP_008649826.1|	657	2e-83	PREDICTED: ethylene-responsive transcription factor 8-like [Zea mays]	gi|77816938|gb|DQ244273.1|	646	0	Zea mays clone 4069 mRNA sequence	Q9C5I3	90.1	1e-20	Ethylene-responsive transcription factor 11	GO:0051301|cell division;GO:0009873|ethylene-activated signaling pathway;GO:0006351|transcription, DNA-templated;GO:0001944|vasculature development;	GO:0005634|nucleus;	GO:0003677|DNA binding;GO:0003700|transcription factor activity, sequence-specific DNA binding;	.	.
Zm00001d038718	gi|162461616|ref|NP_001105819.1|	780	1e-100	hemoglobin 2 [Zea mays]	gi|195658486|gb|EU976593.1|	980	0	Zea mays clone 984417 non-symbiotic hemoglobin 2 mRNA, complete cds	O04986	70.5	7e-14	Non-symbiotic hemoglobin 1	.	.	GO:0020037|heme binding;GO:0046872|metal ion binding;GO:0019825|oxygen binding;	.	.
Zm00001d038768	gi|212276205|ref|NP_001130268.1|	1131	2e-151	uncharacterized protein LOC100191362 [Zea mays]	gi|212276204|ref|NM_001136796.1|	1192	0	Zea mays LOC100191362 (pco082817), mRNA	Q9SUR3	286	3e-92	Reticulon-like protein B1	GO:0071786|endoplasmic reticulum tubular network organization;	GO:0005783|endoplasmic reticulum;GO:0005789|endoplasmic reticulum membrane;GO:0071782|endoplasmic reticulum tubular network;GO:0071458|integral component of cytoplasmic side of endoplasmic reticulum membrane;GO:0005886|plasma membrane;GO:0005773|vacuole;	.	.	.
Zm00001d038806	gi|223975969|gb|ACN32172.1|	4520	0	unknown [Zea mays]	gi|223975968|gb|BT066296.1|	2999	0	Zea mays full-length cDNA clone ZM_BFc0182G22 mRNA, complete cds	Q6F2Y7	1657	0	Chaperone protein ClpB1	GO:0034605|cellular response to heat;GO:0019538|protein metabolic process;	GO:0005829|cytosol;GO:0005634|nucleus;	GO:0005524|ATP binding;	K03695	clpB; ATP-dependent Clp protease ATP-binding subunit ClpB
Zm00001d038810	gi|413946204|gb|AFW78853.1|	829	1e-109	DNA-binding WRKY [Zea mays]	gi|226501795|ref|NM_001157815.1|	571	0	Zea mays DNA-binding WRKY (LOC100284920), mRNA	.	.	.	.	.	.	.	.	.
Zm00001d038841	gi|670418357|ref|XP_008649930.1|	3030	0	PREDICTED: probable aldehyde dehydrogenase isoform X1 [Zea mays]	gi|18449340|gb|AF467541.1|	3783	0	Zea mays putative aldehyde dehydrogenase MIS1 (mis1) gene, complete cds	Q40255	89	1e-29	Probable aldehyde dehydrogenase	.	.	GO:0004029|aldehyde dehydrogenase (NAD) activity;	K00294	E1.2.1.88; 1-pyrroline-5-carboxylate dehydrogenase [EC:1.2.1.88]
Zm00001d038846	gi|670413631|ref|XP_008648017.1|	1482	0	PREDICTED: uncharacterized protein LOC100381549 isoform X1 [Zea mays]	gi|21210252|gb|AY107174.1|	896	0	Zea mays PCO092707 mRNA sequence	Q6L5H6	477	1e-160	Probable protein phosphatase 2C 50	.	.	GO:0046872|metal ion binding;GO:0004722|protein serine/threonine phosphatase activity;	K14497	PP2C; protein phosphatase 2C [EC:3.1.3.16]
Zm00001d038852	gi|670412961|ref|XP_008647655.1|	1141	4e-152	PREDICTED: uncharacterized protein LOC100276634 isoform X1 [Zea mays]	gi|226498007|ref|NM_001150373.1|	1040	0	Zea mays uncharacterized LOC100276634 (LOC100276634), mRNA	F4ITL6	268	9e-85	Protein REVERSION-TO-ETHYLENE SENSITIVITY1	GO:0010105|negative regulation of ethylene-activated signaling pathway;GO:0009723|response to ethylene;	GO:0005783|endoplasmic reticulum;GO:0005789|endoplasmic reticulum membrane;GO:0005794|Golgi apparatus;GO:0000139|Golgi membrane;GO:0016021|integral component of membrane;	.	.	.
Zm00001d038878	gi|645166581|gb|AIB04985.1|	1019	2e-133	MYB transcription factor, partial [Zea mays]	gi|293334778|ref|NM_001174989.1|	1213	0	Zea mays putative MYB DNA-binding domain superfamily protein (LOC100382234), mRNA	P20027	231	2e-70	Myb-related protein Hv33	GO:0006355|regulation of transcription, DNA-templated;GO:0006351|transcription, DNA-templated;	GO:0005634|nucleus;	GO:0003677|DNA binding;	.	.
Zm00001d038913	gi|226497718|ref|NP_001152008.1|	364	7e-43	nonspecific lipid-transfer protein AKCS9 precursor [Zea mays]	gi|226497717|ref|NM_001158536.1|	289	2e-149	Zea mays nonspecific lipid-transfer protein AKCS9 (LOC100285645), mRNA	Q43681	74.7	5e-17	Probable non-specific lipid-transfer protein AKCS9	GO:0006869|lipid transport;	.	GO:0008289|lipid binding;	.	.
Zm00001d038991	gi|219362863|ref|NP_001136868.1|	1958	0	uncharacterized LOC100217021 precursor [Zea mays]	gi|219887106|gb|BT055321.1|	1913	0	Zea mays full-length cDNA clone ZM_BFb0112L02 mRNA, complete cds	C0LGQ4	366	6e-115	Protein MALE DISCOVERER 2	GO:0048765|root hair cell differentiation;	GO:0012505|endomembrane system;GO:0016021|integral component of membrane;GO:0090406|pollen tube;	GO:0005524|ATP binding;GO:0004674|protein serine/threonine kinase activity;	.	.
Zm00001d039049	gi|226509769|ref|NP_001152625.1|	376	4e-43	LOC100286266 [Zea mays]	gi|226509768|ref|NM_001159153.1|	629	0	Zea mays LOC100286266 (gpm881), mRNA	F4JVB8	77.8	6e-17	Protein RADIALIS-like 1	GO:0006351|transcription, DNA-templated;	GO:0005634|nucleus;	GO:0003677|DNA binding;GO:0003700|transcription factor activity, sequence-specific DNA binding;	.	.
Zm00001d039065	gi|212275388|ref|NP_001130428.1|	1733	0	uncharacterized protein LOC100191525 [Zea mays]	gi|162459828|ref|NM_001111894.1|	2115	0	Zea mays G-box binding factor 1 (GBF1), mRNA	P42775	104	1e-22	G-box-binding factor 2	GO:0006351|transcription, DNA-templated;	GO:0005634|nucleus;	GO:0043565|sequence-specific DNA binding;GO:0003700|transcription factor activity, sequence-specific DNA binding;	K09060	GBF; plant G-box-binding factor
Zm00001d039077	gi|226504034|ref|NP_001140517.1|	1042	1e-139	putative AP2/EREBP transcription factor superfamily protein [Zea mays]	gi|226504033|ref|NM_001147045.1|	864	0	Zea mays putative AP2/EREBP transcription factor superfamily protein (EREB34), mRNA	O65665	115	1e-28	Ethylene-responsive transcription factor ERF060	GO:0009873|ethylene-activated signaling pathway;GO:0006351|transcription, DNA-templated;	GO:0005634|nucleus;	GO:0003677|DNA binding;GO:0003700|transcription factor activity, sequence-specific DNA binding;	.	.
Zm00001d039081	gi|670412566|ref|XP_008647437.1|	2954	0	PREDICTED: hypothetical protein isoform X1 [Zea mays]	gi|242091432|ref|XM_002441504.1|	1782	0	Sorghum bicolor hypothetical protein, mRNA	Q54V77	401	3e-159	CTP synthase	GO:0044210|'de novo' CTP biosynthetic process;GO:0006241|CTP biosynthetic process;GO:0006541|glutamine metabolic process;GO:0008654|phospholipid biosynthetic process;GO:0019856|pyrimidine nucleobase biosynthetic process;	.	GO:0005524|ATP binding;GO:0003883|CTP synthase activity;	K01937	pyrG, CTPS; CTP synthase [EC:6.3.4.2]
Zm00001d039105	gi|413946642|gb|AFW79291.1|	2714	0	putative MAP kinase family protein [Zea mays]	gi|195658466|gb|EU976583.1|	2303	0	Zea mays clone 984165 mRNA sequence	Q6L5F7	209	0	Mitogen-activated protein kinase 17	.	GO:0005622|intracellular;	GO:0005524|ATP binding;GO:0004707|MAP kinase activity;	.	.
Zm00001d039173	gi|670414103|ref|XP_008648274.1|	1582	0	PREDICTED: hypersensitive induced reaction3 isoform X2 [Zea mays]	gi|194706173|gb|BT042166.1|	1594	0	Zea mays full-length cDNA clone ZM_BFb0150A17 mRNA, complete cds	Q9FM19	472	7e-164	Hypersensitive-induced response protein 1	.	GO:0005794|Golgi apparatus;GO:0016020|membrane;GO:0005886|plasma membrane;GO:0009506|plasmodesma;GO:0005774|vacuolar membrane;GO:0005773|vacuole;	GO:0043424|protein histidine kinase binding;	.	.
Zm00001d039181	gi|670414129|ref|XP_008648287.1|	2626	0	PREDICTED: sigma factor protein isoform X1 [Zea mays]	gi|223975680|gb|BT066152.1|	2407	0	Zea mays full-length cDNA clone ZM_BFc0031K06 mRNA, complete cds	O24621	181	3e-47	RNA polymerase sigma factor sigC	GO:0071482|cellular response to light stimulus;GO:0006352|DNA-templated transcription, initiation;GO:2001141|regulation of RNA biosynthetic process;	GO:0009507|chloroplast;	GO:0003677|DNA binding;GO:0003899|DNA-directed RNA polymerase activity;GO:0001053|plastid sigma factor activity;GO:0016987|sigma factor activity;GO:0003700|transcription factor activity, sequence-specific DNA binding;	K03093	SIGMA70; RNA polymerase sigma factor
Zm00001d039188	gi|670412972|ref|XP_008647660.1|	2347	0	PREDICTED: hypothetical protein isoform X1 [Zea mays]	gi|242089048|ref|XM_002440312.1|	1035	0	Sorghum bicolor hypothetical protein, mRNA	O48788	125	2e-29	Probable inactive receptor kinase At2g26730	.	GO:0016021|integral component of membrane;GO:0005886|plasma membrane;	GO:0005524|ATP binding;GO:0004672|protein kinase activity;	.	.
Zm00001d039194	gi|670418711|ref|XP_008650095.1|	2069	0	PREDICTED: RNA polymerase sigma factor sigE, chloroplastic/mitochondrial isoform X1 [Zea mays]	gi|242089036|ref|XM_002440306.1|	1106	0	Sorghum bicolor hypothetical protein, mRNA	Q9ZNX9	395	1e-128	RNA polymerase sigma factor sigE, chloroplastic/mitochondrial	GO:0071483|cellular response to blue light;GO:0009658|chloroplast organization;GO:0006352|DNA-templated transcription, initiation;GO:0010207|photosystem II assembly;GO:0045893|positive regulation of transcription, DNA-templated;GO:2001141|regulation of RNA biosynthetic process;GO:0010218|response to far red light;GO:0010114|response to red light;	GO:0009507|chloroplast;GO:0005739|mitochondrion;	GO:0003677|DNA binding;GO:0001053|plastid sigma factor activity;GO:0016987|sigma factor activity;GO:0003700|transcription factor activity, sequence-specific DNA binding;	K03093	SIGMA70; RNA polymerase sigma factor
Zm00001d039218	gi|670412688|ref|XP_008647502.1|	4273	0	PREDICTED: uncharacterized LOC100272700 isoform X3 [Zea mays]	gi|195611725|gb|EU955575.1|	2482	0	Zea mays clone 1537475 mRNA sequence	O65440	125	3e-28	Leucine-rich repeat receptor-like serine/threonine-protein kinase BAM3	GO:0030154|cell differentiation;GO:0048437|floral organ development;GO:0010075|regulation of meristem growth;	GO:0016021|integral component of membrane;GO:0005886|plasma membrane;	GO:0005524|ATP binding;GO:0004674|protein serine/threonine kinase activity;	.	.
Zm00001d039301	gi|414875636|tpg|DAA52767.1|	1101	2e-146	TPA: vegetative storage protein PNI288 [Zea mays]	gi|391416114|gb|BT083601.2|	1440	0	Zea mays full-length cDNA clone ZM_BFb0018E03 mRNA, complete cds	C3LQF1	62.8	8e-10	5'-methylthioadenosine/S-adenosylhomocysteine nucleosidase	GO:0019509|L-methionine biosynthetic process from methylthioadenosine;GO:0019284|L-methionine biosynthetic process from S-adenosylmethionine;GO:0009164|nucleoside catabolic process;	.	GO:0008782|adenosylhomocysteine nucleosidase activity;GO:0008930|methylthioadenosine nucleosidase activity;	K01243	mtnN, mtn, pfs; adenosylhomocysteine nucleosidase [EC:3.2.2.9]
Zm00001d039371	gi|414875725|tpg|DAA52856.1|	1703	0	TPA: hypothetical protein ZEAMMB73_635408 [Zea mays]	gi|239985551|ref|NM_001154053.1|	2402	0	Zea mays LOC100281134 (umc2049), mRNA	A2WM14	357	4e-111	Transcription factor PCF5	GO:0007275|multicellular organismal development;GO:0006355|regulation of transcription, DNA-templated;GO:0006351|transcription, DNA-templated;	GO:0005634|nucleus;	GO:0003677|DNA binding;	.	.
Zm00001d039392	gi|414875759|tpg|DAA52890.1|	2674	0	TPA: hypothetical protein ZEAMMB73_769223 [Zea mays]	gi|242051626|ref|XM_002454914.1|	1479	0	Sorghum bicolor hypothetical protein, mRNA	O64759	712	0	Cationic amino acid transporter 5	.	GO:0005887|integral component of plasma membrane;GO:0005886|plasma membrane;	GO:0015171|amino acid transmembrane transporter activity;GO:0015297|antiporter activity;	.	.
Zm00001d039495	gi|226507142|ref|NP_001146853.1|	1600	0	nucleic acid binding protein [Zea mays]	gi|226507141|ref|NM_001153381.1|	1113	0	Zea mays nucleic acid binding protein (LOC100280461), mRNA	Q9FU27	447	1e-154	Zinc finger CCCH domain-containing protein 2	GO:0009867|jasmonic acid mediated signaling pathway;GO:0010150|leaf senescence;	GO:0005634|nucleus;	GO:0003677|DNA binding;GO:0008270|zinc ion binding;	.	.
Zm00001d039513	gi|226493942|ref|NP_001142405.1|	919	3e-117	IAA2-auxin-responsive Aux/IAA family member [Zea mays]	gi|226493941|ref|NM_001148933.1|	1828	0	Zea mays IAA2-auxin-responsive Aux/IAA family member (AUX18), mRNA	Q9LG86	166	2e-45	Auxin-responsive protein IAA2	GO:0009734|auxin-activated signaling pathway;GO:0006355|regulation of transcription, DNA-templated;GO:0009733|response to auxin;GO:0006351|transcription, DNA-templated;	GO:0005634|nucleus;	.	K14484	IAA; auxin-responsive protein IAA
Zm00001d039529	gi|414875949|tpg|DAA53080.1|	1386	0	TPA: hypothetical protein ZEAMMB73_339897 [Zea mays]	gi|212723419|ref|NM_001138803.1|	1430	0	Zea mays uncharacterized LOC100193711 (LOC100193711), mRNA	Q9LZS7	185	1e-51	GDSL esterase/lipase At5g03610	GO:0016042|lipid catabolic process;	GO:0005576|extracellular region;	GO:0016788|hydrolase activity, acting on ester bonds;	.	.
Zm00001d039625	gi|226502230|ref|NP_001141673.1|	2226	0	uncharacterized protein LOC100273799 [Zea mays]	gi|226502229|ref|NM_001148201.1|	2259	0	Zea mays LOC100273799 (si687042f02), mRNA	Q93YV6	535	0	Serine/threonine protein phosphatase 2A 57 kDa regulatory subunit B' iota isoform	GO:0007165|signal transduction;	GO:0000159|protein phosphatase type 2A complex;	GO:0008601|protein phosphatase type 2A regulator activity;	K11584	PPP2R5; serine/threonine-protein phosphatase 2A regulatory subunit B'
Zm00001d039639	gi|670385645|ref|XP_008673635.1|	1403	0	PREDICTED: root phototropism protein 3 [Zea mays]	gi|195613061|gb|EU956243.1|	1014	0	Zea mays clone 1559535 mRNA sequence	Q5KS50	103	1e-21	Coleoptile phototropism protein 1	GO:0009638|phototropism;GO:0016567|protein ubiquitination;	GO:0005886|plasma membrane;	.	.	.
Zm00001d039674	gi|670385682|ref|XP_008673647.1|	1747	0	PREDICTED: phosphoenolpyruvate/phosphate translocator 3, chloroplastic-like [Zea mays]	gi|242056238|ref|XM_002457220.1|	992	0	Sorghum bicolor hypothetical protein, mRNA	Q5VQL3	504	2e-174	Phosphoenolpyruvate/phosphate translocator 3, chloroplastic	GO:0034219|carbohydrate transmembrane transport;GO:0015714|phosphoenolpyruvate transport;GO:0035436|triose phosphate transmembrane transport;	GO:0031969|chloroplast membrane;GO:0016021|integral component of membrane;	GO:0015121|phosphoenolpyruvate:phosphate antiporter activity;GO:0071917|triose-phosphate transmembrane transporter activity;	K15283	SLC35E1; solute carrier family 35, member E1
Zm00001d039754	gi|670385751|ref|XP_008673681.1|	5183	0	PREDICTED: receptor-like protein 12 [Zea mays]	gi|573941806|ref|XM_006653228.1|	1461	0	PREDICTED: Oryza brachyantha LRR receptor-like serine/threonine-protein kinase GSO1-like (LOC102702465), mRNA	Q9C9H7	155	3e-37	Receptor-like protein 12	.	GO:0016021|integral component of membrane;GO:0005886|plasma membrane;	.	.	.
Zm00001d039840	gi|670385827|ref|XP_008673709.1|	2157	0	PREDICTED: shikimate O-hydroxycinnamoyltransferase-like [Zea mays]	gi|226493489|ref|NM_001152934.1|	941	0	Zea mays hypothetical protein (LOC100279986), mRNA	Q8GSM7	235	6e-68	Shikimate O-hydroxycinnamoyltransferase	.	.	GO:0047172|shikimate O-hydroxycinnamoyltransferase activity;	.	.
Zm00001d039887	gi|414876375|tpg|DAA53506.1|	1022	1e-132	TPA: hypothetical protein ZEAMMB73_212616 [Zea mays]	gi|226504763|ref|NM_001157854.1|	825	0	Zea mays uvrB/uvrC motif family protein (LOC100284959), mRNA	Q2VZE7	116	6e-29	Protein ApaG	GO:0006839|mitochondrial transport;GO:0009853|photorespiration;GO:0006412|translation;	GO:0009507|chloroplast;GO:0016021|integral component of membrane;GO:0005743|mitochondrial inner membrane;GO:0005739|mitochondrion;GO:0009506|plasmodesma;GO:0005774|vacuolar membrane;	GO:0017077|oxidative phosphorylation uncoupler activity;GO:0003735|structural constituent of ribosome;	K06195	apaG; ApaG protein
Zm00001d039926	gi|414876435|tpg|DAA53566.1|	3030	0	TPA: putative WAK receptor-like protein kinase family protein [Zea mays]	gi|226507339|ref|NM_001154525.1|	2143	0	Zea mays WAK2 - OsWAK receptor-like cytoplasmic kinase (OsWAK-RLCK) (LOC100281606), mRNA	P0C5E2	75.1	8e-13	LEAF RUST 10 DISEASE-RESISTANCE LOCUS RECEPTOR-LIKE PROTEIN KINASE-like 1.2	GO:0007166|cell surface receptor signaling pathway;GO:0071215|cellular response to abscisic acid stimulus;GO:0042631|cellular response to water deprivation;GO:0048573|photoperiodism, flowering;	GO:0016021|integral component of membrane;GO:0005886|plasma membrane;	GO:0005524|ATP binding;GO:0030247|polysaccharide binding;GO:0004674|protein serine/threonine kinase activity;	.	.
Zm00001d039936	gi|226500666|ref|NP_001152404.1|	636	2e-82	16.9 kDa class I heat shock protein 1 [Zea mays]	gi|194708111|gb|BT043135.1|	459	0	Zea mays full-length cDNA clone ZM_BFc0104O10 mRNA, complete cds	P27777	215	3e-70	16.9 kDa class I heat shock protein 1	GO:0051259|protein oligomerization;GO:0009408|response to heat;	GO:0005737|cytoplasm;	.	K13993	HSP20; HSP20 family protein
Zm00001d040126	gi|595452228|gb|EXX59606.1|	155	2e-09	hypothetical protein RirG_187580 [Rhizophagus irregularis DAOM 197198w]	gi|226529412|ref|NM_001149593.1|	933	0	Zea mays LOC100275537 (umc2793), mRNA	.	.	.	.	.	.	.	.	.
Zm00001d040158	gi|670383483|ref|XP_008672543.1|	1331	0	PREDICTED: uncharacterized protein LOC100274601 isoform X1 [Zea mays]	gi|195600215|gb|EU947861.1|	985	0	Zea mays clone 363790 mRNA sequence	Q9GZR2	91.3	3e-19	RNA exonuclease 4	GO:0006355|regulation of transcription, DNA-templated;	GO:0005730|nucleolus;GO:0005634|nucleus;	GO:0004527|exonuclease activity;GO:0044822|poly(A) RNA binding;GO:0003700|transcription factor activity, sequence-specific DNA binding;	K18327	REXO4, REX4; RNA exonuclease 4 [EC:3.1.-.-]
Zm00001d040190	gi|414876732|tpg|DAA53863.1|	934	2e-120	TPA: hypothetical protein ZEAMMB73_561858 [Zea mays]	gi|226533139|ref|NM_001148656.1|	1265	0	Zea mays hypothetical protein (LOC100274292), mRNA	.	.	.	.	.	.	.	.	.
Zm00001d040450	gi|226958396|ref|NP_001152908.1|	372	3e-41	uncharacterized protein LOC100275640 precursor [Zea mays]	gi|226958395|ref|NM_001159436.1|	855	0	Zea mays uncharacterized LOC100275640 (LOC100275640), mRNA	.	.	.	.	.	.	.	.	.
Zm00001d040500	gi|670390966|ref|XP_008675811.1|	879	2e-115	PREDICTED: common plant regulatory factor 1-like [Zea mays]	gi|223946794|gb|BT062784.1|	584	0	Zea mays full-length cDNA clone ZM_BFb0346H09 mRNA, complete cds	P42775	94.7	4e-21	G-box-binding factor 2	GO:0009637|response to blue light;GO:0006351|transcription, DNA-templated;	GO:0005737|cytoplasm;GO:0005634|nucleus;	GO:0003677|DNA binding;GO:0043565|sequence-specific DNA binding;GO:0003700|transcription factor activity, sequence-specific DNA binding;	K09060	GBF; plant G-box-binding factor
Zm00001d040508	gi|1480020|dbj|BAA11392.1|	314	8e-36	putative tubulin [Brassica rapa]	gi|416150|gb|L10636.1|MZEBTUB8A	252	7e-129	Zea mays beta-8 tubulin (tub8) mRNA, complete cds	P20364	127	3e-35	Tubulin beta-1 chain (Fragment)	GO:0007017|microtubule-based process;	GO:0005737|cytoplasm;GO:0005874|microtubule;	GO:0005525|GTP binding;GO:0003924|GTPase activity;GO:0005200|structural constituent of cytoskeleton;	.	.
Zm00001d040509	gi|297741676|emb|CBI32808.3|	1110	6e-150	unnamed protein product [Vitis vinifera]	gi|416150|gb|L10636.1|MZEBTUB8A	681	0	Zea mays beta-8 tubulin (tub8) mRNA, complete cds	Q9ZRA8	436	2e-150	Tubulin beta-5 chain	GO:0007017|microtubule-based process;	GO:0005737|cytoplasm;GO:0005874|microtubule;	GO:0005525|GTP binding;GO:0003924|GTPase activity;GO:0005200|structural constituent of cytoskeleton;	.	.
Zm00001d040526	gi|414877112|tpg|DAA54243.1|	860	2e-109	TPA: hypothetical protein ZEAMMB73_272026 [Zea mays]	gi|226529918|ref|NM_001148583.1|	1390	0	Zea mays uncharacterized LOC100274211 (LOC100274211), mRNA	.	.	.	.	.	.	.	.	.
Zm00001d040589	gi|226491171|ref|NP_001150436.1|	2002	0	polygalacturonase precursor [Zea mays]	gi|226491170|ref|NM_001156964.1|	1775	0	Zea mays polygalacturonase (LOC100284066), mRNA	Q949Z1	430	9e-143	Polygalacturonase At1g48100	GO:0005975|carbohydrate metabolic process;GO:0071555|cell wall organization;	GO:0005618|cell wall;GO:0005576|extracellular region;	GO:0004650|polygalacturonase activity;	.	.
Zm00001d040656	gi|670386591|ref|XP_008673994.1|	1093	2e-147	PREDICTED: bidirectional sugar transporter SWEET17-like [Zea mays]	gi|195613129|gb|EU956277.1|	756	0	Zea mays clone 1560082 cytochrome c oxidoreductase mRNA, complete cds	Q84WN3	199	3e-60	Bidirectional sugar transporter SWEET17	GO:0070417|cellular response to cold;GO:0006995|cellular response to nitrogen starvation;GO:0007623|circadian rhythm;GO:1902334|fructose export from vacuole to cytoplasm;GO:0015755|fructose transport;GO:0051260|protein homooligomerization;GO:0009646|response to absence of light;GO:0009750|response to fructose;	GO:0016021|integral component of membrane;GO:0009705|plant-type vacuole membrane;	GO:0005353|fructose transmembrane transporter activity;GO:0051119|sugar transmembrane transporter activity;	K15382	SLC50A, SWEET; solute carrier family 50 (sugar transporter)
Zm00001d040697	gi|239050557|ref|NP_001132867.2|	2015	0	uncharacterized protein LOC100194360 [Zea mays]	gi|239050556|ref|NM_001139395.2|	1185	0	Zea mays hypothetical protein (LOC100194360), mRNA	A6XMY9	759	0	S-adenosylmethionine synthase 1	GO:0006730|one-carbon metabolic process;GO:0006556|S-adenosylmethionine biosynthetic process;	GO:0005737|cytoplasm;	GO:0005524|ATP binding;GO:0046872|metal ion binding;GO:0004478|methionine adenosyltransferase activity;	.	.
Zm00001d040731	gi|414877344|tpg|DAA54475.1|	1834	0	TPA: alpha-L-fucosidase 2 [Zea mays]	gi|226492083|ref|NM_001158753.1|	1468	0	Zea mays alpha-L-fucosidase 2 (LOC100285863), mRNA	Q9FXB6	311	6e-95	GDSL esterase/lipase LIP-4	GO:0016042|lipid catabolic process;	GO:0005576|extracellular region;	GO:0016788|hydrolase activity, acting on ester bonds;	.	.
Zm00001d040733	gi|219363735|ref|NP_001136917.1|	1751	0	hypothetical protein precursor [Zea mays]	gi|219363734|ref|NM_001143445.1|	1466	0	Zea mays hypothetical protein (LOC100217075), mRNA	O80522	379	2e-126	GDSL esterase/lipase At1g09390	GO:0016042|lipid catabolic process;	GO:0009570|chloroplast stroma;GO:0005576|extracellular region;	GO:0016788|hydrolase activity, acting on ester bonds;	.	.
Zm00001d040805	gi|670384878|ref|XP_008673282.1|	4310	0	PREDICTED: uncharacterized protein LOC100384248 isoform X1 [Zea mays]	gi|242057358|ref|XM_002457780.1|	2484	0	Sorghum bicolor hypothetical protein, mRNA	Q5ZAJ0	585	0	Respiratory burst oxidase homolog protein B	.	GO:0016021|integral component of membrane;	GO:0005509|calcium ion binding;GO:0016174|NAD(P)H oxidase activity;GO:0004601|peroxidase activity;GO:0043621|protein self-association;	K13447	RBOH; respiratory burst oxidase [EC:1.6.3.- 1.11.1.-]
Zm00001d040947	gi|670386819|ref|XP_008674072.1|	1300	4e-173	PREDICTED: protein ZINC INDUCED FACILITATOR 1-like isoform X1 [Zea mays]	gi|219363544|ref|NM_001143205.1|	802	0	Zea mays hypothetical protein (LOC100216807), mRNA	Q3EAQ5	184	3e-49	Probable peptide/nitrate transporter At3g43790	GO:0009624|response to nematode;GO:0055085|transmembrane transport;	GO:0016021|integral component of membrane;	GO:0005215|transporter activity;	.	.
Zm00001d041236	gi|670386959|ref|XP_008674123.1|	4233	0	PREDICTED: receptor-like protein kinase HAIKU2 [Zea mays]	gi|242084351|ref|XM_002442556.1|	2029	0	Sorghum bicolor hypothetical protein, mRNA	Q9LJM4	140	2e-32	Receptor-like protein kinase HAIKU2	GO:0009960|endosperm development;	GO:0016021|integral component of membrane;	GO:0005524|ATP binding;GO:0004674|protein serine/threonine kinase activity;	.	.
Zm00001d041353	gi|670391301|ref|XP_008675993.1|	7791	0	PREDICTED: LOW QUALITY PROTEIN: phragmoplast orienting kinesin 2-like, partial [Zea mays]	gi|242086069|ref|XM_002443415.1|	2054	0	Sorghum bicolor hypothetical protein, mRNA	Q27IK6	330	5e-89	Kinesin-like protein KIN-12D	GO:0000911|cytokinesis by cell plate formation;GO:0007018|microtubule-based movement;GO:0000281|mitotic cytokinesis;	GO:0005871|kinesin complex;GO:0005874|microtubule;GO:0009524|phragmoplast;	GO:0005524|ATP binding;GO:0016887|ATPase activity;GO:0003777|microtubule motor activity;	K10400	KIF15; kinesin family member 15
Zm00001d041672	gi|414878180|tpg|DAA55311.1|	623	2e-78	TPA: histone H3.2 [Zea mays]	gi|195640333|gb|EU967517.1|	503	0	Zea mays clone 304050 histone H3 mRNA, complete cds	P68428	235	7e-78	Histone H3.2	.	GO:0000786|nucleosome;GO:0005634|nucleus;	GO:0003677|DNA binding;	.	.
Zm00001d041679	gi|806638790|ref|NP_001105251.2|	2089	0	dTDP-glucose 4,6-dehydratase [Zea mays]	gi|223950078|gb|BT064426.1|	1523	0	Zea mays full-length cDNA clone ZM_BFc0168C23 mRNA, complete cds	Q8S9Z2	688	0	UDP-D-apiose/UDP-D-xylose synthase	GO:0071555|cell wall organization;	GO:0005737|cytoplasm;	GO:0003824|catalytic activity;GO:0050662|coenzyme binding;	.	.
Zm00001d041773	gi|242083146|ref|XP_002441998.1|	4170	0	hypothetical protein SORBIDRAFT_08g006710 [Sorghum bicolor]	gi|195613927|gb|EU956676.1|	2217	0	Zea mays clone 1570432 mRNA sequence	Q9LT96	55.8	3e-06	Probable leucine-rich repeat receptor-like protein kinase At5g49770	.	GO:0016021|integral component of membrane;	GO:0005524|ATP binding;GO:0004674|protein serine/threonine kinase activity;	.	.
Zm00001d041776	gi|197209814|ref|NP_001127755.1|	2940	0	dhurrinase-like B-glucosidase [Zea mays]	gi|195604881|gb|EU952153.1|	1866	0	Zea mays clone 1213531 non-cyanogenic beta-glucosidase precursor, mRNA, complete cds	Q41761	807	0	4-hydroxy-7-methoxy-3-oxo-3,4-dihydro-2H-1,4-benzoxazin-2-yl glucoside beta-D-glucosidase 2, chloroplastic	GO:0005975|carbohydrate metabolic process;	GO:0009507|chloroplast;	GO:0008422|beta-glucosidase activity;	K01188	E3.2.1.21; beta-glucosidase [EC:3.2.1.21]
Zm00001d041777	gi|670387710|ref|XP_008674400.1|	2921	0	PREDICTED: 4-hydroxy-7-methoxy-3-oxo-3,4-dihydro-2H-1,4-benzoxazin-2-yl glucoside beta-D-glucosidase 2, chloroplastic-like [Zea mays]	gi|195604881|gb|EU952153.1|	1391	0	Zea mays clone 1213531 non-cyanogenic beta-glucosidase precursor, mRNA, complete cds	Q41761	209	0	4-hydroxy-7-methoxy-3-oxo-3,4-dihydro-2H-1,4-benzoxazin-2-yl glucoside beta-D-glucosidase 2, chloroplastic	GO:0005975|carbohydrate metabolic process;	GO:0009507|chloroplast;	GO:0008422|beta-glucosidase activity;	K01188	E3.2.1.21; beta-glucosidase [EC:3.2.1.21]
Zm00001d041844	gi|670387781|ref|XP_008674424.1|	4901	0	PREDICTED: probable methyltransferase PMT26 [Zea mays]	gi|242084979|ref|XM_002442870.1|	1645	0	Sorghum bicolor hypothetical protein, mRNA	Q8L7V3	652	0	Probable methyltransferase PMT26	GO:0032259|methylation;	GO:0005768|endosome;GO:0005794|Golgi apparatus;GO:0000139|Golgi membrane;GO:0016021|integral component of membrane;GO:0005802|trans-Golgi network;GO:0005774|vacuolar membrane;	GO:0008757|S-adenosylmethionine-dependent methyltransferase activity;	.	.
Zm00001d042050	gi|414878636|tpg|DAA55767.1|	1646	0	TPA: hypothetical protein ZEAMMB73_036296 [Zea mays]	gi|226533440|ref|NM_001149800.1|	1513	0	Zea mays LOC100275802 (cl24605_1), mRNA	.	.	.	.	.	.	.	.	.
Zm00001d042135	gi|670383847|ref|XP_008672734.1|	2417	0	PREDICTED: uncharacterized protein LOC100279939 isoform X2 [Zea mays]	gi|242059880|ref|XM_002459041.1|	661	0	Sorghum bicolor hypothetical protein, mRNA	B9EXZ6	628	0	Amino-acid permease BAT1 homolog	GO:0015812|gamma-aminobutyric acid transport;GO:0089711|L-glutamate transmembrane transport;GO:1903401|L-lysine transmembrane transport;	GO:0005887|integral component of plasma membrane;	GO:0015297|antiporter activity;GO:0015181|arginine transmembrane transporter activity;GO:0015185|gamma-aminobutyric acid transmembrane transporter activity;GO:0015180|L-alanine transmembrane transporter activity;GO:0005313|L-glutamate transmembrane transporter activity;GO:0015189|L-lysine transmembrane transporter activity;	.	.
Zm00001d042345	gi|388461341|gb|AFK32343.1|	1650	0	putative auxin efflux carrier PIN5a [Zea mays]	gi|226529023|ref|NM_001154683.1|	1544	0	Zea mays auxin efflux carrier component 6 (LOC100281763), mRNA	Q5JLM1	564	0	Probable auxin efflux carrier component 5a	GO:0010252|auxin homeostasis;GO:0009926|auxin polar transport;GO:0009734|auxin-activated signaling pathway;	GO:0005783|endoplasmic reticulum;GO:0016021|integral component of membrane;GO:0005886|plasma membrane;	GO:0010329|auxin efflux transmembrane transporter activity;	K13947	PIN; auxin efflux carrier family
Zm00001d042359	gi|293337137|ref|NP_001168025.1|	964	2e-127	uncharacterized LOC100381751 [Zea mays]	gi|293337136|ref|NM_001174554.1|	921	0	Zea mays putative RING zinc finger domain superfamily protein (LOC100381751), mRNA	.	.	.	.	.	.	.	.	.
Zm00001d042438	gi|670388381|ref|XP_008674678.1|	2220	0	PREDICTED: proline transporter 1-like [Zea mays]	gi|195625527|gb|EU962476.1|	1626	0	Zea mays clone 243030 mRNA sequence	P92961	333	2e-106	Proline transporter 1	GO:0015824|proline transport;	GO:0016021|integral component of membrane;GO:0005886|plasma membrane;	GO:0015193|L-proline transmembrane transporter activity;	.	.
Zm00001d042473	gi|670384077|ref|XP_008672847.1|	2458	0	PREDICTED: peptide transporter PTR2 isoform X2 [Zea mays]	gi|391415032|gb|BT062990.2|	1768	0	Zea mays full-length cDNA clone ZM_BFc0014G04 mRNA, complete cds	Q9LFB8	499	4e-166	Protein NRT1/ PTR FAMILY 8.2	GO:0042938|dipeptide transport;GO:0009860|pollen tube growth;GO:0015031|protein transport;	GO:0016021|integral component of membrane;GO:0005886|plasma membrane;	GO:0042936|dipeptide transporter activity;	.	.
Zm00001d042654	gi|414879448|tpg|DAA56579.1|	4450	0	TPA: beta-galactosidase isoform 1 [Zea mays]	gi|226494416|ref|NM_001158006.1|	2664	0	Zea mays LOC100285111 (IDP73), mRNA	Q5N8X6	1285	0	Beta-galactosidase 3	GO:0005975|carbohydrate metabolic process;	GO:0048046|apoplast;GO:0005618|cell wall;GO:0005773|vacuole;	GO:0004565|beta-galactosidase activity;GO:0030246|carbohydrate binding;	.	.
Zm00001d042721	gi|219884763|gb|ACL52756.1|	721	2e-89	unknown [Zea mays]	gi|226531627|ref|NM_001153636.1|	1253	0	Zea mays LOC100280716 (pco140882(385)), mRNA	P42777	78.6	5e-15	G-box-binding factor 4	GO:0006351|transcription, DNA-templated;	GO:0005634|nucleus;	GO:0003677|DNA binding;GO:0043565|sequence-specific DNA binding;GO:0003700|transcription factor activity, sequence-specific DNA binding;	K14432	ABF; ABA responsive element binding factor
Zm00001d042731	gi|670383278|ref|XP_008672428.1|	2002	0	PREDICTED: uncharacterized protein LOC100273396 isoform X1 [Zea mays]	gi|226503500|ref|NM_001147833.1|	1386	0	Zea mays uncharacterized LOC100273396 (LOC100273396), mRNA	P0C540	755	0	Actin-7	.	GO:0005737|cytoplasm;GO:0005856|cytoskeleton;	GO:0005524|ATP binding;	K10355	ACTF; actin, other eukaryote
Zm00001d042840	gi|226506366|ref|NP_001148402.1|	1818	0	sedoheptulose bisphosphatase1 [Zea mays]	gi|226506365|ref|NM_001154930.1|	1296	0	Zea mays sedoheptulose bisphosphatase1 (shbp1), mRNA	P46285	662	0	Sedoheptulose-1,7-bisphosphatase, chloroplastic	GO:0019253|reductive pentose-phosphate cycle;	GO:0009507|chloroplast;	GO:0046872|metal ion binding;GO:0050278|sedoheptulose-bisphosphatase activity;	.	.
Zm00001d042853	gi|223943439|gb|ACN25803.1|	1380	0	unknown [Zea mays]	gi|223943438|gb|BT061106.1|	1691	0	Zea mays full-length cDNA clone ZM_BFb0102O09 mRNA, complete cds	.	.	.	.	.	.	.	.	.
Zm00001d042862	gi|226531880|ref|NP_001150159.1|	596	1e-75	LOC100283788 precursor [Zea mays]	gi|195637219|gb|EU965960.1|	651	0	Zea mays clone 290342 lipid binding protein mRNA, complete cds	.	.	.	.	.	.	.	.	.
Zm00001d042898	gi|242059211|ref|XP_002458751.1|	1989	0	hypothetical protein SORBIDRAFT_03g039590 [Sorghum bicolor]	gi|195596738|gb|EU944384.1|	1322	0	Zea mays clone 213853 mRNA sequence	Q9LZL3	375	5e-124	Aspartic proteinase PCS1	GO:0012501|programmed cell death;	GO:0005783|endoplasmic reticulum;	GO:0004190|aspartic-type endopeptidase activity;GO:0008233|peptidase activity;	.	.
Zm00001d042905	gi|224030573|gb|ACN34362.1|	2775	0	unknown [Zea mays]	gi|224030572|gb|BT067465.1|	2162	0	Zea mays full-length cDNA clone ZM_BFc0058N13 mRNA, complete cds	.	.	.	.	.	.	.	.	.
Zm00001d042922	gi|670388806|ref|XP_008674843.1|	3090	0	PREDICTED: heat shock 70 kDa protein-like [Zea mays]	gi|242054930|ref|XM_002456566.1|	1758	0	Sorghum bicolor hypothetical protein, mRNA	P09189	755	0	Heat shock cognate 70 kDa protein	.	.	GO:0005524|ATP binding;	.	.
Zm00001d042948	gi|226493627|ref|NP_001147861.1|	2547	0	protein binding protein [Zea mays]	gi|224029564|gb|BT066961.1|	2002	0	Zea mays full-length cDNA clone ZM_BFb0125B17 mRNA, complete cds	Q9C7A2	649	0	Ankyrin repeat-containing protein ITN1	GO:0034613|cellular protein localization;GO:0009651|response to salt stress;GO:0007165|signal transduction;	GO:0016021|integral component of membrane;GO:0005634|nucleus;GO:0005886|plasma membrane;	.	.	.
Zm00001d043023	gi|414879900|tpg|DAA57031.1|	3415	0	TPA: hypothetical protein ZEAMMB73_973806 [Zea mays]	gi|212274440|ref|NM_001137057.1|	2199	0	Zea mays uncharacterized LOC100191628 (LOC100191628), mRNA	.	.	.	.	.	.	.	.	.
Zm00001d043158	gi|293331107|ref|NP_001167651.1|	2509	0	uncharacterized protein LOC100381281 [Zea mays]	gi|195620715|gb|EU960070.1|	1764	0	Zea mays clone 221580 tubulin beta-4 chain mRNA, complete cds	Q41783	869	0	Tubulin beta-6 chain	GO:0007017|microtubule-based process;	GO:0005737|cytoplasm;GO:0005874|microtubule;	GO:0005525|GTP binding;GO:0003924|GTPase activity;GO:0005200|structural constituent of cytoskeleton;	K07375	TUBB; tubulin beta
Zm00001d043165	gi|414880078|tpg|DAA57209.1|	2301	0	TPA: indole-3-acetate beta-glucosyltransferase [Zea mays]	gi|195616351|gb|EU957888.1|	1830	0	Zea mays clone 1629693 indole-3-acetate beta-glucosyltransferase mRNA, complete cds	O64733	352	5e-113	UDP-glycosyltransferase 87A2	GO:0009813|flavonoid biosynthetic process;GO:0052696|flavonoid glucuronidation;GO:0009909|regulation of flower development;	GO:0005737|cytoplasm;GO:0005829|cytosol;GO:0005634|nucleus;	GO:0080043|quercetin 3-O-glucosyltransferase activity;GO:0080044|quercetin 7-O-glucosyltransferase activity;	.	.
Zm00001d043205	gi|414880135|tpg|DAA57266.1|	651	4e-82	TPA: putative AP2/EREBP transcription factor superfamily protein [Zea mays]	gi|77817033|gb|DQ244357.1|	714	0	Zea mays clone 5439 mRNA sequence	Q9LW49	94	1e-21	Ethylene-responsive transcription factor 4	GO:0006952|defense response;GO:0009873|ethylene-activated signaling pathway;GO:0006351|transcription, DNA-templated;	GO:0005634|nucleus;	GO:0003677|DNA binding;GO:0003700|transcription factor activity, sequence-specific DNA binding;	.	.
Zm00001d043248	gi|414880198|tpg|DAA57329.1|	2021	0	TPA: putative HLH DNA-binding domain superfamily protein [Zea mays]	gi|226506287|ref|NM_001151164.1|	1144	0	Zea mays uncharacterized LOC100277655 (LOC100277655), mRNA	Q94JL3	164	2e-44	Transcription factor bHLH112	GO:0071215|cellular response to abscisic acid stimulus;GO:0071472|cellular response to salt stress;GO:0042631|cellular response to water deprivation;GO:0045893|positive regulation of transcription, DNA-templated;GO:2000214|regulation of proline metabolic process;GO:2000377|regulation of reactive oxygen species metabolic process;GO:0006366|transcription from RNA polymerase II promoter;	GO:0005634|nucleus;	GO:0001046|core promoter sequence-specific DNA binding;GO:0043565|sequence-specific DNA binding;GO:0003700|transcription factor activity, sequence-specific DNA binding;GO:0001228|transcriptional activator activity, RNA polymerase II transcription regulatory region sequence-specific binding;	.	.
Zm00001d043293	gi|670383190|ref|XP_008672378.1|	2370	0	PREDICTED: cytokinin dehydrogenase 4 isoform X1 [Zea mays]	gi|310896818|gb|GU160398.1|	1636	0	Zea mays cytokinin dehydrogenase 4 (CKX4) mRNA, complete cds	Q5ZAY9	154	2e-42	Cytokinin dehydrogenase 5	GO:0009690|cytokinin metabolic process;	GO:0005615|extracellular space;	GO:0019139|cytokinin dehydrogenase activity;GO:0050660|flavin adenine dinucleotide binding;GO:0016614|oxidoreductase activity, acting on CH-OH group of donors;	K00279	CKX; cytokinin dehydrogenase [EC:1.5.99.12]
Zm00001d043477	gi|806638548|ref|NP_001105236.2|	4712	0	cellulose synthase 11 [Zea mays]	gi|38532101|gb|AY372245.1|	3192	0	Zea mays cellulose synthase catalytic subunit 11 (CesA11) mRNA, complete cds	A2WV32	66.2	8e-10	Cellulose synthase A catalytic subunit 4 [UDP-forming]	GO:0071555|cell wall organization;GO:0030244|cellulose biosynthetic process;GO:0042742|defense response to bacterium;GO:0050832|defense response to fungus;GO:0009834|plant-type secondary cell wall biogenesis;GO:0006970|response to osmotic stress;GO:0009414|response to water deprivation;	GO:0005618|cell wall;GO:0016021|integral component of membrane;GO:0005886|plasma membrane;	GO:0016760|cellulose synthase (UDP-forming) activity;GO:0016759|cellulose synthase activity;GO:0046872|metal ion binding;	K10999	CESA; cellulose synthase A [EC:2.4.1.12]
Zm00001d043538	gi|226505472|ref|NP_001141101.1|	1320	1e-177	hypothetical protein precursor [Zea mays]	gi|195629153|gb|EU964138.1|	1675	0	Zea mays clone 276148 mRNA sequence	Q942D4	64.7	8e-10	BURP domain-containing protein 3	GO:0009737|response to abscisic acid;GO:0006970|response to osmotic stress;GO:0006351|transcription, DNA-templated;	GO:0005634|nucleus;	GO:0043565|sequence-specific DNA binding;GO:0003700|transcription factor activity, sequence-specific DNA binding;	.	.
Zm00001d043607	gi|226498808|ref|NP_001146056.1|	2429	0	hypothetical protein [Zea mays]	gi|219885496|gb|BT054516.1|	1872	0	Zea mays full-length cDNA clone ZM_BFc0121H01 mRNA, complete cds	Q2KNB7	638	0	Hexokinase-9	GO:0001678|cellular glucose homeostasis;GO:0006096|glycolytic process;	GO:0009707|chloroplast outer membrane;GO:0005829|cytosol;GO:0016021|integral component of membrane;	GO:0005524|ATP binding;GO:0008865|fructokinase activity;GO:0004340|glucokinase activity;GO:0005536|glucose binding;GO:0019158|mannokinase activity;	K00844	HK; hexokinase [EC:2.7.1.1]
Zm00001d043709	gi|226529441|ref|NP_001152689.1|	736	4e-93	LOC100286330 [Zea mays]	gi|226529440|ref|NM_001159217.1|	1019	0	Zea mays LOC100286330 (AY106518), mRNA	P0C5A4	53.1	1e-07	Late embryogenesis abundant protein, group 3	GO:0006355|regulation of transcription, DNA-templated;GO:0006351|transcription, DNA-templated;	GO:0005634|nucleus;	GO:0003677|DNA binding;GO:0003700|transcription factor activity, sequence-specific DNA binding;	.	.
Zm00001d043729	gi|115439433|ref|NP_001043996.1|	536	4e-64	Os01g0702700 [Oryza sativa Japonica Group]	gi|226491036|ref|NM_001155516.1|	421	0	Zea mays myb-related protein Hv33 (LOC100282608), mRNA	P20027	123	6e-32	Myb-related protein Hv33	GO:0006355|regulation of transcription, DNA-templated;GO:0006351|transcription, DNA-templated;	GO:0005634|nucleus;	GO:0003677|DNA binding;	.	.
Zm00001d043789	gi|414880889|tpg|DAA58020.1|	1319	8e-170	TPA: glutathione S-transferase GSTU6 [Zea mays]	gi|338808433|gb|HM596859.1|	1177	0	Zea diploperennis bio-material USDA:GRIN:PI 462368 bz locus, partial sequence	Q06398	236	4e-68	Probable glutathione S-transferase GSTU6	GO:0006749|glutathione metabolic process;GO:0009407|toxin catabolic process;	GO:0005737|cytoplasm;	GO:0004364|glutathione transferase activity;	K00799	GST, gst; glutathione S-transferase [EC:2.5.1.18]
Zm00001d043845	gi|414880975|tpg|DAA58106.1|	11126	0	TPA: hypothetical protein ZEAMMB73_824190 [Zea mays]	gi|242058360|ref|XM_002458281.1|	5790	0	Sorghum bicolor hypothetical protein, mRNA	Q0JKD0	580	3e-170	Glutamate synthase 1 [NADH], chloroplastic	GO:0019676|ammonia assimilation cycle;GO:0008652|cellular amino acid biosynthetic process;GO:0048589|developmental growth;GO:0006537|glutamate biosynthetic process;GO:0097054|L-glutamate biosynthetic process;GO:0060359|response to ammonium ion;	GO:0009507|chloroplast;GO:0005737|cytoplasm;GO:0009536|plastid;	GO:0051538|3 iron, 4 sulfur cluster binding;GO:0050660|flavin adenine dinucleotide binding;GO:0010181|FMN binding;GO:0016040|glutamate synthase (NADH) activity;GO:0015930|glutamate synthase activity;GO:0005506|iron ion binding;	K00264	GLT1; glutamate synthase (NADPH/NADH) [EC:1.4.1.13 1.4.1.14]
Zm00001d043870	gi|670389619|ref|XP_008675196.1|	4282	0	PREDICTED: uncharacterized protein LOC103651357 [Zea mays]	gi|242053982|ref|XM_002456092.1|	1202	0	Sorghum bicolor hypothetical protein, mRNA	.	.	.	.	.	.	.	.	.
Zm00001d043898	gi|670389657|ref|XP_008675214.1|	366	4e-41	PREDICTED: uncharacterized protein LOC103651368 [Zea mays]	gi|195654540|gb|EU974620.1|	178	3e-87	Zea mays clone 454632 mRNA sequence	.	.	.	.	.	.	.	.	.
Zm00001d044008	gi|414881157|tpg|DAA58288.1|	8450	0	TPA: hypothetical protein ZEAMMB73_771393 [Zea mays]	gi|242058210|ref|XM_002458206.1|	2338	0	Sorghum bicolor hypothetical protein, mRNA	.	.	.	.	.	.	.	.	.
Zm00001d044024	gi|670382804|ref|XP_008672173.1|	3028	0	PREDICTED: uncharacterized protein LOC100193891 isoform X1 [Zea mays]	gi|224030636|gb|BT067497.1|	1567	0	Zea mays full-length cDNA clone ZM_BFc0070E07 mRNA, complete cds	Q54V77	309	5e-135	CTP synthase	GO:0044210|'de novo' CTP biosynthetic process;GO:0006241|CTP biosynthetic process;GO:0006541|glutamine metabolic process;GO:0008654|phospholipid biosynthetic process;GO:0019856|pyrimidine nucleobase biosynthetic process;	.	GO:0005524|ATP binding;GO:0003883|CTP synthase activity;	K01937	pyrG, CTPS; CTP synthase [EC:6.3.4.2]
Zm00001d044078	gi|670389852|ref|XP_008675293.1|	374	4e-45	PREDICTED: uncharacterized protein LOC100279043 [Zea mays]	gi|195658386|gb|EU976543.1|	225	7e-114	Zea mays clone 981156 hypothetical protein mRNA, complete cds	.	.	.	.	.	.	.	.	.
Zm00001d044117	gi|226528076|ref|NP_001151113.1|	495	1e-60	LOC100284746 [Zea mays]	gi|226528075|ref|NM_001157641.1|	674	0	Zea mays LOC100284746 (csu303), mRNA	Q58FS3	109	1e-28	Transcription factor RADIALIS	GO:0048262|determination of dorsal/ventral asymmetry;GO:0009908|flower development;GO:0006355|regulation of transcription, DNA-templated;GO:0006351|transcription, DNA-templated;	GO:0005634|nucleus;	GO:0003677|DNA binding;	.	.
Zm00001d044120	gi|194697034|gb|ACF82601.1|	2430	0	unknown [Zea mays]	gi|226510318|ref|NM_001147700.1|	1485	0	Zea mays uncharacterized LOC100273258 (LOC100273258), mRNA	P93846	455	5e-154	Obtusifoliol 14-alpha demethylase	GO:0016126|sterol biosynthetic process;	GO:0016021|integral component of membrane;	GO:0020037|heme binding;GO:0005506|iron ion binding;GO:0008168|methyltransferase activity;GO:0008398|sterol 14-demethylase activity;	.	.
Zm00001d044122	gi|78172239|gb|ABB29303.1|	1802	0	NADPH-dependent reductase [Zea mays]	gi|194708189|gb|BT043174.1|	1421	0	Zea mays full-length cDNA clone ZM_BFc0118D12 mRNA, complete cds	P51108	691	0	Dihydroflavonol 4-reductase	GO:0009718|anthocyanin-containing compound biosynthetic process;	.	GO:0050662|coenzyme binding;GO:0045552|dihydrokaempferol 4-reductase activity;	.	.
Zm00001d044124	gi|670389899|ref|XP_008675313.1|	2051	0	PREDICTED: SNF1-related protein kinase regulatory subunit gamma-1-like [Zea mays]	gi|20502801|gb|AF434192.1|	782	0	Zea mays line LH82 transposon Ins2, YZ1 (yz1) gene, YZ1-LH82 allele, complete cds; tRNA-Phe (trnF) gene, complete sequence; retrotransposon Machiavelli Gag and Pol (gag/pol) gene, complete cds; and retrotransposon-like Ozymandias and MITE Gnat1, complete sequence	Q9CAR3	75.1	3e-13	SNF1-related protein kinase regulatory subunit gamma-1-like	GO:0005975|carbohydrate metabolic process;	.	.	.	.
Zm00001d044254	gi|162464224|ref|NP_001105551.1|	1089	4e-145	gibberellin responsive1 [Zea mays]	gi|162464223|ref|NM_001112081.1|	1175	0	Zea mays gibberellin responsive1 (gar1), mRNA	.	.	.	.	.	.	.	.	.
Zm00001d044301	gi|414881572|tpg|DAA58703.1|	1923	0	TPA: putative protein phosphatase 2C family protein [Zea mays]	gi|226502067|ref|NM_001154386.1|	2156	0	Zea mays LOC100281468 (magi100654), mRNA	Q0JLP9	599	0	Probable protein phosphatase 2C 6	.	.	GO:0046872|metal ion binding;GO:0004722|protein serine/threonine phosphatase activity;	K14497	PP2C; protein phosphatase 2C [EC:3.1.3.16]
Zm00001d044421	gi|226491578|ref|NP_001149011.1|	1184	4e-160	LOC100282631 [Zea mays]	gi|226491577|ref|NM_001155539.1|	1156	0	Zea mays LOC100282631 (IDP152), mRNA	A2WSD3	378	9e-129	Bidirectional sugar transporter SWEET6b	.	GO:0005887|integral component of plasma membrane;	GO:0051119|sugar transmembrane transporter activity;	.	.
Zm00001d044455	gi|670383793|ref|XP_008672703.1|	1707	0	PREDICTED: hypothetical protein isoform X1 [Zea mays]	gi|194707041|gb|BT042600.1|	1745	0	Zea mays full-length cDNA clone ZM_BFb0366B22 mRNA, complete cds	.	.	.	.	.	.	.	.	.
Zm00001d044465	gi|226500064|ref|NP_001140937.1|	2015	0	hypothetical protein [Zea mays]	gi|226500063|ref|NM_001147465.1|	1776	0	Zea mays hypothetical protein (LOC100273015), mRNA	Q8RXT9	317	3e-100	GDSL esterase/lipase At1g28590	GO:0016042|lipid catabolic process;	GO:0005576|extracellular region;	GO:0016788|hydrolase activity, acting on ester bonds;	.	.
Zm00001d044495	gi|822885206|ref|NP_001105613.2|	2513	0	LOC542609 precursor [Zea mays]	gi|21207112|gb|AY104034.1|	1926	0	Zea mays PCO131778 mRNA sequence	O24325	678	0	Vacuolar-processing enzyme	.	.	GO:0008234|cysteine-type peptidase activity;	.	.
Zm00001d044504	gi|514777841|ref|XP_004968955.1|	1694	0	PREDICTED: probable high-affinity nitrate transporter 2.4 [Setaria italica]	gi|242053290|ref|XM_002455746.1|	1065	0	Sorghum bicolor hypothetical protein, mRNA	A2ZU80	560	0	Probable high-affinity nitrate transporter 2.4	GO:0042128|nitrate assimilation;GO:0055085|transmembrane transport;	GO:0016021|integral component of membrane;GO:0005886|plasma membrane;	.	.	.
Zm00001d044508	gi|670392052|ref|XP_008676391.1|	1627	0	PREDICTED: cysteine-rich receptor-like protein kinase 2 [Zea mays]	gi|242053286|ref|XM_002455744.1|	1007	0	Sorghum bicolor hypothetical protein, mRNA	Q9CAL2	234	8e-66	Cysteine-rich receptor-like protein kinase 3	.	GO:0016021|integral component of membrane;GO:0005886|plasma membrane;	GO:0005524|ATP binding;GO:0004674|protein serine/threonine kinase activity;	.	.
Zm00001d044521	gi|670390378|ref|XP_008675516.1|	729	7e-97	PREDICTED: GDSL esterase/lipase EXL3-like [Zea mays]	gi|195634736|gb|EU964719.1|	371	0	Zea mays clone 281092 mRNA sequence	Q94CH8	129	8e-35	GDSL esterase/lipase EXL1	GO:0016042|lipid catabolic process;	GO:0005576|extracellular region;	GO:0016298|lipase activity;	.	.
Zm00001d044529	gi|670390386|ref|XP_008675518.1|	2520	0	PREDICTED: protein NRT1/ PTR FAMILY 6.2-like [Zea mays]	gi|293335244|ref|NM_001176142.1|	1450	0	Zea mays hypothetical protein (LOC100383494), mRNA	Q9SZY4	567	0	Protein NRT1/ PTR FAMILY 6.2	GO:0042128|nitrate assimilation;GO:0006857|oligopeptide transport;GO:0009753|response to jasmonic acid;GO:0009611|response to wounding;	GO:0016021|integral component of membrane;	GO:0015293|symporter activity;	.	.
Zm00001d044685	gi|414882146|tpg|DAA59277.1|	506	1e-61	TPA: hypothetical protein ZEAMMB73_838830 [Zea mays]	gi|226505071|ref|NM_001148828.1|	650	0	Zea mays LOC100274469 (umc1594), mRNA	Q43766	130	8e-37	Non-specific lipid-transfer protein 3	GO:0006869|lipid transport;	.	GO:0008289|lipid binding;	.	.
Zm00001d044686	gi|75994107|gb|ABA34089.1|	385	2e-45	phospholipid transfer protein 2 [Zea mays subsp. parviglumis]	gi|214015455|gb|EU724691.1|	360	0	Zea mays subsp. parviglumis isolate plt2_g16 lipid-transfer protein (plt2) gene, complete cds	Q43194	145	1e-43	Non-specific lipid-transfer protein 2	GO:0006869|lipid transport;	.	GO:0008289|lipid binding;	.	.
Zm00001d044723	gi|670434942|ref|XP_008658030.1|	3052	0	PREDICTED: uncharacterized protein LOC100192049 isoform X1 [Zea mays]	gi|223949806|gb|BT064290.1|	2312	0	Zea mays full-length cDNA clone ZM_BFc0156P21 mRNA, complete cds	Q8L612	524	2e-174	MACPF domain-containing protein At1g14780	GO:0009626|plant-type hypersensitive response;	.	.	.	.
Zm00001d044748	gi|226495171|ref|NP_001140222.1|	2030	0	uncharacterized protein LOC100272256 [Zea mays]	gi|226495170|ref|NM_001146750.1|	1691	0	Zea mays LOC100272256 (AY112355), mRNA	Q654V6	91.7	8e-36	Pyruvate dehydrogenase E1 component subunit alpha-2, mitochondrial	GO:0006086|acetyl-CoA biosynthetic process from pyruvate;GO:0006096|glycolytic process;	GO:0005759|mitochondrial matrix;	GO:0004739|pyruvate dehydrogenase (acetyl-transferring) activity;	K00161	PDHA, pdhA; pyruvate dehydrogenase E1 component alpha subunit [EC:1.2.4.1]
Zm00001d044763	gi|670436794|ref|XP_008659067.1|	2091	0	PREDICTED: anthranilate O-methyltransferase 3 [Zea mays]	gi|195638083|gb|EU966392.1|	1246	0	Zea mays clone 294102 mRNA sequence	D9J100	745	0	Anthranilate O-methyltransferase 3	GO:0006952|defense response;	.	GO:0008168|methyltransferase activity;	.	.
Zm00001d044765	gi|413952537|gb|AFW85186.1|	2093	0	benzoate carboxyl methyltransferase [Zea mays]	gi|223943784|gb|BT061279.1|	1335	0	Zea mays full-length cDNA clone ZM_BFb0130I06 mRNA, complete cds	B6SU46	774	0	Anthranilate O-methyltransferase 2	GO:0006952|defense response;	.	GO:0008168|methyltransferase activity;	.	.
Zm00001d044864	gi|670436901|ref|XP_008659107.1|	1278	3e-174	PREDICTED: uncharacterized protein LOC103637861 [Zea mays]	gi|195637955|gb|EU966328.1|	886	0	Zea mays clone 293661 mRNA sequence	Q9ZPE7	269	2e-86	Protein EXORDIUM	GO:0009741|response to brassinosteroid;	GO:0048046|apoplast;GO:0005618|cell wall;GO:0005615|extracellular space;GO:0005794|Golgi apparatus;GO:0009505|plant-type cell wall;	.	.	.
Zm00001d044970	gi|226506872|ref|NP_001149521.1|	1047	2e-139	tyrosine specific protein phosphatase family protein [Zea mays]	gi|226506871|ref|NM_001156049.1|	1148	0	Zea mays tyrosine specific protein phosphatase family protein (LOC100283147), mRNA	Q9ZVN4	263	2e-84	Probable tyrosine-protein phosphatase At1g05000	.	GO:0005737|cytoplasm;	GO:0004725|protein tyrosine phosphatase activity;	K18045	SIW14, OCA3; tyrosine-protein phosphatase SIW14 [EC:3.1.3.48]
Zm00001d045042	gi|670436702|ref|XP_008659019.1|	4176	0	PREDICTED: sucrose synthase 1 isoform X1 [Zea mays]	gi|525344615|ref|NM_001279762.1|	3024	0	Zea mays sucrose synthase 1 (LOC101027181), mRNA	P04712	390	3e-129	Sucrose synthase 1	GO:0034059|response to anoxia;GO:0005985|sucrose metabolic process;	.	GO:0016157|sucrose synthase activity;	K00695	E2.4.1.13; sucrose synthase [EC:2.4.1.13]
Zm00001d045145	gi|308080768|ref|NP_001183919.1|	1747	0	leucoanthocyanidin dioxygenase [Zea mays]	gi|308080767|ref|NM_001196990.1|	1327	0	Zea mays leucoanthocyanidin dioxygenase (LOC100502512), mRNA	Q39224	212	6e-62	Protein SRG1	GO:0010150|leaf senescence;	.	GO:0051213|dioxygenase activity;GO:0046872|metal ion binding;GO:0016682|oxidoreductase activity, acting on diphenols and related substances as donors, oxygen as acceptor;	.	.
Zm00001d045190	gi|413953004|gb|AFW85653.1|	3829	0	putative WAK family receptor-like protein kinase [Zea mays]	gi|195614253|gb|EU956839.1|	2060	0	Zea mays clone 1575637 mRNA sequence	Q9LMN8	436	9e-138	Wall-associated receptor kinase 3	GO:0007166|cell surface receptor signaling pathway;	GO:0016021|integral component of membrane;	GO:0005524|ATP binding;GO:0005509|calcium ion binding;GO:0030247|polysaccharide binding;GO:0004674|protein serine/threonine kinase activity;	.	.
Zm00001d045206	gi|670437249|ref|XP_008659248.1|	2636	0	PREDICTED: putative receptor protein kinase ZmPK1 [Zea mays]	gi|219888842|gb|BT056189.1|	1267	0	Zea mays full-length cDNA clone ZM_BFb0071A23 mRNA, complete cds	Q9XGD5	62	1e-09	Caffeoyl-CoA O-methyltransferase 2	GO:0009809|lignin biosynthetic process;	.	GO:0042409|caffeoyl-CoA O-methyltransferase activity;GO:0046872|metal ion binding;	.	.
Zm00001d045268	gi|802673649|ref|XP_012081631.1|	562	6e-70	PREDICTED: histone H3.2-like [Jatropha curcas]	gi|168492|gb|M36658.1|MZEH3A	572	0	Corn histone H3 (H3C3) gene, complete cds	P68428	220	4e-71	Histone H3.2	.	GO:0000786|nucleosome;GO:0005634|nucleus;	GO:0003677|DNA binding;	.	.
Zm00001d045463	gi|33321040|gb|AAQ06284.1|	1283	2e-167	putative NAM (no apical meristem) protein [Zea mays]	gi|293332696|ref|NM_001175770.1|	2085	0	Zea mays uncharacterized LOC100383099 (LOC100383099), mRNA	Q84WP6	243	3e-71	NAC domain-containing protein 43	GO:0010047|fruit dehiscence;GO:0009834|plant-type secondary cell wall biogenesis;GO:0045893|positive regulation of transcription, DNA-templated;GO:0006351|transcription, DNA-templated;	GO:0005634|nucleus;	GO:0003677|DNA binding;GO:0003700|transcription factor activity, sequence-specific DNA binding;	.	.
Zm00001d045763	gi|259490222|ref|NP_001159291.1|	2433	0	hypothetical protein [Zea mays]	gi|259490221|ref|NM_001165819.1|	1569	0	Zea mays hypothetical protein (LOC100304383), mRNA	Q8W486	270	8e-80	Uncharacterized protein At1g04910	.	GO:0005737|cytoplasm;GO:0005768|endosome;GO:0005794|Golgi apparatus;GO:0000139|Golgi membrane;GO:0016021|integral component of membrane;GO:0005802|trans-Golgi network;	GO:0016757|transferase activity, transferring glycosyl groups;	.	.
Zm00001d045804	gi|670436014|ref|XP_008658621.1|	1920	0	PREDICTED: LOC100282916 isoform X1 [Zea mays]	gi|226503518|ref|NM_001155822.1|	1647	0	Zea mays LOC100282916 (cl9757_1b), mRNA	Q9LUA9	266	3e-77	Zinc finger protein CONSTANS-LIKE 10	GO:0007623|circadian rhythm;GO:0048579|negative regulation of long-day photoperiodism, flowering;GO:0006355|regulation of transcription, DNA-templated;	GO:0005634|nucleus;	GO:0003700|transcription factor activity, sequence-specific DNA binding;GO:0008270|zinc ion binding;	.	.
Zm00001d045845	gi|413953785|gb|AFW86434.1|	1588	0	peroxidase 1 [Zea mays]	gi|226531547|ref|NM_001156763.1|	1212	0	Zea mays LOC100283865 (TIDP2769), mRNA	P37834	372	8e-125	Peroxidase 1	GO:0042744|hydrogen peroxide catabolic process;GO:0009664|plant-type cell wall organization;GO:0006979|response to oxidative stress;	GO:0005576|extracellular region;GO:0009505|plant-type cell wall;	GO:0020037|heme binding;GO:0046872|metal ion binding;GO:0004601|peroxidase activity;	K00430	E1.11.1.7; peroxidase [EC:1.11.1.7]
Zm00001d045888	.	.	.	.	gi|226531969|ref|NM_001156010.1|	173	6e-85	Zea mays pollen-specific arabinogalacta protein BAN102 (LOC100283108), mRNA	.	.	.	.	.	.	.	.	.
Zm00001d045935	gi|413953884|gb|AFW86533.1|	529	9e-67	hypothetical protein ZEAMMB73_203847 [Zea mays]	gi|226506317|ref|NM_001149347.1|	393	0	Zea mays uncharacterized LOC100275199 (LOC100275199), mRNA	.	.	.	.	.	.	.	.	.
Zm00001d046169	gi|670438189|ref|XP_008659608.1|	814	3e-107	PREDICTED: heavy metal-associated isoprenylated plant protein 26-like isoform X1 [Zea mays]	gi|242096059|ref|XM_002438475.1|	265	1e-135	Sorghum bicolor hypothetical protein, mRNA	Q9SZN7	62.8	5e-11	Heavy metal-associated isoprenylated plant protein 26	GO:0046916|cellular transition metal ion homeostasis;GO:0010286|heat acclimation;GO:0030001|metal ion transport;	GO:0005737|cytoplasm;GO:0031965|nuclear membrane;GO:0005886|plasma membrane;GO:0009506|plasmodesma;	GO:0046914|transition metal ion binding;	.	.
Zm00001d046184	gi|226530815|ref|NP_001147216.1|	1552	0	LOC100280824 precursor [Zea mays]	gi|195608629|gb|EU954027.1|	1271	0	Zea mays clone 1452058 peroxidase 52 precursor, mRNA, complete cds	Q9FLC0	367	5e-123	Peroxidase 52	GO:0042744|hydrogen peroxide catabolic process;GO:0009809|lignin biosynthetic process;GO:1901430|positive regulation of syringal lignin biosynthetic process;GO:0006979|response to oxidative stress;GO:0010089|xylem development;	GO:0048046|apoplast;GO:0005618|cell wall;GO:0005829|cytosol;GO:0005794|Golgi apparatus;	GO:0020037|heme binding;GO:0046872|metal ion binding;GO:0004601|peroxidase activity;	K00430	E1.11.1.7; peroxidase [EC:1.11.1.7]
Zm00001d046235	gi|226491730|ref|NP_001149517.1|	2336	0	amino acid permease 1 [Zea mays]	gi|194708061|gb|BT043110.1|	1752	0	Zea mays full-length cDNA clone ZM_BFc0099C14 mRNA, complete cds	Q42400	533	0	Amino acid permease 1	GO:0043090|amino acid import;GO:0015808|L-alanine transport;GO:0098712|L-glutamate import across plasma membrane;GO:0009624|response to nematode;	GO:0016021|integral component of membrane;GO:0005886|plasma membrane;	GO:0015171|amino acid transmembrane transporter activity;GO:0015180|L-alanine transmembrane transporter activity;GO:0005313|L-glutamate transmembrane transporter activity;GO:0015186|L-glutamine transmembrane transporter activity;GO:0015193|L-proline transmembrane transporter activity;GO:0015194|L-serine transmembrane transporter activity;GO:0015293|symporter activity;	.	.
Zm00001d046299	gi|238010684|gb|ACR36377.1|	1157	7e-154	unknown [Zea mays]	gi|391417269|gb|BT086024.2|	1354	0	Zea mays full-length cDNA clone ZM_BFc0101E17 mRNA, complete cds	Q0DBL6	299	7e-97	Heat stress transcription factor C-2b	GO:0006351|transcription, DNA-templated;	GO:0005634|nucleus;	GO:0043565|sequence-specific DNA binding;GO:0003700|transcription factor activity, sequence-specific DNA binding;	.	.
Zm00001d046423	gi|308080770|ref|NP_001183366.1|	2012	0	uncharacterized LOC100501776 precursor [Zea mays]	gi|308080769|ref|NM_001196437.1|	1413	0	Zea mays putative lectin-domain receptor-like protein kinase family protein (LOC100501776), mRNA	Q9LXA5	372	3e-119	L-type lectin-domain containing receptor kinase IX.1	GO:0002229|defense response to oomycetes;GO:0010942|positive regulation of cell death;GO:0010726|positive regulation of hydrogen peroxide metabolic process;	GO:0016021|integral component of membrane;GO:0005886|plasma membrane;	GO:0005524|ATP binding;GO:0030246|carbohydrate binding;GO:0004674|protein serine/threonine kinase activity;	.	.
Zm00001d046424	gi|308080770|ref|NP_001183366.1|	1344	7e-179	uncharacterized LOC100501776 precursor [Zea mays]	gi|308080769|ref|NM_001196437.1|	502	0	Zea mays putative lectin-domain receptor-like protein kinase family protein (LOC100501776), mRNA	P81371	118	1e-29	Seed lectin	.	.	GO:0030246|carbohydrate binding;GO:0046872|metal ion binding;	.	.
Zm00001d046455	gi|670438538|ref|XP_008659733.1|	1883	0	PREDICTED: 3'-N-debenzoyl-2'-deoxytaxol N-benzoyltransferase-like [Zea mays]	gi|308081183|ref|NM_001196377.1|	961	0	Zea mays uncharacterized LOC100501703 (LOC100501703), mRNA	Q8LL69	184	4e-51	3'-N-debenzoyl-2'-deoxytaxol N-benzoyltransferase	GO:0042617|paclitaxel biosynthetic process;	.	GO:0016747|transferase activity, transferring acyl groups other than amino-acyl groups;	.	.
Zm00001d046530	gi|293335872|ref|NP_001169471.1|	1025	2e-134	hypothetical protein [Zea mays]	gi|293335871|ref|NM_001176000.1|	1333	0	Zea mays hypothetical protein (LOC100383344), mRNA	.	.	.	.	.	.	.	.	.
Zm00001d046629	gi|226510450|ref|NP_001141092.1|	1100	1e-147	uncharacterized protein LOC100273175 [Zea mays]	gi|226510449|ref|NM_001147620.1|	736	0	Zea mays uncharacterized LOC100273175 (LOC100273175), mRNA	Q9SHU7	224	2e-69	Protein TIC 21, chloroplastic	GO:0006875|cellular metal ion homeostasis;GO:0045037|protein import into chloroplast stroma;	GO:0009507|chloroplast;GO:0009941|chloroplast envelope;GO:0009706|chloroplast inner membrane;GO:0016021|integral component of membrane;	GO:0015088|copper uptake transmembrane transporter activity;GO:0042803|protein homodimerization activity;	.	.
Zm00001d046824	gi|670438844|ref|XP_008659855.1|	277	3e-28	PREDICTED: uncharacterized protein LOC103638827 [Zea mays]	gi|195597750|gb|EU945396.1|	637	0	Zea mays clone 264731 mRNA sequence	.	.	.	.	.	.	.	.	.
Zm00001d046889	gi|670436284|ref|XP_008658773.1|	3183	0	PREDICTED: uncharacterized LOC100381650 isoform X1 [Zea mays]	gi|242093827|ref|XM_002437359.1|	1316	0	Sorghum bicolor hypothetical protein, mRNA	Q6R2J8	137	4e-32	Protein STRUBBELIG-RECEPTOR FAMILY 8	.	GO:0016021|integral component of membrane;GO:0005886|plasma membrane;	GO:0005524|ATP binding;GO:0004672|protein kinase activity;	.	.
Zm00001d046934	gi|212275804|ref|NP_001130441.1|	764	6e-99	uncharacterized protein LOC100191538 [Zea mays]	gi|212275803|ref|NM_001136969.1|	1028	0	Zea mays hypothetical protein (LOC100191538), mRNA	.	.	.	.	.	.	.	.	.
Zm00001d047087	gi|162459933|ref|NP_001105516.1|	1469	0	LOC542496 precursor [Zea mays]	gi|195624031|gb|EU961728.1|	1474	0	Zea mays clone 237920 beta-expansin 1a precursor, mRNA, complete cds	Q94LR4	65.9	1e-28	Expansin-B4	GO:0071555|cell wall organization;GO:0019953|sexual reproduction;	GO:0005618|cell wall;GO:0005576|extracellular region;GO:0016020|membrane;	.	.	.
Zm00001d047201	gi|670436158|ref|XP_008658699.1|	2597	0	PREDICTED: lysosomal protective protein isoform X1 [Zea mays]	gi|226495776|ref|NM_001157940.1|	1489	0	Zea mays lysosomal protective protein (LOC100285045), mRNA	Q0WRX3	413	2e-136	Serine carboxypeptidase-like 40	GO:0051603|proteolysis involved in cellular protein catabolic process;	GO:0005576|extracellular region;	GO:0004185|serine-type carboxypeptidase activity;	K16297	SCPL-II; serine carboxypeptidase-like clade II [EC:3.4.16.-]
Zm00001d047208	gi|874507424|ref|NP_001131499.2|	1847	0	uncharacterized protein LOC100192836 [Zea mays]	gi|194691701|gb|BT034930.1|	1456	0	Zea mays full-length cDNA clone ZM_BFb0028N12 mRNA, complete cds	F4KD68	319	1e-102	WAT1-related protein At5g45370	GO:0006810|transport;	GO:0016021|integral component of membrane;GO:0005886|plasma membrane;	GO:0022857|transmembrane transporter activity;	.	.
Zm00001d047259	gi|670439330|ref|XP_008660045.1|	604	2e-78	PREDICTED: uncharacterized protein LOC100275030 [Zea mays]	gi|195608573|gb|EU953999.1|	381	0	Zea mays clone 1451213 hypothetical protein mRNA, complete cds	.	.	.	.	.	.	.	.	.
Zm00001d047358	gi|670439465|ref|XP_008660104.1|	1601	0	PREDICTED: peroxidase 5-like [Zea mays]	gi|242040382|ref|XM_002467541.1|	690	0	Sorghum bicolor hypothetical protein, mRNA	A7QEU4	263	6e-83	Peroxidase 5	GO:0042744|hydrogen peroxide catabolic process;GO:0006979|response to oxidative stress;	GO:0005576|extracellular region;	GO:0020037|heme binding;GO:0046872|metal ion binding;GO:0004601|peroxidase activity;	.	.
Zm00001d047399	gi|670439511|ref|XP_008660125.1|	1503	0	PREDICTED: glucan endo-1,3-beta-glucosidase 1-like isoform X1 [Zea mays]	gi|195641133|gb|EU967917.1|	1491	0	Zea mays clone 311248 mRNA sequence	Q94CD8	101	3e-21	Glucan endo-1,3-beta-glucosidase 4	GO:0005975|carbohydrate metabolic process;GO:0006952|defense response;	GO:0031225|anchored component of membrane;GO:0046658|anchored component of plasma membrane;GO:0005886|plasma membrane;	GO:0042973|glucan endo-1,3-beta-D-glucosidase activity;GO:0004553|hydrolase activity, hydrolyzing O-glycosyl compounds;GO:0030247|polysaccharide binding;	.	.
Zm00001d047424	gi|242040827|ref|XP_002467808.1|	2134	0	hypothetical protein SORBIDRAFT_01g034460 [Sorghum bicolor]	gi|242040826|ref|XM_002467763.1|	1248	0	Sorghum bicolor hypothetical protein, mRNA	P48419	521	2e-177	Flavonoid 3',5'-hydroxylase 2	GO:0009718|anthocyanin-containing compound biosynthetic process;	GO:0005783|endoplasmic reticulum;	GO:0033772|flavonoid 3',5'-hydroxylase activity;GO:0020037|heme binding;GO:0005506|iron ion binding;	.	.
Zm00001d047452	gi|670439544|ref|XP_008660140.1|	2413	0	PREDICTED: cytochrome P450 93A3-like [Zea mays]	gi|195629083|gb|EU964136.1|	1563	0	Zea mays clone 276142 mRNA sequence	Q42798	430	1e-143	3,9-dihydroxypterocarpan 6A-monooxygenase	GO:0006952|defense response;GO:0044550|secondary metabolite biosynthetic process;	GO:0016020|membrane;	GO:0047082|3,9-dihydroxypterocarpan 6a-monooxygenase activity;GO:0020037|heme binding;GO:0005506|iron ion binding;GO:0016709|oxidoreductase activity, acting on paired donors, with incorporation or reduction of molecular oxygen, NAD(P)H as one donor, and incorporation of one atom of oxygen;	K13261	CYP93A1; 3,9-dihydroxypterocarpan 6a-monooxygenase [EC:1.14.13.28]
Zm00001d047554	gi|226500256|ref|NP_001147731.1|	1753	0	GRAB2 protein [Zea mays]	gi|226500255|ref|NM_001154259.1|	1650	0	Zea mays GRAB2 protein (LOC100281341), mRNA	Q9FLJ2	263	1e-80	NAC domain-containing protein 100	GO:0006351|transcription, DNA-templated;	GO:0005634|nucleus;	GO:0003677|DNA binding;GO:0003700|transcription factor activity, sequence-specific DNA binding;	.	.
Zm00001d047614	gi|259490052|ref|NP_001158940.1|	424	5e-49	putative HLH DNA-binding domain superfamily protein [Zea mays]	gi|259490051|ref|NM_001165468.1|	609	0	Zea mays putative HLH DNA-binding domain superfamily protein (LOC100303849), mRNA	O80482	79.3	9e-17	Transcription factor bHLH149	GO:0006351|transcription, DNA-templated;	GO:0005634|nucleus;	GO:0003677|DNA binding;GO:0003700|transcription factor activity, sequence-specific DNA binding;	.	.
Zm00001d047789	gi|195617518|gb|ACG30589.1|	652	8e-83	ATP synthase B chain [Zea mays]	gi|21211751|gb|AY108614.1|	651	0	Zea mays PCO080036 mRNA sequence	P31853	155	7e-45	ATP synthase subunit b', chloroplastic	GO:0015992|proton transport;	GO:0009535|chloroplast thylakoid membrane;GO:0016021|integral component of membrane;GO:0045263|proton-transporting ATP synthase complex, coupling factor F(o);	GO:0005524|ATP binding;	.	.
Zm00001d047799	gi|670435355|ref|XP_008658250.1|	3003	0	PREDICTED: uncharacterized protein LOC100272911 isoform X1 [Zea mays]	gi|226530578|ref|NM_001147363.1|	1779	0	Zea mays LOC100272911 (pco094428), mRNA	P09189	716	0	Heat shock cognate 70 kDa protein	.	.	GO:0005524|ATP binding;	.	.
Zm00001d047840	gi|293331859|ref|NP_001167910.1|	1811	0	hypothetical protein [Zea mays]	gi|293331858|ref|NM_001174439.1|	1780	0	Zea mays hypothetical protein (LOC100381622), mRNA	.	.	.	.	.	.	.	.	.
Zm00001d047893	gi|413956284|gb|AFW88933.1|	3195	0	hypothetical protein ZEAMMB73_030639 [Zea mays]	gi|226501937|ref|NM_001152706.1|	2338	0	Zea mays phosphoenolpyruvate carboxykinase homolog2 (pck2), mRNA	Q9SLZ0	124	9e-28	Phosphoenolpyruvate carboxykinase [ATP]	GO:0006094|gluconeogenesis;	GO:0005737|cytoplasm;	GO:0005524|ATP binding;GO:0004612|phosphoenolpyruvate carboxykinase (ATP) activity;	.	.
Zm00001d047895	gi|413956286|gb|AFW88935.1|	333	3e-34	hypothetical protein ZEAMMB73_500314 [Zea mays]	gi|318064684|gb|HM454273.1|	518	0	Zea mays Myb-like transcription factor (p2) gene, p2-P1-rw1077 allele, complete cds; and retrotransposons Eninu and Ji, complete sequence	Q9SAC6	62.8	2e-11	Alpha-glucan water dikinase 1, chloroplastic	GO:0009631|cold acclimation;GO:0009610|response to symbiotic fungus;GO:0005983|starch catabolic process;	GO:0009507|chloroplast;GO:0009941|chloroplast envelope;GO:0009570|chloroplast stroma;GO:0005739|mitochondrion;	GO:0050521|alpha-glucan, water dikinase activity;GO:0005524|ATP binding;GO:0046872|metal ion binding;	K08244	E2.7.9.4; alpha-glucan, water dikinase [EC:2.7.9.4]
Zm00001d047917	gi|195639256|gb|ACG39096.1|	1867	0	ACR8 [Zea mays]	gi|226528767|ref|NM_001152281.1|	1754	0	Zea mays uncharacterized LOC100279260 (LOC100279260), mRNA	.	.	.	.	.	.	.	.	.
Zm00001d047944	gi|670440054|ref|XP_008660347.1|	440	5e-50	PREDICTED: basic proline-rich protein-like [Zea mays]	gi|391417093|gb|BT085621.2|	689	0	Zea mays full-length cDNA clone ZM_BFc0039L13 mRNA, complete cds	.	.	.	.	.	.	.	.	.
Zm00001d047981	gi|293335575|ref|NP_001167941.1|	2524	0	hypothetical protein [Zea mays]	gi|293335574|ref|NM_001174470.1|	1804	0	Zea mays hypothetical protein (LOC100381655), mRNA	Q42521	673	0	Glutamate decarboxylase 1	GO:0006536|glutamate metabolic process;GO:0046686|response to cadmium ion;	GO:0005829|cytosol;	GO:0005516|calmodulin binding;GO:0004351|glutamate decarboxylase activity;GO:0030170|pyridoxal phosphate binding;	K01580	E4.1.1.15, gadB, gadA, GAD; glutamate decarboxylase [EC:4.1.1.15]
Zm00001d048073	gi|219884677|gb|ACL52713.1|	3000	0	unknown [Zea mays]	gi|219884676|gb|BT054106.1|	2028	0	Zea mays full-length cDNA clone ZM_BFb0104I19 mRNA, complete cds	Q9SKY8	754	0	Heat shock 70 kDa protein 8	GO:0009408|response to heat;GO:0009644|response to high light intensity;GO:0042542|response to hydrogen peroxide;	.	GO:0005524|ATP binding;	K09489	HSPA4; heat shock 70kDa protein 4
Zm00001d048076	gi|413956536|gb|AFW89185.1|	2165	0	hypothetical protein ZEAMMB73_743629 [Zea mays]	gi|226493409|ref|NM_001151723.1|	1979	0	Zea mays uncharacterized LOC100278445 (LOC100278445), mRNA	.	.	.	.	.	.	.	.	.
Zm00001d048407	gi|836468555|ref|NP_001296798.1|	984	7e-133	uncharacterized protein LOC100193115 [Zea mays]	gi|195613423|gb|EU956424.1|	669	0	Zea mays clone 1563103 N-acetyltransferase mRNA, complete cds	Q9ZV06	202	1e-62	Probable acetyltransferase NATA1-like	GO:0006591|ornithine metabolic process;	GO:0009507|chloroplast;	GO:0008080|N-acetyltransferase activity;	.	.
Zm00001d048417	gi|219362671|ref|NP_001137002.1|	1959	0	uncharacterized protein LOC100217165 [Zea mays]	gi|219362670|ref|NM_001143530.1|	1233	0	Zea mays uncharacterized LOC100217165 (LOC100217165), mRNA	A6T923	102	3e-22	FAD-dependent urate hydroxylase	GO:0006144|purine nucleobase metabolic process;GO:0019628|urate catabolic process;	.	GO:0071949|FAD binding;GO:0016709|oxidoreductase activity, acting on paired donors, with incorporation or reduction of molecular oxygen, NAD(P)H as one donor, and incorporation of one atom of oxygen;GO:0004846|urate oxidase activity;	K16839	hpxO; FAD-dependent urate hydroxylase [EC:1.14.13.113]
Zm00001d048460	gi|293331661|ref|NP_001168548.1|	2398	0	uncharacterized LOC100382328 [Zea mays]	gi|293331660|ref|NM_001175077.1|	1712	0	Zea mays putative CBL-interacting protein kinase family protein (LOC100382328), mRNA	Q10SC8	723	0	CBL-interacting protein kinase 9	GO:0007165|signal transduction;	.	GO:0005524|ATP binding;GO:0004674|protein serine/threonine kinase activity;	.	.
Zm00001d048461	gi|670434952|ref|XP_008658036.1|	1546	0	PREDICTED: blue fluorescent1 isoform X1 [Zea mays]	gi|21212256|gb|AY108939.1|	1645	0	Zea mays PCO127845 mRNA sequence	Q02166	373	1e-121	Anthranilate phosphoribosyltransferase, chloroplastic	GO:0008652|cellular amino acid biosynthetic process;GO:0000162|tryptophan biosynthetic process;	GO:0009507|chloroplast;GO:0009941|chloroplast envelope;GO:0009570|chloroplast stroma;GO:0009536|plastid;	GO:0004048|anthranilate phosphoribosyltransferase activity;	K00766	trpD; anthranilate phosphoribosyltransferase [EC:2.4.2.18]
Zm00001d048593	gi|162458161|ref|NP_001104921.1|	2334	0	ribulose bisphosphate carboxylase/oxygenase activase, chloroplastic precursor [Zea mays]	gi|223948606|gb|BT063690.1|	1709	0	Zea mays full-length cDNA clone ZM_BFc0095N13 mRNA, complete cds	Q9ZT00	903	0	Ribulose bisphosphate carboxylase/oxygenase activase, chloroplastic	.	GO:0009570|chloroplast stroma;	GO:0005524|ATP binding;	.	.
Zm00001d048612	gi|670394788|ref|XP_008677831.1|	3745	0	PREDICTED: serine/threonine-protein kinase SIK3 homolog isoform X2 [Zea mays]	gi|76573932|gb|AC165177.2|	247	1e-124	Zea mays clone ZMMBBb-188L18, complete sequence	Q944A7	107	6e-23	Probable serine/threonine-protein kinase At4g35230	GO:0009742|brassinosteroid mediated signaling pathway;GO:0009737|response to abscisic acid;	GO:0016020|membrane;GO:0005886|plasma membrane;GO:0009506|plasmodesma;GO:0005773|vacuole;	GO:0005524|ATP binding;GO:0004674|protein serine/threonine kinase activity;	K14500	BSK; BR-signaling kinase [EC:2.7.11.1]
Zm00001d048625	gi|226494478|ref|NP_001150654.1|	1726	0	LOC100284287 [Zea mays]	gi|226494477|ref|NM_001157182.1|	1065	0	Zea mays LOC100284287 (gpm747), mRNA	A8QW51	567	0	Probable O-methyltransferase 2	GO:0019438|aromatic compound biosynthetic process;	.	GO:0008171|O-methyltransferase activity;GO:0008757|S-adenosylmethionine-dependent methyltransferase activity;	.	.
Zm00001d048702	gi|673921455|ref|NP_001288462.1|	2590	0	indolin-2-one monooxygenase-like [Zea mays]	gi|550437|emb|X81829.1|	1121	0	Z.mays CYP71C2 mRNA for cytochrome P-450	Q43255	108	4e-24	indolin-2-one monooxygenase	.	GO:0016021|integral component of membrane;	GO:0020037|heme binding;GO:0036191|indolin-2-one monooxygenase activity;GO:0005506|iron ion binding;	K13224	BX3, CYP71C2; indolin-2-one monooxygenase [EC:1.14.13.138]
Zm00001d048705	gi|670394950|ref|XP_008677908.1|	2468	0	PREDICTED: cytochrome P450 71C3 [Zea mays]	gi|195640141|gb|EU967421.1|	1829	0	Zea mays clone 302744 cytochrome P450 CYP71C3v2 mRNA, complete cds	P93703	56.2	2e-07	Cytochrome P450 71C3	.	GO:0016021|integral component of membrane;	GO:0020037|heme binding;GO:0005506|iron ion binding;GO:0004497|monooxygenase activity;GO:0016705|oxidoreductase activity, acting on paired donors, with incorporation or reduction of molecular oxygen;	.	.
Zm00001d048709	gi|413920277|gb|AFW60209.1|	1491	0	benzoxazinless1 [Zea mays]	gi|223950048|gb|BT064411.1|	1483	0	Zea mays full-length cDNA clone ZM_BFc0166N05 mRNA, complete cds	P42390	568	0	Indole-3-glycerol phosphate lyase, chloroplastic	GO:0008652|cellular amino acid biosynthetic process;	GO:0009507|chloroplast;	GO:0033984|indole-3-glycerol-phosphate lyase activity;GO:0004834|tryptophan synthase activity;	K13222	BX1, IGL; indole-3-glycerol-phosphate lyase [EC:4.1.2.8]
Zm00001d048710	gi|670392224|ref|XP_008676485.1|	2256	0	PREDICTED: benzoxazinone synthesis2 isoform X1 [Zea mays]	gi|224030660|gb|BT067509.1|	2021	0	Zea mays full-length cDNA clone ZM_BFc0071E08 mRNA, complete cds	Q43257	855	0	indole-2-monooxygenase	.	GO:0016021|integral component of membrane;	GO:0020037|heme binding;GO:0036190|indole-2-monooxygenase activity;GO:0005506|iron ion binding;	K13223	BX2, CYP71C4; indole-2-monooxygenase [EC:1.14.13.137]
Zm00001d048711	gi|226503187|ref|NP_001147461.1|	2497	0	hydroquinone glucosyltransferase [Zea mays]	gi|195611575|gb|EU955500.1|	1476	0	Zea mays clone 1534695 hydroquinone glucosyltransferase mRNA, complete cds	Q9LNI1	445	2e-150	UDP-glycosyltransferase 72B3	GO:0009813|flavonoid biosynthetic process;GO:0052696|flavonoid glucuronidation;	GO:0005783|endoplasmic reticulum;	GO:0080043|quercetin 3-O-glucosyltransferase activity;GO:0080044|quercetin 7-O-glucosyltransferase activity;	K08237	E2.4.1.218; hydroquinone glucosyltransferase [EC:2.4.1.218]
Zm00001d048726	gi|413920302|gb|AFW60234.1|	922	9e-119	tropinone reductase 2 [Zea mays]	gi|226532901|ref|NM_001154775.1|	528	0	Zea mays tropinone reductase 2 (LOC100281855), mRNA	.	.	.	.	.	.	.	.	.
Zm00001d048737	gi|413920316|gb|AFW60248.1|	2015	0	hypothetical protein ZEAMMB73_174616 [Zea mays]	gi|293332989|ref|NM_001174462.1|	1743	0	Zea mays uncharacterized LOC100381647 (LOC100381647), mRNA	.	.	.	.	.	.	.	.	.
Zm00001d048814	gi|670395068|ref|XP_008677954.1|	780	3e-100	PREDICTED: dirigent protein 1-like [Zea mays]	gi|2832242|gb|AF031569.1|	1011	0	Zea mays 22-kDa alpha zein gene cluster, complete sequence	Q9FIG6	90.9	3e-20	Dirigent protein 1	GO:0009699|phenylpropanoid biosynthetic process;	GO:0048046|apoplast;	GO:0042349|guiding stereospecific synthesis activity;	.	.
Zm00001d048819	gi|413920407|gb|AFW60339.1|	2280	0	putative cytochrome P450 superfamily protein [Zea mays]	gi|226491142|ref|NM_001154844.1|	1785	0	Zea mays taxane 10-beta-hydroxylase (LOC100281925), mRNA	Q50EK1	298	8e-92	Cytochrome P450 716B1	.	GO:0016021|integral component of membrane;	GO:0020037|heme binding;GO:0005506|iron ion binding;GO:0004497|monooxygenase activity;GO:0016705|oxidoreductase activity, acting on paired donors, with incorporation or reduction of molecular oxygen;	.	.
Zm00001d048829	gi|670394432|ref|XP_008677647.1|	1415	0	PREDICTED: hypothetical protein isoform X4 [Zea mays]	gi|293334942|ref|NM_001176483.1|	1439	0	Zea mays hypothetical protein (LOC100383853), mRNA	.	.	.	.	.	.	.	.	.
Zm00001d049059	gi|195613268|gb|ACG28464.1|	1980	0	alcohol dehydrogenase 2 [Zea mays]	gi|188013454|gb|AY104300.2|	1572	0	Zea mays PCO072749 mRNA sequence	P04707	761	0	Alcohol dehydrogenase 2	.	GO:0005737|cytoplasm;	GO:0004022|alcohol dehydrogenase (NAD) activity;GO:0008270|zinc ion binding;	K18857	ADH1; alcohol dehydrogenase class-P [EC:1.1.1.1]
Zm00001d049068	gi|670395329|ref|XP_008678064.1|	776	2e-102	PREDICTED: GTP-binding protein SAR2-like [Zea mays]	gi|242068234|ref|XM_002449349.1|	430	0	Sorghum bicolor hypothetical protein, mRNA	P52884	233	6e-76	GTP-binding protein SAR2	GO:0006886|intracellular protein transport;GO:0016192|vesicle-mediated transport;	GO:0005783|endoplasmic reticulum;GO:0005794|Golgi apparatus;	GO:0005525|GTP binding;	K07953	SAR1; GTP-binding protein SAR1 [EC:3.6.5.-]
Zm00001d049071	gi|413920692|gb|AFW60624.1|	1630	0	hypothetical protein ZEAMMB73_059156 [Zea mays]	gi|391417054|gb|BT085538.2|	1644	0	Zea mays full-length cDNA clone ZM_BFc0030P08 mRNA, complete cds	Q9SZH2	350	2e-114	Peroxidase 43	GO:0042744|hydrogen peroxide catabolic process;GO:0009664|plant-type cell wall organization;GO:0006979|response to oxidative stress;	GO:0005576|extracellular region;GO:0009505|plant-type cell wall;	GO:0020037|heme binding;GO:0046872|metal ion binding;GO:0004601|peroxidase activity;	K00430	E1.11.1.7; peroxidase [EC:1.11.1.7]
Zm00001d049111	gi|71061128|tpe|CAG29028.1|	722	8e-95	TPA: putative cystatin [Zea mays]	gi|71061127|tpe|BN000513.1|	525	0	TPA_exp: Zea mays mRNA for putative cystatin (cc9 gene)	Q10J94	73.2	3e-15	Cysteine proteinase inhibitor 8	GO:0006952|defense response;GO:2000117|negative regulation of cysteine-type endopeptidase activity;	GO:0005576|extracellular region;	GO:0004869|cysteine-type endopeptidase inhibitor activity;GO:0002020|protease binding;	.	.
Zm00001d049113	gi|226508570|ref|NP_001141984.1|	1889	0	uncharacterized protein LOC100274134 precursor [Zea mays]	gi|226508569|ref|NM_001148512.1|	1391	0	Zea mays LOC100274134 (AY110253), mRNA	Q7XWK5	357	2e-118	Senescence-specific cysteine protease SAG39	GO:0007568|aging;GO:0010150|leaf senescence;GO:0010623|developmental programmed cell death;GO:0051603|proteolysis involved in cellular protein catabolic process;GO:0009737|response to abscisic acid;GO:0009723|response to ethylene;GO:0009739|response to gibberellin;	GO:0005615|extracellular space;GO:0005764|lysosome;GO:0010282|senescence-associated vacuole;	GO:0004197|cysteine-type endopeptidase activity;	.	.
Zm00001d049127	gi|670395397|ref|XP_008678096.1|	1473	0	PREDICTED: uncharacterized protein At1g18480 [Zea mays]	gi|242070494|ref|XM_002450479.1|	956	0	Sorghum bicolor hypothetical protein, mRNA	Q944L7	283	4e-89	Shewanella-like protein phosphatase 2	.	GO:0005829|cytosol;	GO:0046872|metal ion binding;GO:0004721|phosphoprotein phosphatase activity;	.	.
Zm00001d049190	gi|413920832|gb|AFW60764.1|	4736	0	hypothetical protein ZEAMMB73_559613 [Zea mays]	gi|253761532|ref|XM_002489100.1|	2482	0	Sorghum bicolor hypothetical protein (SORBIDRAFT_0019s004400) mRNA, complete cds	B8BKI8	155	3e-37	DNA replication licensing factor MCM2	GO:0007049|cell cycle;GO:0006270|DNA replication initiation;GO:0006268|DNA unwinding involved in DNA replication;GO:0009793|embryo development ending in seed dormancy;GO:0042127|regulation of cell proliferation;GO:0010082|regulation of root meristem growth;	GO:0005829|cytosol;GO:0042555|MCM complex;GO:0000347|THO complex;	GO:0005524|ATP binding;GO:0003677|DNA binding;GO:0003678|DNA helicase activity;GO:0046872|metal ion binding;	K02540	MCM2; DNA replication licensing factor MCM2 [EC:3.6.4.12]
Zm00001d049292	gi|413920945|gb|AFW60877.1|	1264	1e-168	hypothetical protein ZEAMMB73_961269 [Zea mays]	gi|219363590|ref|NM_001143121.1|	859	0	Zea mays uncharacterized LOC100216716 (LOC100216716), mRNA	Q9ZQ98	160	1e-42	UDP-glycosyltransferase 73C2	GO:0009813|flavonoid biosynthetic process;GO:0052696|flavonoid glucuronidation;	GO:0043231|intracellular membrane-bounded organelle;	GO:0080043|quercetin 3-O-glucosyltransferase activity;GO:0080044|quercetin 7-O-glucosyltransferase activity;	K13496	UGT73C; UDP-glucosyl transferase 73C [EC:2.4.1.-]
Zm00001d049660	gi|413921426|gb|AFW61358.1|	1954	0	ACR8 [Zea mays]	gi|226510420|ref|NM_001158513.1|	1805	0	Zea mays ACR8 (LOC100285622), mRNA	Q5FPT6	55.1	2e-06	Bifunctional uridylyltransferase/uridylyl-removing enzyme	GO:0006807|nitrogen compound metabolic process;GO:0006808|regulation of nitrogen utilization;	.	GO:0008773|[protein-PII] uridylyltransferase activity;GO:0016597|amino acid binding;GO:0008081|phosphoric diester hydrolase activity;	K00990	glnD; [protein-PII] uridylyltransferase [EC:2.7.7.59]
Zm00001d049926	gi|226533520|ref|NP_001149522.1|	1971	0	gibberellin 20 oxidase 2 [Zea mays]	gi|226533519|ref|NM_001156050.1|	1526	0	Zea mays gibberellin 20 oxidase 2 (LOC100283148), mRNA	D4N501	195	3e-55	Probable 2-oxoglutarate/Fe(II)-dependent dioxygenase	.	.	GO:0051213|dioxygenase activity;GO:0046872|metal ion binding;GO:0016740|transferase activity;	.	.
Zm00001d049995	gi|803378384|ref|NP_001292785.1|	2911	0	nitrate reductase [NADH]-like [Zea mays]	gi|115476819|ref|NM_001068541.1|	1197	0	Oryza sativa Japonica Group Os08g0468100 (Os08g0468100) mRNA, complete cds	P16081	1015	0	Nitrate reductase [NADH] 1	GO:0042128|nitrate assimilation;GO:0006809|nitric oxide biosynthetic process;	GO:0005829|cytosol;	GO:0071949|FAD binding;GO:0020037|heme binding;GO:0030151|molybdenum ion binding;GO:0043546|molybdopterin cofactor binding;GO:0009703|nitrate reductase (NADH) activity;GO:0050464|nitrate reductase (NADPH) activity;	K10534	NR; nitrate reductase (NAD(P)H) [EC:1.7.1.1 1.7.1.2 1.7.1.3]
Zm00001d050024	gi|670396352|ref|XP_008678463.1|	5132	0	PREDICTED: formin-like protein 6 isoform X3 [Zea mays]	gi|242078818|ref|XM_002444133.1|	1512	0	Sorghum bicolor hypothetical protein, mRNA	Q6ZCX3	117	6e-25	Formin-like protein 6	.	.	GO:0004721|phosphoprotein phosphatase activity;	.	.
Zm00001d050055	gi|670400944|ref|XP_008680311.1|	136	7e-08	PREDICTED: glycine-rich cell wall structural protein-like [Zea mays]	gi|242081612|ref|XM_002445530.1|	129	4e-60	Sorghum bicolor hypothetical protein, mRNA	.	.	.	.	.	.	.	.	.
Zm00001d050196	gi|670396535|ref|XP_008678528.1|	1315	2e-178	PREDICTED: endo-1,3;1,4-beta-D-glucanase-like [Zea mays]	gi|194705965|gb|BT042062.1|	1087	0	Zea mays full-length cDNA clone ZM_BFb0123K23 mRNA, complete cds	Q9ZT66	65.9	2e-10	Endo-1,3;1,4-beta-D-glucanase	.	GO:0005576|extracellular region;	GO:0016787|hydrolase activity;	.	.
Zm00001d050224	gi|670396570|ref|XP_008678539.1|	2486	0	PREDICTED: probable 4-coumarate--CoA ligase 1 isoform X1 [Zea mays]	gi|195635506|gb|EU965104.1|	1804	0	Zea mays clone 283837 mRNA sequence	P17814	478	2e-162	Probable 4-coumarate--CoA ligase 1	GO:0009698|phenylpropanoid metabolic process;	.	GO:0016207|4-coumarate-CoA ligase activity;GO:0005524|ATP binding;	K01904	4CL; 4-coumarate--CoA ligase [EC:6.2.1.12]
Zm00001d050339	gi|451928979|pdb|4I8P|A	2592	0	Chain A, Crystal Structure Of Aminoaldehyde Dehydrogenase 1a From Zea Mays (zmamadh1a)	gi|256355112|ref|NM_001164335.1|	1662	0	Zea mays LOC100302679 (gpm154), mRNA	Q84LK3	705	0	Betaine aldehyde dehydrogenase 2	GO:0071454|cellular response to anoxia;GO:0019285|glycine betaine biosynthetic process from choline;	GO:0005737|cytoplasm;GO:0005777|peroxisome;	GO:0008802|betaine-aldehyde dehydrogenase activity;	K00130	betB, gbsA; betaine-aldehyde dehydrogenase [EC:1.2.1.8]
Zm00001d050341	gi|413922273|gb|AFW62205.1|	729	4e-94	hypothetical protein ZEAMMB73_389254 [Zea mays]	gi|226499957|ref|NM_001151262.1|	389	0	Zea mays uncharacterized LOC100277780 (LOC100277780), mRNA	.	.	.	.	.	.	.	.	.
Zm00001d050346	gi|226502226|ref|NP_001147343.1|	1689	0	annexin A4 [Zea mays]	gi|219887402|gb|BT055469.1|	954	0	Zea mays full-length cDNA clone ZM_BFb0284C06 mRNA, complete cds	Q9C9X3	326	7e-109	Annexin D5	GO:0009555|pollen development;GO:0009846|pollen germination;GO:0009860|pollen tube growth;GO:0009409|response to cold;GO:0009408|response to heat;GO:0009639|response to red or far red light;GO:0009651|response to salt stress;GO:0009414|response to water deprivation;	.	GO:0051015|actin filament binding;GO:0005509|calcium ion binding;GO:0005544|calcium-dependent phospholipid binding;GO:0005543|phospholipid binding;	.	.
Zm00001d050347	gi|226491141|ref|NP_001143978.1|	943	5e-125	uncharacterized protein LOC100276795 [Zea mays]	gi|226491140|ref|NM_001150506.1|	1005	0	Zea mays LOC100276795 (cl5297_-2a), mRNA	.	.	.	.	.	.	.	.	.
Zm00001d050406	gi|670394584|ref|XP_008677729.1|	2710	0	PREDICTED: uncharacterized protein LOC100501994 isoform X1 [Zea mays]	gi|195599235|gb|EU946881.1|	1144	0	Zea mays clone 324543 mRNA sequence	Q6YWK8	779	0	Probable mannan synthase 11	GO:0071555|cell wall organization;	GO:0000139|Golgi membrane;GO:0016021|integral component of membrane;	GO:0016757|transferase activity, transferring glycosyl groups;	K13680	CSLA; beta-mannan synthase [EC:2.4.1.32]
Zm00001d050694	gi|670396986|ref|XP_008678685.1|	2454	0	PREDICTED: histidine decarboxylase-like [Zea mays]	gi|195600168|gb|EU947814.1|	1178	0	Zea mays clone 360659 mRNA sequence	Q6ESZ9	446	0	Serine decarboxylase 1	GO:0019752|carboxylic acid metabolic process;	.	GO:0016831|carboxy-lyase activity;GO:0030170|pyridoxal phosphate binding;	K01590	hdc, HDC; histidine decarboxylase [EC:4.1.1.22]
Zm00001d050705	gi|226503837|ref|NP_001143063.1|	453	9e-52	hypothetical protein precursor [Zea mays]	gi|195613671|gb|EU956548.1|	932	0	Zea mays clone 1565863 hypothetical protein mRNA, complete cds	.	.	.	.	.	.	.	.	.
Zm00001d050872	gi|670397084|ref|XP_008678723.1|	2853	0	PREDICTED: uncharacterized protein LOC103653668 [Zea mays]	gi|242062083|ref|XM_002452286.1|	1485	0	Sorghum bicolor hypothetical protein, mRNA	Q9SZ67	254	2e-70	Probable WRKY transcription factor 19	GO:0006952|defense response;GO:0007165|signal transduction;GO:0006351|transcription, DNA-templated;	GO:0009941|chloroplast envelope;GO:0005634|nucleus;	GO:0043531|ADP binding;GO:0005524|ATP binding;GO:0004674|protein serine/threonine kinase activity;GO:0043565|sequence-specific DNA binding;GO:0003700|transcription factor activity, sequence-specific DNA binding;	.	.
Zm00001d050889	gi|670397092|ref|XP_008678727.1|	759	1e-97	PREDICTED: psbQ-like protein 1, chloroplastic [Zea mays]	gi|77818595|gb|DQ245912.1|	889	0	Zea mays clone 22330 mRNA sequence	Q9XI73	178	4e-53	Photosynthetic NDH subunit of lumenal location 2, chloroplastic	GO:0009767|photosynthetic electron transport chain;GO:0006810|transport;	GO:0009507|chloroplast;GO:0009534|chloroplast thylakoid;GO:0009543|chloroplast thylakoid lumen;GO:0009535|chloroplast thylakoid membrane;GO:0019898|extrinsic component of membrane;GO:0009344|nitrite reductase complex [NAD(P)H];GO:0009654|photosystem II oxygen evolving complex;	GO:0005509|calcium ion binding;GO:0045156|electron transporter, transferring electrons within the cyclic electron transport pathway of photosynthesis activity;	K08901	psbQ; photosystem II oxygen-evolving enhancer protein 3
Zm00001d051043	gi|226494640|ref|NP_001151166.1|	2252	0	acetolactate synthase/ amino acid binding protein [Zea mays]	gi|195638403|gb|EU966552.1|	1763	0	Zea mays clone 295221 mRNA sequence	Q93YZ7	67.4	1e-11	Acetolactate synthase small subunit 2, chloroplastic	GO:0009097|isoleucine biosynthetic process;GO:0009099|valine biosynthetic process;	GO:0005948|acetolactate synthase complex;GO:0009507|chloroplast;GO:0005829|cytosol;	GO:0003984|acetolactate synthase activity;GO:0016597|amino acid binding;	K01653	E2.2.1.6S, ilvH, ilvN; acetolactate synthase I/III small subunit [EC:2.2.1.6]
Zm00001d051156	gi|413923127|gb|AFW63059.1|	1194	2e-160	putative phosphoenolpyruvate carboxylase kinase family protein [Zea mays]	gi|195644187|gb|EU969444.1|	1180	0	Zea mays clone 330351 mRNA sequence	Q9SPK4	203	5e-60	Phosphoenolpyruvate carboxylase kinase 1	GO:0009738|abscisic acid-activated signaling pathway;GO:0035556|intracellular signal transduction;GO:0018105|peptidyl-serine phosphorylation;GO:0046777|protein autophosphorylation;GO:0046898|response to cycloheximide;GO:0009416|response to light stimulus;	GO:0005737|cytoplasm;GO:0005634|nucleus;GO:0005886|plasma membrane;	GO:0005524|ATP binding;GO:0009931|calcium-dependent protein serine/threonine kinase activity;GO:0005516|calmodulin binding;GO:0004683|calmodulin-dependent protein kinase activity;GO:0004674|protein serine/threonine kinase activity;	.	.
Zm00001d051161	gi|195649503|gb|ACG44219.1|	3563	0	phenylalanine ammonia-lyase [Zea mays]	gi|195649502|gb|EU972101.1|	1943	0	Zea mays clone 375012 phenylalanine ammonia-lyase mRNA, complete cds	P14717	290	1e-85	Phenylalanine ammonia-lyase	GO:0009800|cinnamic acid biosynthetic process;GO:0006559|L-phenylalanine catabolic process;	GO:0005737|cytoplasm;	GO:0045548|phenylalanine ammonia-lyase activity;	K13064	PTAL; phenylalanine/tyrosine ammonia-lyase [EC:4.3.1.25]
Zm00001d051193	gi|670392645|ref|XP_008676713.1|	3311	0	PREDICTED: uncharacterized protein LOC100272237 isoform X1 [Zea mays]	gi|226505531|ref|NM_001158813.1|	2433	0	Zea mays yellow stripe-like transporter 14A (ysl14A), mRNA	Q6H7J6	1176	0	Probable metal-nicotianamine transporter YSL14	.	GO:0016021|integral component of membrane;GO:0005886|plasma membrane;	GO:0022857|transmembrane transporter activity;	.	.
Zm00001d051194	gi|670392378|ref|XP_008676571.1|	3372	0	PREDICTED: uncharacterized protein LOC100193626 isoform X1 [Zea mays]	gi|219885456|gb|BT054496.1|	1920	0	Zea mays full-length cDNA clone ZM_BFc0100H23 mRNA, complete cds	Q7XRA1	896	0	Arginine decarboxylase 2	GO:0006527|arginine catabolic process;GO:0033388|putrescine biosynthetic process from arginine;GO:0008295|spermidine biosynthetic process;	.	GO:0008792|arginine decarboxylase activity;	K01583	E4.1.1.19; arginine decarboxylase [EC:4.1.1.19]
Zm00001d051239	gi|645168676|gb|AIB05872.1|	1584	0	AP2-EREBP transcription factor, partial [Zea mays]	gi|242065889|ref|XM_002454189.1|	606	0	Sorghum bicolor hypothetical protein, mRNA	Q9SKT1	134	1e-33	Ethylene-responsive transcription factor ERF053	GO:0009873|ethylene-activated signaling pathway;GO:2000070|regulation of response to water deprivation;GO:0009651|response to salt stress;GO:0006351|transcription, DNA-templated;	GO:0005737|cytoplasm;GO:0005634|nucleus;	GO:0003677|DNA binding;GO:0003700|transcription factor activity, sequence-specific DNA binding;	.	.
Zm00001d051420	gi|162461133|ref|NP_001105327.1|	582	5e-68	dehydrin [Zea mays]	gi|162461132|ref|NM_001111857.1|	1265	0	Zea mays dehydrin (dhn2), mRNA	P46524	103	1e-23	Dehydrin COR410	GO:0006950|response to stress;GO:0009415|response to water;	.	.	.	.
Zm00001d051529	gi|670397763|ref|XP_008678982.1|	2576	0	PREDICTED: probable 4-coumarate--CoA ligase 2 [Zea mays]	gi|242062829|ref|XM_002452659.1|	1409	0	Sorghum bicolor hypothetical protein, mRNA	Q42982	414	3e-134	Probable 4-coumarate--CoA ligase 2	GO:0009698|phenylpropanoid metabolic process;GO:0010584|pollen exine formation;	.	GO:0016207|4-coumarate-CoA ligase activity;GO:0005524|ATP binding;	K01904	4CL; 4-coumarate--CoA ligase [EC:6.2.1.12]
Zm00001d051553	gi|670393515|ref|XP_008677160.1|	2765	0	PREDICTED: hypothetical protein isoform X1 [Zea mays]	gi|226497229|ref|NM_001153340.1|	1913	0	Zea mays hypothetical protein (LOC100280417), mRNA	Q56WM6	393	3e-124	Rop guanine nucleotide exchange factor 14	GO:0080092|regulation of pollen tube growth;	GO:0005886|plasma membrane;	GO:0005089|Rho guanyl-nucleotide exchange factor activity;	.	.
Zm00001d051787	gi|212275690|ref|NP_001130638.1|	2488	0	g14A [Zea mays]	gi|194700401|gb|BT039280.1|	1458	0	Zea mays full-length cDNA clone ZM_BFc0003E17 mRNA, complete cds	Q9C6L5	624	0	3-ketoacyl-CoA synthase 5	GO:0006633|fatty acid biosynthetic process;GO:0048868|pollen tube development;GO:0009409|response to cold;GO:0009416|response to light stimulus;	GO:0005783|endoplasmic reticulum;GO:0016021|integral component of membrane;GO:0016020|membrane;	GO:0009922|fatty acid elongase activity;	K15397	KCS; 3-ketoacyl-CoA synthase [EC:2.3.1.199]
Zm00001d051788	gi|413923888|gb|AFW63820.1|	1070	5e-142	putative MYB DNA-binding domain superfamily protein [Zea mays]	gi|226499415|ref|NM_001156302.1|	1103	0	Zea mays odorant 1 protein (LOC100283401), mRNA	Q50EX6	238	1e-73	Protein ODORANT1	GO:0006355|regulation of transcription, DNA-templated;GO:0006351|transcription, DNA-templated;	GO:0005634|nucleus;	GO:0003677|DNA binding;	.	.
Zm00001d052018	gi|226495559|ref|NP_001149407.1|	1247	1e-164	DNA-binding protein phosphatase 2C [Zea mays]	gi|293337068|ref|NM_001176704.1|	1470	0	Zea mays putative protein phosphatase 2C family protein (DBP1), mRNA	Q69QZ0	101	5e-22	Probable protein phosphatase 2C 27	.	.	GO:0046872|metal ion binding;GO:0004722|protein serine/threonine phosphatase activity;	K14803	PTC2_3; protein phosphatase 2C homolog 2/3 [EC:3.1.3.16]
Zm00001d052063	gi|226504700|ref|NP_001142087.1|	2606	0	uncharacterized protein LOC100274249 [Zea mays]	gi|226504699|ref|NM_001148615.1|	1938	0	Zea mays LOC100274249 (pco130308(330)), mRNA	P47082	147	1e-35	Vacuolar amino acid transporter 1	GO:0003333|amino acid transmembrane transport;GO:0006865|amino acid transport;GO:0015824|proline transport;GO:0007034|vacuolar transport;	GO:0000324|fungal-type vacuole;GO:0000329|fungal-type vacuole membrane;GO:0016021|integral component of membrane;	GO:0015186|L-glutamine transmembrane transporter activity;GO:0015188|L-isoleucine transmembrane transporter activity;GO:0005302|L-tyrosine transmembrane transporter activity;	K15015	SLC32A, VGAT; solute carrier family 32 (vesicular inhibitory amino acid transporter)
Zm00001d052124	gi|670398450|ref|XP_008679266.1|	3331	0	PREDICTED: protein trichome birefringence-like 1 [Zea mays]	gi|242066697|ref|XM_002454593.1|	1599	0	Sorghum bicolor hypothetical protein, mRNA	Q9FG35	558	0	Protein trichome birefringence	GO:0030244|cellulose biosynthetic process;GO:0045489|pectin biosynthetic process;GO:0009827|plant-type cell wall modification;	GO:0005768|endosome;GO:0005794|Golgi apparatus;GO:0016021|integral component of membrane;GO:0005802|trans-Golgi network;	GO:0016413|O-acetyltransferase activity;	.	.
Zm00001d052211	gi|670398510|ref|XP_008679294.1|	2551	0	PREDICTED: UDP-glycosyltransferase 85A3-like [Zea mays]	gi|242062481|ref|XM_002452485.1|	1132	0	Sorghum bicolor hypothetical protein, mRNA	F8WKW1	594	0	7-deoxyloganetin glucosyltransferase	GO:0008152|metabolic process;	.	GO:0035251|UDP-glucosyltransferase activity;	.	.
Zm00001d052213	gi|670398514|ref|XP_008679296.1|	3112	0	PREDICTED: probable pectin methyltransferase QUA2 [Zea mays]	gi|242062487|ref|XM_002452488.1|	2045	0	Sorghum bicolor hypothetical protein, mRNA	Q9C9Q8	131	3e-33	Probable pectin methyltransferase QUA2	GO:0007155|cell adhesion;GO:0010289|homogalacturonan biosynthetic process;GO:0009735|response to cytokinin;GO:0048364|root development;GO:0048367|shoot system development;	GO:0005768|endosome;GO:0005794|Golgi apparatus;GO:0000139|Golgi membrane;GO:0016021|integral component of membrane;GO:0005802|trans-Golgi network;GO:0005774|vacuolar membrane;	GO:0008168|methyltransferase activity;GO:0008757|S-adenosylmethionine-dependent methyltransferase activity;	.	.
Zm00001d052224	gi|413924513|gb|AFW64445.1|	875	1e-114	wound/stress protein [Zea mays]	gi|226508277|ref|NM_001155559.1|	783	0	Zea mays wound/stress protein (LOC100282651), mRNA	.	.	.	.	.	.	.	.	.
Zm00001d052268	gi|226505296|ref|NP_001147722.1|	964	2e-127	RING-H2 finger protein ATL1Q [Zea mays]	gi|226505295|ref|NM_001154250.1|	1129	0	Zea mays RING-H2 finger protein ATL1Q (goliath1), mRNA	Q8LBA0	155	3e-43	NEP1-interacting protein-like 2	GO:0006952|defense response;GO:0010200|response to chitin;	GO:0016021|integral component of membrane;	GO:0008270|zinc ion binding;	.	.
Zm00001d052322	gi|226507312|ref|NP_001151719.1|	654	2e-83	prenylated Rab receptor 2 [Zea mays]	gi|226507311|ref|NM_001158247.1|	327	4e-170	Zea mays prenylated Rab receptor 2 (LOC100285355), mRNA	O80915	135	7e-38	PRA1 family protein B4	GO:0016192|vesicle-mediated transport;	GO:0005829|cytosol;GO:0005783|endoplasmic reticulum;GO:0005768|endosome;GO:0010008|endosome membrane;GO:0005794|Golgi apparatus;GO:0016021|integral component of membrane;GO:0005802|trans-Golgi network;	.	.	.
Zm00001d052340	gi|194705800|gb|ACF86984.1|	2270	0	unknown [Zea mays]	gi|238908939|gb|BT041979.2|	1332	0	Zea mays full-length cDNA clone ZM_BFb0094E21 mRNA, complete cds	Q2QYM3	732	0	CBL-interacting protein kinase 14	GO:0007165|signal transduction;	.	GO:0005524|ATP binding;GO:0004674|protein serine/threonine kinase activity;	.	.
Zm00001d052368	gi|413924714|gb|AFW64646.1|	2698	0	hypothetical protein ZEAMMB73_388688 [Zea mays]	gi|226494916|ref|NM_001152795.1|	1544	0	Zea mays uncharacterized LOC100279842 (LOC100279842), mRNA	.	.	.	.	.	.	.	.	.
Zm00001d052409	gi|413924766|gb|AFW64698.1|	1131	5e-151	hypothetical protein ZEAMMB73_469827 [Zea mays]	gi|226499881|ref|NM_001153027.1|	1127	0	Zea mays uncharacterized LOC100280089 (LOC100280089), mRNA	.	.	.	.	.	.	.	.	.
Zm00001d052519	gi|413924886|gb|AFW64818.1|	2046	0	hypothetical protein ZEAMMB73_508512 [Zea mays]	gi|238006311|gb|BT083838.1|	1225	0	Zea mays full-length cDNA clone ZM_BFb0044L19 mRNA, complete cds	W5EP13	254	8e-73	2-carboxy-D-arabinitol-1-phosphatase	GO:0016311|dephosphorylation;	GO:0009570|chloroplast stroma;	GO:0047538|2-carboxy-D-arabinitol-1-phosphatase activity;	.	.
Zm00001d052837	gi|226506842|ref|NP_001150189.1|	1707	0	BTB/POZ domain containing protein [Zea mays]	gi|226506841|ref|NM_001156717.1|	1435	0	Zea mays BTB/POZ domain containing protein (LOC100283819), mRNA	Q680K8	355	1e-116	BTB/POZ domain-containing protein At1g55760	GO:0016567|protein ubiquitination;	.	.	K10523	SPOP; speckle-type POZ protein
Zm00001d052961	gi|670399243|ref|XP_008679585.1|	3947	0	PREDICTED: protein ROOT HAIR DEFECTIVE 3 homolog 2-like isoform X2 [Zea mays]	gi|242071476|ref|XM_002450970.1|	1995	0	Sorghum bicolor hypothetical protein, mRNA	Q2R224	114	3e-24	Protein ROOT HAIR DEFECTIVE 3 homolog 2	GO:0000028|ribosomal small subunit assembly;	GO:0005737|cytoplasm;GO:0005789|endoplasmic reticulum membrane;GO:0016021|integral component of membrane;	GO:0005525|GTP binding;GO:0003924|GTPase activity;GO:0043024|ribosomal small subunit binding;GO:0019843|rRNA binding;	.	.
Zm00001d052963	gi|670399246|ref|XP_008679586.1|	649	7e-81	PREDICTED: neurogenic locus notch homolog protein 1-like [Zea mays]	gi|242068956|ref|XM_002449710.1|	200	2e-99	Sorghum bicolor hypothetical protein, mRNA	.	.	.	.	.	.	.	.	.
Zm00001d052977	gi|670399268|ref|XP_008679596.1|	2451	0	PREDICTED: uncharacterized protein LOC103654538 [Zea mays]	gi|195654810|gb|EU974755.1|	1385	0	Zea mays clone 457521 mRNA sequence	.	.	.	.	.	.	.	.	.
Zm00001d053015	gi|226494664|ref|NP_001140770.1|	2091	0	uncharacterized protein LOC100272845 [Zea mays]	gi|238014825|gb|BT088095.1|	1554	0	Zea mays full-length cDNA clone ZM_BFc0013K19 mRNA, complete cds	Q40677	723	0	Fructose-bisphosphate aldolase, chloroplastic	GO:0006096|glycolytic process;	GO:0005737|cytoplasm;GO:0010287|plastoglobule;	GO:0004332|fructose-bisphosphate aldolase activity;	K01623	ALDO; fructose-bisphosphate aldolase, class I [EC:4.1.2.13]
Zm00001d053049	gi|226503972|ref|NP_001147989.1|	2853	0	ATPase, coupled to transmembrane movement of substances [Zea mays]	gi|195615001|gb|EU957213.1|	2502	0	Zea mays clone 1585836 ATPase, coupled to transmembrane movement of substances mRNA, complete cds	Q84TH5	578	0	ABC transporter G family member 25	GO:0080168|abscisic acid transport;GO:0009737|response to abscisic acid;	GO:0016021|integral component of membrane;GO:0005886|plasma membrane;	GO:0005524|ATP binding;GO:0042626|ATPase activity, coupled to transmembrane movement of substances;	.	.
Zm00001d053055	gi|226532468|ref|NP_001148909.1|	719	4e-93	LOC100282529 precursor [Zea mays]	gi|238011443|gb|BT086404.1|	740	0	Zea mays full-length cDNA clone ZM_BFc0162N17 mRNA, complete cds	Q9SS03	139	7e-39	Dirigent protein 21	GO:0009699|phenylpropanoid biosynthetic process;	GO:0048046|apoplast;GO:0005618|cell wall;	GO:0042349|guiding stereospecific synthesis activity;	.	.
Zm00001d053065	gi|162460948|ref|NP_001105169.1|	2592	0	barley mlo defense gene homolog4 [Zea mays]	gi|194691987|gb|BT035073.1|	2086	0	Zea mays full-length cDNA clone ZM_BFb0036B22 mRNA, complete cds	O23693	614	0	MLO-like protein 4	GO:0006952|defense response;GO:0009607|response to biotic stimulus;	GO:0016021|integral component of membrane;GO:0005886|plasma membrane;	.	K08472	MLO; mlo protein
Zm00001d053143	gi|670399472|ref|XP_008679681.1|	2247	0	PREDICTED: amino acid permease 3-like [Zea mays]	gi|242067794|ref|XM_002449129.1|	1095	0	Sorghum bicolor hypothetical protein, mRNA	Q39134	575	0	Amino acid permease 3	GO:0003333|amino acid transmembrane transport;GO:0015802|basic amino acid transport;	GO:0016021|integral component of membrane;GO:0031965|nuclear membrane;GO:0005886|plasma membrane;	GO:0015171|amino acid transmembrane transporter activity;GO:0015293|symporter activity;	.	.
Zm00001d053268	gi|670399632|ref|XP_008679744.1|	2144	0	PREDICTED: uncharacterized protein gpm353 isoform X1 [Zea mays]	gi|223945508|gb|BT062141.1|	922	0	Zea mays full-length cDNA clone ZM_BFb0218O11 mRNA, complete cds	Q14149	69.7	5e-11	MORC family CW-type zinc finger protein 3	GO:0007569|cell aging;GO:0051457|maintenance of protein location in nucleus;GO:0048147|negative regulation of fibroblast proliferation;GO:0018105|peptidyl-serine phosphorylation;GO:0009791|post-embryonic development;GO:0006468|protein phosphorylation;GO:0050821|protein stabilization;GO:0016032|viral process;	GO:0016363|nuclear matrix;GO:0005654|nucleoplasm;GO:0016605|PML body;	GO:0003723|RNA binding;GO:0008270|zinc ion binding;	.	.
Zm00001d053269	gi|836939068|ref|NP_001296836.1|	1229	2e-161	uncharacterized protein LOC100216876 [Zea mays]	gi|195656810|gb|EU975755.1|	768	0	Zea mays clone 499577 mRNA sequence	Q14149	88.6	3e-18	MORC family CW-type zinc finger protein 3	GO:0007569|cell aging;GO:0051457|maintenance of protein location in nucleus;GO:0048147|negative regulation of fibroblast proliferation;GO:0018105|peptidyl-serine phosphorylation;GO:0009791|post-embryonic development;GO:0006468|protein phosphorylation;GO:0050821|protein stabilization;GO:0016032|viral process;	GO:0016363|nuclear matrix;GO:0005654|nucleoplasm;GO:0016605|PML body;	GO:0003723|RNA binding;GO:0008270|zinc ion binding;	.	.
Zm00001d053438	gi|224033495|gb|ACN35823.1|	708	7e-82	unknown [Zea mays]	gi|391415469|gb|BT066536.2|	2154	0	Zea mays full-length cDNA clone ZM_BFb0019O03 mRNA, complete cds	Q94BT9	60.1	3e-09	Copper transport protein ATX1	GO:0006825|copper ion transport;	GO:0000785|chromatin;GO:0005829|cytosol;	GO:0046872|metal ion binding;	K07213	ATOX1, ATX1, copZ, golB; copper chaperone
Zm00001d053518	gi|670399787|ref|XP_008679797.1|	2556	0	PREDICTED: probable LRR receptor-like serine/threonine-protein kinase At2g24230 [Zea mays]	gi|242064609|ref|XM_002453549.1|	1100	0	Sorghum bicolor hypothetical protein, mRNA	C0LGK9	204	9e-54	Probable LRR receptor-like serine/threonine-protein kinase At2g24230	.	GO:0016021|integral component of membrane;	GO:0005524|ATP binding;GO:0004674|protein serine/threonine kinase activity;	.	.
Zm00001d053845	gi|195617162|gb|ACG30411.1|	139	4e-10	hypothetical protein [Zea mays]	gi|308080045|ref|NM_001196580.1|	213	3e-107	Zea mays hypothetical protein (LOC100501983), mRNA	.	.	.	.	.	.	.	.	.
Zm00001d053897	gi|673921742|ref|NP_001288393.1|	719	1e-92	ubiquitin-conjugating enzyme E2 28-like [Zea mays]	gi|77818229|gb|DQ245546.1|	702	0	Zea mays clone 16905 mRNA sequence	Q94F47	182	9e-56	Ubiquitin-conjugating enzyme E2 28	GO:0016567|protein ubiquitination;	.	GO:0005524|ATP binding;GO:0016740|transferase activity;	K06689	UBE2D_E, UBC4, UBC5; ubiquitin-conjugating enzyme E2 D/E [EC:2.3.2.23]
