# Supplementary material for: Identification of drought tolerant mechanisms in a drought-tolerant maize mutant based on physiological, biochemical and transcriptomic analyses
Source: BMC Plant Biol. 2020 Jul 9;20:315. doi: 10.1186/s12870-020-02526-w (PMC7350183; doi:10.1186/s12870-020-02526-w)
Supplement: Supplementary file 4 — Additional file 4 : Table S4 The DEGs specific to C7–2 and C7–2t. [file 12870_2020_2526_MOESM4_ESM.xlsx]

## Sheet: CD_CC-TD_TC
Table S4 The DEGs specific to C7-2
Gene	Log2FoldChange cd_cw.anno	pval	padj	Up/Down	Significant	GeneName	Biotype	Position	NR:Seq-id	NR:Score	NR:Evalue	NR:Description	NT:Seq-id	NT:Score	NT:Evalue	NT:Description	Uniprot:UniProtKB-AC	Uniprot:Score	Uniprot:Evalue	Uniprot:Description	GO:biological_process	GO:cellular_component	GO:molecular_function	KEGG:KO	KEGG:Description
Zm00001d014842	11.5152	3.17e-22	9.54e-21	up	yes	Zm00001d014842	protein_coding	chr5:65145138-65146204:+	gi|670407230|ref|XP_008645097.1|	1311	1e-178	PREDICTED: LOW QUALITY PROTEIN: basic endochitinase A [Zea mays]	gi|293884|gb|L16798.1|MZECHITINA	598	0	Zea mays class I acidic chitinase mRNA, partial cds	Q688M5	347	2e-116	Chitinase 9	GO:0006040|amino sugar metabolic process;GO:0016998|cell wall macromolecule catabolic process;GO:0006032|chitin catabolic process;GO:0006952|defense response;GO:0000272|polysaccharide catabolic process;	GO:0005622|intracellular;	GO:0008061|chitin binding;GO:0004568|chitinase activity;	K01183	E3.2.1.14; chitinase [EC:3.2.1.14]
Zm00001d013900	10.5882	7.53e-18	1.55e-16	up	yes	Zm00001d013900	protein_coding	chr5:24274910-24277370:-	gi|670406318|ref|XP_008644725.1|	2156	0	PREDICTED: low-temperature-induced 65 kDa protein-like [Zea mays]	gi|553928685|gb|KF314700.1|	658	0	Setaria italica clone SiRD29A hypothetical protein mRNA, partial cds	.	.	.	.	.	.	.	.	.
Zm00001d019504	10.4861	2.8e-18	6.02e-17	up	yes	Zm00001d019504	protein_coding	chr7:38019356-38020734:+	gi|195606192|gb|ACG24926.1|	862	5e-112	plasma membrane associated protein [Zea mays]	gi|54651185|gb|BT016404.1|	1203	0	Zea mays clone Contig237 mRNA sequence	.	.	.	.	.	.	.	.	.
Zm00001d040613	10.1051	1.94e-12	2.43e-11	up	yes	Zm00001d040613	protein_coding	chr3:53996519-53997786:-	gi|226492587|ref|NP_001152606.1|	566	4e-69	LOC100286246 [Zea mays]	gi|54652513|gb|BT017732.1|	831	0	Zea mays clone EL01N0448C02.c mRNA sequence	Q0WMZ5	59.3	2e-09	Outer envelope pore protein 16-2, chloroplastic	GO:0006811|ion transport;GO:0030150|protein import into mitochondrial matrix;	GO:0031359|integral component of chloroplast outer membrane;GO:0031305|integral component of mitochondrial inner membrane;GO:0005744|mitochondrial inner membrane presequence translocase complex;GO:0009527|plastid outer membrane;GO:0046930|pore complex;	GO:0015171|amino acid transmembrane transporter activity;GO:0015288|porin activity;GO:0015266|protein channel activity;GO:0042803|protein homodimerization activity;	.	.
Zm00001d010586	9.88142	3.23e-16	5.78e-15	up	yes	Zm00001d010586	protein_coding	chr8:121034171-121034963:-	gi|226499030|ref|NP_001145576.1|	902	6e-121	uncharacterized protein LOC100279044 [Zea mays]	gi|226499029|ref|NM_001152104.1|	711	0	Zea mays hypothetical protein (LOC100279044), mRNA	O26373	120	6e-32	UPF0098 protein MTH_273	GO:0008152|metabolic process;	.	GO:0070569|uridylyltransferase activity;	K06910	K06910; uncharacterized protein
Zm00001d050577	9.41737	2.06e-14	3.12e-13	up	yes	Zm00001d050577	protein_coding	chr4:101826608-101828504:-	gi|670393708|ref|XP_008677256.1|	1505	0	PREDICTED: LOC100282648 isoform X1 [Zea mays]	gi|391415566|gb|BT067829.2|	1457	0	Zea mays full-length cDNA clone ZM_BFc0164M15 mRNA, complete cds	Q6K602	392	3e-132	Bidirectional sugar transporter SWEET15	GO:0008643|carbohydrate transport;	GO:0016021|integral component of membrane;GO:0005887|integral component of plasma membrane;	GO:0051119|sugar transmembrane transporter activity;	K15382	SLC50A, SWEET; solute carrier family 50 (sugar transporter)
Zm00001d024414	9.38124	3.01e-14	4.5e-13	up	yes	Zm00001d024414	protein_coding	chr10:69770851-69771330:-	gi|670444915|ref|XP_008662787.1|	497	4e-61	PREDICTED: 11 kDa late embryogenesis abundant protein-like [Zea mays]	gi|226491264|ref|NM_001157274.1|	453	0	Zea mays seed maturation protein (LOC100284379), mRNA	.	.	.	.	.	.	.	.	.
Zm00001d040028	9.13484	2.4e-46	3.07e-44	up	yes	Zm00001d040028	protein_coding	chr3:23433456-23434226:-	gi|414876540|tpg|DAA53671.1|	412	1e-48	TPA: hypothetical protein ZEAMMB73_014864 [Zea mays]	gi|226530563|ref|NM_001158958.1|	516	0	Zea mays Bowman-Birk type wound-induced proteinase inhibitor WIP1 (LOC100286070), mRNA	.	.	.	.	.	.	.	.	.
Zm00001d032519	9.10359	3.11e-09	2.72e-08	up	yes	Zm00001d032519	protein_coding	chr1:229233530-229236014:-	gi|670366725|ref|XP_008664773.1|	2029	0	PREDICTED: apomucin-like isoform X2 [Zea mays]	gi|553928685|gb|KF314700.1|	708	0	Setaria italica clone SiRD29A hypothetical protein mRNA, partial cds	.	.	.	.	.	.	.	.	.
Zm00001d011755	8.96838	1.32e-12	1.68e-11	up	yes	OBAP2B	protein_coding	chr8:160797624-160798695:-	gi|413951152|gb|AFW83801.1|	1281	5e-175	secreted protein [Zea mays]	gi|226530016|ref|NM_001159228.1|	897	0	Zea mays secreted protein (LOC100286341), mRNA	.	.	.	.	.	.	.	.	.
Zm00001d040029	8.93556	2.83e-25	1.06e-23	up	yes	Zm00001d040029	protein_coding	chr3:23586531-23587232:-	gi|414876540|tpg|DAA53671.1|	376	2e-43	TPA: hypothetical protein ZEAMMB73_014864 [Zea mays]	gi|195620745|gb|EU960085.1|	544	0	Zea mays clone 221627 Bowman-Birk type wound-induced proteinase inhibitor WIP1 precursor, mRNA, complete cds	.	.	.	.	.	.	.	.	.
Zm00001d038870	8.89982	9.31e-13	1.21e-11	up	yes	Zm00001d038870	protein_coding	chr6:166160261-166161550:+	gi|226532662|ref|NP_001146945.1|	564	2e-68	late embryogenesis abundant protein, group 3 [Zea mays]	gi|226532661|ref|NM_001153473.1|	998	0	Zea mays lea protein group3 (mlg3), mRNA	Q42376	187	7e-56	Late embryogenesis abundant protein, group 3	GO:0006355|regulation of transcription, DNA-templated;GO:0006384|transcription initiation from RNA polymerase III promoter;	GO:0005634|nucleus;GO:0000126|transcription factor TFIIIB complex;	GO:0008270|zinc ion binding;	.	.
Zm00001d024302	8.70187	3.21e-12	3.91e-11	up	yes	Zm00001d024302	protein_coding	chr10:62902288-62903162:-	gi|226496355|ref|NP_001146963.1|	377	8e-43	flower-specific gamma-thionin precursor [Zea mays]	gi|226496354|ref|NM_001153491.1|	737	0	Zea mays flower-specific gamma-thionin (LOC100280572), mRNA	P81009	102	4e-26	Defensin-like protein 2	GO:0050832|defense response to fungus;GO:0031640|killing of cells of other organism;	.	.	.	.
Zm00001d003938	8.62591	2.27e-11	2.54e-10	up	yes	Zm00001d003938	protein_coding	chr2:70460622-70462283:-	gi|226507196|ref|NP_001152614.1|	1614	0	steroleosin [Zea mays]	gi|226507195|ref|NM_001159142.1|	1172	0	Zea mays steroleosin (LOC100286255), mRNA	P0DKC6	45.4	1e-65	11-beta-hydroxysteroid dehydrogenase 1B	GO:0006694|steroid biosynthetic process;	GO:0016021|integral component of membrane;GO:0005811|lipid particle;	GO:0070524|11-beta-hydroxysteroid dehydrogenase (NADP+) activity;	.	.
Zm00001d047567	8.60902	6.01e-12	7.13e-11	up	yes	Zm00001d047567	protein_coding	chr9:135816674-135817471:+	gi|413955865|gb|AFW88514.1|	992	7e-133	hypothetical protein ZEAMMB73_579239 [Zea mays]	gi|525344536|ref|NM_001279500.1|	786	0	Zea mays uncharacterized LOC101202721 (LOC101202721), mRNA	A2XG55	206	1e-62	Late embryogenesis abundant protein 1	GO:0006811|ion transport;GO:0030150|protein import into mitochondrial matrix;GO:0006626|protein targeting to mitochondrion;	GO:0005743|mitochondrial inner membrane;GO:0005741|mitochondrial outer membrane;GO:0005739|mitochondrion;GO:0046930|pore complex;GO:0005774|vacuolar membrane;	GO:0015450|P-P-bond-hydrolysis-driven protein transmembrane transporter activity;GO:0015288|porin activity;GO:0015266|protein channel activity;	.	.
Zm00001d029025	8.31977	3.28e-15	5.4e-14	up	yes	Zm00001d029025	protein_coding	chr1:55178515-55181462:+	gi|670363402|ref|XP_008655298.1|	2901	0	PREDICTED: 2,3-bisphosphoglycerate-independent phosphoglycerate mutase-like isoform X1 [Zea mays]	gi|242041054|ref|XM_002467877.1|	1209	0	Sorghum bicolor hypothetical protein, mRNA	P35493	915	0	2,3-bisphosphoglycerate-independent phosphoglycerate mutase	GO:0006007|glucose catabolic process;GO:0006096|glycolytic process;	GO:0005737|cytoplasm;	GO:0030145|manganese ion binding;GO:0004619|phosphoglycerate mutase activity;	.	.
Zm00001d008919	8.11965	6.05e-11	6.45e-10	up	yes	Zm00001d008919	protein_coding	chr8:25254637-25255914:-	gi|670429918|ref|XP_008655766.1|	1239	3e-165	PREDICTED: transcription factor PCF5-like [Zea mays]	gi|195648175|gb|EU971438.1|	1278	0	Zea mays clone 364731 mRNA sequence	Q8LT07	296	9e-94	Transcription factor PCF5	GO:0007275|multicellular organismal development;GO:0006355|regulation of transcription, DNA-templated;GO:0006351|transcription, DNA-templated;	GO:0005634|nucleus;	GO:0003677|DNA binding;	.	.
Zm00001d002360	8.08131	1.79e-10	1.8e-09	up	yes	Zm00001d002360	protein_coding	chr2:10838361-10839551:-	gi|226530413|ref|NP_001146861.1|	1080	8e-144	embryonic protein DC-8 precursor [Zea mays]	gi|226530412|ref|NM_001153389.1|	1113	0	Zea mays embryonic protein DC-8 (LOC100280469), mRNA	.	.	.	.	.	.	.	.	.
Zm00001d013903	8.06553	2.99e-10	2.94e-09	up	yes	Zm00001d013903	protein_coding	chr5:24296342-24298799:-	gi|670406318|ref|XP_008644725.1|	2006	0	PREDICTED: low-temperature-induced 65 kDa protein-like [Zea mays]	gi|553928685|gb|KF314700.1|	654	0	Setaria italica clone SiRD29A hypothetical protein mRNA, partial cds	.	.	.	.	.	.	.	.	.
Zm00001d041796	7.95463	2.85e-10	2.81e-09	up	yes	Zm00001d041796	protein_coding	chr3:138465957-138468446:-	gi|670387732|ref|XP_008674411.1|	389	4e-46	PREDICTED: uncharacterized protein LOC103650617 [Zea mays]	gi|195594892|gb|EU942538.1|	236	8e-120	Zea mays clone 1515808 mRNA sequence	.	.	.	.	.	.	.	.	.
Zm00001d022193	7.62666	1.68e-09	1.53e-08	up	yes	Zm00001d022193	protein_coding	chr7:172484959-172489194:-	gi|670421900|ref|XP_008651883.1|	1656	0	PREDICTED: ramosa3 isoform X1 [Zea mays]	gi|194695317|gb|BT036738.1|	1613	0	Zea mays full-length cDNA clone ZM_BFb0134L02 mRNA, complete cds	Q7XI41	382	7e-126	Probable trehalose-phosphate phosphatase 3	GO:0005992|trehalose biosynthetic process;GO:0070413|trehalose metabolism in response to stress;	GO:0005737|cytoplasm;	GO:0004805|trehalose-phosphatase activity;	K01087	otsB; trehalose 6-phosphate phosphatase [EC:3.1.3.12]
Zm00001d031773	7.4162	1.27e-08	1.02e-07	up	yes	Zm00001d031773	protein_coding	chr1:201397643-201398823:-	gi|414869864|tpg|DAA48421.1|	654	2e-83	TPA: protein HVA22 [Zea mays]	gi|226533239|ref|NM_001153512.1|	607	0	Zea mays protein HVA22 (LOC100280593), mRNA	Q07764	159	7e-47	Protein HVA22	GO:0009737|response to abscisic acid;GO:0006950|response to stress;	GO:0005783|endoplasmic reticulum;GO:0005794|Golgi apparatus;GO:0016021|integral component of membrane;	.	.	.
Zm00001d009510	7.38152	1.26e-08	1.01e-07	up	yes	Zm00001d009510	protein_coding	chr8:68255301-68258169:-	gi|670428612|ref|XP_008655145.1|	1680	0	PREDICTED: uncharacterized protein LOC100304289 isoform X1 [Zea mays]	gi|259490397|ref|NM_001165731.1|	1391	0	Zea mays uncharacterized LOC100304289 (LOC100304289), mRNA	Q9LS40	116	3e-26	Protein ASPARTIC PROTEASE IN GUARD CELL 1	GO:0030163|protein catabolic process;GO:0009737|response to abscisic acid;GO:0009414|response to water deprivation;GO:0009627|systemic acquired resistance;	GO:0005783|endoplasmic reticulum;	GO:0004190|aspartic-type endopeptidase activity;GO:0070001|aspartic-type peptidase activity;GO:0003677|DNA binding;	.	.
Zm00001d010010	7.37938	1.74e-08	1.37e-07	up	yes	Zm00001d010010	protein_coding	chr8:95007254-95007893:+	gi|226528589|ref|NP_001142850.1|	404	6e-47	uncharacterized protein LOC100275244 precursor [Zea mays]	gi|195610491|gb|EU954958.1|	599	0	Zea mays clone 1495877 hypothetical protein mRNA, complete cds	.	.	.	.	.	.	.	.	.
Zm00001d011495	7.20089	2.82e-08	2.17e-07	up	yes	Zm00001d011495	protein_coding	chr8:152339070-152343283:+	gi|413950801|gb|AFW83450.1|	1412	0	putative protein phosphatase 2C family protein [Zea mays]	gi|226496132|ref|NM_001158117.1|	1422	0	Zea mays protein phosphatase 2C ABI1 (LOC100285223), mRNA	Q5SN75	75.5	1e-14	Probable protein phosphatase 2C 8	.	.	GO:0046872|metal ion binding;GO:0004722|protein serine/threonine phosphatase activity;	K14497	PP2C; protein phosphatase 2C [EC:3.1.3.16]
Zm00001d027740	7.20056	1.77e-07	1.23e-06	up	yes	Zm00001d027740	protein_coding	chr1:12442621-12443983:-	gi|670362060|ref|XP_008651207.1|	968	2e-126	PREDICTED: late embryogenesis abundant protein D-34-like [Zea mays]	gi|242036868|ref|XM_002465784.1|	640	0	Sorghum bicolor hypothetical protein, mRNA	P09444	166	2e-46	Late embryogenesis abundant protein D-34	GO:0045892|negative regulation of transcription, DNA-templated;GO:0006351|transcription, DNA-templated;	GO:0005634|nucleus;	.	.	.
Zm00001d032138	7.19155	9.77e-08	7.02e-07	up	yes	Zm00001d032138	protein_coding	chr1:214254032-214254826:+	.	.	.	.	gi|242081610|ref|XM_002445529.1|	346	1e-180	Sorghum bicolor hypothetical protein, mRNA	.	.	.	.	.	.	.	.	.
Zm00001d034547	6.7956	6.11e-08	4.51e-07	up	yes	Zm00001d034547	protein_coding	chr1:295996848-295998888:+	gi|414873512|tpg|DAA52069.1|	1841	0	TPA: hypothetical protein ZEAMMB73_133538 [Zea mays]	gi|226501831|ref|NM_001150767.1|	1300	0	Zea mays uncharacterized LOC100277106 (LOC100277106), mRNA	.	.	.	.	.	.	.	.	.
Zm00001d044015	6.79227	1e-06	6.27e-06	up	yes	Zm00001d044015	protein_coding	chr3:216531011-216536924:-	gi|645168638|gb|AIB05856.1|	1681	0	orphans transcription factor, partial [Zea mays]	gi|195624971|gb|EU962198.1|	898	0	Zea mays clone 240908 mRNA sequence	Q5SN75	388	4e-129	Probable protein phosphatase 2C 8	.	.	GO:0046872|metal ion binding;GO:0004722|protein serine/threonine phosphatase activity;	K14497	PP2C; protein phosphatase 2C [EC:3.1.3.16]
Zm00001d022211	6.69217	5.27e-07	3.43e-06	up	yes	Zm00001d022211	protein_coding	chr7:172910370-172911336:+	gi|414887695|tpg|DAA63709.1|	666	6e-84	TPA: hypothetical protein ZEAMMB73_066509 [Zea mays]	gi|308044316|ref|NM_001196071.1|	409	0	Zea mays uncharacterized LOC100501320 (LOC100501320), mRNA	.	.	.	.	.	.	.	.	.
Zm00001d011470	6.67491	5.77e-07	3.74e-06	up	yes	Zm00001d011470	protein_coding	chr8:151370919-151372642:-	gi|212720819|ref|NP_001131407.1|	1273	4e-171	uncharacterized protein LOC100192736 [Zea mays]	gi|212720818|ref|NM_001137935.1|	1304	0	Zea mays uncharacterized LOC100192736 (LOC100192736), mRNA	A2ZVY5	249	5e-77	Zinc finger CCCH domain-containing protein 9	GO:0061158|3'-UTR-mediated mRNA destabilization;	GO:0005829|cytosol;	GO:0003677|DNA binding;GO:0046872|metal ion binding;GO:0003730|mRNA 3'-UTR binding;	.	.
Zm00001d039615	6.64337	1.42e-06	8.69e-06	up	yes	Zm00001d039615	protein_coding	chr3:9134058-9135428:+	gi|670385630|ref|XP_008673628.1|	2241	0	PREDICTED: 3'-N-debenzoyl-2'-deoxytaxol N-benzoyltransferase-like [Zea mays]	gi|54653667|gb|BT018886.1|	1338	0	Zea mays clone EL01T0205E01.d mRNA sequence	Q8LL69	169	2e-45	3'-N-debenzoyl-2'-deoxytaxol N-benzoyltransferase	GO:0042617|paclitaxel biosynthetic process;	.	GO:0016747|transferase activity, transferring acyl groups other than amino-acyl groups;	.	.
Zm00001d006343	6.61676	2.47e-07	1.68e-06	up	yes	Zm00001d006343	protein_coding	chr2:205076861-205080041:-	gi|670378964|ref|XP_008670381.1|	541	3e-57	PREDICTED: extensin-like isoform X1 [Zea mays]	gi|195614083|gb|EU956754.1|	1990	0	Zea mays clone 1572677 mRNA sequence	Q9FJU9	98.6	3e-20	Glucan endo-1,3-beta-glucosidase 13	GO:0005975|carbohydrate metabolic process;GO:0071555|cell wall organization;GO:0006952|defense response;	GO:0031225|anchored component of membrane;GO:0046658|anchored component of plasma membrane;GO:0005576|extracellular region;GO:0009505|plant-type cell wall;GO:0005886|plasma membrane;	GO:0042973|glucan endo-1,3-beta-D-glucosidase activity;GO:0004553|hydrolase activity, hydrolyzing O-glycosyl compounds;GO:0030247|polysaccharide binding;	.	.
Zm00001d016098	6.57016	9.79e-06	5.27e-05	up	yes	Zm00001d016098	protein_coding	chr5:144501076-144502820:-	gi|413936499|gb|AFW71050.1|	1161	4e-156	hypothetical protein ZEAMMB73_759750 [Zea mays]	gi|195607543|gb|EU953484.1|	1030	0	Zea mays clone 1421445 hypothetical protein mRNA, complete cds	.	.	.	.	.	.	.	.	.
Zm00001d040787	6.54378	9.59e-12	1.12e-10	up	yes	Zm00001d040787	protein_coding	chr3:65889207-65889515:+	gi|670386692|ref|XP_008674030.1|	274	3e-29	PREDICTED: abscisic stress-ripening protein 2-like [Zea mays]	gi|242052918|ref|XM_002455560.1|	255	2e-130	Sorghum bicolor hypothetical protein, mRNA	Q08655	45.8	3e-06	Abscisic stress-ripening protein 1	GO:0006950|response to stress;	GO:0005634|nucleus;	.	.	.
Zm00001d042541	6.52844	3.23e-266	4.07e-262	up	yes	Zm00001d042541	protein_coding	chr3:171421717-171425401:+	gi|162461114|ref|NP_001105003.1|	4551	0	lipoxygenase [Zea mays]	gi|219886206|gb|BT054871.1|	2860	0	Zea mays full-length cDNA clone ZM_BFc0165N03 mRNA, complete cds	P29250	205	3e-54	Linoleate 9S-lipoxygenase 2	GO:0006633|fatty acid biosynthetic process;GO:0031408|oxylipin biosynthetic process;GO:0051707|response to other organism;GO:0009611|response to wounding;	GO:0005737|cytoplasm;	GO:0016165|linoleate 13S-lipoxygenase activity;GO:0046872|metal ion binding;	K15718	LOX1_5; linoleate 9S-lipoxygenase [EC:1.13.11.58]
Zm00001d005889	6.43355	6.58e-06	3.65e-05	up	yes	Zm00001d005889	protein_coding	chr2:191792331-191795224:-	gi|414589665|tpg|DAA40236.1|	2671	0	TPA: putative cytochrome P450 superfamily protein [Zea mays]	gi|242049489|ref|XM_002462444.1|	745	0	Sorghum bicolor hypothetical protein, mRNA	Q0J185	769	0	Abscisic acid 8'-hydroxylase 3	GO:0046345|abscisic acid catabolic process;GO:0016132|brassinosteroid biosynthetic process;GO:0010268|brassinosteroid homeostasis;GO:0007275|multicellular organismal development;GO:0016125|sterol metabolic process;	GO:0016021|integral component of membrane;	GO:0010295|(+)-abscisic acid 8'-hydroxylase activity;GO:0020037|heme binding;GO:0005506|iron ion binding;	K09843	E1.14.13.93; (+)-abscisic acid 8'-hydroxylase [EC:1.14.13.93]
Zm00001d018751	6.34241	1.42e-06	8.69e-06	up	yes	Zm00001d018751	protein_coding	chr7:4195129-4197386:-	gi|414883474|tpg|DAA59488.1|	2270	0	TPA: hypothetical protein ZEAMMB73_156584 [Zea mays]	gi|219362636|ref|NM_001143148.1|	1806	0	Zea mays uncharacterized LOC100216745 (LOC100216745), mRNA	P92934	574	0	Amino acid permease 6	GO:0015810|aspartate transport;GO:0015827|tryptophan transport;	GO:0016021|integral component of membrane;GO:0005886|plasma membrane;	GO:0015172|acidic amino acid transmembrane transporter activity;GO:0015175|neutral amino acid transmembrane transporter activity;GO:0015293|symporter activity;	.	.
Zm00001d008793	6.3341	3.78e-06	2.18e-05	up	yes	Zm00001d008793	protein_coding	chr8:20528476-20529755:+	gi|223950467|gb|ACN29317.1|	686	3e-86	unknown [Zea mays]	gi|223950466|gb|BT064620.1|	965	0	Zea mays full-length cDNA clone ZM_BFc0191G11 mRNA, complete cds	Q8VWQ5	124	1e-32	Probable WRKY transcription factor 50	GO:0050832|defense response to fungus;GO:0009867|jasmonic acid mediated signaling pathway;GO:0006351|transcription, DNA-templated;	GO:0005634|nucleus;	GO:0043565|sequence-specific DNA binding;GO:0003700|transcription factor activity, sequence-specific DNA binding;	.	.
Zm00001d040026	6.31608	1.12e-05	5.99e-05	up	yes	Zm00001d040026	protein_coding	chr3:23369523-23371064:-	gi|308081293|ref|NP_001183624.1|	896	2e-115	hypothetical protein precursor [Zea mays]	gi|21207401|gb|AY104323.1|	1280	0	Zea mays PCO085485 mRNA sequence	P07679	62.4	2e-11	Bowman-Birk type trypsin inhibitor TI1	.	GO:0005576|extracellular region;	GO:0004867|serine-type endopeptidase inhibitor activity;	.	.
Zm00001d014168	6.28607	7.71e-06	4.22e-05	up	yes	Zm00001d014168	protein_coding	chr5:34952246-34956390:+	gi|670406587|ref|XP_008644844.1|	2243	0	PREDICTED: 3-ketoacyl-CoA synthase 19-like [Zea mays]	gi|195626789|gb|EU963107.1|	1723	0	Zea mays clone 257656 mRNA sequence	Q5XEP9	516	3e-175	3-ketoacyl-CoA synthase 2	GO:0006633|fatty acid biosynthetic process;GO:0006970|response to osmotic stress;GO:0009611|response to wounding;GO:0010345|suberin biosynthetic process;	GO:0016021|integral component of membrane;	GO:0009922|fatty acid elongase activity;	K15397	KCS; 3-ketoacyl-CoA synthase [EC:2.3.1.199]
Zm00001d018729	6.25168	6.14e-06	3.42e-05	up	yes	Zm00001d018729	protein_coding	chr7:3195528-3196172:+	gi|195609080|gb|ACG26370.1|	135	2e-07	bZIP transcription factor family protein [Zea mays]	gi|195609079|gb|EU954252.1|	597	0	Zea mays clone 1460205 bZIP transcription factor family protein mRNA, complete cds	.	.	.	.	.	.	.	.	.
Zm00001d028750	6.18551	1.4e-270	3.53e-266	up	yes	Zm00001d028750	protein_coding	chr1:45286331-45290076:-	gi|212275181|ref|NP_001131014.1|	2899	0	asparagine synthetase3 [Zea mays]	gi|628601860|ref|NM_001291848.1|	2162	0	Zea mays uncharacterized LOC103164602 (LOC103164602), mRNA	Q10MX3	917	0	Asparagine synthetase [glutamine-hydrolyzing] 1	GO:0006529|asparagine biosynthetic process;GO:0006541|glutamine metabolic process;GO:0070981|L-asparagine biosynthetic process;GO:0009646|response to absence of light;	GO:0005829|cytosol;	GO:0004066|asparagine synthase (glutamine-hydrolyzing) activity;GO:0005524|ATP binding;GO:0042803|protein homodimerization activity;	.	.
Zm00001d040027	6.16429	7.93e-31	4.28e-29	up	yes	Zm00001d040027	protein_coding	chr3:23377488-23378234:-	gi|414876538|tpg|DAA53669.1|	447	1e-53	TPA: hypothetical protein ZEAMMB73_014864 [Zea mays]	gi|195636759|gb|EU965730.1|	589	0	Zea mays clone 288353 Bowman-Birk type wound-induced proteinase inhibitor WIP1 precursor, mRNA, complete cds	.	.	.	.	.	.	.	.	.
Zm00001d024303	6.05697	2.81e-05	0.000139206	up	yes	Zm00001d024303	protein_coding	chr10:62903387-62904298:+	gi|226494490|ref|NP_001147137.1|	287	3e-29	LOC100280744 precursor [Zea mays]	gi|189127529|gb|AY106425.2|	599	0	Zea mays PCO122672 mRNA sequence	P81008	94	3e-24	Defensin-like protein 1	GO:0050832|defense response to fungus;GO:0031640|killing of cells of other organism;	.	.	.	.
Zm00001d052168	6.04013	2.29e-05	0.000115516	up	yes	Zm00001d052168	protein_coding	chr4:181566692-181568615:-	gi|670398484|ref|XP_008679283.1|	2771	0	PREDICTED: galactoside 2-alpha-L-fucosyltransferase-like [Zea mays]	gi|242063177|ref|XM_002452833.1|	1314	0	Sorghum bicolor hypothetical protein, mRNA	Q9M5Q1	523	6e-178	Galactoside 2-alpha-L-fucosyltransferase	GO:0042546|cell wall biogenesis;GO:0071555|cell wall organization;GO:0006486|protein glycosylation;	GO:0032580|Golgi cisterna membrane;GO:0016021|integral component of membrane;	GO:0008107|galactoside 2-alpha-L-fucosyltransferase activity;	.	.
Zm00001d045988	6.00924	0.000242414	0.00100782	up	yes	Zm00001d045988	protein_coding	chr9:52802775-52803272:-	gi|226503851|ref|NP_001152686.1|	393	2e-45	LOC100286327 [Zea mays]	gi|189127430|gb|AY105760.2|	498	0	Zea mays PCO070107 mRNA sequence	.	.	.	.	.	.	.	.	.
Zm00001d015665	5.97295	3.42e-05	0.000167433	up	yes	Zm00001d015665	protein_coding	chr5:104213019-104220553:-	gi|670403605|ref|XP_008643437.1|	2524	0	PREDICTED: uncharacterized protein LOC100279229 isoform X1 [Zea mays]	gi|242064327|ref|XM_002453408.1|	1648	0	Sorghum bicolor hypothetical protein, mRNA	Q5QIT3	444	4e-149	Serine/threonine protein phosphatase 2A regulatory subunit B''beta	.	GO:0005737|cytoplasm;GO:0005634|nucleus;	GO:0005509|calcium ion binding;	K11583	PPP2R3; serine/threonine-protein phosphatase 2A regulatory subunit B''
Zm00001d006796	5.96652	8.39e-06	4.57e-05	up	yes	Zm00001d006796	protein_coding	chr2:216891193-216892807:+	gi|414590803|tpg|DAA41374.1|	1556	0	TPA: general stress protein 39Short-chain dehydrogenase/reductase SDR family protein [Zea mays]	gi|269969482|gb|GU180090.1|	1345	0	Zea mays short-chain dehydrogenase/reductase SDR family protein mRNA, complete cds	Q75KH3	467	2e-161	Glucose and ribitol dehydrogenase homolog	.	.	GO:0016491|oxidoreductase activity;	.	.
Zm00001d029679	5.96195	3.44e-05	0.000168274	up	yes	Zm00001d029679	protein_coding	chr1:82474257-82474886:+	gi|670364036|ref|XP_008657683.1|	568	2e-70	PREDICTED: ethylene-responsive transcription factor ERF027-like [Zea mays]	gi|242040462|ref|XM_002467581.1|	258	9e-132	Sorghum bicolor hypothetical protein, mRNA	Q9SJR0	72	3e-14	Ethylene-responsive transcription factor ERF024	GO:0050832|defense response to fungus;GO:0009873|ethylene-activated signaling pathway;GO:0006351|transcription, DNA-templated;	GO:0005634|nucleus;	GO:0003677|DNA binding;GO:0003700|transcription factor activity, sequence-specific DNA binding;	.	.
Zm00001d039977	5.95021	7.23e-05	0.000335659	up	yes	Zm00001d039977	protein_coding	chr3:21462332-21463135:-	gi|670385959|ref|XP_008673755.1|	779	2e-100	PREDICTED: zinc finger protein STAMENLESS 1-like [Zea mays]	gi|242056562|ref|XM_002457382.1|	481	0	Sorghum bicolor hypothetical protein, mRNA	Q39265	74.3	8e-15	Zinc finger protein 6	GO:0009736|cytokinin-activated signaling pathway;GO:0009740|gibberellic acid mediated signaling pathway;GO:0007275|multicellular organismal development;GO:0006355|regulation of transcription, DNA-templated;GO:0006351|transcription, DNA-templated;GO:0010026|trichome differentiation;	GO:0022626|cytosolic ribosome;	GO:0046872|metal ion binding;GO:0003700|transcription factor activity, sequence-specific DNA binding;GO:0044212|transcription regulatory region DNA binding;	.	.
Zm00001d033423	5.90037	8.67e-11	9.07e-10	up	yes	Zm00001d033423	protein_coding	chr1:262653205-262655634:-	gi|226496165|ref|NP_001148381.1|	1994	0	glucan endo-1,3-beta-glucosidase 7 precursor [Zea mays]	gi|226496164|ref|NM_001154909.1|	1808	0	Zea mays glucan endo-1,3-beta-glucosidase 7 (LOC100281994), mRNA	Q94G86	53.5	7e-07	Glucan endo-1,3-beta-D-glucosidase	GO:0006076|(1->3)-beta-D-glucan catabolic process;	GO:0005576|extracellular region;	GO:0042973|glucan endo-1,3-beta-D-glucosidase activity;GO:0042803|protein homodimerization activity;	.	.
Zm00001d005890	5.88328	7.98e-05	0.000367263	up	yes	Zm00001d005890	protein_coding	chr2:191852046-191853897:+	gi|296784634|gb|ADH43281.1|	2262	0	alpha amylase [Zea mays]	gi|194708679|gb|BT043419.1|	1575	0	Zea mays full-length cDNA clone ZM_BFc0183L03 mRNA, complete cds	P27937	786	0	Alpha-amylase isozyme 3B	GO:0005983|starch catabolic process;GO:0005987|sucrose catabolic process;	.	GO:0004556|alpha-amylase activity;GO:0005509|calcium ion binding;	K01176	E3.2.1.1, amyA, malS; alpha-amylase [EC:3.2.1.1]
Zm00001d040785	5.81905	5.8e-05	0.000273382	up	yes	Zm00001d040785	protein_coding	chr3:65868063-65868371:+	gi|670391070|ref|XP_008675867.1|	274	3e-29	PREDICTED: abscisic stress-ripening protein 2-like [Zea mays]	gi|242052918|ref|XM_002455560.1|	252	9e-129	Sorghum bicolor hypothetical protein, mRNA	P37219	48.1	5e-07	Abscisic stress-ripening protein 2	GO:0006950|response to stress;	.	.	.	.
Zm00001d021035	5.78807	0.000109429	0.000490647	up	yes	Zm00001d021035	protein_coding	chr7:141008297-141008939:+	gi|414886174|tpg|DAA62188.1|	275	4e-36	TPA: hypothetical protein ZEAMMB73_205807 [Zea mays]	gi|238014747|gb|BT088056.1|	94	8e-41	Zea mays full-length cDNA clone ZM_BFb0381E20 mRNA, complete cds	.	.	.	.	.	.	.	.	.
Zm00001d050308	5.7831	2.45e-07	1.67e-06	up	yes	Zm00001d050308	protein_coding	chr4:80306469-80308553:+	gi|670396629|ref|XP_008678559.1|	2861	0	PREDICTED: LOW QUALITY PROTEIN: U-box domain-containing protein 18-like [Zea mays]	gi|514795962|ref|XM_004973375.1|	1138	0	PREDICTED: Setaria italica U-box domain-containing protein 19-like (LOC101767769), mRNA	O80742	303	1e-90	U-box domain-containing protein 19	GO:0010029|regulation of seed germination;	GO:0005737|cytoplasm;GO:0005634|nucleus;	GO:0016874|ligase activity;GO:0004842|ubiquitin-protein transferase activity;	.	.
Zm00001d012296	5.73585	2e-12	2.5e-11	up	yes	Zm00001d012296	protein_coding	chr8:172051538-172056127:-	gi|195659033|gb|ACG48984.1|	1334	1e-176	ABA response element binding factor [Zea mays]	gi|226498865|ref|NM_001158043.1|	1878	0	Zea mays ABA response element binding factor (LOC100285149), mRNA	Q9M7Q5	110	8e-25	ABSCISIC ACID-INSENSITIVE 5-like protein 4	GO:0009738|abscisic acid-activated signaling pathway;GO:0006351|transcription, DNA-templated;	GO:0005634|nucleus;	GO:0043565|sequence-specific DNA binding;GO:0003700|transcription factor activity, sequence-specific DNA binding;	K14432	ABF; ABA responsive element binding factor
Zm00001d043302	5.715	0.000378386	0.00150577	up	yes	Zm00001d043302	protein_coding	chr3:195189435-195191634:+	gi|414880278|tpg|DAA57409.1|	1689	0	TPA: homocysteine S-methyltransferase 4 [Zea mays]	gi|195593067|gb|EU940713.1|	1193	0	Zea mays clone 1060816 mRNA sequence	Q9FUM7	391	6e-177	Homocysteine S-methyltransferase 4	GO:0009086|methionine biosynthetic process;	.	GO:0046872|metal ion binding;GO:0008168|methyltransferase activity;	K00547	mmuM; homocysteine S-methyltransferase [EC:2.1.1.10]
Zm00001d052179	5.68948	0.000143387	0.000625433	up	yes	Zm00001d052179	protein_coding	chr4:181786055-181787263:+	gi|670401620|ref|XP_008680668.1|	1605	0	PREDICTED: uncharacterized protein LOC103655745 [Zea mays]	gi|242066601|ref|XM_002454545.1|	624	0	Sorghum bicolor hypothetical protein, mRNA	.	.	.	.	.	.	.	.	.
Zm00001d040786	5.66214	0.000149405	0.000649209	up	yes	Zm00001d040786	protein_coding	chr3:65871460-65871780:+	gi|414877399|tpg|DAA54530.1|	362	2e-42	TPA: hypothetical protein ZEAMMB73_155049 [Zea mays]	gi|242052918|ref|XM_002455560.1|	237	2e-120	Sorghum bicolor hypothetical protein, mRNA	Q08655	56.2	3e-10	Abscisic stress-ripening protein 1	GO:0006950|response to stress;	GO:0005634|nucleus;	.	.	.
Zm00001d042810	5.65688	4.18e-26	1.64e-24	up	yes	Zm00001d042810	protein_coding	chr3:180845237-180851422:-	gi|293335369|ref|NP_001168873.1|	2625	0	uncharacterized protein LOC100382678 [Zea mays]	gi|293335368|ref|NM_001175402.1|	1955	0	Zea mays uncharacterized LOC100382678 (LOC100382678), mRNA	O89033	180	1e-47	Cell division control protein 6 homolog	GO:0051301|cell division;GO:0006270|DNA replication initiation;GO:0033314|mitotic DNA replication checkpoint;GO:0007067|mitotic nuclear division;GO:0036289|peptidyl-serine autophosphorylation;GO:1990443|peptidyl-threonine autophosphorylation;GO:1903468|positive regulation of DNA replication initiation;GO:0001934|positive regulation of protein phosphorylation;	GO:0000790|nuclear chromatin;GO:0005634|nucleus;	GO:0005524|ATP binding;GO:0004674|protein serine/threonine kinase activity;	K02213	CDC6; cell division control protein 6
Zm00001d053050	5.65343	0.000135097	0.000592141	up	yes	Zm00001d053050	protein_coding	chr4:210625114-210626541:+	gi|413925486|gb|AFW65418.1|	1565	0	hypothetical protein ZEAMMB73_370543 [Zea mays]	gi|525342957|ref|NM_001279890.1|	1172	0	Zea mays uncharacterized LOC101061013 (LOC101061013), mRNA	Q84TH5	317	1e-99	ABC transporter G family member 25	GO:0080168|abscisic acid transport;GO:0009737|response to abscisic acid;	GO:0016021|integral component of membrane;GO:0005886|plasma membrane;	GO:0005524|ATP binding;GO:0042626|ATPase activity, coupled to transmembrane movement of substances;	.	.
Zm00001d035560	5.61092	0.000261424	0.00107866	up	yes	Zm00001d035560	protein_coding	chr6:33142628-33144237:+	gi|212275039|ref|NP_001130049.1|	1510	0	jasmonate-induced protein [Zea mays]	gi|212275038|ref|NM_001136577.1|	1234	0	Zea mays jasmonate-induced protein (LOC100191141), mRNA	A2WPN7	62.8	3e-11	Salt stress-induced protein	.	.	GO:0030246|carbohydrate binding;	.	.
Zm00001d022467	5.59426	0.000257077	0.00106282	up	yes	Zm00001d022467	protein_coding	chr7:178218340-178219782:+	gi|414888074|tpg|DAA64088.1|	2098	0	TPA: anthocyanidin 3-O-glucosyltransferase [Zea mays]	gi|226494220|ref|NM_001153796.1|	1440	0	Zea mays anthocyanidin 3-O-glucosyltransferase (LOC100280876), mRNA	F8WKW8	275	4e-85	Beta-D-glucosyl crocetin beta-1,6-glucosyltransferase	GO:0008152|metabolic process;	.	GO:0016758|transferase activity, transferring hexosyl groups;	.	.
Zm00001d003730	5.56551	0.000295786	0.00120524	up	yes	H3C2	protein_coding	chr2:56683255-56683907:-	gi|670376446|ref|XP_008669428.1|	649	1e-82	PREDICTED: histone H3.2-like [Zea mays]	gi|195616453|gb|EU957939.1|	530	0	Zea mays clone 1634502 histone H3 mRNA, complete cds	P68428	178	2e-55	Histone H3.2	.	GO:0000786|nucleosome;GO:0005634|nucleus;	GO:0003677|DNA binding;	.	.
Zm00001d010840	5.55969	2.12e-33	1.37e-31	up	yes	Zm00001d010840	protein_coding	chr8:129739531-129743950:-	gi|413949936|gb|AFW82585.1|	2438	0	hypothetical protein ZEAMMB73_336603 [Zea mays]	gi|391415079|gb|BT063677.2|	1995	0	Zea mays full-length cDNA clone ZM_BFc0093I05 mRNA, complete cds	.	.	.	.	.	.	.	.	.
Zm00001d048690	5.5467	4.37e-05	0.000210027	up	yes	Zm00001d048690	protein_coding	chr4:3346373-3347902:+	gi|670394931|ref|XP_008677899.1|	1911	0	PREDICTED: serine carboxypeptidase-like 50 [Zea mays]	gi|242069340|ref|XM_002449902.1|	294	2e-151	Sorghum bicolor hypothetical protein, mRNA	Q9M9Q6	259	1e-78	Serine carboxypeptidase-like 50	.	GO:0005576|extracellular region;GO:0005773|vacuole;	GO:0004185|serine-type carboxypeptidase activity;	K09645	CPVL; vitellogenic carboxypeptidase-like protein [EC:3.4.16.-]
Zm00001d039935	5.49401	6.06e-05	0.000284657	up	yes	Zm00001d039935	protein_coding	chr3:19868724-19869483:+	gi|414876446|tpg|DAA53577.1|	525	3e-66	TPA: hypothetical protein ZEAMMB73_848426 [Zea mays]	gi|195605651|gb|EU952538.1|	414	0	Zea mays clone 1283482 16.9 kDa class I heat shock protein 1 mRNA, complete cds	P27777	170	5e-53	16.9 kDa class I heat shock protein 1	GO:0051259|protein oligomerization;GO:0009408|response to heat;	GO:0005737|cytoplasm;	.	K13993	HSP20; HSP20 family protein
Zm00001d049989	5.47677	0.000630566	0.00238859	up	yes	Zm00001d049989	protein_coding	chr4:57539440-57542819:-	gi|670396298|ref|XP_008678444.1|	2111	0	PREDICTED: benzyl alcohol O-benzoyltransferase-like [Zea mays]	gi|525344447|ref|NM_001279749.1|	1107	0	Zea mays 10-deacetylbaccatin III 10-O-acetyltransferase (LOC101027176), mRNA	Q8GT20	525	0	Benzyl alcohol O-benzoyltransferase	.	.	GO:0016747|transferase activity, transferring acyl groups other than amino-acyl groups;	.	.
Zm00001d028778	5.45944	0.000334656	0.00135052	up	yes	Zm00001d028778	protein_coding	chr1:46192688-46194446:+	gi|670363090|ref|XP_008654598.1|	976	2e-126	PREDICTED: glycine-rich cell wall structural protein 1.0-like [Zea mays]	gi|194704301|gb|BT041230.1|	624	0	Zea mays full-length cDNA clone ZM_BFc0190H21 mRNA, complete cds	.	.	.	.	.	.	.	.	.
Zm00001d016001	5.45752	0.000398146	0.00157619	up	yes	Zm00001d016001	protein_coding	chr5:138743751-138746834:-	gi|670408293|ref|XP_008645515.1|	2582	0	PREDICTED: rop guanine nucleotide exchange factor 10-like [Zea mays]	gi|219363200|ref|NM_001143246.1|	1383	0	Zea mays uncharacterized LOC100216854 (LOC100216854), mRNA	Q9M811	484	2e-159	Rop guanine nucleotide exchange factor 11	.	GO:0005737|cytoplasm;	GO:0005089|Rho guanyl-nucleotide exchange factor activity;	K10418	DYNLL; dynein light chain LC8-type
Zm00001d049561	5.41582	0.000109071	0.000489305	up	yes	Zm00001d049561	protein_coding	chr4:35298252-35298566:+	gi|226532986|ref|NP_001144883.1|	164	7e-13	hypothetical protein [Zea mays]	gi|226532985|ref|NM_001151411.1|	315	9e-164	Zea mays hypothetical protein (LOC100277984), mRNA	.	.	.	.	.	.	.	.	.
Zm00001d029052	5.40655	8.01e-05	0.00036842	up	yes	Zm00001d029052	protein_coding	chr1:56147717-56148196:-	gi|226497146|ref|NP_001142521.1|	386	2e-44	uncharacterized protein LOC100274759 [Zea mays]	gi|226497145|ref|NM_001149049.1|	480	0	Zea mays hypothetical protein (LOC100274759), mRNA	.	.	.	.	.	.	.	.	.
Zm00001d041309	5.39735	0.00144386	0.00501401	up	yes	Zm00001d041309	protein_coding	chr3:111440781-111443015:-	gi|670386895|ref|XP_008674097.1|	3363	0	PREDICTED: putative cyclic nucleotide-gated ion channel 9 [Zea mays]	gi|242084259|ref|XM_002442510.1|	1921	0	Sorghum bicolor hypothetical protein, mRNA	Q8RWS9	813	0	Probable cyclic nucleotide-gated ion channel 5	GO:0042391|regulation of membrane potential;	GO:0005887|integral component of plasma membrane;GO:0016020|membrane;GO:0005886|plasma membrane;	GO:0005262|calcium channel activity;GO:0030552|cAMP binding;GO:0030553|cGMP binding;GO:0005223|intracellular cGMP activated cation channel activity;GO:0005249|voltage-gated potassium channel activity;	K05391	CNGF; cyclic nucleotide gated channel, other eukaryote
Zm00001d048176	5.39682	0.00133868	0.00468555	up	yes	Zm00001d048176	protein_coding	chr9:151547408-151550218:-	gi|670440305|ref|XP_008660447.1|	1747	0	PREDICTED: globulin-1 S allele-like [Zea mays]	gi|85540288|gb|BT024037.1|	1605	0	Zea mays clone EL01N0427C11 mRNA sequence	P15590	68.2	1e-10	Globulin-1 S allele	.	.	GO:0045735|nutrient reservoir activity;	.	.
Zm00001d025823	5.36269	0.000509979	0.00197334	up	yes	Zm00001d025823	protein_coding	chr10:130739138-130741408:-	gi|670448014|ref|XP_008664226.1|	1049	9e-140	PREDICTED: myb-related protein 330-like [Zea mays]	gi|514806536|ref|XM_004978069.1|	360	0	PREDICTED: Setaria italica transcription repressor MYB6-like (LOC101772233), mRNA	P81391	160	1e-45	Myb-related protein 305	GO:0006355|regulation of transcription, DNA-templated;GO:0006351|transcription, DNA-templated;	GO:0005634|nucleus;	GO:0003677|DNA binding;	.	.
Zm00001d025753	5.344	8.69e-05	0.000396944	up	yes	Zm00001d025753	protein_coding	chr10:128400712-128402032:-	gi|223947367|gb|ACN27767.1|	1395	0	unknown [Zea mays]	gi|223947366|gb|BT063070.1|	1155	0	Zea mays full-length cDNA clone ZM_BFc0022A01 mRNA, complete cds	P29023	499	3e-176	Endochitinase B (Fragment)	GO:0016998|cell wall macromolecule catabolic process;GO:0006032|chitin catabolic process;GO:0006952|defense response;GO:0000272|polysaccharide catabolic process;	.	GO:0008061|chitin binding;GO:0004568|chitinase activity;	.	.
Zm00001d006915	5.31154	0.000902613	0.00328618	up	yes	Zm00001d006915	protein_coding	chr2:219302995-219303417:-	gi|414590947|tpg|DAA41518.1|	599	3e-77	TPA: putative bifunctional inhibitor/LTP/seed storage protein family [Zea mays]	gi|226503959|ref|NM_001158543.1|	324	1e-168	Zea mays lipid binding protein (LOC100285652), mRNA	Q6ASY2	77	1e-16	Non-specific lipid transfer protein-like 1	.	GO:0032578|aleurone grain membrane;GO:0031225|anchored component of membrane;GO:0005773|vacuole;	GO:0008289|lipid binding;GO:0008233|peptidase activity;	.	.
Zm00001d018474	5.25261	0.000961409	0.00347964	up	yes	Zm00001d018474	protein_coding	chr5:221423120-221424916:-	gi|670404291|ref|XP_008643799.1|	1831	0	PREDICTED: anther-specific proline-rich protein APG isoform X1 [Zea mays]	gi|194707243|gb|BT042701.1|	1418	0	Zea mays full-length cDNA clone ZM_BFc0014E05 mRNA, complete cds	Q8LB81	216	6e-65	GDSL esterase/lipase At5g33370	GO:0016042|lipid catabolic process;	GO:0005576|extracellular region;	GO:0016788|hydrolase activity, acting on ester bonds;	.	.
Zm00001d033447	5.24172	0.000940682	0.00341246	up	yes	Zm00001d033447	protein_coding	chr1:262991884-262994316:+	gi|224030527|gb|ACN34339.1|	1936	0	unknown [Zea mays]	gi|21206640|gb|AY103562.1|	1997	0	Zea mays PCO085487 mRNA sequence	P15590	198	2e-55	Globulin-1 S allele	.	.	GO:0045735|nutrient reservoir activity;	.	.
Zm00001d007876	5.22943	0.000166754	0.000715707	up	yes	Zm00001d007876	protein_coding	chr2:241535851-241537578:-	gi|670380491|ref|XP_008670979.1|	2721	0	PREDICTED: 9-cis-epoxycarotenoid dioxygenase 1, chloroplastic-like [Zea mays]	gi|226532244|ref|NM_001154309.1|	1455	0	Zea mays viviparous-14 (LOC100281391), mRNA	O24592	779	0	9-cis-epoxycarotenoid dioxygenase 1, chloroplastic	GO:0009688|abscisic acid biosynthetic process;	GO:0009570|chloroplast stroma;	GO:0045549|9-cis-epoxycarotenoid dioxygenase activity;GO:0046872|metal ion binding;	K09840	NCED; 9-cis-epoxycarotenoid dioxygenase [EC:1.13.11.51]
Zm00001d050021	5.22374	9.99e-06	5.37e-05	up	yes	Zm00001d050021	protein_coding	chr4:60281640-60287213:-	gi|670396342|ref|XP_008678459.1|	2399	0	PREDICTED: abscisic acid 8'-hydroxylase 3-like [Zea mays]	gi|195632073|gb|EU964577.1|	1836	0	Zea mays clone 280124 mRNA sequence	Q0J185	543	0	Abscisic acid 8'-hydroxylase 3	GO:0046345|abscisic acid catabolic process;GO:0016132|brassinosteroid biosynthetic process;GO:0010268|brassinosteroid homeostasis;GO:0007275|multicellular organismal development;GO:0016125|sterol metabolic process;	GO:0016021|integral component of membrane;	GO:0010295|(+)-abscisic acid 8'-hydroxylase activity;GO:0020037|heme binding;GO:0005506|iron ion binding;	K09843	E1.14.13.93; (+)-abscisic acid 8'-hydroxylase [EC:1.14.13.93]
Zm00001d039566	5.21932	0.000218141	0.000913992	up	yes	Zm00001d039566	protein_coding	chr3:8104720-8105217:+	gi|357125617|ref|XP_003564488.1|	593	2e-75	PREDICTED: 17.5 kDa class II heat shock protein [Brachypodium distachyon]	gi|194689425|gb|BT033792.1|	498	0	Zea mays full-length cDNA clone ZM_BFc0163P17 mRNA, complete cds	P24631	214	1e-69	17.5 kDa class II heat shock protein	.	GO:0005737|cytoplasm;	.	.	.
Zm00001d048348	5.21904	6.74e-08	4.94e-07	up	yes	Zm00001d048348	protein_coding	chr9:154834549-154834905:+	gi|226509823|ref|NP_001142643.1|	433	1e-52	hypothetical protein [Zea mays]	gi|195658538|gb|EU976619.1|	357	0	Zea mays clone 985232 hypothetical protein mRNA, complete cds	.	.	.	.	.	.	.	.	.
Zm00001d002557	5.21247	0.00151496	0.00523636	up	yes	Zm00001d002557	protein_coding	chr2:15316483-15316830:-	gi|670380819|ref|XP_008671127.1|	437	2e-53	PREDICTED: antimicrobial peptide 1-like [Zea mays]	gi|242074105|ref|XM_002446944.1|	108	1e-48	Sorghum bicolor hypothetical protein, mRNA	P80915	60.8	1e-11	Antimicrobial peptide 1	GO:0042742|defense response to bacterium;GO:0050832|defense response to fungus;GO:0031640|killing of cells of other organism;GO:0045926|negative regulation of growth;	GO:0005576|extracellular region;	.	.	.
Zm00001d001906	5.16845	0.000185614	0.000788461	up	yes	Zm00001d001906	protein_coding	chr2:2644303-2648830:-	gi|293334903|ref|NP_001167939.1|	2898	0	uncharacterized protein LOC100381653 [Zea mays]	gi|293334902|ref|NM_001174468.1|	2062	0	Zea mays LOC100381653 (si707052h10), mRNA	Q5RBP4	125	4e-121	EH domain-containing protein 1	GO:1990090|cellular response to nerve growth factor stimulus;GO:0042632|cholesterol homeostasis;GO:0042384|cilium assembly;GO:0032456|endocytic recycling;GO:0006897|endocytosis;GO:0006886|intracellular protein transport;GO:0034383|low-density lipoprotein particle clearance;GO:0031175|neuron projection development;GO:0010886|positive regulation of cholesterol storage;GO:2001137|positive regulation…	GO:0020018|ciliary pocket membrane;GO:0031901|early endosome membrane;GO:0030139|endocytic vesicle;GO:0010008|endosome membrane;GO:0005811|lipid particle;GO:0043209|myelin sheath;GO:0048471|perinuclear region of cytoplasm;GO:0005886|plasma membrane;GO:0031095|platelet dense tubular network membrane;GO:0055038|recycling endosome membrane;	GO:0005524|ATP binding;GO:0005509|calcium ion binding;GO:0005525|GTP binding;	K12483	EHD1; EH domain-containing protein 1
Zm00001d014832	5.15745	0.00237694	0.00779748	up	yes	Zm00001d014832	protein_coding	chr5:64750152-64751826:-	gi|670412566|ref|XP_008647437.1|	298	6e-29	PREDICTED: hypothetical protein isoform X1 [Zea mays]	gi|212721405|ref|NM_001139282.1|	105	8e-47	Zea mays hypothetical protein (LOC100194241), mRNA	Q84WM0	50.1	1e-07	60S ribosomal protein L29-2	GO:0002181|cytoplasmic translation;	GO:0022625|cytosolic large ribosomal subunit;	GO:0003735|structural constituent of ribosome;	K02905	RP-L29e, RPL29; large subunit ribosomal protein L29e
Zm00001d038667	5.14848	2.94e-11	3.23e-10	up	yes	Zm00001d038667	protein_coding	chr6:162268229-162273500:+	gi|670418174|ref|XP_008649851.1|	4642	0	PREDICTED: protein BREAST CANCER SUSCEPTIBILITY 1 homolog [Zea mays]	gi|514748157|ref|XM_004961491.1|	1072	0	PREDICTED: Setaria italica protein BREAST CANCER SUSCEPTIBILITY 1 homolog (LOC101767419), mRNA	Q8RXD4	200	1e-51	Protein BREAST CANCER SUSCEPTIBILITY 1 homolog	GO:0071480|cellular response to gamma radiation;GO:0006310|DNA recombination;GO:0006281|DNA repair;GO:0000724|double-strand break repair via homologous recombination;GO:0045717|negative regulation of fatty acid biosynthetic process;GO:0035067|negative regulation of histone acetylation;GO:0071158|positive regulation of cell cycle arrest;GO:0035066|positive regulation of histone acetylation;GO:0045…	GO:0070531|BRCA1-A complex;GO:0031436|BRCA1-BARD1 complex;GO:0005634|nucleus;GO:0005886|plasma membrane;	GO:0004842|ubiquitin-protein transferase activity;GO:0008270|zinc ion binding;	K10683	BARD1; BRCA1-associated RING domain protein 1
Zm00001d003380	5.12825	0.00186546	0.00631818	up	yes	Zm00001d003380	protein_coding	chr2:42239268-42240320:+	gi|226494167|ref|NP_001147346.1|	386	2e-43	LOC100280954 precursor [Zea mays]	gi|226494166|ref|NM_001153874.1|	727	0	Zea mays LOC100280954 (cl22897_1a), mRNA	Q9LFR3	80.9	1e-16	Gibberellin-regulated protein 14	GO:0009740|gibberellic acid mediated signaling pathway;GO:2000377|regulation of reactive oxygen species metabolic process;GO:0009737|response to abscisic acid;GO:0009739|response to gibberellin;GO:0009651|response to salt stress;	GO:0005576|extracellular region;GO:0005886|plasma membrane;	.	.	.
Zm00001d047584	5.12674	3.36e-07	2.24e-06	up	yes	Zm00001d047584	protein_coding	chr9:136373485-136374831:+	gi|670439692|ref|XP_008660198.1|	2068	0	PREDICTED: aspartic proteinase nepenthesin-1-like [Zea mays]	gi|242041114|ref|XM_002467907.1|	891	0	Sorghum bicolor hypothetical protein, mRNA	Q766C3	264	2e-81	Aspartic proteinase nepenthesin-1	.	GO:0005576|extracellular region;	GO:0004190|aspartic-type endopeptidase activity;	.	.
Zm00001d022210	5.11444	0.00231513	0.00762327	up	yes	Zm00001d022210	protein_coding	chr7:172908847-172909374:-	gi|670425461|ref|XP_008653370.1|	368	3e-41	PREDICTED: uncharacterized protein LOC103633451 [Zea mays]	.	.	.	.	.	.	.	.	.	.	.	.	.
Zm00001d024486	5.10146	0.000408889	0.00161542	up	yes	Zm00001d024486	protein_coding	chr10:73708902-73712703:-	gi|806638752|ref|NP_001105850.2|	1538	0	(E)-beta-farnesene synthase [Zea mays]	gi|62754275|gb|AY928078.1|	920	0	Zea mays cultivar B73 terpene synthase 10 (TPS10) mRNA, complete cds	Q2NM15	273	6e-83	(E)-beta-farnesene synthase	GO:0006952|defense response;GO:0016114|terpenoid biosynthetic process;	GO:0005737|cytoplasm;	GO:0000287|magnesium ion binding;GO:0010333|terpene synthase activity;	K14174	TPS10; beta-farnesene synthase [EC:4.2.3.47]
Zm00001d002546	5.08074	8.46e-10	7.92e-09	up	yes	H4C7	protein_coding	chr2:15134464-15135291:+	gi|195617694|gb|ACG30677.1|	396	1e-44	histone H4 [Zea mays]	gi|195617183|gb|EU958304.1|	496	0	Zea mays clone 1684561 histone H4 mRNA, complete cds	P0CG89	155	1e-45	Histone H4	GO:0006334|nucleosome assembly;	GO:0009507|chloroplast;GO:0005829|cytosol;GO:0005730|nucleolus;GO:0000786|nucleosome;GO:0005886|plasma membrane;GO:0009506|plasmodesma;GO:0009579|thylakoid;GO:0005774|vacuolar membrane;	GO:0003677|DNA binding;	K11254	H4; histone H4
Zm00001d017524	5.07387	0.00166014	0.00568823	up	yes	Zm00001d017524	protein_coding	chr5:198700069-198702420:+	gi|670409677|ref|XP_008646040.1|	3764	0	PREDICTED: subtilisin-like protease SDD1 [Zea mays]	gi|242066443|ref|XM_002454466.1|	1869	0	Sorghum bicolor hypothetical protein, mRNA	O64495	419	2e-132	Subtilisin-like protease SBT1.2	GO:0042127|regulation of cell proliferation;GO:0010103|stomatal complex morphogenesis;	GO:0048046|apoplast;GO:0005618|cell wall;GO:0009897|external side of plasma membrane;	GO:0004252|serine-type endopeptidase activity;	.	.
Zm00001d044022	5.06183	5.53e-16	9.75e-15	up	yes	Zm00001d044022	protein_coding	chr3:216972577-216972834:+	gi|226500792|ref|NP_001151554.1|	359	2e-42	seed maturation protein PM41 [Zea mays]	gi|195598356|gb|EU946002.1|	255	2e-130	Zea mays clone 293282 mRNA sequence	.	.	.	.	.	.	.	.	.
Zm00001d023931	5.06081	0.00196122	0.00660223	up	yes	Zm00001d023931	protein_coding	chr10:29359954-29360247:+	gi|363543287|ref|NP_001241859.1|	442	4e-51	secondary wall MYB46 transcription factor [Zea mays]	gi|363543286|ref|NM_001254930.1|	292	5e-151	Zea mays secondary wall MYB46 transcription factor (MYB109), mRNA	Q9LXV2	144	5e-42	Transcription factor MYB46	GO:0050832|defense response to fungus;GO:0009834|plant-type secondary cell wall biogenesis;GO:1901348|positive regulation of secondary cell wall biogenesis;GO:0045893|positive regulation of transcription, DNA-templated;GO:2000652|regulation of secondary cell wall biogenesis;GO:0009751|response to salicylic acid;GO:0006351|transcription, DNA-templated;	GO:0005634|nucleus;	GO:0003677|DNA binding;GO:0003700|transcription factor activity, sequence-specific DNA binding;	K09422	MYBP; myb proto-oncogene protein, plant
Zm00001d043121	5.06041	0.00184427	0.00625785	up	yes	Zm00001d043121	protein_coding	chr3:189739582-189740244:-	gi|414880031|tpg|DAA57162.1|	1048	8e-143	TPA: putative thaumatin domain family protein [Zea mays]	gi|226493190|ref|NM_001150422.1|	657	0	Zea mays uncharacterized LOC100276695 (LOC100276695), mRNA	P81295	247	1e-80	Pathogenesis-related protein	GO:0006952|defense response;GO:0009607|response to biotic stimulus;	.	.	.	.
Zm00001d022026	5.05625	0.00200151	0.00671361	up	yes	Zm00001d022026	protein_coding	chr7:168235505-168239964:+	gi|414887415|tpg|DAA63429.1|	594	1e-68	TPA: hypothetical protein ZEAMMB73_327685 [Zea mays]	gi|226510453|ref|NM_001155067.1|	911	0	Zea mays golgi transport 1 protein B (LOC100282155), mRNA	Q03554	78.6	4e-15	Protein transport protein GOT1	GO:0006888|ER to Golgi vesicle-mediated transport;GO:0015031|protein transport;GO:0042147|retrograde transport, endosome to Golgi;	GO:0005829|cytosol;GO:0005783|endoplasmic reticulum;GO:0030134|ER to Golgi transport vesicle;GO:0005794|Golgi apparatus;GO:0000137|Golgi cis cisterna;GO:0000139|Golgi membrane;GO:0016021|integral component of membrane;	.	.	.
Zm00001d010856	5.05581	0.00202968	0.00679544	up	yes	Zm00001d010856	protein_coding	chr8:130582741-130583307:-	gi|226494554|ref|NP_001147341.1|	325	2e-34	peripheral-type benzodiazepine receptor [Zea mays]	gi|195658752|gb|EU976726.1|	567	0	Zea mays clone 988635 peripheral-type benzodiazepine receptor mRNA, complete cds	.	.	.	.	.	.	.	.	.
Zm00001d001852	5.0479	0.00317383	0.0100782	up	yes	Zm00001d001852	protein_coding	chr2:1946284-1947096:+	gi|414584813|tpg|DAA35384.1|	307	4e-32	TPA: gibberellin-regulated protein 2 [Zea mays]	gi|226496825|ref|NM_001159130.1|	542	0	Zea mays LOC100286242 (umc2186), mRNA	P46687	68.9	9e-14	Gibberellin-regulated protein 3	GO:0009740|gibberellic acid mediated signaling pathway;GO:0009739|response to gibberellin;	GO:0005576|extracellular region;	.	.	.
Zm00001d013200	4.99352	0.0022468	0.00743444	up	yes	Zm00001d013200	protein_coding	chr5:6348722-6349831:+	gi|670405663|ref|XP_008644472.1|	1329	2e-180	PREDICTED: uncharacterized protein LOC103625855 [Zea mays]	gi|530278758|gb|KF184771.1|	358	0	Saccharum hybrid cultivar R570 clone BAC 029M13 complete sequence	Q8L9V6	120	3e-29	Dof zinc finger protein DOF1.1	GO:0006355|regulation of transcription, DNA-templated;GO:0006351|transcription, DNA-templated;	GO:0005634|nucleus;	GO:0003677|DNA binding;GO:0046872|metal ion binding;	.	.
Zm00001d007411	4.99281	0.000568564	0.00217829	up	yes	Zm00001d007411	protein_coding	chr2:231129787-231130699:+	gi|414591490|tpg|DAA42061.1|	789	3e-103	TPA: hypothetical protein ZEAMMB73_955786 [Zea mays]	gi|226494856|ref|NM_001149059.1|	726	0	Zea mays uncharacterized LOC100274774 (LOC100274774), mRNA	.	.	.	.	.	.	.	.	.
Zm00001d021827	4.95984	0.000489947	0.00190578	up	yes	Zm00001d021827	protein_coding	chr7:163875991-163876766:+	.	.	.	.	gi|242383330|emb|FP097526.1|	66	5e-25	Phyllostachys edulis cDNA clone: bphyst018g17, full insert sequence	.	.	.	.	.	.	.	.	.
Zm00001d017582	4.9442	0.00357396	0.0111784	up	yes	Zm00001d017582	protein_coding	chr5:200612130-200616453:-	gi|670409702|ref|XP_008646050.1|	2237	0	PREDICTED: cytochrome P450 87A3-like [Zea mays]	gi|242062941|ref|XM_002452715.1|	1035	0	Sorghum bicolor hypothetical protein, mRNA	Q7XU38	720	0	Cytochrome P450 87A3	GO:0016132|brassinosteroid biosynthetic process;GO:0010268|brassinosteroid homeostasis;GO:0007275|multicellular organismal development;GO:0016125|sterol metabolic process;	GO:0030659|cytoplasmic vesicle membrane;GO:0016021|integral component of membrane;	GO:0020037|heme binding;GO:0005506|iron ion binding;GO:0004497|monooxygenase activity;GO:0016705|oxidoreductase activity, acting on paired donors, with incorporation or reduction of molecular oxygen;	.	.
Zm00001d026203	4.93276	0.000511351	0.00197804	up	yes	Zm00001d026203	protein_coding	chr10:140869750-140871173:-	gi|670446689|ref|XP_008663546.1|	1535	0	PREDICTED: myb-related protein Zm1-like [Zea mays]	gi|242077007|ref|XM_002448395.1|	560	0	Sorghum bicolor hypothetical protein, mRNA	P20024	76.6	3e-14	Myb-related protein Zm1	GO:0006355|regulation of transcription, DNA-templated;GO:0006351|transcription, DNA-templated;	GO:0005634|nucleus;	GO:0003677|DNA binding;	.	.
Zm00001d016471	4.93144	0.00270161	0.00873512	up	yes	Zm00001d016471	protein_coding	chr5:163692385-163693980:+	gi|238010052|gb|ACR36061.1|	2296	0	unknown [Zea mays]	gi|238014819|gb|BT088092.1|	1596	0	Zea mays full-length cDNA clone ZM_BFc0010I09 mRNA, complete cds	H2DH22	639	0	Cytochrome P450 CYP73A100	.	GO:0016021|integral component of membrane;	GO:0020037|heme binding;GO:0005506|iron ion binding;GO:0004497|monooxygenase activity;GO:0016705|oxidoreductase activity, acting on paired donors, with incorporation or reduction of molecular oxygen;	.	.
Zm00001d029353	4.92705	3.46e-23	1.13e-21	up	yes	Zm00001d029353	protein_coding	chr1:67108827-67116860:-	gi|670363727|ref|XP_008656430.1|	1105	0	PREDICTED: 5-pentadecatrienyl resorcinol O-methyltransferase-like [Zea mays]	gi|527692793|gb|KC754964.1|	1056	0	Zea mays subsp. mays cultivar CML322 DIMBOA-Glc O-methyltransferase BX10c mRNA, complete cds	A8QW53	129	3e-32	5-pentadecatrienyl resorcinol O-methyltransferase	.	.	GO:0008171|O-methyltransferase activity;	.	.
Zm00001d016152	4.92647	0.00523938	0.0156066	up	yes	Zm00001d016152	protein_coding	chr5:147337518-147343809:-	gi|670408429|ref|XP_008645573.1|	2456	0	PREDICTED: uncharacterized protein LOC103626994 [Zea mays]	gi|195659502|gb|EU977101.1|	1789	0	Zea mays clone 999009 mRNA sequence	.	.	.	.	.	.	.	.	.
Zm00001d010195	4.92646	0.00329881	0.0104174	up	yes	Zm00001d010195	protein_coding	chr8:103505231-103510959:+	gi|293331821|ref|NP_001168010.1|	2730	0	uncharacterized protein LOC100381733 [Zea mays]	gi|293331820|ref|NM_001174539.1|	2080	0	Zea mays hypothetical protein (LOC100381733), mRNA	Q0WP01	57	4e-08	Protein NRT1/ PTR FAMILY 5.10	GO:0006857|oligopeptide transport;	GO:0016021|integral component of membrane;	GO:0005215|transporter activity;	.	.
Zm00001d039783	4.92523	0.000594935	0.00226725	up	yes	Zm00001d039783	protein_coding	chr3:14539144-14539728:+	gi|414876266|tpg|DAA53397.1|	790	2e-104	TPA: hypothetical protein ZEAMMB73_630296 [Zea mays]	gi|259489943|ref|NM_001165650.1|	579	0	Zea mays uncharacterized LOC100304198 (LOC100304198), mRNA	.	.	.	.	.	.	.	.	.
Zm00001d037336	4.92517	0.00319196	0.0101282	up	yes	Zm00001d037336	protein_coding	chr6:121966751-121968933:-	gi|226510482|ref|NP_001140949.1|	1914	0	anther-specific proline-rich protein APG precursor [Zea mays]	gi|226510481|ref|NM_001147477.1|	1419	0	Zea mays anther-specific proline-rich protein APG (LOC100273028), mRNA	Q9FHQ1	404	3e-136	GDSL esterase/lipase At5g37690	GO:0016042|lipid catabolic process;	GO:0005576|extracellular region;	GO:0016788|hydrolase activity, acting on ester bonds;	.	.
Zm00001d038969	4.92473	0.00297274	0.00951213	up	yes	Zm00001d038969	protein_coding	chr6:167985167-167988002:-	gi|670418478|ref|XP_008649985.1|	1751	0	PREDICTED: aspartic proteinase nepenthesin-2-like [Zea mays]	gi|259490397|ref|NM_001165731.1|	883	0	Zea mays uncharacterized LOC100304289 (LOC100304289), mRNA	Q9LS40	137	4e-34	Protein ASPARTIC PROTEASE IN GUARD CELL 1	GO:0030163|protein catabolic process;GO:0009737|response to abscisic acid;GO:0009414|response to water deprivation;GO:0009627|systemic acquired resistance;	GO:0005783|endoplasmic reticulum;	GO:0004190|aspartic-type endopeptidase activity;GO:0070001|aspartic-type peptidase activity;GO:0003677|DNA binding;	.	.
Zm00001d020528	4.915	4.23e-05	0.000203679	up	yes	Zm00001d020528	protein_coding	chr7:120942889-120944774:-	gi|242049306|ref|XP_002462397.1|	1358	0	hypothetical protein SORBIDRAFT_02g024990 [Sorghum bicolor]	gi|195652268|gb|EU973484.1|	1432	0	Zea mays clone 399558 mRNA sequence	Q8GSM7	202	5e-57	Shikimate O-hydroxycinnamoyltransferase	.	.	GO:0047172|shikimate O-hydroxycinnamoyltransferase activity;	.	.
Zm00001d014840	4.86283	0.00366246	0.0114311	up	yes	Zm00001d014840	protein_coding	chr5:65058244-65059104:+	gi|413935024|gb|AFW69575.1|	1216	4e-166	basic endochitinase 1 [Zea mays]	gi|226503138|ref|NM_001156110.1|	848	0	Zea mays LOC100283208 (pco104428a), mRNA	Q688M5	246	7e-78	Chitinase 9	GO:0006040|amino sugar metabolic process;GO:0016998|cell wall macromolecule catabolic process;GO:0006032|chitin catabolic process;GO:0006952|defense response;GO:0000272|polysaccharide catabolic process;	GO:0005622|intracellular;	GO:0008061|chitin binding;GO:0004568|chitinase activity;	K01183	E3.2.1.14; chitinase [EC:3.2.1.14]
Zm00001d023451	4.86238	0.00388669	0.0120489	up	yes	Zm00001d023451	protein_coding	chr10:6036908-6040432:-	gi|226500696|ref|NP_001152248.1|	665	3e-100	ribonuclease HI large subunit [Zea mays]	gi|226500695|ref|NM_001158776.1|	545	0	Zea mays ribonuclease HI large subunit (LOC100285886), mRNA	Q9SEZ6	185	5e-70	Ribonuclease H2 subunit A	GO:0043137|DNA replication, removal of RNA primer;GO:0006298|mismatch repair;	GO:0032299|ribonuclease H2 complex;	GO:0046872|metal ion binding;GO:0003723|RNA binding;GO:0004523|RNA-DNA hybrid ribonuclease activity;	K10743	RNASEH2A; ribonuclease H2 subunit A [EC:3.1.26.4]
Zm00001d012456	4.84424	0.00513983	0.0153383	up	yes	Zm00001d012456	protein_coding	chr8:174833821-174838094:-	gi|670433215|ref|XP_008657097.1|	1809	0	PREDICTED: leucoanthocyanidin dioxygenase-like [Zea mays]	gi|195615559|gb|EU957492.1|	1083	0	Zea mays clone 1594874 mRNA sequence	A2Z1W9	68.9	1e-12	1-aminocyclopropane-1-carboxylate oxidase 1	GO:0009693|ethylene biosynthetic process;	.	GO:0009815|1-aminocyclopropane-1-carboxylate oxidase activity;GO:0031418|L-ascorbic acid binding;GO:0046872|metal ion binding;	.	.
Zm00001d027587	4.8383	0.00563667	0.0166386	up	yes	Zm00001d027587	protein_coding	chr1:8496660-8498315:+	gi|293332057|ref|NP_001168185.1|	1377	0	hypothetical protein [Zea mays]	gi|293332056|ref|NM_001174714.1|	1122	0	Zea mays hypothetical protein (LOC100381940), mRNA	Q5Z9E5	115	2e-27	Protein BZR1 homolog 3	GO:0009742|brassinosteroid mediated signaling pathway;GO:0040008|regulation of growth;GO:0006351|transcription, DNA-templated;	.	GO:0003677|DNA binding;GO:0003700|transcription factor activity, sequence-specific DNA binding;	.	.
Zm00001d042376	4.78188	0.0049771	0.0149135	up	yes	Zm00001d042376	protein_coding	chr3:163753014-163753898:+	gi|670388363|ref|XP_008674671.1|	788	5e-101	PREDICTED: uncharacterized protein LOC103650854 [Zea mays]	gi|242059660|ref|XM_002458931.1|	606	0	Sorghum bicolor hypothetical protein, mRNA	.	.	.	.	.	.	.	.	.
Zm00001d016128	4.77509	0.00266233	0.00862152	up	yes	Zm00001d016128	protein_coding	chr5:145732053-145734414:+	gi|670408411|ref|XP_008645565.1|	2156	0	PREDICTED: embryonic protein DC-8-like [Zea mays]	gi|242064665|ref|XM_002453577.1|	457	0	Sorghum bicolor hypothetical protein, mRNA	.	.	.	.	.	.	.	.	.
Zm00001d040481	4.77443	0.00475851	0.0143507	up	yes	Zm00001d040481	protein_coding	chr3:46133858-46134960:-	gi|670386423|ref|XP_008673931.1|	739	1e-96	PREDICTED: ergosterol biosynthetic protein 28-like [Zea mays]	gi|226498879|ref|NM_001157070.1|	309	5e-160	Zea mays erg28 like protein (LOC100284174), mRNA	O80594	139	1e-39	Ergosterol biosynthetic protein 28	GO:0006696|ergosterol biosynthetic process;	GO:0005789|endoplasmic reticulum membrane;GO:0016021|integral component of membrane;	GO:0030674|protein binding, bridging;	.	.
Zm00001d018225	4.76661	0.00110814	0.00395557	up	yes	Zm00001d018225	protein_coding	chr5:216949284-216953293:+	gi|345195196|tpg|DAA34963.1|	3521	0	TPA_exp: homeodomain leucine zipper family IV protein [Zea mays]	gi|226498003|ref|NM_001149440.1|	2076	0	Zea mays uncharacterized LOC100275344 (LOC100275344), mRNA	Q69T58	269	7e-77	Homeobox-leucine zipper protein ROC8	GO:0006355|regulation of transcription, DNA-templated;GO:0006351|transcription, DNA-templated;	GO:0005634|nucleus;	GO:0008289|lipid binding;GO:0043565|sequence-specific DNA binding;	.	.
Zm00001d034571	4.76581	0.00575228	0.0169421	up	yes	Zm00001d034571	protein_coding	chr1:296596877-296600683:+	gi|670368887|ref|XP_008665645.1|	1186	4e-160	PREDICTED: DNA-binding protein EMBP-1 [Zea mays]	gi|56418452|gb|AY685207.1|	909	0	Zea mays ABRE-binding factor Embp-2 mRNA, partial cds	P25032	171	4e-46	DNA-binding protein EMBP-1	GO:0009738|abscisic acid-activated signaling pathway;GO:0006351|transcription, DNA-templated;	GO:0005634|nucleus;	GO:0043565|sequence-specific DNA binding;GO:0003700|transcription factor activity, sequence-specific DNA binding;	.	.
Zm00001d038665	4.75136	6.06e-32	3.52e-30	up	yes	Zm00001d038665	protein_coding	chr6:162205876-162207609:-	gi|226529738|ref|NP_001147982.1|	2489	0	tyrosine/DOPA decarboxylase 1 [Zea mays]	gi|195614971|gb|EU957198.1|	1734	0	Zea mays clone 1585493 tyrosine/DOPA decarboxylase 1 mRNA, complete cds	P54769	476	2e-160	Tyrosine/DOPA decarboxylase 2	GO:0006520|cellular amino acid metabolic process;	.	GO:0004058|aromatic-L-amino-acid decarboxylase activity;GO:0030170|pyridoxal phosphate binding;GO:0004837|tyrosine decarboxylase activity;	.	.
Zm00001d028400	4.73529	2.09e-06	1.25e-05	up	yes	Zm00001d028400	protein_coding	chr1:33597142-33600523:+	gi|670358165|ref|XP_008651244.1|	1193	2e-158	PREDICTED: putative thaumatin domain family protein isoform X1 [Zea mays]	gi|195640631|gb|EU967666.1|	1431	0	Zea mays clone 305199 thaumatin-like protein 1 precursor, mRNA, complete cds	P83332	139	5e-37	Thaumatin-like protein 1	.	GO:0005576|extracellular region;	.	.	.
Zm00001d048841	4.73173	0.00105824	0.00379252	up	yes	Zm00001d048841	protein_coding	chr4:6223611-6225506:+	gi|223942229|gb|ACN25198.1|	2123	0	unknown [Zea mays]	gi|226508235|ref|NM_001157718.1|	1603	0	Zea mays LOC100284823 (umc1509), mRNA	O48723	264	1e-102	Patatin-like protein 2	GO:0006952|defense response;GO:0016042|lipid catabolic process;	GO:0005737|cytoplasm;GO:0016020|membrane;	GO:0047372|acylglycerol lipase activity;GO:0004620|phospholipase activity;	.	.
Zm00001d042114	4.7289	3.04e-08	2.34e-07	up	yes	Zm00001d042114	protein_coding	chr3:151474798-151475769:+	gi|224035205|gb|ACN36678.1|	240	7e-23	unknown [Zea mays]	gi|77816910|gb|DQ244270.1|	697	0	Zea mays clone 4043 mRNA sequence	.	.	.	.	.	.	.	.	.
Zm00001d015201	4.68279	1.02e-11	1.18e-10	up	yes	Zm00001d015201	protein_coding	chr5:78984402-78987766:-	gi|670404933|ref|XP_008644135.1|	3335	0	PREDICTED: uncharacterized protein LOC100383982 isoform X1 [Zea mays]	gi|293336759|ref|NM_001176595.1|	1501	0	Zea mays LOC100383982 (IDP64), mRNA	Q5NB82	363	2e-108	Protein NLP3	GO:0006355|regulation of transcription, DNA-templated;GO:0006351|transcription, DNA-templated;	GO:0005634|nucleus;	GO:0003677|DNA binding;	.	.
Zm00001d049834	4.68095	0.00183106	0.0062196	up	yes	Zm00001d049834	protein_coding	chr4:47102136-47103375:-	gi|226496818|ref|NP_001150532.1|	698	3e-88	lipid transfer protein precursor [Zea mays]	gi|226496817|ref|NM_001157060.1|	876	0	Zea mays lipid transfer protein (LOC100284163), mRNA	Q9C7F7	106	1e-25	Non-specific lipid transfer protein GPI-anchored 1	GO:0042335|cuticle development;GO:0050832|defense response to fungus;GO:0006869|lipid transport;	GO:0031225|anchored component of membrane;GO:0046658|anchored component of plasma membrane;GO:0005783|endoplasmic reticulum;GO:0005576|extracellular region;GO:0005794|Golgi apparatus;GO:0009505|plant-type cell wall;GO:0005886|plasma membrane;	GO:0008289|lipid binding;	.	.
Zm00001d014758	4.68074	0.00154224	0.00532044	up	yes	Zm00001d014758	protein_coding	chr5:61807671-61809017:+	gi|670407168|ref|XP_008645071.1|	472	3e-55	PREDICTED: lipid transfer-like protein VAS [Zea mays]	gi|195600629|gb|EU948275.1|	739	0	Zea mays clone 372181 mRNA sequence	.	.	.	.	.	.	.	.	.
Zm00001d010728	4.65396	7.02e-08	5.14e-07	up	yes	Zm00001d010728	protein_coding	chr8:126076102-126078343:+	gi|413949804|gb|AFW82453.1|	500	1e-58	hypothetical protein ZEAMMB73_557172 [Zea mays]	gi|195638833|gb|EU966767.1|	1090	0	Zea mays clone 297236 mRNA sequence	Q93V72	72.8	8e-14	PLASMODESMATA CALLOSE-BINDING PROTEIN 4	.	GO:0031225|anchored component of membrane;GO:0005886|plasma membrane;GO:0009506|plasmodesma;	GO:0001872|(1->3)-beta-D-glucan binding;GO:0030247|polysaccharide binding;	.	.
Zm00001d012333	4.62694	1.29e-12	1.65e-11	up	yes	Zm00001d012333	protein_coding	chr8:172624862-172626394:-	gi|670433110|ref|XP_008657044.1|	2298	0	PREDICTED: uncharacterized acetyltransferase At3g50280-like [Zea mays]	gi|242055010|ref|XM_002456606.1|	1099	0	Sorghum bicolor hypothetical protein, mRNA	Q9FF86	178	4e-48	BAHD acyltransferase DCR	GO:0010143|cutin biosynthetic process;GO:0051179|localization;GO:0090626|plant epidermis morphogenesis;GO:0010090|trichome morphogenesis;	GO:0005737|cytoplasm;GO:0005829|cytosol;	GO:0016747|transferase activity, transferring acyl groups other than amino-acyl groups;	.	.
Zm00001d003301	4.60982	5e-23	1.61e-21	up	yes	Zm00001d003301	protein_coding	chr2:39389095-39393280:-	gi|414586747|tpg|DAA37318.1|	3994	0	TPA: hypothetical protein ZEAMMB73_013076 [Zea mays]	gi|242073455|ref|XM_002446619.1|	1316	0	Sorghum bicolor hypothetical protein, mRNA	Q9FGS8	677	0	C2 and GRAM domain-containing protein At5g50170	.	GO:0016021|integral component of membrane;	.	.	.
Zm00001d018104	4.60154	0.00868037	0.0242561	up	yes	Zm00001d018104	protein_coding	chr5:214355541-214357266:-	gi|226506586|ref|NP_001143430.1|	492	2e-56	hypothetical protein precursor [Zea mays]	gi|391416501|gb|BT084516.2|	1313	0	Zea mays full-length cDNA clone ZM_BFb0126A11 mRNA, complete cds	Q9LFT5	82	7e-17	EPIDERMAL PATTERNING FACTOR-like protein 1	GO:0010052|guard cell differentiation;GO:0010374|stomatal complex development;	GO:0005576|extracellular region;	.	.	.
Zm00001d032620	4.59507	0.0116125	0.0312905	up	yes	Zm00001d032620	protein_coding	chr1:232280618-232281442:+	gi|414870958|tpg|DAA49515.1|	838	4e-109	TPA: NHL25 [Zea mays]	gi|293332846|ref|NM_001175846.1|	822	0	Zea mays uncharacterized LOC100383182 (LOC100383182), mRNA	Q9SJ52	63.2	1e-10	Protein YLS9	GO:0051607|defense response to virus;GO:0010150|leaf senescence;GO:0051707|response to other organism;	GO:0046658|anchored component of plasma membrane;GO:0009507|chloroplast;GO:0009506|plasmodesma;	GO:0004871|signal transducer activity;	.	.
Zm00001d036683	4.59507	0.0116125	0.0312905	up	yes	Zm00001d036683	protein_coding	chr6:97505867-97506322:+	gi|293333645|ref|NP_001168172.1|	450	4e-54	uncharacterized protein LOC100381925 [Zea mays]	gi|293333644|ref|NM_001174701.1|	456	0	Zea mays uncharacterized LOC100381925 (LOC100381925), mRNA	.	.	.	.	.	.	.	.	.
Zm00001d052537	4.59394	0.0123608	0.0330347	up	yes	Zm00001d052537	protein_coding	chr4:192553796-192554988:-	gi|160213486|gb|ABX11008.1|	935	9e-125	ZCN6 [Zea mays]	gi|195651618|gb|EU973159.1|	911	0	Zea mays clone 394264 RCN1 - Corn Centroradialis/TFL1-like protein mRNA, complete cds	O82088	271	3e-89	Protein SELF-PRUNING	.	GO:0005737|cytoplasm;	.	.	.
Zm00001d049265	4.57153	5.2e-06	2.94e-05	up	yes	Zm00001d049265	protein_coding	chr4:23633672-23635389:+	gi|223943297|gb|ACN25732.1|	1035	1e-134	unknown [Zea mays]	gi|219362404|ref|NM_001143133.1|	1399	0	Zea mays hypothetical protein (LOC100216728), mRNA	B1P123	110	8e-92	TRIBOA-glucoside O-methyltransferase BX7	.	.	GO:0008171|O-methyltransferase activity;	K13230	BX7; 2,4,7-trihydroxy-1,4-benzoxazin-3-one-glucoside 7-O-methyltransferase [EC:2.1.1.241]
Zm00001d040979	4.52073	0.0109971	0.0298654	up	yes	Zm00001d040979	protein_coding	chr3:87676828-87677700:-	gi|219363357|ref|NP_001136959.1|	1147	6e-156	hypothetical protein [Zea mays]	gi|219363356|ref|NM_001143487.1|	756	0	Zea mays hypothetical protein (LOC100217119), mRNA	Q1EC69	235	1e-74	Methylsterol monooxygenase 1-2	GO:0080064|4,4-dimethyl-9beta,19-cyclopropylsterol oxidation;GO:0006633|fatty acid biosynthetic process;GO:0016126|sterol biosynthetic process;	GO:0005789|endoplasmic reticulum membrane;GO:0016021|integral component of membrane;	GO:0000254|C-4 methylsterol oxidase activity;GO:0005506|iron ion binding;	K14423	SMO1; 4,4-dimethyl-9beta,19-cyclopropylsterol-4alpha-methyl oxidase [EC:1.14.13.72]
Zm00001d022524	4.51536	0.010804	0.0294154	up	yes	Zm00001d022524	protein_coding	chr7:179332232-179334819:+	gi|670425736|ref|XP_008653489.1|	912	2e-117	PREDICTED: WUSCHEL-related homeobox 11-like isoform X1 [Zea mays]	gi|242046975|ref|XM_002461189.1|	613	0	Sorghum bicolor hypothetical protein, mRNA	Q0D3I7	260	1e-81	WUSCHEL-related homeobox 11	GO:0007275|multicellular organismal development;GO:0006355|regulation of transcription, DNA-templated;GO:0006351|transcription, DNA-templated;	GO:0005634|nucleus;	GO:0003677|DNA binding;	.	.
Zm00001d006101	4.51298	0.019261	0.0483569	up	yes	Zm00001d006101	protein_coding	chr2:198162667-198163122:-	gi|414589925|tpg|DAA40496.1|	322	4e-35	TPA: calmodulin binding protein [Zea mays]	gi|226504017|ref|NM_001156437.1|	432	0	Zea mays calmodulin binding protein (LOC100283537), mRNA	.	.	.	.	.	.	.	.	.
Zm00001d007327	4.51075	6.04e-13	8e-12	up	yes	Zm00001d007327	protein_coding	chr2:228624430-228625353:+	gi|226531324|ref|NP_001151168.1|	1023	3e-136	plant-specific domain TIGR01627 family protein [Zea mays]	gi|226531323|ref|NM_001157696.1|	924	0	Zea mays plant-specific domain TIGR01627 family protein (LOC100284801), mRNA	Q6NMK1	164	2e-46	Glucuronoxylan 4-O-methyltransferase 1	GO:0045492|xylan biosynthetic process;GO:0045491|xylan metabolic process;	GO:0005794|Golgi apparatus;GO:0000139|Golgi membrane;GO:0016021|integral component of membrane;	GO:0030775|glucuronoxylan 4-O-methyltransferase activity;	K18801	GXM; glucuronoxylan 4-O-methyltransferase [EC:2.1.1.112]
Zm00001d047664	4.49956	0.0140214	0.0368012	up	yes	Zm00001d047664	protein_coding	chr9:138540104-138540709:-	gi|413955968|gb|AFW88617.1|	681	1e-87	hypothetical protein ZEAMMB73_801146 [Zea mays]	gi|259490240|ref|NM_001165699.1|	606	0	Zea mays uncharacterized LOC100304256 (LOC100304256), mRNA	.	.	.	.	.	.	.	.	.
Zm00001d013493	4.48351	4.22e-158	1.77e-154	up	yes	Zm00001d013493	protein_coding	chr5:12701180-12706156:-	gi|162463192|ref|NP_001105975.1|	4751	0	lipoxygenase [Zea mays]	gi|219886524|gb|BT055030.1|	3088	0	Zea mays full-length cDNA clone ZM_BFc0040P23 mRNA, complete cds	Q53RB0	102	1e-20	Probable linoleate 9S-lipoxygenase 4	GO:0006633|fatty acid biosynthetic process;GO:0031408|oxylipin biosynthetic process;	.	GO:0046872|metal ion binding;GO:0016702|oxidoreductase activity, acting on single donors with incorporation of molecular oxygen, incorporation of two atoms of oxygen;	K15718	LOX1_5; linoleate 9S-lipoxygenase [EC:1.13.11.58]
Zm00001d048227	4.46949	0.000339623	0.00136765	up	yes	Zm00001d048227	protein_coding	chr9:152791018-152793577:-	gi|670436037|ref|XP_008658631.1|	1122	4e-149	PREDICTED: homeodomain-leucine zipper transcription factor TaHDZipI-1 isoform X1 [Zea mays]	gi|226532127|ref|NM_001155868.1|	932	0	Zea mays homeodomain-leucine zipper transcription factor TaHDZipI-1 (LOC100282963), mRNA	A2XDD6	57	1e-07	Homeobox-leucine zipper protein HOX13	GO:0006351|transcription, DNA-templated;	GO:0005634|nucleus;	GO:0043565|sequence-specific DNA binding;GO:0003700|transcription factor activity, sequence-specific DNA binding;	.	.
Zm00001d043411	4.45511	1.13e-19	2.75e-18	up	yes	Zm00001d043411	protein_coding	chr3:199019233-199021284:-	gi|670389249|ref|XP_008675035.1|	1613	0	PREDICTED: gibberellin 2-beta-dioxygenase-like [Zea mays]	gi|21207503|gb|AY104425.1|	1515	0	Zea mays PCO148306 mRNA sequence	Q9XG83	366	4e-121	Gibberellin 2-beta-dioxygenase	GO:0009686|gibberellin biosynthetic process;	.	GO:0045543|gibberellin 2-beta-dioxygenase activity;GO:0046872|metal ion binding;	.	.
Zm00001d003823	4.45426	0.00313178	0.00996741	up	yes	Zm00001d003823	protein_coding	chr2:60927051-60928640:-	gi|212720606|ref|NP_001132177.1|	2389	0	uncharacterized protein LOC100193602 [Zea mays]	gi|212720605|ref|NM_001138705.1|	1572	0	Zea mays uncharacterized LOC100193602 (LOC100193602), mRNA	Q9LZ31	535	0	Cytochrome P450 77A4	GO:0010143|cutin biosynthetic process;GO:0019395|fatty acid oxidation;GO:0044550|secondary metabolite biosynthetic process;	GO:0016021|integral component of membrane;GO:0016020|membrane;	GO:0052722|fatty acid in-chain hydroxylase activity;GO:0020037|heme binding;GO:0005506|iron ion binding;GO:0016709|oxidoreductase activity, acting on paired donors, with incorporation or reduction of molecular oxygen, NAD(P)H as one donor, and incorporation of one atom of oxygen;	K00517	E1.14.-.-
Zm00001d027258	4.41155	0.0150946	0.0391893	up	yes	Zm00001d027258	protein_coding	chr1:689056-689704:+	gi|226532710|ref|NP_001146998.1|	203	4e-18	oleosin 16 kDa [Zea mays]	gi|195658972|gb|EU976836.1|	263	7e-135	Zea mays clone 991472 oleosin 16 kDa mRNA, complete cds	Q43284	50.8	6e-08	Oleosin 14.9 kDa	GO:0019915|lipid storage;GO:0019953|sexual reproduction;	GO:0005576|extracellular region;GO:0016021|integral component of membrane;GO:0012511|monolayer-surrounded lipid storage body;	.	.	.
Zm00001d044352	4.41087	0.0162839	0.0418502	up	yes	Zm00001d044352	protein_coding	chr3:225662216-225663513:-	gi|670383489|ref|XP_008672546.1|	1000	1e-134	PREDICTED: hypothetical protein isoform X1 [Zea mays]	gi|226505941|ref|NM_001149020.1|	522	0	Zea mays hypothetical protein (LOC100274720), mRNA	.	.	.	.	.	.	.	.	.
Zm00001d018367	4.40571	0.0164315	0.0421722	up	yes	Zm00001d018367	protein_coding	chr5:219274877-219276542:-	gi|293334775|ref|NP_001169127.1|	2295	0	hypothetical protein [Zea mays]	gi|293334774|ref|NM_001175656.1|	1511	0	Zea mays hypothetical protein (LOC100382972), mRNA	Q8GSM7	362	5e-118	Shikimate O-hydroxycinnamoyltransferase	.	.	GO:0047172|shikimate O-hydroxycinnamoyltransferase activity;	.	.
Zm00001d048469	4.40565	1.16e-29	5.69e-28	up	yes	Zm00001d048469	protein_coding	chr9:156850438-156852802:+	gi|226531450|ref|NP_001148085.1|	966	3e-123	beta-carotene hydroxylase [Zea mays]	gi|226531449|ref|NM_001154613.1|	1849	0	Zea mays beta-carotene hydroxylase (LOC100281693), mRNA	B3SGL0	311	4e-99	Beta-carotene 3-hydroxylase, chloroplastic	GO:0016117|carotenoid biosynthetic process;GO:0006633|fatty acid biosynthetic process;	GO:0031969|chloroplast membrane;GO:0016021|integral component of membrane;	GO:0016787|hydrolase activity;GO:0005506|iron ion binding;GO:0016491|oxidoreductase activity;	K15746	crtZ; beta-carotene 3-hydroxylase [EC:1.14.13.129]
Zm00001d002556	4.3992	2.03e-09	1.82e-08	up	yes	Zm00001d002556	protein_coding	chr2:15314976-15315305:-	gi|414585755|tpg|DAA36326.1|	448	1e-51	TPA: hypothetical protein ZEAMMB73_062345 [Zea mays]	gi|242074105|ref|XM_002446944.1|	234	1e-118	Sorghum bicolor hypothetical protein, mRNA	P83880	65.1	5e-13	Antimicrobial peptide 1	GO:0006952|defense response;GO:0045926|negative regulation of growth;	GO:0005618|cell wall;GO:0005576|extracellular region;	.	.	.
Zm00001d043706	4.39871	7.82e-19	1.77e-17	up	yes	Zm00001d043706	protein_coding	chr3:207941097-207942500:-	gi|414880808|tpg|DAA57939.1|	1871	0	TPA: putative HLH DNA-binding domain superfamily protein [Zea mays]	gi|226494890|ref|NM_001157254.1|	1402	0	Zea mays DNA binding protein (LOC100284359), mRNA	O23487	183	2e-50	Transcription factor bHLH3	GO:0006355|regulation of transcription, DNA-templated;GO:0006351|transcription, DNA-templated;	GO:0005634|nucleus;	GO:0003677|DNA binding;GO:0003700|transcription factor activity, sequence-specific DNA binding;	.	.
Zm00001d022390	4.39535	0.0035166	0.0110113	up	yes	Zm00001d022390	protein_coding	chr7:176616853-176618205:+	gi|212275143|ref|NP_001130306.1|	1950	0	uncharacterized protein LOC100191400 precursor [Zea mays]	gi|223948666|gb|BT063720.1|	1353	0	Zea mays full-length cDNA clone ZM_BFc0099N11 mRNA, complete cds	Q9LHE3	136	8e-34	Protein ASPARTIC PROTEASE IN GUARD CELL 2	GO:0030163|protein catabolic process;GO:0006508|proteolysis;	.	GO:0004190|aspartic-type endopeptidase activity;GO:0003677|DNA binding;	.	.
Zm00001d048608	4.35193	2.76e-05	0.000137352	up	yes	Zm00001d048608	protein_coding	chr4:1259982-1261388:+	gi|670394780|ref|XP_008677827.1|	2051	0	PREDICTED: protein ALTERED XYLOGLUCAN 4-like [Zea mays]	gi|242069568|ref|XM_002450016.1|	628	0	Sorghum bicolor hypothetical protein, mRNA	O04523	291	7e-92	Protein ALTERED XYLOGLUCAN 4	GO:0010411|xyloglucan metabolic process;	GO:0005794|Golgi apparatus;GO:0000139|Golgi membrane;GO:0016021|integral component of membrane;	GO:0016413|O-acetyltransferase activity;	.	.
Zm00001d029988	4.32482	1.19e-21	3.44e-20	up	yes	Zm00001d029988	protein_coding	chr1:97704275-97706222:-	gi|226507330|ref|NP_001145762.1|	559	3e-63	uncharacterized LOC100279269 [Zea mays]	gi|219884332|gb|BT053934.1|	1609	0	Zea mays full-length cDNA clone ZM_BFc0054J10 mRNA, complete cds	.	.	.	.	.	.	.	.	.
Zm00001d022071	4.32051	1.44e-35	1.1e-33	up	yes	Zm00001d022071	protein_coding	chr7:169428759-169434059:-	gi|194704878|gb|ACF86523.1|	2433	0	unknown [Zea mays]	gi|224031148|gb|BT067753.1|	2197	0	Zea mays full-length cDNA clone ZM_BFc0154H05 mRNA, complete cds	Q96VN3	58.2	2e-08	Nuclear transport factor 2	GO:0015031|protein transport;	GO:0005737|cytoplasm;	.	.	.
Zm00001d026126	4.30938	4.4e-06	2.51e-05	up	yes	Zm00001d026126	protein_coding	chr10:139063429-139066366:+	gi|670446609|ref|XP_008663506.1|	2150	0	PREDICTED: probable serine/threonine-protein kinase NAK isoform X4 [Zea mays]	gi|195616773|gb|EU958099.1|	687	0	Zea mays clone 1673470 mRNA sequence	Q06548	448	5e-151	Protein kinase APK1A, chloroplastic	.	GO:0009507|chloroplast;	GO:0005524|ATP binding;GO:0004674|protein serine/threonine kinase activity;GO:0004713|protein tyrosine kinase activity;	.	.
Zm00001d010540	4.30732	0.0197723	0.0495122	up	yes	Zm00001d010540	protein_coding	chr8:119776590-119776868:+	gi|226501162|ref|NP_001142786.1|	181	1e-15	uncharacterized protein LOC100275156 [Zea mays]	gi|335334921|ref|NM_001149314.2|	276	4e-142	Zea mays LOC100275156 (umc2735), mRNA	.	.	.	.	.	.	.	.	.
Zm00001d021632	4.30732	0.0197723	0.0495122	up	yes	Zm00001d021632	protein_coding	chr7:158604890-158605177:+	gi|670424962|ref|XP_008653149.1|	196	8e-18	PREDICTED: uncharacterized protein LOC103633229 [Zea mays]	gi|195654630|gb|EU974665.1|	288	8e-149	Zea mays clone 455502 mRNA sequence	.	.	.	.	.	.	.	.	.
Zm00001d012642	4.30661	0.0197962	0.0495623	up	yes	Zm00001d012642	protein_coding	chr8:177705263-177706934:-	gi|670433396|ref|XP_008657188.1|	1158	4e-157	PREDICTED: transcription factor bHLH92-like [Zea mays]	gi|195601217|gb|EU948863.1|	774	0	Zea mays clone 388069 mRNA sequence	.	.	.	.	.	.	.	.	.
Zm00001d025662	4.29993	1.01e-05	5.41e-05	up	yes	Zm00001d025662	protein_coding	chr10:125362790-125363050:-	gi|413918615|gb|AFW58547.1|	334	1e-38	hypothetical protein ZEAMMB73_977957 [Zea mays]	gi|195656512|gb|EU975606.1|	151	1e-72	Zea mays clone 494216 mRNA sequence	.	.	.	.	.	.	.	.	.
Zm00001d027375	4.29871	1.81e-06	1.09e-05	up	yes	Zm00001d027375	protein_coding	chr1:3971512-3972133:+	gi|414864403|tpg|DAA42960.1|	412	2e-48	TPA: lysM domain containing protein [Zea mays]	gi|226495798|ref|NM_001156996.1|	587	0	Zea mays lysM domain containing protein (LOC100284098), mRNA	.	.	.	.	.	.	.	.	.
Zm00001d026412	4.23818	0.00581168	0.0170971	up	yes	Zm00001d026412	protein_coding	chr10:145387777-145388573:+	gi|670446909|ref|XP_008663643.1|	286	1e-29	PREDICTED: uncharacterized protein LOC100277566 [Zea mays]	gi|195643805|gb|EU969253.1|	525	0	Zea mays clone 327479 hypothetical protein mRNA, complete cds	.	.	.	.	.	.	.	.	.
Zm00001d042918	4.23199	0.00562027	0.0165996	up	yes	Zm00001d042918	protein_coding	chr3:183917547-183919314:-	gi|226505074|ref|NP_001143760.1|	1093	4e-144	uncharacterized protein LOC100276522 [Zea mays]	gi|194697243|gb|BT037701.1|	1468	0	Zea mays full-length cDNA clone ZM_BFb0188M04 mRNA, complete cds	.	.	.	.	.	.	.	.	.
Zm00001d028988	4.21981	2.29e-06	1.36e-05	up	yes	Zm00001d028988	protein_coding	chr1:53759469-53762976:-	gi|308044247|ref|NP_001182991.1|	3169	0	uncharacterized protein LOC100501310 [Zea mays]	gi|308044246|ref|NM_001196062.1|	2097	0	Zea mays uncharacterized LOC100501310 (LOC100501310), mRNA	P98204	672	0	Phospholipid-transporting ATPase 1	.	GO:0005789|endoplasmic reticulum membrane;GO:0016021|integral component of membrane;GO:0016020|membrane;GO:0005886|plasma membrane;	GO:0005524|ATP binding;GO:0000287|magnesium ion binding;GO:0004012|phospholipid-translocating ATPase activity;	K14802	DRS2, ATP8A; phospholipid-transporting ATPase [EC:3.6.3.1]
Zm00001d041553	4.2143	0.000897545	0.00326963	up	yes	Zm00001d041553	protein_coding	chr3:126926038-126926802:-	gi|670391377|ref|XP_008676032.1|	832	4e-111	PREDICTED: osmotin-like protein, partial [Zea mays]	gi|195599520|gb|EU947166.1|	548	0	Zea mays clone 330345 mRNA sequence	Q41350	104	1e-25	Osmotin-like protein	.	GO:0005618|cell wall;GO:0005576|extracellular region;	.	.	.
Zm00001d042148	4.20771	2.35e-48	3.34e-46	up	yes	Zm00001d042148	protein_coding	chr3:153591150-153593841:-	gi|162461160|ref|NP_001105526.1|	2696	0	cytokinin oxidase 2 precursor [Zea mays]	gi|162461159|ref|NM_001112056.1|	2073	0	Zea mays cytokinin oxidase 2 (cko2), mRNA	Q5JLP4	865	0	Cytokinin dehydrogenase 4	GO:0009690|cytokinin metabolic process;	GO:0005615|extracellular space;	GO:0019139|cytokinin dehydrogenase activity;GO:0050660|flavin adenine dinucleotide binding;GO:0016614|oxidoreductase activity, acting on CH-OH group of donors;	K00279	CKX; cytokinin dehydrogenase [EC:1.5.99.12]
Zm00001d016076	4.2026	4.63e-42	4.86e-40	up	yes	Zm00001d016076	protein_coding	chr5:143178921-143179220:-	gi|413936474|gb|AFW71025.1|	431	6e-53	hypothetical protein ZEAMMB73_316677 [Zea mays]	gi|77818621|gb|DQ245938.1|	300	2e-155	Zea mays clone 92811 mRNA sequence	.	.	.	.	.	.	.	.	.
Zm00001d023411	4.1779	3.4e-05	0.000166529	up	yes	Zm00001d023411	protein_coding	chr10:5023685-5025660:+	gi|239052139|ref|NP_001131917.2|	1439	0	putative MYB DNA-binding domain superfamily protein [Zea mays]	gi|239052138|ref|NM_001138445.2|	1584	0	Zea mays putative MYB DNA-binding domain superfamily protein (GLK5), mRNA	Q94DH3	71.2	1e-12	Transcription factor PCL1	GO:0006355|regulation of transcription, DNA-templated;GO:0048511|rhythmic process;GO:0006351|transcription, DNA-templated;	GO:0005634|nucleus;	GO:0003677|DNA binding;GO:0003700|transcription factor activity, sequence-specific DNA binding;	.	.
Zm00001d033878	4.16875	1.05e-10	1.09e-09	up	yes	Zm00001d033878	protein_coding	chr1:277214464-277217303:+	gi|242038257|ref|XP_002466523.1|	2294	0	hypothetical protein SORBIDRAFT_01g009300 [Sorghum bicolor]	gi|195656138|gb|EU975419.1|	1283	0	Zea mays clone 490001 mRNA sequence	Q3SWE0	59.3	1e-07	Bifunctional uridylyltransferase/uridylyl-removing enzyme	GO:0006807|nitrogen compound metabolic process;GO:0006808|regulation of nitrogen utilization;	.	GO:0008773|[protein-PII] uridylyltransferase activity;GO:0016597|amino acid binding;GO:0008081|phosphoric diester hydrolase activity;	K00990	glnD; [protein-PII] uridylyltransferase [EC:2.7.7.59]
Zm00001d023680	4.11087	7.21e-10	6.82e-09	up	yes	Zm00001d023680	protein_coding	chr10:15095362-15098284:+	gi|413916397|gb|AFW56329.1|	839	1e-104	hypothetical protein ZEAMMB73_595527 [Zea mays]	gi|194705933|gb|BT042046.1|	1269	0	Zea mays full-length cDNA clone ZM_BFb0118C07 mRNA, complete cds	.	.	.	.	.	.	.	.	.
Zm00001d045252	4.10753	0.00865547	0.0241919	up	yes	Zm00001d045252	protein_coding	chr9:17075758-17076992:-	gi|670437280|ref|XP_008659264.1|	1101	1e-150	PREDICTED: regulator of nonsense transcripts 1 homolog [Zea mays]	gi|242045719|ref|XM_002460686.1|	523	0	Sorghum bicolor hypothetical protein, mRNA	Q9FJR0	358	5e-114	Regulator of nonsense transcripts 1 homolog	GO:0042742|defense response to bacterium;GO:0009867|jasmonic acid mediated signaling pathway;GO:0048571|long-day photoperiodism;GO:0000184|nuclear-transcribed mRNA catabolic process, nonsense-mediated decay;GO:0009611|response to wounding;GO:0009863|salicylic acid mediated signaling pathway;GO:0010182|sugar mediated signaling pathway;	GO:0005737|cytoplasm;GO:0000932|cytoplasmic mRNA processing body;GO:0005829|cytosol;GO:0005886|plasma membrane;GO:0009506|plasmodesma;	GO:0005524|ATP binding;GO:0003677|DNA binding;GO:0004386|helicase activity;GO:0003723|RNA binding;GO:0008270|zinc ion binding;	K14326	UPF1, RENT1; regulator of nonsense transcripts 1 [EC:3.6.4.-]
Zm00001d003190	4.10664	6.28e-19	1.44e-17	up	yes	Zm00001d003190	protein_coding	chr2:35066062-35067313:+	gi|259490577|ref|NP_001158904.1|	1266	3e-172	endochitinase A precursor [Zea mays]	gi|21206624|gb|AY103546.1|	1141	0	Zea mays PCO155066 mRNA sequence	P29022	487	2e-171	Endochitinase A	GO:0016998|cell wall macromolecule catabolic process;GO:0006032|chitin catabolic process;GO:0006952|defense response;GO:0000272|polysaccharide catabolic process;	.	GO:0008061|chitin binding;GO:0004568|chitinase activity;	.	.
Zm00001d017477	4.1065	0.00108493	0.00388099	up	yes	Zm00001d017477	protein_coding	chr5:197146884-197147717:+	gi|670409573|ref|XP_008646010.1|	901	1e-118	PREDICTED: ethylene-responsive transcription factor ERF038-like [Zea mays]	gi|242066499|ref|XM_002454494.1|	471	0	Sorghum bicolor hypothetical protein, mRNA	Q8LBQ7	140	7e-38	Ethylene-responsive transcription factor ERF034	GO:0009873|ethylene-activated signaling pathway;GO:0006351|transcription, DNA-templated;	GO:0005634|nucleus;	GO:0003700|transcription factor activity, sequence-specific DNA binding;GO:0044212|transcription regulatory region DNA binding;	.	.
Zm00001d045092	4.10472	6.51e-06	3.61e-05	up	yes	Zm00001d045092	protein_coding	chr9:12257338-12258660:-	gi|242094972|ref|XP_002437976.1|	1856	0	hypothetical protein SORBIDRAFT_10g005760 [Sorghum bicolor]	gi|242092243|ref|XM_002436567.1|	961	0	Sorghum bicolor hypothetical protein, mRNA	Q8GSM7	270	1e-83	Shikimate O-hydroxycinnamoyltransferase	.	.	GO:0047172|shikimate O-hydroxycinnamoyltransferase activity;	.	.
Zm00001d025434	4.03006	0.0137362	0.0361883	up	yes	Zm00001d025434	protein_coding	chr10:118616454-118618580:+	gi|413918352|gb|AFW58284.1|	2000	0	hypothetical protein ZEAMMB73_800275 [Zea mays]	gi|242073135|ref|XM_002446459.1|	1200	0	Sorghum bicolor hypothetical protein, mRNA	Q32L10	62.4	1e-09	Transmembrane protein 205	.	GO:0070062|extracellular exosome;GO:0016021|integral component of membrane;	.	.	.
Zm00001d025699	4.02664	0.0126937	0.0338133	up	yes	Zm00001d025699	protein_coding	chr10:126708804-126710162:-	gi|413918676|gb|AFW58608.1|	1455	0	nucleotide binding protein [Zea mays]	gi|226499141|ref|NM_001157946.1|	1304	0	Zea mays nucleotide binding protein (LOC100285051), mRNA	Q00808	64.3	1e-09	Vegetative incompatibility protein HET-E-1	.	.	GO:0005525|GTP binding;	.	.
Zm00001d035214	4.02524	2.09e-20	5.47e-19	up	yes	Zm00001d035214	protein_coding	chr6:10070049-10071716:+	gi|670414486|ref|XP_008648446.1|	1818	0	PREDICTED: ureide permease 1-like isoform X1 [Zea mays]	gi|226495288|ref|NM_001147117.1|	1223	0	Zea mays hypothetical protein (LOC100272659), mRNA	Q9ZPR7	425	1e-143	Ureide permease 1	GO:0015720|allantoin transport;GO:0043100|pyrimidine nucleobase salvage;GO:0015857|uracil transport;	GO:0016021|integral component of membrane;	GO:0005274|allantoin uptake transmembrane transporter activity;GO:0005524|ATP binding;GO:0015210|uracil transmembrane transporter activity;	.	.
Zm00001d037608	4.02229	6.24e-58	1.22e-55	up	yes	Zm00001d037608	protein_coding	chr6:131624371-131625524:-	gi|670417028|ref|XP_008649384.1|	861	4e-113	PREDICTED: uncharacterized protein LOC103630071 [Zea mays]	gi|195613231|gb|EU956328.1|	457	0	Zea mays clone 1560867 hypothetical protein mRNA, complete cds	.	.	.	.	.	.	.	.	.
Zm00001d045361	3.99107	5.06e-05	0.000240411	up	yes	Zm00001d045361	protein_coding	chr9:19593649-19594014:+	gi|226509378|ref|NP_001144932.1|	308	7e-34	uncharacterized protein LOC100278059 [Zea mays]	gi|226509377|ref|NM_001151460.1|	366	0	Zea mays hypothetical protein (LOC100278059), mRNA	.	.	.	.	.	.	.	.	.
Zm00001d011924	3.97745	0.0126128	0.0336189	up	yes	Zm00001d011924	protein_coding	chr8:164684984-164686049:-	gi|670432737|ref|XP_008656892.1|	871	6e-114	PREDICTED: protein LURP-one-related 11-like [Zea mays]	gi|242055502|ref|XM_002456852.1|	280	9e-144	Sorghum bicolor hypothetical protein, mRNA	Q9LUM1	94	4e-21	Protein LURP-one-related 11	GO:0006446|regulation of translational initiation;	GO:0005851|eukaryotic translation initiation factor 2B complex;	GO:0005085|guanyl-nucleotide exchange factor activity;	.	.
Zm00001d019925	3.97503	1.78e-05	9.16e-05	up	yes	Zm00001d019925	protein_coding	chr7:76706213-76706572:-	gi|670448400|ref|XP_008664453.1|	427	1e-51	PREDICTED: 11 kDa late embryogenesis abundant protein-like [Zea mays]	gi|195610947|gb|EU955186.1|	357	0	Zea mays clone 1516009 mRNA sequence	Q01417	58.5	2e-10	18 kDa seed maturation protein	GO:0009790|embryo development;	.	.	.	.
Zm00001d022562	3.97395	0.0123625	0.0330357	up	yes	Zm00001d022562	protein_coding	chr7:180070690-180073867:-	gi|670419924|ref|XP_008650768.1|	1573	0	PREDICTED: uncharacterized LOC100191180 isoform X1 [Zea mays]	gi|212276241|ref|NM_001136615.1|	1568	0	Zea mays putative RING zinc finger domain superfamily protein (LOC100191180), mRNA	Q0IIM1	58.2	1e-07	E3 ubiquitin-protein ligase RNF168	GO:0006974|cellular response to DNA damage stimulus;GO:0006302|double-strand break repair;GO:0070535|histone H2A K63-linked ubiquitination;GO:0035518|histone H2A monoubiquitination;GO:0036351|histone H2A-K13 ubiquitination;GO:0036352|histone H2A-K15 ubiquitination;GO:0045190|isotype switching;GO:0034244|negative regulation of transcription elongation from RNA polymerase II promoter;GO:0045739|pos…	GO:0005634|nucleus;GO:0035861|site of double-strand break;GO:0000151|ubiquitin ligase complex;	GO:0003682|chromatin binding;GO:0042393|histone binding;GO:0070530|K63-linked polyubiquitin binding;GO:0016874|ligase activity;GO:0043130|ubiquitin binding;GO:0004842|ubiquitin-protein transferase activity;GO:0008270|zinc ion binding;	K10652	TRIM25, EFP; tripartite motif-containing protein 25 [EC:2.3.2.27]
Zm00001d010348	3.96958	0.0120408	0.0322855	up	yes	Zm00001d010348	protein_coding	chr8:110692635-110694501:+	gi|224034883|gb|ACN36517.1|	454	3e-56	unknown [Zea mays]	gi|224034882|gb|BT069620.1|	229	6e-116	Zea mays full-length cDNA clone ZM_BFb0196B09 mRNA, complete cds	Q9ZT66	75.1	5e-16	Endo-1,3;1,4-beta-D-glucanase	.	GO:0005576|extracellular region;	GO:0016787|hydrolase activity;	.	.
Zm00001d025360	3.96895	5.6e-09	4.71e-08	up	yes	Zm00001d025360	protein_coding	chr10:115526039-115526965:-	gi|670445840|ref|XP_008663180.1|	1106	1e-148	PREDICTED: probable F-box protein At1g60180 [Zea mays]	gi|195651398|gb|EU973049.1|	881	0	Zea mays clone 392509 mRNA sequence	Q9SIH5	143	2e-38	Probable F-box protein At1g60180	GO:0071108|protein K48-linked deubiquitination;GO:0070536|protein K63-linked deubiquitination;GO:0032496|response to lipopolysaccharide;	.	GO:0004843|ubiquitin-specific protease activity;	.	.
Zm00001d006516	3.96656	0.0122664	0.0328206	up	yes	Zm00001d006516	protein_coding	chr2:210340702-210341364:-	gi|670379157|ref|XP_008670458.1|	733	6e-95	PREDICTED: uncharacterized protein LOC103647718 [Zea mays]	gi|226507991|ref|NM_001158192.1|	567	0	Zea mays harpin-induced protein (LOC100285299), mRNA	.	.	.	.	.	.	.	.	.
Zm00001d009081	3.96596	0.00244139	0.00798084	up	yes	Zm00001d009081	protein_coding	chr8:35350262-35350852:+	gi|226532140|ref|NP_001150014.1|	164	1e-11	anther-specific protein SF18 precursor [Zea mays]	gi|259490548|ref|NM_001165429.1|	572	0	Zea mays anther-specific protein SF18 (LOC100303795), mRNA	.	.	.	.	.	.	.	.	.
Zm00001d017033	3.9643	0.0024325	0.00795619	up	yes	Zm00001d017033	protein_coding	chr5:183229185-183230047:+	.	.	.	.	gi|189242673|gb|AY106990.2|	716	0	Zea mays PCO149295 mRNA sequence	.	.	.	.	.	.	.	.	.
Zm00001d021038	3.96307	0.0128549	0.0341732	up	yes	Zm00001d021038	protein_coding	chr7:141028674-141029228:-	gi|514731826|ref|XP_004957277.1|	397	4e-45	PREDICTED: uncharacterized protein LOC101766305 [Setaria italica]	gi|242049757|ref|XM_002462578.1|	361	0	Sorghum bicolor hypothetical protein, mRNA	.	.	.	.	.	.	.	.	.
Zm00001d013323	3.95301	0.0164956	0.0423036	up	yes	Zm00001d013323	protein_coding	chr5:8681850-8682794:+	gi|670405794|ref|XP_008644522.1|	1443	0	PREDICTED: syntaxin-related protein KNOLLE-like [Zea mays]	gi|148879784|emb|AM403007.1|	874	0	Saccharum hybrid cultivar BAC clone 265O22, cultivar R570	Q42374	323	6e-108	Syntaxin-related protein KNOLLE	GO:0007049|cell cycle;GO:0051301|cell division;GO:0006887|exocytosis;GO:0006886|intracellular protein transport;GO:0048278|vesicle docking;GO:0006906|vesicle fusion;	GO:0009504|cell plate;GO:0012505|endomembrane system;GO:0016021|integral component of membrane;GO:0009524|phragmoplast;GO:0005886|plasma membrane;GO:0009506|plasmodesma;GO:0031201|SNARE complex;	GO:0000149|SNARE binding;	K08486	STX1B_2_3; syntaxin 1B/2/3
Zm00001d037682	3.93457	3.7e-09	3.19e-08	up	yes	Zm00001d037682	protein_coding	chr6:133908212-133909537:-	gi|670417116|ref|XP_008649418.1|	1794	0	PREDICTED: leucine-rich repeat extensin-like protein 4 [Zea mays]	gi|195658092|gb|EU976396.1|	1314	0	Zea mays clone 881912 mRNA sequence	Q9LHF1	263	2e-80	Leucine-rich repeat extensin-like protein 4	GO:0071555|cell wall organization;	GO:0005618|cell wall;GO:0005576|extracellular region;GO:0009505|plant-type cell wall;GO:0009506|plasmodesma;	GO:0005199|structural constituent of cell wall;	.	.
Zm00001d027423	3.92503	3.49e-14	5.18e-13	up	yes	Zm00001d027423	protein_coding	chr1:4909652-4914685:-	gi|670361775|ref|XP_008650332.1|	1899	0	PREDICTED: flavonol synthase/flavanone 3-hydroxylase-like isoform X1 [Zea mays]	gi|242037134|ref|XM_002465917.1|	643	0	Sorghum bicolor hypothetical protein, mRNA	D4N501	102	5e-23	Probable 2-oxoglutarate/Fe(II)-dependent dioxygenase	.	GO:0005737|cytoplasm;	GO:0045431|flavonol synthase activity;GO:0031418|L-ascorbic acid binding;GO:0046872|metal ion binding;GO:0045486|naringenin 3-dioxygenase activity;	.	.
Zm00001d031325	3.92181	1.12e-05	5.96e-05	up	yes	Zm00001d031325	protein_coding	chr1:186052724-186053956:-	gi|670359984|ref|XP_008675490.1|	1040	9e-138	PREDICTED: retrotransposon protein isoform X1 [Zea mays]	gi|224036002|gb|BT070180.1|	1122	0	Zea mays full-length cDNA clone ZM_BFc0147L07 mRNA, complete cds	P09886	104	1e-24	Small heat shock protein, chloroplastic	.	GO:0009507|chloroplast;	.	.	.
Zm00001d016510	3.91377	3.02e-09	2.65e-08	up	yes	Zm00001d016510	protein_coding	chr5:165395989-165396540:-	gi|670408782|ref|XP_008645691.1|	809	1e-107	PREDICTED: putative invertase inhibitor [Zea mays]	gi|242065109|ref|XM_002453799.1|	450	0	Sorghum bicolor hypothetical protein, mRNA	.	.	.	.	.	.	.	.	.
Zm00001d011134	3.90194	1.13e-07	8.02e-07	up	yes	Zm00001d011134	protein_coding	chr8:140017045-140019085:+	gi|670431994|ref|XP_008656570.1|	1643	0	PREDICTED: ethylene-responsive transcription factor WRI1-like isoform X2 [Zea mays]	gi|242091222|ref|XM_002441399.1|	753	0	Sorghum bicolor hypothetical protein, mRNA	Q6X5Y6	247	3e-75	Ethylene-responsive transcription factor WRI1	GO:0009873|ethylene-activated signaling pathway;GO:0008610|lipid biosynthetic process;GO:0006629|lipid metabolic process;GO:0007275|multicellular organismal development;GO:1901959|positive regulation of cutin biosynthetic process;GO:0006109|regulation of carbohydrate metabolic process;GO:0006110|regulation of glycolytic process;GO:0009744|response to sucrose;GO:0006351|transcription, DNA-template…	GO:0005634|nucleus;	GO:0003677|DNA binding;GO:0003700|transcription factor activity, sequence-specific DNA binding;	.	.
Zm00001d003801	3.89405	0.000187718	0.000796325	up	yes	Zm00001d003801	protein_coding	chr2:59830814-59835635:+	gi|414587360|tpg|DAA37931.1|	844	1e-171	TPA: hypothetical protein ZEAMMB73_015593 [Zea mays]	gi|168480|gb|M24845.1|MZEGLB1SA	509	0	Maize embryo globulin S allele (7S-like) mRNA, complete cds	P15590	455	1e-151	Globulin-1 S allele	.	.	GO:0045735|nutrient reservoir activity;	.	.
Zm00001d044079	3.89146	0.000252639	0.00104601	up	yes	Zm00001d044079	protein_coding	chr3:218445281-218446520:-	gi|414881229|tpg|DAA58360.1|	492	4e-60	TPA: tat pathway signal sequence family protein [Zea mays]	gi|226506827|ref|NM_001158202.1|	528	0	Zea mays tat pathway signal sequence family protein (LOC100285309), mRNA	.	.	.	.	.	.	.	.	.
Zm00001d034546	3.88892	0.0153351	0.039744	up	yes	Zm00001d034546	protein_coding	chr1:295948499-295948984:+	gi|226502710|ref|NP_001146173.1|	380	6e-43	hypothetical protein precursor [Zea mays]	gi|226502709|ref|NM_001152701.1|	463	0	Zea mays hypothetical protein (LOC100279743), mRNA	P80728	74.3	5e-16	Mavicyanin	GO:0055114|oxidation-reduction process;	.	GO:0009055|electron carrier activity;GO:0046872|metal ion binding;	.	.
Zm00001d024753	3.88867	0.000263919	0.00108753	up	yes	Zm00001d024753	protein_coding	chr10:86312505-86313524:+	gi|413917576|gb|AFW57508.1|	1571	0	peroxidase 1 [Zea mays]	gi|226506661|ref|NM_001154868.1|	957	0	Zea mays peroxidase 1 (LOC100281950), mRNA	A7QEU4	323	5e-107	Peroxidase 5	GO:0042744|hydrogen peroxide catabolic process;GO:0006979|response to oxidative stress;	GO:0005576|extracellular region;	GO:0020037|heme binding;GO:0046872|metal ion binding;GO:0004601|peroxidase activity;	.	.
Zm00001d011655	3.84787	0.0034324	0.0107893	up	yes	Zm00001d011655	protein_coding	chr8:157649540-157650979:+	gi|413951013|gb|AFW83662.1|	1899	0	putative MAPKKK family protein kinase [Zea mays]	gi|293334786|ref|NM_001175066.1|	1285	0	Zea mays uncharacterized LOC100382317 (LOC100382317), mRNA	Q54R82	149	5e-37	Mitogen-activated protein kinase kinase kinase A	GO:0030036|actin cytoskeleton organization;GO:0009653|anatomical structure morphogenesis;GO:0030587|sorocarp development;GO:0030435|sporulation resulting in formation of a cellular spore;	GO:0005938|cell cortex;GO:0016021|integral component of membrane;	GO:0005524|ATP binding;GO:0004709|MAP kinase kinase kinase activity;GO:0046872|metal ion binding;GO:0004702|receptor signaling protein serine/threonine kinase activity;	.	.
Zm00001d039782	3.81273	0.0184324	0.0465821	up	yes	Zm00001d039782	protein_coding	chr3:14537998-14538768:-	gi|414876265|tpg|DAA53396.1|	1193	1e-163	TPA: hypothetical protein ZEAMMB73_785563 [Zea mays]	gi|308080571|ref|NM_001196407.1|	756	0	Zea mays uncharacterized LOC100501740 (LOC100501740), mRNA	.	.	.	.	.	.	.	.	.
Zm00001d031427	3.80822	0.000366218	0.00146035	up	yes	Zm00001d031427	protein_coding	chr1:189777969-189781413:-	gi|670370485|ref|XP_008666476.1|	5119	0	PREDICTED: leucine-rich repeat receptor-like protein kinase PEPR2 [Zea mays]	gi|242080028|ref|XM_002444738.1|	1888	0	Sorghum bicolor hypothetical protein, mRNA	Q9FZ59	264	6e-72	Leucine-rich repeat receptor-like protein kinase PEPR2	GO:0042742|defense response to bacterium;GO:0009753|response to jasmonic acid;GO:0009611|response to wounding;	GO:0016021|integral component of membrane;GO:0005886|plasma membrane;	GO:0005524|ATP binding;GO:0042277|peptide binding;GO:0004674|protein serine/threonine kinase activity;	.	.
Zm00001d048416	3.80167	1.85e-06	1.11e-05	up	yes	Zm00001d048416	protein_coding	chr9:155900011-155902009:+	gi|219884841|gb|ACL52795.1|	2024	0	unknown [Zea mays]	gi|219884840|gb|BT054188.1|	1508	0	Zea mays full-length cDNA clone ZM_BFb0156G21 mRNA, complete cds	B5B0J6	91.7	1e-18	FAD-dependent urate hydroxylase	GO:0006144|purine nucleobase metabolic process;GO:0019628|urate catabolic process;	.	GO:0071949|FAD binding;GO:0016709|oxidoreductase activity, acting on paired donors, with incorporation or reduction of molecular oxygen, NAD(P)H as one donor, and incorporation of one atom of oxygen;	.	.
Zm00001d025229	3.8015	2.56e-10	2.53e-09	up	yes	Zm00001d025229	protein_coding	chr10:110200334-110201625:+	gi|226507034|ref|NP_001142507.1|	1290	2e-175	uncharacterized protein LOC100274741 [Zea mays]	gi|223946246|gb|BT062510.1|	1090	0	Zea mays full-length cDNA clone ZM_BFb0307M09 mRNA, complete cds	.	.	.	.	.	.	.	.	.
Zm00001d020309	3.79234	2.72e-16	4.89e-15	up	yes	Zm00001d020309	protein_coding	chr7:105199934-105204143:-	gi|414885223|tpg|DAA61237.1|	1857	0	TPA: enolase [Zea mays]	gi|226509141|ref|NM_001148829.1|	1146	0	Zea mays uncharacterized LOC100274470 (LOC100274470), mRNA	Q9C9C4	645	0	Enolase 1, chloroplastic	GO:0006096|glycolytic process;GO:0009735|response to cytokinin;GO:0010090|trichome morphogenesis;	GO:0009507|chloroplast;GO:0009570|chloroplast stroma;GO:0000015|phosphopyruvate hydratase complex;	GO:0000287|magnesium ion binding;GO:0004634|phosphopyruvate hydratase activity;	K01689	ENO, eno; enolase [EC:4.2.1.11]
Zm00001d015330	3.77631	4.87e-05	0.000231874	up	yes	Zm00001d015330	protein_coding	chr5:84783440-84783814:-	gi|670407641|ref|XP_008645271.1|	582	4e-75	PREDICTED: uncharacterized protein LOC103626649 [Zea mays]	gi|195649934|gb|EU972317.1|	364	0	Zea mays clone 379591 hypothetical protein mRNA, complete cds	.	.	.	.	.	.	.	.	.
Zm00001d023984	3.77287	2.18e-15	3.64e-14	up	yes	Zm00001d023984	protein_coding	chr10:34278519-34282752:+	gi|212276179|ref|NP_001130085.1|	1774	0	uncharacterized protein LOC100191178 precursor [Zea mays]	gi|212276178|ref|NM_001136613.1|	1487	0	Zea mays LOC100191178 (TIDP3581), mRNA	Q8L5Z1	154	2e-40	GDSL esterase/lipase At1g33811	GO:0016042|lipid catabolic process;	GO:0005576|extracellular region;	GO:0016788|hydrolase activity, acting on ester bonds;	.	.
Zm00001d044416	3.7614	0.000656076	0.00247184	up	yes	Zm00001d044416	protein_coding	chr3:227491480-227493229:+	gi|414881743|tpg|DAA58874.1|	2239	0	TPA: hypothetical protein ZEAMMB73_958179 [Zea mays]	gi|242053536|ref|XM_002455869.1|	1050	0	Sorghum bicolor hypothetical protein, mRNA	Q9P6Q3	140	7e-35	Probable mitochondrial chaperone bcs1	GO:0034551|mitochondrial respiratory chain complex III assembly;	GO:0016021|integral component of membrane;GO:0005743|mitochondrial inner membrane;GO:0005739|mitochondrion;	GO:0005524|ATP binding;GO:0042623|ATPase activity, coupled;	K08900	BCS1; mitochondrial chaperone BCS1
Zm00001d031222	3.74366	2.4e-54	4.15e-52	up	yes	Zm00001d031222	protein_coding	chr1:182596026-182597609:-	gi|414869161|tpg|DAA47718.1|	2230	0	TPA: cell Division Protein AAA ATPase family protein [Zea mays]	gi|226492669|ref|NM_001154061.1|	1528	0	Zea mays cell Division Protein AAA ATPase family (LOC100281142), mRNA	Q54DY9	120	3e-28	Probable mitochondrial chaperone BCS1-B	GO:0051131|chaperone-mediated protein complex assembly;GO:0034551|mitochondrial respiratory chain complex III assembly;	GO:0016021|integral component of membrane;GO:0005743|mitochondrial inner membrane;GO:0005739|mitochondrion;	GO:0005524|ATP binding;GO:0008320|protein transmembrane transporter activity;	K08900	BCS1; mitochondrial chaperone BCS1
Zm00001d028398	3.73868	3.81e-13	5.14e-12	up	yes	Zm00001d028398	protein_coding	chr1:33451482-33454805:+	gi|226509316|ref|NP_001140909.1|	3037	0	uncharacterized protein LOC100272986 precursor [Zea mays]	gi|226509315|ref|NM_001147437.1|	2004	0	Zea mays putative glycosyl hydrolase family 10 protein (LOC100272986), mRNA	P45703	57.8	7e-08	Endo-1,4-beta-xylanase	GO:0045493|xylan catabolic process;	GO:0005576|extracellular region;	GO:0030248|cellulose binding;GO:0031176|endo-1,4-beta-xylanase activity;	.	.
Zm00001d019565	3.72419	5.69e-59	1.13e-56	up	yes	PIP2-6	protein_coding	chr7:43071903-43073370:-	gi|162459840|ref|NP_001105027.1|	1372	0	aquaporin PIP2-6 [Zea mays]	gi|195628753|gb|EU964089.1|	1263	0	Zea mays clone 275791 aquaporin PIP2.4 mRNA, complete cds	Q9ATM5	533	0	Aquaporin PIP2-6	.	GO:0016021|integral component of membrane;GO:0005886|plasma membrane;	GO:0015250|water channel activity;	K09872	PIP; aquaporin PIP
Zm00001d042540	3.72001	5.95e-18	1.24e-16	up	yes	Zm00001d042540	protein_coding	chr3:171277704-171281453:+	gi|806638619|ref|NP_001105973.2|	4512	0	lipoxygenase [Zea mays]	gi|84626282|gb|DQ335761.1|	2882	0	Zea mays lipoxygenase (LOX2) mRNA, complete cds	P29250	240	2e-72	Linoleate 9S-lipoxygenase 2	GO:0006633|fatty acid biosynthetic process;GO:0031408|oxylipin biosynthetic process;GO:0051707|response to other organism;GO:0009611|response to wounding;	GO:0005737|cytoplasm;	GO:0016165|linoleate 13S-lipoxygenase activity;GO:0046872|metal ion binding;	K15718	LOX1_5; linoleate 9S-lipoxygenase [EC:1.13.11.58]
Zm00001d005607	3.7089	0.0001841	0.000782689	up	yes	Zm00001d005607	protein_coding	chr2:180548102-180551841:-	gi|414589336|tpg|DAA39907.1|	1871	0	TPA: hypothetical protein ZEAMMB73_488506, partial [Zea mays]	gi|242044415|ref|XM_002460034.1|	161	2e-77	Sorghum bicolor hypothetical protein, mRNA	Q8GSM7	216	2e-62	Shikimate O-hydroxycinnamoyltransferase	.	.	GO:0047172|shikimate O-hydroxycinnamoyltransferase activity;	.	.
Zm00001d015777	3.70797	8.8e-20	2.18e-18	up	yes	Zm00001d015777	protein_coding	chr5:118463714-118464650:+	gi|226504048|ref|NP_001150256.1|	752	4e-97	chloroplast small heat shock protein [Zea mays]	gi|226504047|ref|NM_001156784.1|	824	0	Zea mays chloroplast small heat shock protein (LOC100283886), mRNA	B7EZJ7	179	3e-53	23.6 kDa heat shock protein, mitochondrial	GO:0009408|response to heat;	GO:0005739|mitochondrion;	.	.	.
Zm00001d012584	3.69964	0.00500659	0.014993	up	yes	Zm00001d012584	protein_coding	chr8:176883525-176884022:-	gi|670433324|ref|XP_008657150.1|	524	5e-65	PREDICTED: ethylene-responsive transcription factor 3-like [Zea mays]	gi|242054668|ref|XM_002456435.1|	189	2e-93	Sorghum bicolor hypothetical protein, mRNA	Q94ID6	107	8e-28	Ethylene-responsive transcription factor 12	GO:0006952|defense response;GO:0009873|ethylene-activated signaling pathway;GO:0006351|transcription, DNA-templated;	GO:0005634|nucleus;	GO:0003677|DNA binding;GO:0003700|transcription factor activity, sequence-specific DNA binding;	.	.
Zm00001d038288	3.68646	2.77e-11	3.06e-10	up	yes	Zm00001d038288	protein_coding	chr6:153438837-153439986:-	gi|670417767|ref|XP_008649677.1|	801	1e-104	PREDICTED: transcription factor DIVARICATA-like [Zea mays]	gi|226496376|ref|NM_001158143.1|	781	0	Zea mays DNA binding protein (LOC100285249), mRNA	Q8S9H7	140	2e-37	Transcription factor DIVARICATA	GO:0048262|determination of dorsal/ventral asymmetry;GO:0009908|flower development;GO:0006355|regulation of transcription, DNA-templated;GO:0006351|transcription, DNA-templated;	GO:0005634|nucleus;	GO:0003677|DNA binding;	.	.
Zm00001d052172	3.67997	4.25e-07	2.81e-06	up	yes	Zm00001d052172	protein_coding	chr4:181675863-181676171:+	gi|226508858|ref|NP_001152204.1|	485	5e-61	EF hand family protein [Zea mays]	gi|226508857|ref|NM_001158732.1|	289	3e-149	Zea mays EF hand family protein (LOC100285842), mRNA	Q9LNE7	50.8	6e-08	Calmodulin-like protein 7	.	.	GO:0005509|calcium ion binding;	K13448	CML; calcium-binding protein CML
Zm00001d041319	3.67405	0.00925631	0.0256775	up	yes	Zm00001d041319	protein_coding	chr3:111919013-111920827:-	gi|226533288|ref|NP_001147527.1|	2621	0	viviparous-14 [Zea mays]	gi|226533287|ref|NM_001154055.1|	1812	0	Zea mays viviparous-14 (LOC100281136), mRNA	O24592	856	0	9-cis-epoxycarotenoid dioxygenase 1, chloroplastic	GO:0009688|abscisic acid biosynthetic process;	GO:0009570|chloroplast stroma;	GO:0045549|9-cis-epoxycarotenoid dioxygenase activity;GO:0046872|metal ion binding;	K09840	NCED; 9-cis-epoxycarotenoid dioxygenase [EC:1.13.11.51]
Zm00001d043231	3.67122	0.00642854	0.0186548	up	yes	Zm00001d043231	protein_coding	chr3:192587492-192592698:-	gi|670389041|ref|XP_008674944.1|	3931	0	PREDICTED: homeobox-leucine zipper protein TF1 [Zea mays]	gi|242054642|ref|XM_002456422.1|	805	0	Sorghum bicolor hypothetical protein, mRNA	Q5ZAY0	623	0	Homeobox-leucine zipper protein TF1	GO:0006355|regulation of transcription, DNA-templated;GO:0006351|transcription, DNA-templated;	GO:0005634|nucleus;	GO:0008289|lipid binding;GO:0043565|sequence-specific DNA binding;	.	.
Zm00001d016511	3.66212	5.05e-07	3.3e-06	up	yes	Zm00001d016511	protein_coding	chr5:165445882-165449664:+	gi|670408786|ref|XP_008645692.1|	2653	0	PREDICTED: U-box domain-containing protein 73-like [Zea mays]	.	.	.	.	Q6K762	233	4e-65	U-box domain-containing protein 73	GO:0016567|protein ubiquitination;	.	GO:0016874|ligase activity;GO:0004842|ubiquitin-protein transferase activity;	.	.
Zm00001d019726	3.63598	8.18e-09	6.75e-08	up	yes	Zm00001d019726	protein_coding	chr7:54059859-54060383:-	gi|226505206|ref|NP_001152010.1|	531	7e-66	blue copper protein precursor [Zea mays]	gi|77818157|gb|DQ245474.1|	510	0	Zea mays clone 15886 mRNA sequence	P80728	95.1	1e-23	Mavicyanin	GO:0055114|oxidation-reduction process;	.	GO:0009055|electron carrier activity;GO:0046872|metal ion binding;	.	.
Zm00001d011673	3.63249	2.74e-18	5.89e-17	up	yes	Zm00001d011673	protein_coding	chr8:158269867-158274000:+	gi|413951034|gb|AFW83683.1|	1836	0	farnesyl pyrophosphate synthetase [Zea mays]	gi|195624441|gb|EU961933.1|	1463	0	Zea mays clone 239143 farnesyl pyrophosphate synthetase mRNA, complete cds	P49353	608	0	Farnesyl pyrophosphate synthase	GO:0006695|cholesterol biosynthetic process;GO:0045337|farnesyl diphosphate biosynthetic process;GO:0033384|geranyl diphosphate biosynthetic process;	GO:0005737|cytoplasm;	GO:0004161|dimethylallyltranstransferase activity;GO:0004337|geranyltranstransferase activity;GO:0046872|metal ion binding;	K00787	FDPS; farnesyl diphosphate synthase [EC:2.5.1.1 2.5.1.10]
Zm00001d049218	3.6268	4.3e-05	0.000206674	up	yes	Zm00001d049218	protein_coding	chr4:21165647-21166729:+	gi|238007866|gb|ACR34968.1|	1469	0	unknown [Zea mays]	gi|391416562|gb|BT084615.2|	1083	0	Zea mays full-length cDNA clone ZM_BFb0146D15 mRNA, complete cds	Q8LIN5	373	5e-126	Two pore potassium channel b	GO:0030007|cellular potassium ion homeostasis;GO:0000272|polysaccharide catabolic process;GO:0071805|potassium ion transmembrane transport;	GO:0016021|integral component of membrane;GO:0009705|plant-type vacuole membrane;	GO:0005242|inward rectifier potassium channel activity;GO:0046872|metal ion binding;	.	.
Zm00001d027988	3.62226	0.00157178	0.00540901	up	yes	Zm00001d027988	protein_coding	chr1:19437480-19437875:-	.	.	.	.	gi|308080945|ref|NM_001196372.1|	396	0	Zea mays hypothetical protein (LOC100501697), mRNA	.	.	.	.	.	.	.	.	.
Zm00001d009497	3.61857	7.42e-41	7.22e-39	up	yes	Zm00001d009497	protein_coding	chr8:67367442-67373571:+	gi|413948381|gb|AFW81030.1|	2249	0	phosphatidylserine synthase 2 [Zea mays]	gi|212274367|ref|NM_001137054.1|	1945	0	Zea mays hypothetical protein (LOC100191625), mRNA	Q6I628	80.1	2e-57	CDP-diacylglycerol--serine O-phosphatidyltransferase 2	GO:0006646|phosphatidylethanolamine biosynthetic process;GO:0006659|phosphatidylserine biosynthetic process;GO:0008654|phospholipid biosynthetic process;	GO:0005789|endoplasmic reticulum membrane;GO:0016021|integral component of membrane;	GO:0003882|CDP-diacylglycerol-serine O-phosphatidyltransferase activity;	K08730	PTDSS2; phosphatidylserine synthase 2 [EC:2.7.8.29]
Zm00001d044762	3.58342	2.8e-13	3.83e-12	up	yes	Zm00001d044762	protein_coding	chr9:1714014-1716063:-	gi|308044243|ref|NP_001183238.1|	2063	0	hypothetical protein [Zea mays]	gi|308044242|ref|NM_001196309.1|	1661	0	Zea mays hypothetical protein (LOC100501626), mRNA	D9J0Z7	783	0	Anthranilate O-methyltransferase 1	GO:0006952|defense response;	.	GO:0008168|methyltransferase activity;	.	.
Zm00001d043586	3.57735	8.38e-06	4.57e-05	up	yes	Zm00001d043586	protein_coding	chr3:204438188-204438472:+	gi|414880665|tpg|DAA57796.1|	338	5e-39	TPA: hypothetical protein ZEAMMB73_265438 [Zea mays]	gi|293331734|ref|NM_001175096.1|	285	4e-147	Zea mays uncharacterized LOC100382350 (LOC100382350), mRNA	.	.	.	.	.	.	.	.	.
Zm00001d011520	3.56991	1.21e-30	6.39e-29	up	yes	Zm00001d011520	protein_coding	chr8:153389333-153390944:-	gi|670432316|ref|XP_008656719.1|	1436	0	PREDICTED: probable receptor-like protein kinase At2g42960 isoform X1 [Zea mays]	gi|242058252|ref|XM_002458227.1|	667	0	Sorghum bicolor hypothetical protein, mRNA	Q9SJG2	411	3e-140	Probable receptor-like protein kinase At2g42960	.	GO:0016021|integral component of membrane;	GO:0005524|ATP binding;GO:0004674|protein serine/threonine kinase activity;	.	.
Zm00001d003185	3.56304	0.00835311	0.0234823	up	yes	Zm00001d003185	protein_coding	chr2:34991165-34998444:-	gi|226508100|ref|NP_001141282.1|	1810	0	hypothetical protein precursor [Zea mays]	gi|226508099|ref|NM_001147810.1|	1144	0	Zea mays hypothetical protein (LOC100273371), mRNA	.	.	.	.	.	.	.	.	.
Zm00001d028808	3.5568	0.0097701	0.026925	up	yes	Zm00001d028808	protein_coding	chr1:47025643-47026431:-	gi|414866368|tpg|DAA44925.1|	898	1e-118	TPA: hypothetical protein ZEAMMB73_311719 [Zea mays]	gi|195601453|gb|EU949099.1|	732	0	Zea mays clone 396002 mRNA sequence	P20144	79.3	3e-17	Wound-induced protein 1	GO:0006412|translation;	GO:0005840|ribosome;	GO:0003735|structural constituent of ribosome;	.	.
Zm00001d016558	3.55107	0.0022916	0.00756211	up	yes	Zm00001d016558	protein_coding	chr5:167257671-167260419:-	gi|670408841|ref|XP_008645710.1|	1500	0	PREDICTED: probable endo-1,4-beta-xylanase C [Zea mays]	gi|242061703|ref|XM_002452096.1|	710	0	Sorghum bicolor hypothetical protein, mRNA	G4MTF8	79.3	6e-15	Endo-1,4-beta-xylanase 2	GO:0052051|interaction with host via protein secreted by type II secretion system;GO:0045493|xylan catabolic process;	GO:0005576|extracellular region;	GO:0031176|endo-1,4-beta-xylanase activity;	K01181	E3.2.1.8, xynA; endo-1,4-beta-xylanase [EC:3.2.1.8]
Zm00001d047858	3.54631	3.47e-15	5.67e-14	up	yes	Zm00001d047858	protein_coding	chr9:143631572-143633228:+	gi|670439974|ref|XP_008660311.1|	1969	0	PREDICTED: strictosidine synthase [Zea mays]	gi|195637993|gb|EU966347.1|	1280	0	Zea mays clone 293813 strictosidine synthase 1 precursor, mRNA, complete cds	B5X3B2	151	3e-39	Adipocyte plasma membrane-associated protein	GO:0009058|biosynthetic process;	GO:0016021|integral component of membrane;	GO:0016844|strictosidine synthase activity;	.	.
Zm00001d028816	3.54134	0.00215941	0.00718113	up	yes	Zm00001d028816	protein_coding	chr1:47445913-47446888:+	gi|670363127|ref|XP_008654686.1|	836	3e-110	PREDICTED: pathogenesis-related protein 1-like [Zea mays]	gi|281399150|gb|FJ897503.1|	341	1e-177	Zea mays pathogenesis-related protein 10 (PR10.1) gene, complete cds	Q05736	171	1e-50	Pathogenesis-related protein 1	GO:0006952|defense response;GO:0009607|response to biotic stimulus;	GO:0005737|cytoplasm;	.	.	.
Zm00001d045906	3.50132	0.000354175	0.00141884	up	yes	Zm00001d045906	protein_coding	chr9:46985353-46985661:-	gi|670437879|ref|XP_008659502.1|	180	8e-16	PREDICTED: protein LE25-like [Zea mays]	gi|242095687|ref|XM_002438289.1|	186	3e-92	Sorghum bicolor hypothetical protein, mRNA	.	.	.	.	.	.	.	.	.
Zm00001d033254	3.49861	0.0115899	0.0312462	up	yes	Zm00001d033254	protein_coding	chr1:256163181-256164470:+	gi|670367539|ref|XP_008665099.1|	1443	0	PREDICTED: patatin-like protein 3 [Zea mays]	gi|242033576|ref|XM_002464138.1|	853	0	Sorghum bicolor hypothetical protein, mRNA	Q8H5D4	193	8e-55	Patatin-like protein 3	GO:0006952|defense response;GO:0016042|lipid catabolic process;	.	GO:0016787|hydrolase activity;	.	.
Zm00001d027987	3.47576	1.48e-10	1.5e-09	up	yes	Zm00001d027987	protein_coding	chr1:19433159-19435672:+	gi|670362337|ref|XP_008651833.1|	1170	5e-152	PREDICTED: transcription factor bHLH96-like [Zea mays]	gi|195623369|gb|EU961397.1|	1207	0	Zea mays clone 235094 mRNA sequence	Q9C7T4	196	5e-55	Transcription factor bHLH96	GO:0006351|transcription, DNA-templated;	GO:0005634|nucleus;	GO:0016597|amino acid binding;GO:0003677|DNA binding;GO:0003700|transcription factor activity, sequence-specific DNA binding;	.	.
Zm00001d012285	3.46508	2.09e-10	2.1e-09	up	yes	Zm00001d012285	protein_coding	chr8:171871807-171872971:-	gi|670433060|ref|XP_008657026.1|	821	5e-107	PREDICTED: transcription factor DIVARICATA-like [Zea mays]	gi|514784767|ref|XM_004970617.1|	367	0	PREDICTED: Setaria italica transcription factor DIVARICATA-like (LOC101780558), mRNA	Q8S9H7	142	6e-38	Transcription factor DIVARICATA	GO:0048262|determination of dorsal/ventral asymmetry;GO:0009908|flower development;GO:0006355|regulation of transcription, DNA-templated;GO:0006351|transcription, DNA-templated;	GO:0005634|nucleus;	GO:0003677|DNA binding;	.	.
Zm00001d028721	3.45877	0.0165944	0.0425181	up	yes	Zm00001d028721	protein_coding	chr1:44340623-44341737:-	gi|414866255|tpg|DAA44812.1|	1031	5e-138	TPA: putative LOB domain-containing family protein [Zea mays]	gi|226507331|ref|NM_001153730.1|	818	0	Zea mays LOB domain protein 11 (LOC100280810), mRNA	Q9LQR0	194	1e-58	LOB domain-containing protein 1	.	GO:0005739|mitochondrion;	.	.	.
Zm00001d006591	3.4455	3.26e-11	3.56e-10	up	yes	Zm00001d006591	protein_coding	chr2:211745003-211746860:-	gi|670448239|ref|XP_008664357.1|	796	4e-103	PREDICTED: F-box protein At1g61340-like [Zea mays]	gi|226533404|ref|NM_001154184.1|	955	0	Zea mays F-box domain containing protein (LOC100281265), mRNA	Q8GX77	58.2	8e-09	F-box protein At1g61340	GO:0015996|chlorophyll catabolic process;GO:0010207|photosystem II assembly;GO:0045037|protein import into chloroplast stroma;GO:0045038|protein import into chloroplast thylakoid membrane;GO:0010182|sugar mediated signaling pathway;GO:0010027|thylakoid membrane organization;	GO:0009707|chloroplast outer membrane;GO:0009570|chloroplast stroma;GO:0009535|chloroplast thylakoid membrane;GO:0016021|integral component of membrane;GO:0009528|plastid inner membrane;GO:0010319|stromule;	.	.	.
Zm00001d011639	3.42326	0.000617519	0.00234233	up	yes	Zm00001d011639	protein_coding	chr8:157135997-157137214:-	gi|670434600|ref|XP_008657835.1|	1199	2e-161	PREDICTED: AP2/ERF and B3 domain-containing protein Os01g0693400-like [Zea mays]	gi|226500199|ref|NM_001157633.1|	734	0	Zea mays DNA-binding protein RAV1 (LOC100284738), mRNA	Q8RZX9	423	3e-144	AP2/ERF and B3 domain-containing protein Os01g0693400	GO:0006351|transcription, DNA-templated;	GO:0005634|nucleus;	GO:0003677|DNA binding;GO:0003700|transcription factor activity, sequence-specific DNA binding;	K09287	RAV; RAV-like factor
Zm00001d003304	3.41423	5.25e-29	2.47e-27	up	yes	Zm00001d003304	protein_coding	chr2:39497247-39499853:-	gi|414586748|tpg|DAA37319.1|	858	2e-113	TPA: hypothetical protein ZEAMMB73_820466 [Zea mays]	gi|21213150|gb|AY109430.1|	393	0	Zea mays CL217_2 mRNA sequence	A2WK50	77	9e-16	Bowman-Birk type bran trypsin inhibitor	.	GO:0005576|extracellular region;	GO:0004867|serine-type endopeptidase inhibitor activity;	.	.
Zm00001d030988	3.40592	0.0172778	0.0440808	up	yes	Zm00001d030988	protein_coding	chr1:172180389-172181046:-	gi|670365263|ref|XP_008661878.1|	685	2e-88	PREDICTED: uncharacterized protein LOC103640569 isoform X1 [Zea mays]	gi|195607573|gb|EU953499.1|	465	0	Zea mays clone 1425265 mRNA sequence	Q9LMM1	150	2e-41	Cytochrome P450 86A4	GO:0006631|fatty acid metabolic process;	GO:0016021|integral component of membrane;	GO:0018685|alkane 1-monooxygenase activity;GO:0070330|aromatase activity;GO:0020037|heme binding;GO:0005506|iron ion binding;	K15398	CYP86A4S; fatty acid omega-hydroxylase [EC:1.14.-.-]
Zm00001d033980	3.40446	4.44e-13	5.98e-12	up	yes	Zm00001d033980	protein_coding	chr1:279980867-279981749:+	gi|673921583|ref|NP_001288374.1|	600	4e-75	calmodulin-like protein 4 [Zea mays]	gi|21210201|gb|AY107123.1|	275	4e-141	Zea mays PCO084454 mRNA sequence	Q84MN0	51.6	7e-07	Calmodulin-like protein 4	.	.	GO:0005509|calcium ion binding;	K02183	CALM; calmodulin
Zm00001d012447	3.39623	5.9e-06	3.29e-05	up	yes	Zm00001d012447	protein_coding	chr8:174713669-174718082:+	gi|670428095|ref|XP_008654809.1|	1824	0	PREDICTED: uncharacterized protein LOC100279467 isoform X2 [Zea mays]	gi|226505511|ref|NM_001152471.1|	2115	0	Zea mays LOC100279467 (pco140998b), mRNA	Q9ZQC5	102	3e-21	Interactor of constitutive active ROPs 2, chloroplastic	.	GO:0009507|chloroplast;	.	.	.
Zm00001d043390	3.3956	0.00125778	0.00443321	up	yes	Zm00001d043390	protein_coding	chr3:198588278-198589171:-	gi|195633083|gb|ACG36725.1|	1043	1e-139	tumor-related protein [Zea mays]	gi|195658572|gb|EU976636.1|	894	0	Zea mays clone 985745 tumor-related protein mRNA, complete cds	.	.	.	.	.	.	.	.	.
Zm00001d004602	3.38821	0.00105434	0.0037812	up	yes	Zm00001d004602	protein_coding	chr2:121413889-121414104:-	.	.	.	.	.	.	.	.	.	.	.	.	.	.	.	.	.
Zm00001d034657	3.38458	0.0141733	0.0371263	up	yes	Zm00001d034657	protein_coding	chr1:299060713-299061747:-	gi|670371360|ref|XP_008666947.1|	1583	0	PREDICTED: putative cyclin-dependent kinase F-2 [Zea mays]	gi|242088958|ref|XM_002440267.1|	543	0	Sorghum bicolor hypothetical protein, mRNA	Q2QSL4	201	7e-60	Putative cyclin-dependent kinase F-2	.	.	GO:0005524|ATP binding;GO:0004693|cyclin-dependent protein serine/threonine kinase activity;GO:0008353|RNA polymerase II carboxy-terminal domain kinase activity;	K08818	CDC2L; cell division cycle 2-like [EC:2.7.11.22]
Zm00001d024071	3.3827	4.05e-10	3.94e-09	up	yes	Zm00001d024071	protein_coding	chr10:41457090-41458519:-	gi|194702166|gb|ACF85167.1|	1542	0	unknown [Zea mays]	gi|188485885|gb|AY105107.2|	1256	0	Zea mays PCO140468 mRNA sequence	Q76BW5	358	8e-120	Xyloglucan endotransglycosylase/hydrolase protein 8	GO:0042546|cell wall biogenesis;GO:0071555|cell wall organization;GO:0010411|xyloglucan metabolic process;	GO:0048046|apoplast;GO:0005618|cell wall;	GO:0004553|hydrolase activity, hydrolyzing O-glycosyl compounds;GO:0016762|xyloglucan:xyloglucosyl transferase activity;	K08235	E2.4.1.207; xyloglucan:xyloglucosyl transferase [EC:2.4.1.207]
Zm00001d029241	3.38086	0.00550729	0.0163083	up	yes	Zm00001d029241	protein_coding	chr1:63372703-63375212:+	gi|226493675|ref|NP_001151318.1|	2398	0	flavonoid 3-monooxygenase [Zea mays]	gi|226493674|ref|NM_001157846.1|	1749	0	Zea mays flavonoid 3-monooxygenase (LOC100284951), mRNA	Q9SD85	361	5e-116	Flavonoid 3'-monooxygenase	GO:0009813|flavonoid biosynthetic process;GO:0009733|response to auxin;GO:0044550|secondary metabolite biosynthetic process;	GO:0005789|endoplasmic reticulum membrane;GO:0016021|integral component of membrane;GO:0016020|membrane;	GO:0016711|flavonoid 3'-monooxygenase activity;GO:0020037|heme binding;GO:0005506|iron ion binding;	K05280	E1.14.13.21; flavonoid 3'-monooxygenase [EC:1.14.13.21]
Zm00001d006623	3.37695	0.0038854	0.0120464	up	yes	Zm00001d006623	protein_coding	chr2:212787428-212788423:-	gi|414590578|tpg|DAA41149.1|	1608	0	TPA: polygalacturonase inhibitor 1 [Zea mays]	gi|238009857|gb|BT085611.1|	996	0	Zea mays full-length cDNA clone ZM_BFc0039D05 mRNA, complete cds	Q8GT95	503	7e-178	Polygalacturonase inhibitor 1	GO:0030154|cell differentiation;GO:0048833|specification of floral organ number;	.	GO:0004857|enzyme inhibitor activity;	.	.
Zm00001d043699	3.35974	0.00751312	0.0213809	up	yes	Zm00001d043699	protein_coding	chr3:207757834-207759102:+	gi|670389430|ref|XP_008675118.1|	1076	1e-140	PREDICTED: transcription factor SPATULA-like [Zea mays]	gi|391417135|gb|BT085706.2|	714	0	Zea mays full-length cDNA clone ZM_BFc0049P14 mRNA, complete cds	Q8S3D2	109	3e-25	Transcription factor bHLH87	GO:0006355|regulation of transcription, DNA-templated;GO:0006351|transcription, DNA-templated;	GO:0005634|nucleus;	GO:0003677|DNA binding;GO:0003700|transcription factor activity, sequence-specific DNA binding;	.	.
Zm00001d025296	3.33775	0.000125375	0.000554059	up	yes	Zm00001d025296	protein_coding	chr10:113108194-113111598:+	gi|670443244|ref|XP_008662023.1|	1018	3e-136	PREDICTED: nudix hydrolase 13 isoform X2 [Zea mays]	gi|226510463|ref|NM_001157646.1|	1082	0	Zea mays nudix hydrolase 13 (LOC100284751), mRNA	Q52K88	176	1e-51	Nudix hydrolase 13, mitochondrial	.	GO:0005739|mitochondrion;	GO:0034432|bis(5'-adenosyl)-pentaphosphatase activity;GO:0016787|hydrolase activity;GO:0046872|metal ion binding;	.	.
Zm00001d051343	3.32941	0.0156048	0.0403005	up	yes	Zm00001d051343	protein_coding	chr4:155258558-155260752:-	gi|293332573|ref|NP_001168329.1|	1556	0	uncharacterized LOC100382097 [Zea mays]	gi|293332572|ref|NM_001174858.1|	1679	0	Zea mays putative leucine-rich repeat receptor-like protein kinase family protein (LOC100382097), mRNA	P33543	137	6e-33	Putative kinase-like protein TMKL1	.	GO:0016021|integral component of membrane;GO:0005886|plasma membrane;GO:0009506|plasmodesma;	GO:0005524|ATP binding;GO:0004672|protein kinase activity;	.	.
Zm00001d005926	3.32658	0.000241786	0.00100554	up	yes	Zm00001d005926	protein_coding	chr2:193000868-193008427:-	gi|195651705|gb|ACG45320.1|	735	2e-94	threonine endopeptidase [Zea mays]	gi|226528452|ref|NM_001159252.1|	887	0	Zea mays threonine endopeptidase (LOC100286365), mRNA	Q8LDD3	122	8e-32	Protein CURVATURE THYLAKOID 1D, chloroplastic	.	GO:0009535|chloroplast thylakoid membrane;GO:0016021|integral component of membrane;	.	.	.
Zm00001d010912	3.30262	0.0042523	0.0130142	up	yes	Zm00001d010912	protein_coding	chr8:133267006-133267993:-	gi|514743614|ref|XP_004960428.1|	276	2e-27	PREDICTED: uncharacterized protein LOC101771437 [Setaria italica]	gi|242086820|ref|XM_002439198.1|	160	4e-77	Sorghum bicolor hypothetical protein, mRNA	.	.	.	.	.	.	.	.	.
Zm00001d051496	3.29945	2.15e-05	0.000108841	up	yes	Zm00001d051496	protein_coding	chr4:160437529-160438553:+	gi|413923495|gb|AFW63427.1|	598	3e-74	hypothetical protein ZEAMMB73_159229, partial [Zea mays]	gi|195653168|gb|EU973934.1|	847	0	Zea mays clone 424571 hypothetical protein mRNA, complete cds	.	.	.	.	.	.	.	.	.
Zm00001d051653	3.29521	0.00288124	0.0092542	up	yes	Zm00001d051653	protein_coding	chr4:165883225-165883431:-	.	.	.	.	gi|195646541|gb|EU970621.1|	207	6e-104	Zea mays clone 348075 hypothetical protein mRNA, complete cds	.	.	.	.	.	.	.	.	.
Zm00001d033296	3.28339	4.02e-07	2.66e-06	up	yes	Zm00001d033296	protein_coding	chr1:257976128-257981309:+	gi|414871843|tpg|DAA50400.1|	2479	0	TPA: putative MATE efflux family protein [Zea mays]	gi|226505819|ref|NM_001149657.1|	1784	0	Zea mays uncharacterized LOC100275607 (LOC100275607), mRNA	Q9LYT3	355	6e-113	Protein DETOXIFICATION 41	GO:0006855|drug transmembrane transport;GO:0009813|flavonoid biosynthetic process;GO:0010231|maintenance of seed dormancy;GO:0010023|proanthocyanidin biosynthetic process;	GO:0016021|integral component of membrane;GO:0009705|plant-type vacuole membrane;	GO:0015238|drug transmembrane transporter activity;GO:0015299|solute:proton antiporter activity;GO:0022857|transmembrane transporter activity;	K03327	TC.MATE, SLC47A, norM, mdtK, dinF; multidrug resistance protein, MATE family
Zm00001d035084	3.27868	9.08e-07	5.72e-06	up	yes	Zm00001d035084	protein_coding	chr6:4344874-4346980:+	gi|670414361|ref|XP_008648393.1|	1156	2e-152	PREDICTED: NAC domain-containing protein 43-like [Zea mays]	gi|242077992|ref|XM_002443720.1|	735	0	Sorghum bicolor hypothetical protein, mRNA	Q84WP6	262	2e-81	NAC domain-containing protein 43	GO:0010047|fruit dehiscence;GO:0009834|plant-type secondary cell wall biogenesis;GO:0045893|positive regulation of transcription, DNA-templated;GO:0006351|transcription, DNA-templated;	GO:0005634|nucleus;	GO:0003677|DNA binding;GO:0003700|transcription factor activity, sequence-specific DNA binding;	.	.
Zm00001d032825	3.27359	2.03e-15	3.41e-14	up	yes	Zm00001d032825	protein_coding	chr1:239383321-239384004:+	gi|670367059|ref|XP_008664914.1|	141	8e-08	PREDICTED: glycine-rich cell wall structural protein 2-like [Zea mays]	gi|226496798|ref|NM_001157756.1|	563	0	Zea mays LOC100284861 (umc1955), mRNA	.	.	.	.	.	.	.	.	.
Zm00001d011079	3.24833	5.61e-47	7.36e-45	up	yes	Zm00001d011079	protein_coding	chr8:138332949-138333170:+	gi|195649357|gb|ACG44146.1|	367	4e-44	hypothetical protein [Zea mays]	gi|195649356|gb|EU972028.1|	222	3e-112	Zea mays clone 373594 hypothetical protein mRNA, complete cds	P01053	73.6	5e-17	Subtilisin-chymotrypsin inhibitor-2A	GO:0009611|response to wounding;	.	GO:0004867|serine-type endopeptidase inhibitor activity;	.	.
Zm00001d032343	3.23094	6.24e-06	3.47e-05	up	yes	Zm00001d032343	protein_coding	chr1:223237080-223240559:-	gi|670366596|ref|XP_008664717.1|	5339	0	PREDICTED: uncharacterized protein LOC103643335 isoform X1 [Zea mays]	gi|242079066|ref|XM_002444257.1|	1395	0	Sorghum bicolor hypothetical protein, mRNA	O82175	439	2e-136	Histone-lysine N-methyltransferase, H3 lysine-9 specific SUVH5	GO:0031048|chromatin silencing by small RNA;GO:0016571|histone methylation;GO:0040029|regulation of gene expression, epigenetic;GO:0010200|response to chitin;	GO:0000775|chromosome, centromeric region;GO:0005634|nucleus;	GO:0042054|histone methyltransferase activity;GO:0018024|histone-lysine N-methyltransferase activity;GO:0008270|zinc ion binding;	K11420	EHMT; euchromatic histone-lysine N-methyltransferase [EC:2.1.1.43]
Zm00001d019917	3.22833	0.000631006	0.00238989	up	yes	Zm00001d019917	protein_coding	chr7:75446344-75453146:-	gi|226508150|ref|NP_001143631.1|	419	3e-49	CASP-like protein 5B3 [Zea mays]	gi|226508149|ref|NM_001150159.1|	438	0	Zea mays CASP-like protein 13 (LOC100276350), mRNA	B6T990	166	2e-50	CASP-like protein 5B3	.	GO:0016021|integral component of membrane;GO:0005886|plasma membrane;	.	.	.
Zm00001d047736	3.22375	1.51e-07	1.06e-06	up	yes	Zm00001d047736	protein_coding	chr9:140319258-140322843:+	gi|413956055|gb|AFW88704.1|	2638	0	asparagine synthetase [Zea mays]	gi|212275220|ref|NM_001137543.1|	1043	0	Zea mays asparagine synthetase4 (asn4), mRNA	Q10MX3	851	0	Asparagine synthetase [glutamine-hydrolyzing] 1	GO:0006529|asparagine biosynthetic process;GO:0006541|glutamine metabolic process;GO:0070981|L-asparagine biosynthetic process;GO:0009646|response to absence of light;	GO:0005829|cytosol;	GO:0004066|asparagine synthase (glutamine-hydrolyzing) activity;GO:0005524|ATP binding;GO:0042803|protein homodimerization activity;	.	.
Zm00001d011378	3.22366	1.38e-05	7.21e-05	up	yes	Zm00001d011378	protein_coding	chr8:148976902-148979037:-	gi|413950651|gb|AFW83300.1|	3220	0	putative DUF1221-domain containing protein kinase family protein [Zea mays]	gi|242058060|ref|XM_002458131.1|	1451	0	Sorghum bicolor hypothetical protein, mRNA	P25848	139	2e-32	Light-sensor Protein kinase	GO:0009584|detection of visible light;GO:0018298|protein-chromophore linkage;GO:0006355|regulation of transcription, DNA-templated;GO:0006351|transcription, DNA-templated;	GO:0005622|intracellular;GO:0005886|plasma membrane;	GO:0005524|ATP binding;GO:0000155|phosphorelay sensor kinase activity;GO:0009881|photoreceptor activity;GO:0004674|protein serine/threonine kinase activity;	.	.
Zm00001d034160	3.21301	1.49e-32	8.94e-31	up	yes	Zm00001d034160	protein_coding	chr1:285335178-285337132:+	gi|226509318|ref|NP_001149103.1|	874	1e-110	DNA binding protein [Zea mays]	gi|226509317|ref|NM_001155631.1|	1384	0	Zea mays DNA binding protein (GLK44), mRNA	Q940D0	65.1	8e-10	Two-component response regulator ARR1	GO:0071368|cellular response to cytokinin stimulus;GO:0009736|cytokinin-activated signaling pathway;GO:0080022|primary root development;GO:0031537|regulation of anthocyanin metabolic process;GO:0010380|regulation of chlorophyll biosynthetic process;GO:0080036|regulation of cytokinin-activated signaling pathway;GO:0010082|regulation of root meristem growth;GO:0080113|regulation of seed growth;GO:0…	GO:0005634|nucleus;	GO:0003677|DNA binding;GO:0000156|phosphorelay response regulator activity;GO:0003700|transcription factor activity, sequence-specific DNA binding;	K14491	ARR-B; two-component response regulator ARR-B family
Zm00001d013610	3.2107	0.00547906	0.0162304	up	yes	Zm00001d013610	protein_coding	chr5:15325753-15326415:+	gi|413933505|gb|AFW68056.1|	908	2e-121	putative thaumatin domain family protein [Zea mays]	gi|242038628|ref|XM_002466664.1|	498	0	Sorghum bicolor hypothetical protein, mRNA	P25096	167	7e-50	Protein P21	GO:0006888|ER to Golgi vesicle-mediated transport;	GO:0005783|endoplasmic reticulum;GO:0005794|Golgi apparatus;GO:0030008|TRAPP complex;	GO:0017112|Rab guanyl-nucleotide exchange factor activity;	.	.
Zm00001d018087	3.20979	4.43e-08	3.32e-07	up	yes	Zm00001d018087	protein_coding	chr5:213984418-213985413:+	gi|219362627|ref|NP_001136533.1|	1373	0	hypothetical protein [Zea mays]	gi|219362626|ref|NM_001143061.1|	996	0	Zea mays hypothetical protein (LOC100216650), mRNA	.	.	.	.	.	.	.	.	.
Zm00001d002287	3.20345	0.00483047	0.0145434	up	yes	Zm00001d002287	protein_coding	chr2:9614924-9619283:+	gi|670375086|ref|XP_008668880.1|	5406	0	PREDICTED: LRR receptor-like serine/threonine-protein kinase FLS2 [Zea mays]	gi|242077213|ref|XM_002448498.1|	2833	0	Sorghum bicolor hypothetical protein, mRNA	Q9FL28	928	0	LRR receptor-like serine/threonine-protein kinase FLS2	GO:0052544|defense response by callose deposition in cell wall;GO:0042742|defense response to bacterium;GO:0016045|detection of bacterium;GO:0006898|receptor-mediated endocytosis;GO:0010359|regulation of anion channel activity;	GO:0005768|endosome;GO:0010008|endosome membrane;GO:0016021|integral component of membrane;GO:0016020|membrane;GO:0005886|plasma membrane;	GO:0005524|ATP binding;GO:0004675|transmembrane receptor protein serine/threonine kinase activity;	K13420	FLS2; LRR receptor-like serine/threonine-protein kinase FLS2 [EC:2.7.11.1]
Zm00001d026015	3.18934	9.35e-05	0.000424799	up	yes	H4C7	protein_coding	chr10:136050474-136050785:-	gi|195617694|gb|ACG30677.1|	419	2e-50	histone H4 [Zea mays]	gi|238011887|gb|BT086626.1|	312	4e-162	Zea mays full-length cDNA clone ZM_BFa0007H20 mRNA, complete cds	P0CG89	162	4e-51	Histone H4	GO:0006334|nucleosome assembly;	GO:0009507|chloroplast;GO:0005829|cytosol;GO:0005730|nucleolus;GO:0000786|nucleosome;GO:0005886|plasma membrane;GO:0009506|plasmodesma;GO:0009579|thylakoid;GO:0005774|vacuolar membrane;	GO:0003677|DNA binding;	K11254	H4; histone H4
Zm00001d020620	3.18072	5.74e-05	0.000270496	up	yes	Zm00001d020620	protein_coding	chr7:125259505-125262852:-	gi|670424056|ref|XP_008652771.1|	1052	5e-140	PREDICTED: uncharacterized protein LOC103632815 [Zea mays]	gi|195603361|gb|EU951007.1|	788	0	Zea mays clone 679303 mRNA sequence	.	.	.	.	.	.	.	.	.
Zm00001d029359	3.17538	3.28e-05	0.000161009	up	yes	Zm00001d029359	protein_coding	chr1:67311965-67314047:-	gi|670363725|ref|XP_008656425.1|	1906	0	PREDICTED: 5-pentadecatrienyl resorcinol O-methyltransferase-like [Zea mays]	gi|21208169|gb|AY105091.1|	1369	0	Zea mays PCO138435 mRNA sequence	A8QW53	360	3e-119	5-pentadecatrienyl resorcinol O-methyltransferase	GO:0019438|aromatic compound biosynthetic process;GO:0032259|methylation;	.	GO:0008171|O-methyltransferase activity;GO:0008757|S-adenosylmethionine-dependent methyltransferase activity;	.	.
Zm00001d044162	3.1632	0.000662135	0.00249131	up	yes	Zm00001d044162	protein_coding	chr3:220824499-220827409:-	gi|226499378|ref|NP_001147623.1|	1447	0	WRKY11 - superfamily of TFs having WRKY and zinc finger domains [Zea mays]	gi|226499377|ref|NM_001154151.1|	1545	0	Zea mays WRKY11 - superfamily of TFs having WRKY and zinc finger domains (WRKY64), mRNA	Q93WV4	151	5e-40	Probable WRKY transcription factor 71	GO:0006351|transcription, DNA-templated;	GO:0005634|nucleus;	GO:0043565|sequence-specific DNA binding;GO:0003700|transcription factor activity, sequence-specific DNA binding;	.	.
Zm00001d000294	3.15595	5.81e-06	3.25e-05	up	yes	Zm00001d000294	protein_coding	chrB73V4_ctg73:52548-56015:-	gi|414870736|tpg|DAA49293.1|	2063	0	TPA: O-succinylhomoserine sulfhydrylase [Zea mays]	gi|226507851|ref|NM_001158752.1|	1502	0	Zea mays O-succinylhomoserine sulfhydrylase (LOC100285862), mRNA	Q9SGU9	59.7	2e-09	Methionine gamma-lyase	GO:0071266|'de novo' L-methionine biosynthetic process;GO:0009970|cellular response to sulfate starvation;GO:0042631|cellular response to water deprivation;GO:0019343|cysteine biosynthetic process via cystathionine;GO:0019458|methionine catabolic process via 2-oxobutanoate;GO:0051289|protein homotetramerization;GO:0019346|transsulfuration;	GO:0005829|cytosol;	GO:0004123|cystathionine gamma-lyase activity;GO:0003962|cystathionine gamma-synthase activity;GO:0018826|methionine gamma-lyase activity;GO:0030170|pyridoxal phosphate binding;	K01761	E4.4.1.11; methionine-gamma-lyase [EC:4.4.1.11]
Zm00001d022478	3.15467	1.6e-14	2.45e-13	up	yes	Zm00001d022478	protein_coding	chr7:178396449-178397393:-	gi|293331689|ref|NP_001168114.1|	1017	5e-135	hypothetical protein [Zea mays]	gi|293331688|ref|NM_001174643.1|	945	0	Zea mays hypothetical protein (LOC100381856), mRNA	.	.	.	.	.	.	.	.	.
Zm00001d052041	3.1334	8.53e-13	1.12e-11	up	yes	Zm00001d052041	protein_coding	chr4:177081176-177081991:-	gi|413924227|gb|AFW64159.1|	1390	0	hypothetical protein ZEAMMB73_266582 [Zea mays]	gi|226496929|ref|NM_001150563.1|	804	0	Zea mays uncharacterized LOC100276859 (LOC100276859), mRNA	.	.	.	.	.	.	.	.	.
Zm00001d034978	3.13153	6e-14	8.72e-13	up	yes	Zm00001d034978	protein_coding	chr6:669527-670473:-	gi|226494452|ref|NP_001148035.1|	719	7e-93	LOC100281644 [Zea mays]	gi|226494451|ref|NM_001154563.1|	748	0	Zea mays LOC100281644 (umc2310), mRNA	Q9SZN7	135	2e-37	Heavy metal-associated isoprenylated plant protein 26	GO:0046916|cellular transition metal ion homeostasis;GO:0010286|heat acclimation;GO:0030001|metal ion transport;	GO:0005737|cytoplasm;GO:0031965|nuclear membrane;GO:0005886|plasma membrane;GO:0009506|plasmodesma;	GO:0046914|transition metal ion binding;	.	.
Zm00001d050069	3.12578	0.00527921	0.015716	up	yes	Zm00001d050069	protein_coding	chr4:63832557-63836587:+	gi|413921919|gb|AFW61851.1|	3382	0	hypothetical protein ZEAMMB73_952685 [Zea mays]	gi|242079340|ref|XM_002444394.1|	1331	0	Sorghum bicolor hypothetical protein, mRNA	Q9ZV48	94	4e-18	Probable alpha,alpha-trehalose-phosphate synthase [UDP-forming] 11	GO:0005992|trehalose biosynthetic process;GO:0070413|trehalose metabolism in response to stress;	GO:0005829|cytosol;GO:0005739|mitochondrion;	GO:0016791|phosphatase activity;GO:0016757|transferase activity, transferring glycosyl groups;	K16055	TPS; trehalose 6-phosphate synthase/phosphatase [EC:2.4.1.15 3.1.3.12]
Zm00001d012022	3.12027	1.09e-06	6.8e-06	up	yes	Zm00001d012022	protein_coding	chr8:166711119-166712722:-	gi|670427443|ref|XP_008654434.1|	1726	0	PREDICTED: hypothetical protein isoform X1 [Zea mays]	gi|212723375|ref|NM_001139228.1|	1530	0	Zea mays hypothetical protein (LOC100194181), mRNA	P0C042	199	6e-57	Uncharacterized protein At4g15970	GO:0006887|exocytosis;	GO:0005618|cell wall;GO:0005856|cytoskeleton;GO:0005829|cytosol;GO:0000145|exocyst;GO:0005576|extracellular region;GO:0009524|phragmoplast;GO:0005886|plasma membrane;	.	.	.
Zm00001d029098	3.11921	7.97e-07	5.06e-06	up	yes	Zm00001d029098	protein_coding	chr1:57988733-57991597:+	gi|414866731|tpg|DAA45288.1|	1065	4e-141	TPA: cytochrome c oxidoreductase [Zea mays]	gi|242040976|ref|XM_002467838.1|	601	0	Sorghum bicolor hypothetical protein, mRNA	Q10LN5	306	1e-99	Bidirectional sugar transporter SWEET16	GO:0008643|carbohydrate transport;	GO:0016021|integral component of membrane;GO:0005887|integral component of plasma membrane;	GO:0051119|sugar transmembrane transporter activity;	K15382	SLC50A, SWEET; solute carrier family 50 (sugar transporter)
Zm00001d042027	3.11303	1.8e-13	2.51e-12	up	yes	Zm00001d042027	protein_coding	chr3:147770790-147773690:-	gi|414878611|tpg|DAA55742.1|	949	1e-119	TPA: hypothetical protein ZEAMMB73_581827 [Zea mays]	gi|226507891|ref|NM_001149031.1|	984	0	Zea mays uncharacterized LOC100274736 (LOC100274736), mRNA	.	.	.	.	.	.	.	.	.
Zm00001d014794	3.11294	4.5e-46	5.59e-44	up	yes	Zm00001d014794	protein_coding	chr5:63460671-63464068:+	gi|815890931|ref|NP_001104872.2|	1725	0	physical impedance induced protein2 [Zea mays]	gi|223950076|gb|BT064425.1|	1723	0	Zea mays full-length cDNA clone ZM_BFc0168C08 mRNA, complete cds	Q8N0X7	54.3	2e-06	Spartin	GO:0009838|abscission;GO:0060612|adipose tissue development;GO:0051301|cell division;GO:0034389|lipid particle organization;GO:0030514|negative regulation of BMP signaling pathway;GO:0048698|negative regulation of collateral sprouting in absence of injury;GO:0050905|neuromuscular process;GO:0051881|regulation of mitochondrial membrane potential;	GO:0005737|cytoplasm;GO:0005811|lipid particle;GO:0030496|midbody;GO:0005741|mitochondrial outer membrane;GO:0005886|plasma membrane;GO:0045202|synapse;	GO:0031625|ubiquitin protein ligase binding;	K19366	SPG20; spartin
Zm00001d038538	3.0813	1.78e-13	2.48e-12	up	yes	Zm00001d038538	protein_coding	chr6:159592404-159594335:-	gi|413945827|gb|AFW78476.1|	3014	0	hypothetical protein ZEAMMB73_741887 [Zea mays]	gi|239046594|ref|NM_001148617.2|	1378	0	Zea mays uncharacterized LOC100274251 (LOC100274251), mRNA	.	.	.	.	.	.	.	.	.
Zm00001d020967	3.07644	0.0099633	0.0273866	up	yes	Zm00001d020967	protein_coding	chr7:138148362-138149066:+	gi|226494057|ref|NP_001147747.1|	794	1e-103	TMV response-related protein [Zea mays]	gi|226494056|ref|NM_001154275.1|	618	0	Zea mays TMV response-related protein (LOC100281357), mRNA	.	.	.	.	.	.	.	.	.
Zm00001d001916	3.07472	0.00358172	0.0111999	up	yes	Zm00001d001916	protein_coding	chr2:2815963-2819126:-	gi|194702366|gb|ACF85267.1|	1900	0	unknown [Zea mays]	gi|226495098|ref|NM_001152906.1|	1701	0	Zea mays uncharacterized LOC100279956 (LOC100279956), mRNA	.	.	.	.	.	.	.	.	.
Zm00001d016166	3.06524	2.04e-10	2.05e-09	up	yes	Zm00001d016166	protein_coding	chr5:148208167-148215925:-	gi|162458095|ref|NP_001105503.1|	4987	0	phosphoenolpyruvate carboxylase [Zea mays]	gi|162458094|ref|NM_001112033.1|	3269	0	Zea mays phosphoenolpyruvate carboxylase7 (pep7), mRNA	P29195	107	4e-22	Phosphoenolpyruvate carboxylase 1	GO:0015977|carbon fixation;GO:0015979|photosynthesis;GO:0006099|tricarboxylic acid cycle;	GO:0005737|cytoplasm;	GO:0008964|phosphoenolpyruvate carboxylase activity;	.	.
Zm00001d003993	3.0585	0.00144979	0.00503112	up	yes	Zm00001d003993	protein_coding	chr2:74154075-74155773:+	gi|242075442|ref|XP_002447657.1|	1145	3e-150	hypothetical protein SORBIDRAFT_06g011760 [Sorghum bicolor]	gi|195599019|gb|EU946665.1|	1383	0	Zea mays clone 321554 mRNA sequence	Q9FYF9	317	6e-102	F-box protein At1g67340	GO:0016567|protein ubiquitination;	GO:0005634|nucleus;	.	.	.
Zm00001d013378	3.05638	6.34e-13	8.39e-12	up	yes	Zm00001d013378	protein_coding	chr5:10021176-10022908:+	gi|670404519|ref|XP_008643920.1|	1139	2e-153	PREDICTED: uncharacterized protein LOC100381473 isoform X2 [Zea mays]	gi|293336960|ref|NM_001174309.1|	855	0	Zea mays uncharacterized LOC100381473 (LOC100381473), mRNA	Q54TC5	92.4	1e-20	Maf-like protein DDB_G0281937	.	GO:0005737|cytoplasm;	.	K06287	maf; septum formation protein
Zm00001d033050	3.05053	1.77e-05	9.13e-05	up	yes	Zm00001d033050	protein_coding	chr1:248529926-248530474:+	gi|226502410|ref|NP_001151261.1|	403	2e-46	LOC100284894 [Zea mays]	gi|195645379|gb|EU970040.1|	549	0	Zea mays clone 338910 ZIM motif family protein mRNA, complete cds	.	.	.	.	.	.	.	.	.
Zm00001d038060	3.03628	5.22e-05	0.000247427	up	yes	Zm00001d038060	protein_coding	chr6:146619927-146621546:+	gi|670414190|ref|XP_008648317.1|	1446	0	PREDICTED: microtubule-binding protein TANGLED1 isoform X1 [Zea mays]	gi|224034476|gb|BT069417.1|	1513	0	Zea mays full-length cDNA clone ZM_BFb0119I04 mRNA, complete cds	Q9FUH9	473	1e-162	Microtubule-binding protein TANGLED1	.	GO:0009524|phragmoplast;GO:0005819|spindle;	.	K18636	TAN1; microtubule-binding protein TANGLED1
Zm00001d011765	3.03515	2.06e-06	1.23e-05	up	yes	Zm00001d011765	protein_coding	chr8:161174717-161177072:-	gi|670428298|ref|XP_008654933.1|	1385	0	PREDICTED: C-4 methylsterol oxidase isoform X1 [Zea mays]	gi|194697237|gb|BT037698.1|	1103	0	Zea mays full-length cDNA clone ZM_BFb0188J16 mRNA, complete cds	Q8VWZ8	136	2e-36	Methylsterol monooxygenase 2-2	GO:0080065|4-alpha-methyl-delta7-sterol oxidation;GO:0006633|fatty acid biosynthetic process;GO:0016126|sterol biosynthetic process;	GO:0005789|endoplasmic reticulum membrane;GO:0016021|integral component of membrane;GO:0016020|membrane;	GO:0000254|C-4 methylsterol oxidase activity;GO:0005506|iron ion binding;	K14424	SMO2; 4-alpha-methyl-delta7-sterol-4alpha-methyl oxidase [EC:1.14.13.72]
Zm00001d013202	3.03306	1.48e-35	1.13e-33	up	yes	Zm00001d013202	protein_coding	chr5:6405099-6407194:-	gi|226508792|ref|NP_001146647.1|	1180	7e-156	uncharacterized protein LOC100280246 [Zea mays]	gi|226508791|ref|NM_001153175.1|	1528	0	Zea mays LOC100280246 (IDP150), mRNA	Q94DH3	65.1	1e-10	Transcription factor PCL1	GO:0006355|regulation of transcription, DNA-templated;GO:0048511|rhythmic process;GO:0006351|transcription, DNA-templated;	GO:0005634|nucleus;	GO:0003677|DNA binding;GO:0003700|transcription factor activity, sequence-specific DNA binding;	.	.
Zm00001d012276	3.03192	3.42e-37	2.82e-35	up	yes	Zm00001d012276	protein_coding	chr8:171739920-171740516:-	gi|565487241|ref|XP_006301260.1|	700	4e-91	hypothetical protein CARUB_v10021660mg, partial [Capsella rubella]	gi|195622801|gb|EU961113.1|	575	0	Zea mays clone 232780 histone H3 mRNA, complete cds	P68428	272	3e-92	Histone H3.2	.	GO:0000786|nucleosome;GO:0005634|nucleus;	GO:0003677|DNA binding;	.	.
Zm00001d012452	3.02746	2.21e-07	1.52e-06	up	yes	Zm00001d012452	protein_coding	chr8:174784986-174790049:-	gi|212275250|ref|NP_001130373.1|	3552	0	uncharacterized protein LOC100191468 [Zea mays]	gi|212275249|ref|NM_001136901.1|	2284	0	Zea mays uncharacterized LOC100191468 (LOC100191468), mRNA	Q09690	205	2e-53	Dual specificity protein kinase pom1	GO:0070650|actin filament bundle distribution;GO:0051519|activation of bipolar cell growth;GO:0000753|cell morphogenesis involved in conjugation with cellular fusion;GO:0034613|cellular protein localization;GO:1903486|establishment of mitotic actomyosin contractile ring localization;GO:0010972|negative regulation of G2/M transition of mitotic cell cycle;GO:0018105|peptidyl-serine phosphorylation;…	GO:0051285|cell cortex of cell tip;GO:0032153|cell division site;GO:0030428|cell septum;GO:0051286|cell tip;GO:0035839|non-growing cell tip;GO:0030427|site of polarized growth;	GO:0005524|ATP binding;GO:0004674|protein serine/threonine kinase activity;GO:0004712|protein serine/threonine/tyrosine kinase activity;	K18669	DYRK2_3_4; dual specificity tyrosine-phosphorylation-regulated kinase 2/3/4 [EC:2.7.12.1]
Zm00001d048969	3.02281	3.44e-08	2.63e-07	up	yes	Zm00001d048969	protein_coding	chr4:11098504-11103144:-	gi|670394076|ref|XP_008677464.1|	3655	0	PREDICTED: hypothetical protein isoform X2 [Zea mays]	gi|259490652|ref|NM_001165758.1|	1800	0	Zea mays hypothetical protein (LOC100304316), mRNA	Q9C810	372	2e-112	PHD finger protein At1g33420	GO:0006355|regulation of transcription, DNA-templated;GO:0006351|transcription, DNA-templated;	GO:0005634|nucleus;	GO:0008270|zinc ion binding;	.	.
Zm00001d028654	3.01576	1.27e-42	1.37e-40	up	yes	Zm00001d028654	protein_coding	chr1:41844935-41848759:+	gi|670362965|ref|XP_008654228.1|	3487	0	PREDICTED: probable rhamnose biosynthetic enzyme 1 [Zea mays]	gi|242041370|ref|XM_002468035.1|	1847	0	Sorghum bicolor hypothetical protein, mRNA	Q9SYM5	1169	0	Trifunctional UDP-glucose 4,6-dehydratase/UDP-4-keto-6-deoxy-D-glucose 3,5-epimerase/UDP-4-keto-L-rhamnose-reductase RHM1	GO:0010315|auxin efflux;GO:0030154|cell differentiation;GO:0071555|cell wall organization;GO:0051555|flavonol biosynthetic process;GO:0009225|nucleotide-sugar metabolic process;GO:0042127|regulation of cell proliferation;GO:0010253|UDP-rhamnose biosynthetic process;	GO:0005829|cytosol;GO:0009506|plasmodesma;	GO:0008460|dTDP-glucose 4,6-dehydratase activity;GO:0016853|isomerase activity;GO:0016491|oxidoreductase activity;GO:0050377|UDP-glucose 4,6-dehydratase activity;GO:0010280|UDP-L-rhamnose synthase activity;	K12450	RHM; UDP-glucose 4,6-dehydratase [EC:4.2.1.76]
Zm00001d043701	3.01267	1.51e-06	9.18e-06	up	yes	Zm00001d043701	protein_coding	chr3:207872999-207876887:+	gi|259490759|ref|NP_001159338.1|	1867	0	hypothetical protein precursor [Zea mays]	gi|259490758|ref|NM_001165866.1|	1467	0	Zea mays hypothetical protein (LOC100304432), mRNA	Q5N8F2	565	0	IAA-amino acid hydrolase ILR1-like 2	GO:0043171|peptide catabolic process;	GO:0005788|endoplasmic reticulum lumen;	GO:0070573|metallodipeptidase activity;GO:0008270|zinc ion binding;	K14664	ILR1; IAA-amino acid hydrolase [EC:3.5.1.-]
Zm00001d043318	3.0075	9.23e-10	8.62e-09	up	yes	Zm00001d043318	protein_coding	chr3:196323342-196324013:+	gi|226500650|ref|NP_001143034.1|	896	1e-119	uncharacterized protein LOC100275502 [Zea mays]	gi|226500649|ref|NM_001149562.1|	672	0	Zea mays uncharacterized LOC100275502 (LOC100275502), mRNA	Q9LVZ8	152	7e-44	Protein LURP-one-related 12	GO:0006952|defense response;	.	.	.	.
Zm00001d023343	3.00585	7.91e-38	6.71e-36	up	yes	Zm00001d023343	protein_coding	chr10:3824749-3825745:-	gi|75994564|gb|ABA33846.1|	376	1e-41	phospholipid transfer protein 1 [Zea mays subsp. parviglumis]	gi|195604399|gb|EU951912.1|	811	0	Zea mays clone 1062364 nonspecific lipid-transfer protein 2 precursor, mRNA, complete cds	P19656	115	3e-30	Non-specific lipid-transfer protein	GO:0006869|lipid transport;	.	GO:0008289|lipid binding;	.	.
Zm00001d000002	2.99713	1.78e-19	4.24e-18	up	yes	Zm00001d000002	protein_coding	chrB73V4_ctg150:193401-204736:-	gi|413916990|gb|AFW56922.1|	8076	0	dull endosperm1 [Zea mays]	gi|162463770|ref|NM_001111411.1|	5543	0	Zea mays dull endosperm1 (du1), mRNA	F4IAG2	84.7	4e-15	Starch synthase 3, chloroplastic/amyloplastic	GO:0010021|amylopectin biosynthetic process;GO:0019252|starch biosynthetic process;	GO:0009501|amyloplast;GO:0009507|chloroplast;	GO:0033201|alpha-1,4-glucan synthase activity;GO:0004373|glycogen (starch) synthase activity;GO:0042802|identical protein binding;GO:2001070|starch binding;GO:0009011|starch synthase activity;	.	.
Zm00001d020691	2.99333	0.00484412	0.014574	up	yes	Zm00001d020691	protein_coding	chr7:128618586-128621324:+	gi|414885719|tpg|DAA61733.1|	1782	0	TPA: erwinia induced protein 1 [Zea mays]	gi|219885226|gb|BT054381.1|	1637	0	Zea mays full-length cDNA clone ZM_BFc0013G15 mRNA, complete cds	Q93ZH0	254	3e-76	LysM domain-containing GPI-anchored protein 1	GO:0006952|defense response;GO:0006955|immune response;	GO:0031225|anchored component of membrane;GO:0046658|anchored component of plasma membrane;GO:0005576|extracellular region;GO:0005886|plasma membrane;	GO:0042834|peptidoglycan binding;	.	.
Zm00001d044192	2.99092	0.000178719	0.000762772	up	yes	Zm00001d044192	protein_coding	chr3:221546649-221550266:+	gi|242058055|ref|XP_002458173.1|	1783	0	hypothetical protein SORBIDRAFT_03g028210 [Sorghum bicolor]	gi|242058054|ref|XM_002458128.1|	1114	0	Sorghum bicolor hypothetical protein, mRNA	Q8L4X4	520	2e-180	Probable GABA transporter 2	GO:0003333|amino acid transmembrane transport;	GO:0016021|integral component of membrane;GO:0005886|plasma membrane;	GO:0015171|amino acid transmembrane transporter activity;	.	.
Zm00001d044906	2.98741	0.00018985	0.000804827	up	yes	Zm00001d044906	protein_coding	chr9:6893412-6895013:+	gi|806638816|ref|NP_001105905.2|	1906	0	12-oxo-phytodienoic acid reductase2 [Zea mays]	gi|391415926|gb|BT069366.2|	1434	0	Zea mays full-length cDNA clone ZM_BFc0184H17 mRNA, complete cds	Q69TH4	169	8e-49	Putative 12-oxophytodienoate reductase 2	GO:0006952|defense response;GO:0006633|fatty acid biosynthetic process;GO:0009695|jasmonic acid biosynthetic process;GO:0031408|oxylipin biosynthetic process;	GO:0005622|intracellular;	GO:0016629|12-oxophytodienoate reductase activity;GO:0010181|FMN binding;GO:0003959|NADPH dehydrogenase activity;	K05894	OPR; 12-oxophytodienoic acid reductase [EC:1.3.1.42]
Zm00001d043430	2.97931	3.36e-16	6e-15	up	yes	Zm00001d043430	protein_coding	chr3:199604217-199605056:-	gi|414880471|tpg|DAA57602.1|	919	2e-121	TPA: hypothetical protein ZEAMMB73_035143 [Zea mays]	gi|226500931|ref|NM_001150641.1|	793	0	Zea mays uncharacterized LOC100276953 (LOC100276953), mRNA	.	.	.	.	.	.	.	.	.
Zm00001d044442	2.96941	0.00161109	0.00553447	up	yes	Zm00001d044442	protein_coding	chr3:228214808-228222699:-	gi|514778558|ref|XP_004969127.1|	6985	0	PREDICTED: pleiotropic drug resistance protein 3 [Setaria italica]	gi|242057982|ref|XM_002458092.1|	3592	0	Sorghum bicolor hypothetical protein, mRNA	A2WSH0	123	1e-26	ABC transporter G family member 36	GO:0006810|transport;	GO:0016021|integral component of membrane;	GO:0005524|ATP binding;GO:0016887|ATPase activity;	.	.
Zm00001d030990	2.96591	0.0140493	0.0368592	up	yes	Zm00001d030990	protein_coding	chr1:172352530-172357352:+	gi|670365267|ref|XP_008661885.1|	2210	0	PREDICTED: F-box/LRR-repeat protein 17-like [Zea mays]	gi|54651526|gb|BT016745.1|	1406	0	Zea mays clone Contig578 mRNA sequence	Q8W104	389	1e-122	F-box/LRR-repeat protein 17	GO:0009793|embryo development ending in seed dormancy;GO:0055047|generative cell mitosis;GO:0009555|pollen development;GO:0016567|protein ubiquitination;GO:0031146|SCF-dependent proteasomal ubiquitin-dependent protein catabolic process;GO:0048316|seed development;	GO:0001673|male germ cell nucleus;GO:0019005|SCF ubiquitin ligase complex;	.	.	.
Zm00001d044355	2.96172	0.00443212	0.0134858	up	yes	Zm00001d044355	protein_coding	chr3:225696574-225699290:+	gi|226531344|ref|NP_001141649.1|	1122	3e-150	hypothetical protein [Zea mays]	gi|391414890|gb|BT061745.2|	1568	0	Zea mays full-length cDNA clone ZM_BFb0179F08 mRNA, complete cds	Q69V36	202	9e-58	B3 domain-containing protein Os06g0194400	GO:0006355|regulation of transcription, DNA-templated;GO:0006351|transcription, DNA-templated;	GO:0005634|nucleus;	GO:0003677|DNA binding;	.	.
Zm00001d038340	2.95105	1.22e-05	6.45e-05	up	yes	Zm00001d038340	protein_coding	chr6:154857022-154859451:+	gi|413945550|gb|AFW78199.1|	3905	0	phosphoribosylanthranilate transferase [Zea mays]	gi|242090632|ref|XM_002441104.1|	2063	0	Sorghum bicolor hypothetical protein, mRNA	Q9ZVT9	67	5e-10	C2 and GRAM domain-containing protein At1g03370	.	GO:0016021|integral component of membrane;	.	.	.
Zm00001d034689	2.94853	0.00031615	0.00128159	up	yes	Zm00001d034689	protein_coding	chr1:300057445-300062985:-	gi|226532397|ref|NP_001152364.1|	2636	0	LOC100286004 [Zea mays]	gi|226532396|ref|NM_001158892.1|	1776	0	Zea mays LOC100286004 (pco078735), mRNA	Q9FHD7	143	5e-35	Probable serine/threonine-protein kinase At5g41260	.	GO:0005886|plasma membrane;	GO:0005524|ATP binding;GO:0004674|protein serine/threonine kinase activity;	K14500	BSK; BR-signaling kinase [EC:2.7.11.1]
Zm00001d014487	2.93775	7.71e-06	4.22e-05	up	yes	Zm00001d014487	protein_coding	chr5:49948374-49954685:-	gi|212274535|ref|NP_001130213.1|	1781	0	hypothetical protein precursor [Zea mays]	gi|224033598|gb|BT068978.1|	1391	0	Zea mays full-length cDNA clone ZM_BFb0087I17 mRNA, complete cds	Q67ZI9	381	9e-128	GDSL esterase/lipase At2g42990	GO:0016042|lipid catabolic process;	GO:0005576|extracellular region;	GO:0016788|hydrolase activity, acting on ester bonds;	.	.
Zm00001d032224	2.92393	0.0181337	0.0459619	up	yes	Zm00001d032224	protein_coding	chr1:217877924-217882338:+	gi|414870468|tpg|DAA49025.1|	1931	0	TPA: hypothetical protein ZEAMMB73_066761 [Zea mays]	gi|226501839|ref|NM_001146988.1|	1826	0	Zea mays uncharacterized LOC100272519 (LOC100272519), mRNA	Q9SQI8	541	0	Dihydrolipoyllysine-residue acetyltransferase component 4 of pyruvate dehydrogenase complex, chloroplastic	GO:0006086|acetyl-CoA biosynthetic process from pyruvate;GO:0006096|glycolytic process;	GO:0009507|chloroplast;GO:0009941|chloroplast envelope;GO:0009570|chloroplast stroma;GO:0009534|chloroplast thylakoid;GO:0022626|cytosolic ribosome;GO:0016020|membrane;	GO:0004742|dihydrolipoyllysine-residue acetyltransferase activity;	K00627	DLAT, aceF, pdhC; pyruvate dehydrogenase E2 component (dihydrolipoamide acetyltransferase) [EC:2.3.1.12]
Zm00001d039914	2.91259	3.05e-22	9.21e-21	up	yes	Zm00001d039914	protein_coding	chr3:19237764-19238975:-	gi|670385888|ref|XP_008673732.1|	147	1e-09	PREDICTED: metallothionein-like protein 2A [Zea mays]	gi|195645589|gb|EU970145.1|	766	0	Zea mays clone 340758 metallothionein-like protein type 2 mRNA, complete cds	.	.	.	.	.	.	.	.	.
Zm00001d051907	2.91109	3.74e-14	5.52e-13	up	yes	Zm00001d051907	protein_coding	chr4:174315635-174317067:-	gi|670398205|ref|XP_008679163.1|	2185	0	PREDICTED: uncharacterized protein LOC103654118 [Zea mays]	gi|242070252|ref|XM_002450358.1|	803	0	Sorghum bicolor hypothetical protein, mRNA	.	.	.	.	.	.	.	.	.
Zm00001d028561	2.91034	0.000196956	0.000831452	up	yes	Zm00001d028561	protein_coding	chr1:39214417-39214896:+	gi|212276212|ref|NP_001130454.1|	745	9e-99	uncharacterized protein LOC100191552 [Zea mays]	gi|212276211|ref|NM_001136982.1|	480	0	Zea mays class I heat shock protein 3 (LOC100191552), mRNA	Q84Q77	240	6e-80	17.9 kDa class I heat shock protein	GO:0009408|response to heat;	GO:0005634|nucleus;	.	K13993	HSP20; HSP20 family protein
Zm00001d026657	2.9075	7.95e-11	8.38e-10	up	yes	Zm00001d026657	protein_coding	chr10:149524994-149525893:+	gi|670448223|ref|XP_008664346.1|	1049	5e-141	PREDICTED: probable CCR4-associated factor 1 homolog 11, partial [Zea mays]	gi|195608141|gb|EU953783.1|	542	0	Zea mays clone 1445958 mRNA sequence	Q9FMS6	211	1e-64	Probable CCR4-associated factor 1 homolog 11	GO:0042742|defense response to bacterium;GO:0000289|nuclear-transcribed mRNA poly(A) tail shortening;GO:0006355|regulation of transcription, DNA-templated;GO:0006351|transcription, DNA-templated;	GO:0030014|CCR4-NOT complex;GO:0005737|cytoplasm;GO:0005634|nucleus;	GO:0008408|3'-5' exonuclease activity;GO:0000175|3'-5'-exoribonuclease activity;GO:0046872|metal ion binding;GO:0004535|poly(A)-specific ribonuclease activity;GO:0003723|RNA binding;	K12581	CNOT7_8, CAF1, POP2; CCR4-NOT transcription complex subunit 7/8
Zm00001d050553	2.89554	0.000245244	0.00101841	up	yes	Zm00001d050553	protein_coding	chr4:99761885-99762466:-	gi|226497638|ref|NP_001143500.1|	670	3e-86	uncharacterized protein LOC100276179 [Zea mays]	gi|226497637|ref|NM_001150028.1|	582	0	Zea mays uncharacterized LOC100276179 (LOC100276179), mRNA	.	.	.	.	.	.	.	.	.
Zm00001d027463	2.88642	0.00307174	0.00978868	up	yes	Zm00001d027463	protein_coding	chr1:5883718-5886868:+	gi|670361804|ref|XP_008650433.1|	4449	0	PREDICTED: probable LRR receptor-like serine/threonine-protein kinase At1g12460 [Zea mays]	gi|242042396|ref|XM_002468548.1|	2329	0	Sorghum bicolor hypothetical protein, mRNA	C0LGE4	872	0	Probable LRR receptor-like serine/threonine-protein kinase At1g12460	.	GO:0016021|integral component of membrane;GO:0005886|plasma membrane;	GO:0005524|ATP binding;GO:0004674|protein serine/threonine kinase activity;	.	.
Zm00001d034327	2.88284	8.08e-10	7.59e-09	up	yes	Zm00001d034327	protein_coding	chr1:289340187-289340822:-	gi|670368650|ref|XP_008665547.1|	798	4e-105	PREDICTED: uncharacterized protein LOC103644128 [Zea mays]	gi|219363008|ref|NM_001143467.1|	397	0	Zea mays hypothetical protein (LOC100217098), mRNA	.	.	.	.	.	.	.	.	.
Zm00001d020858	2.86265	1.69e-43	1.89e-41	up	yes	Zm00001d020858	protein_coding	chr7:134901536-134904779:+	gi|308081675|ref|NP_001183172.1|	2695	0	uncharacterized LOC100501547 [Zea mays]	gi|238009827|gb|BT085596.1|	2165	0	Zea mays full-length cDNA clone ZM_BFc0037J12 mRNA, complete cds	Q39183	730	0	Serine/threonine-protein kinase D6PKL2	GO:0009734|auxin-activated signaling pathway;GO:0010540|basipetal auxin transport;GO:0035556|intracellular signal transduction;GO:0006468|protein phosphorylation;	GO:0005737|cytoplasm;GO:0005730|nucleolus;GO:0005634|nucleus;GO:0005886|plasma membrane;	GO:0005524|ATP binding;GO:0016301|kinase activity;GO:0004672|protein kinase activity;GO:0004674|protein serine/threonine kinase activity;	K08286	E2.7.11.-; protein-serine/threonine kinase [EC:2.7.11.-]
Zm00001d018725	2.86134	6.64e-18	1.38e-16	up	yes	Zm00001d018725	protein_coding	chr7:3139241-3139651:-	gi|226506394|ref|NP_001142994.1|	211	5e-19	uncharacterized protein LOC100275455 precursor [Zea mays]	gi|195658320|gb|EU976510.1|	411	0	Zea mays clone 896512 hypothetical protein mRNA, complete cds	.	.	.	.	.	.	.	.	.
Zm00001d012383	2.84914	2.41e-23	8.03e-22	up	yes	Zm00001d012383	protein_coding	chr8:173271092-173275059:-	gi|670433149|ref|XP_008657064.1|	752	8e-97	PREDICTED: uncharacterized protein LOC103636499 isoform X1 [Zea mays]	gi|223946774|gb|BT062774.1|	1209	0	Zea mays full-length cDNA clone ZM_BFb0344J23 mRNA, complete cds	.	.	.	.	.	.	.	.	.
Zm00001d040150	2.84476	0.00731787	0.0208961	up	yes	Zm00001d040150	protein_coding	chr3:29240217-29240918:+	gi|670408979|ref|XP_008645762.1|	769	2e-101	PREDICTED: ectopic P granules protein 3-like [Zea mays]	gi|195605015|gb|EU952220.1|	379	0	Zea mays clone 1229191 mRNA sequence	F4I8Q7	191	4e-57	Vacuole membrane protein KMS2	GO:0010256|endomembrane system organization;GO:0007029|endoplasmic reticulum organization;GO:0006887|exocytosis;GO:0007030|Golgi organization;GO:0010506|regulation of autophagy;GO:0016192|vesicle-mediated transport;	GO:0005783|endoplasmic reticulum;GO:0005789|endoplasmic reticulum membrane;GO:0016021|integral component of membrane;GO:0000407|pre-autophagosomal structure;	.	.	.
Zm00001d000688	2.84419	0.00389404	0.0120657	up	yes	Zm00001d000688	protein_coding	chr3:207756726-207757515:+	.	.	.	.	gi|391417135|gb|BT085706.2|	417	0	Zea mays full-length cDNA clone ZM_BFc0049P14 mRNA, complete cds	.	.	.	.	.	.	.	.	.
Zm00001d020655	2.82242	4.61e-05	0.000220623	up	yes	Zm00001d020655	protein_coding	chr7:126865974-126866378:+	gi|226495741|ref|NP_001144134.1|	402	1e-47	hypothetical protein [Zea mays]	gi|195637361|gb|EU966031.1|	405	0	Zea mays clone 290996 hypothetical protein mRNA, complete cds	.	.	.	.	.	.	.	.	.
Zm00001d022155	2.81713	6.53e-18	1.35e-16	up	yes	Zm00001d022155	protein_coding	chr7:171391092-171396068:+	gi|670425402|ref|XP_008653345.1|	3523	0	PREDICTED: protein STRUBBELIG-RECEPTOR FAMILY 6-like isoform X1 [Zea mays]	gi|242046303|ref|XM_002460978.1|	1851	0	Sorghum bicolor hypothetical protein, mRNA	Q9C8M9	719	0	Protein STRUBBELIG-RECEPTOR FAMILY 6	.	GO:0016021|integral component of membrane;	GO:0005524|ATP binding;GO:0004672|protein kinase activity;	.	.
Zm00001d003249	2.81404	8.58e-18	1.76e-16	up	yes	Zm00001d003249	protein_coding	chr2:37857061-37859709:+	gi|670372792|ref|XP_008667703.1|	2263	0	PREDICTED: uncharacterized protein LOC100277636 isoform X1 [Zea mays]	gi|391415517|gb|BT067069.2|	1599	0	Zea mays full-length cDNA clone ZM_BFb0179I02 mRNA, complete cds	Q9XFH3	287	1e-90	Mitotic spindle checkpoint protein MAD2	GO:0051301|cell division;GO:0007067|mitotic nuclear division;GO:0007094|mitotic spindle assembly checkpoint;	GO:0005634|nucleus;	.	K02537	MAD2; mitotic spindle assembly checkpoint protein MAD2
Zm00001d015477	2.81362	1.17e-118	1.64e-115	up	yes	Zm00001d015477	protein_coding	chr5:92669605-92675745:+	gi|670403846|ref|XP_008643558.1|	3282	0	PREDICTED: uncharacterized protein LOC100280351 isoform X1 [Zea mays]	gi|223948034|gb|BT063404.1|	2255	0	Zea mays full-length cDNA clone ZM_BFc0060M01 mRNA, complete cds	Q8H1Z0	129	6e-31	Protein ECERIFERUM 3	GO:0043447|alkane biosynthetic process;GO:0042335|cuticle development;GO:0006723|cuticle hydrocarbon biosynthetic process;GO:0006633|fatty acid biosynthetic process;GO:0006629|lipid metabolic process;GO:0048235|pollen sperm cell differentiation;GO:0010025|wax biosynthetic process;	GO:0005789|endoplasmic reticulum membrane;GO:0016021|integral component of membrane;GO:0016020|membrane;GO:0005886|plasma membrane;	GO:0005506|iron ion binding;GO:0016491|oxidoreductase activity;	.	.
Zm00001d037005	2.81004	3.95e-07	2.62e-06	up	yes	Zm00001d037005	protein_coding	chr6:108815418-108816992:+	gi|670416449|ref|XP_008649156.1|	2522	0	PREDICTED: inactive tetrahydrocannabinolic acid synthase-like [Zea mays]	gi|242096103|ref|XM_002438497.1|	1137	0	Sorghum bicolor hypothetical protein, mRNA	Q8GTB6	429	7e-143	Tetrahydrocannabinolic acid synthase	.	GO:0048046|apoplast;	GO:0050660|flavin adenine dinucleotide binding;GO:0016614|oxidoreductase activity, acting on CH-OH group of donors;	.	.
Zm00001d043406	2.80684	0.000262324	0.00108212	up	yes	Zm00001d043406	protein_coding	chr3:198944183-198946076:+	gi|414880437|tpg|DAA57568.1|	1544	0	TPA: hypothetical protein ZEAMMB73_544584 [Zea mays]	gi|226503028|ref|NM_001150853.1|	1652	0	Zea mays LOC100277220 (umc1135), mRNA	Q9M9F9	87.8	1e-17	Interactor of constitutive active ROPs 4	GO:0006260|DNA replication;GO:0042276|error-prone translesion synthesis;GO:0010224|response to UV-B;GO:0009650|UV protection;	GO:0005634|nucleus;	GO:0003684|damaged DNA binding;GO:0003887|DNA-directed DNA polymerase activity;GO:0046872|metal ion binding;	.	.
Zm00001d011198	2.80517	8.59e-08	6.22e-07	up	yes	Zm00001d011198	protein_coding	chr8:142745650-142747911:-	gi|413950414|gb|AFW83063.1|	2407	0	hypothetical protein ZEAMMB73_404298 [Zea mays]	gi|242053400|ref|XM_002455801.1|	629	0	Sorghum bicolor hypothetical protein, mRNA	.	.	.	.	.	.	.	.	.
Zm00001d043271	2.79783	0.0117519	0.0316254	up	yes	Zm00001d043271	protein_coding	chr3:193958587-193961660:+	gi|212275352|ref|NP_001130814.1|	3289	0	putative phototropic-resoponsive NPH3 family protein [Zea mays]	gi|223947132|gb|BT062953.1|	2424	0	Zea mays full-length cDNA clone ZM_BFc0012E22 mRNA, complete cds	Q9LYW0	651	0	BTB/POZ domain-containing protein At5g03250	GO:0016567|protein ubiquitination;	.	.	.	.
Zm00001d009112	2.79529	5.24e-13	7e-12	up	yes	Zm00001d009112	protein_coding	chr8:37142883-37144876:-	gi|413947967|gb|AFW80616.1|	488	7e-60	hypothetical protein ZEAMMB73_385198 [Zea mays]	gi|226507373|ref|NM_001158197.1|	391	0	Zea mays negatively light-regulated protein (LOC100285304), mRNA	.	.	.	.	.	.	.	.	.
Zm00001d037632	2.79509	1.1e-11	1.28e-10	up	yes	Zm00001d037632	protein_coding	chr6:132468546-132468905:+	gi|195652245|gb|ACG45590.1|	300	1e-32	hypothetical protein [Zea mays]	gi|195652244|gb|EU973472.1|	324	1e-168	Zea mays clone 399390 hypothetical protein mRNA, complete cds	.	.	.	.	.	.	.	.	.
Zm00001d009765	2.79395	0.0032677	0.0103321	up	yes	Zm00001d009765	protein_coding	chr8:80235664-80240611:-	gi|670428823|ref|XP_008655261.1|	4642	0	PREDICTED: uncharacterized protein LOC100383225 isoform X2 [Zea mays]	gi|293333745|ref|NM_001175887.1|	2171	0	Zea mays uncharacterized LOC100383225 (LOC100383225), mRNA	.	.	.	.	.	.	.	.	.
Zm00001d029356	2.7795	1.43e-10	1.46e-09	up	yes	Zm00001d029356	protein_coding	chr1:67228813-67231314:-	gi|226500390|ref|NP_001140761.1|	1907	0	uncharacterized protein LOC100272836 [Zea mays]	gi|226500389|ref|NM_001147289.1|	1493	0	Zea mays LOC100272836 (pco138435(368)), mRNA	A8QW53	229	2e-66	5-pentadecatrienyl resorcinol O-methyltransferase	GO:0019438|aromatic compound biosynthetic process;GO:0032259|methylation;	.	GO:0008171|O-methyltransferase activity;GO:0008757|S-adenosylmethionine-dependent methyltransferase activity;	.	.
Zm00001d047480	2.77791	0.000119369	0.00053003	up	yes	Zm00001d047480	protein_coding	chr9:131553828-131565761:-	gi|670367258|ref|XP_008664991.1|	1826	0	PREDICTED: uncharacterized protein LOC103643607 isoform X1 [Zea mays]	gi|195654468|gb|EU974584.1|	811	0	Zea mays clone 453483 mRNA sequence	Q8VYW2	98.6	7e-20	Inactive beta-amylase 9	GO:0000272|polysaccharide catabolic process;	GO:0005737|cytoplasm;	GO:0016161|beta-amylase activity;	.	.
Zm00001d020697	2.77623	3.39e-13	4.6e-12	up	yes	Zm00001d020697	protein_coding	chr7:128987297-128989420:-	gi|194704630|gb|ACF86399.1|	1181	1e-153	unknown [Zea mays]	gi|194704629|gb|BT041394.1|	1364	0	Zea mays full-length cDNA clone ZM_BFc0123I20 mRNA, complete cds	Q8RY89	93.6	2e-18	Phosphatidylinositol 4-phosphate 5-kinase 8	.	.	GO:0016308|1-phosphatidylinositol-4-phosphate 5-kinase activity;GO:0005524|ATP binding;	K00889	PIP5K; 1-phosphatidylinositol-4-phosphate 5-kinase [EC:2.7.1.68]
Zm00001d038941	2.77066	1.23e-06	7.62e-06	up	yes	Zm00001d038941	protein_coding	chr6:167366368-167367203:+	gi|670418450|ref|XP_008649976.1|	378	4e-39	PREDICTED: uncharacterized protein LOC103630699 isoform X2 [Zea mays]	gi|226493557|ref|NM_001149448.1|	286	2e-147	Zea mays uncharacterized LOC100275353 (LOC100275353), mRNA	Q67UX6	84.7	2e-18	Putative homeobox-leucine zipper protein HOX26	GO:0006351|transcription, DNA-templated;	GO:0005634|nucleus;	GO:0043565|sequence-specific DNA binding;GO:0003700|transcription factor activity, sequence-specific DNA binding;	.	.
Zm00001d038593	2.76985	0.000601029	0.00228736	up	yes	Zm00001d038593	protein_coding	chr6:160633519-160633884:-	.	.	.	.	gi|238836899|gb|GQ184457.1|	366	0	Zea mays clone BAC c0017A20/c00174F14, complete sequence	.	.	.	.	.	.	.	.	.
Zm00001d042875	2.76239	0.000711245	0.00265389	up	yes	Zm00001d042875	protein_coding	chr3:182600099-182600389:-	gi|226494087|ref|NP_001142723.1|	358	4e-42	hypothetical protein [Zea mays]	gi|226494086|ref|NM_001149251.1|	291	2e-150	Zea mays hypothetical protein (LOC100275056), mRNA	.	.	.	.	.	.	.	.	.
Zm00001d020371	2.75803	4.97e-20	1.26e-18	up	yes	Zm00001d020371	protein_coding	chr7:109922014-109929866:-	gi|670423827|ref|XP_008652672.1|	2486	0	PREDICTED: endoglucanase 22-like isoform X1 [Zea mays]	gi|452891040|gb|KC196754.1|	1434	0	Zea mays cellulase (Cel8/29) mRNA, complete cds	Q6H3Z9	150	7e-40	Endoglucanase 22	GO:0071555|cell wall organization;GO:0030245|cellulose catabolic process;	GO:0005576|extracellular region;	GO:0008810|cellulase activity;	.	.
Zm00001d008795	2.75369	1.01e-09	9.42e-09	up	yes	Zm00001d008795	protein_coding	chr8:20660019-20662322:+	gi|670427800|ref|XP_008654639.1|	2403	0	PREDICTED: uncharacterized protein LOC100274322 isoform X1 [Zea mays]	gi|226505583|ref|NM_001148685.1|	1204	0	Zea mays uncharacterized LOC100274322 (LOC100274322), mRNA	Q41819	115	8e-65	Indole-3-acetate beta-glucosyltransferase	GO:0016117|carotenoid biosynthetic process;	.	GO:0016758|transferase activity, transferring hexosyl groups;	K13692	IAGLU; UDP-glucose:(indol-3-yl)acetate beta-D-glucosyltransferase [EC:2.4.1.121]
Zm00001d042930	2.74904	0.00030163	0.00122727	up	yes	Zm00001d042930	protein_coding	chr3:184418173-184418656:+	gi|475598250|gb|EMT23886.1|	412	1e-48	Histone H2B.2 [Aegilops tauschii]	gi|577818|emb|X69961.1|	480	0	Z.mays gene for H2B histone (gH2B4)	Q6ZBP3	162	1e-49	Histone H2B.2	GO:0006334|nucleosome assembly;	GO:0000788|nuclear nucleosome;	GO:0003677|DNA binding;	K11252	H2B; histone H2B
Zm00001d019298	2.74352	5.21e-06	2.94e-05	up	yes	Zm00001d019298	protein_coding	chr7:26614886-26618146:+	gi|670421209|ref|XP_008651494.1|	1238	4e-169	PREDICTED: vesicle-associated membrane protein 724 isoform X1 [Zea mays]	gi|226493817|ref|NM_001156792.1|	999	0	Zea mays vesicle-associated membrane protein 724 (LOC100283894), mRNA	O23429	277	7e-90	Vesicle-associated membrane protein 724	GO:0006887|exocytosis;GO:0015031|protein transport;GO:0006906|vesicle fusion;	GO:0031901|early endosome membrane;GO:0016021|integral component of membrane;GO:0005886|plasma membrane;GO:0031201|SNARE complex;	GO:0005484|SNAP receptor activity;GO:0000149|SNARE binding;	K08511	ATVAMP72; vesicle-associated membrane protein 72
Zm00001d022334	2.73334	0.0012298	0.00434674	up	yes	Zm00001d022334	protein_coding	chr7:175626697-175629986:+	gi|212723924|ref|NP_001131369.1|	1817	0	hypothetical protein [Zea mays]	gi|224028934|gb|BT066646.1|	1410	0	Zea mays full-length cDNA clone ZM_BFb0041I16 mRNA, complete cds	P06237	68.6	2e-11	Nodulation protein H	GO:0009877|nodulation;	.	GO:0008146|sulfotransferase activity;	.	.
Zm00001d028841	2.71922	0.00168534	0.00576437	up	yes	Zm00001d028841	protein_coding	chr1:48337931-48338995:+	gi|670363142|ref|XP_008654722.1|	1224	4e-165	PREDICTED: putative protein TPRXL [Zea mays]	gi|240129456|gb|FJ614806.1|	1065	0	Zea mays cultivar B73 p cluster, complete sequence	.	.	.	.	.	.	.	.	.
Zm00001d052397	2.70501	3.29e-07	2.2e-06	up	yes	Zm00001d052397	protein_coding	chr4:189105110-189106135:-	gi|670398711|ref|XP_008679379.1|	1202	4e-162	PREDICTED: myb-related protein 306 [Zea mays]	gi|242069826|ref|XM_002450145.1|	481	0	Sorghum bicolor hypothetical protein, mRNA	P81392	239	1e-74	Myb-related protein 306	GO:0006355|regulation of transcription, DNA-templated;GO:0006351|transcription, DNA-templated;	GO:0005634|nucleus;	GO:0003677|DNA binding;	.	.
Zm00001d015091	2.7043	7.6e-05	0.000351463	up	yes	Zm00001d015091	protein_coding	chr5:75192664-75194979:+	gi|238013900|gb|ACR37985.1|	1331	3e-180	unknown [Zea mays]	gi|224034108|gb|BT069233.1|	1428	0	Zea mays full-length cDNA clone ZM_BFb0351D03 mRNA, complete cds	Q9MBD8	153	3e-41	Bax inhibitor 1	GO:0006915|apoptotic process;GO:0043066|negative regulation of apoptotic process;	GO:0016021|integral component of membrane;	.	.	.
Zm00001d034199	2.70335	0.00927271	0.0257174	up	yes	Zm00001d034199	protein_coding	chr1:286425311-286425868:+	gi|670368511|ref|XP_008665488.1|	325	1e-34	PREDICTED: ocs element-binding factor 1-like [Zea mays]	gi|226497693|ref|NM_001154648.1|	414	0	Zea mays ocs element-binding factor 1 (LOC100281728), mRNA	.	.	.	.	.	.	.	.	.
Zm00001d047999	2.70206	0.0131331	0.0347936	up	yes	Zm00001d047999	protein_coding	chr9:147624186-147626585:-	gi|413956455|gb|AFW89104.1|	1042	5e-140	putative HLH DNA-binding domain superfamily protein [Zea mays]	gi|195653464|gb|EU974082.1|	718	0	Zea mays clone 439268 mRNA sequence	Q9SRT2	129	1e-32	Transcription factor bHLH62	GO:0006355|regulation of transcription, DNA-templated;GO:0006351|transcription, DNA-templated;	GO:0005634|nucleus;	GO:0003677|DNA binding;GO:0003700|transcription factor activity, sequence-specific DNA binding;	.	.
Zm00001d042243	2.68527	4.95e-09	4.19e-08	up	yes	Zm00001d042243	protein_coding	chr3:157316082-157316822:+	gi|195636388|gb|ACG37662.1|	814	2e-106	avr9/Cf-9 rapidly elicited protein 146 [Zea mays]	gi|195636387|gb|EU965544.1|	741	0	Zea mays clone 286772 avr9/Cf-9 rapidly elicited protein 146 mRNA, complete cds	.	.	.	.	.	.	.	.	.
Zm00001d042140	2.68336	2.76e-13	3.77e-12	up	yes	Zm00001d042140	protein_coding	chr3:153224735-153226799:+	gi|890812290|ref|NP_001140332.2|	1615	0	uncharacterized protein LOC100272379 precursor [Zea mays]	gi|302635592|gb|HM641756.1|	1231	0	Zea mays clone AI001244 beta-1,3-glucanase precursor (glucA) mRNA, complete cds	P15737	450	1e-155	Glucan endo-1,3-beta-glucosidase GII	GO:0006076|(1->3)-beta-D-glucan catabolic process;GO:0050832|defense response to fungus;	.	GO:0042973|glucan endo-1,3-beta-D-glucosidase activity;	.	.
Zm00001d048137	2.67235	2.36e-20	6.15e-19	up	yes	Zm00001d048137	protein_coding	chr9:150675904-150681529:+	gi|670440260|ref|XP_008660426.1|	1766	0	PREDICTED: QWRF motif-containing protein 2-like [Zea mays]	gi|293336889|ref|NM_001175497.1|	1730	0	Zea mays putative DUF566 domain containing family protein (LOC100382795), mRNA	Q8GXD9	187	3e-49	Protein SNOWY COTYLEDON 3	GO:0090090|negative regulation of canonical Wnt signaling pathway;GO:2000051|negative regulation of non-canonical Wnt signaling pathway;GO:0016567|protein ubiquitination;GO:0072089|stem cell proliferation;GO:0006511|ubiquitin-dependent protein catabolic process;GO:0038018|Wnt receptor catabolic process;GO:0016055|Wnt signaling pathway;	GO:0005887|integral component of plasma membrane;	GO:0016874|ligase activity;GO:0004842|ubiquitin-protein transferase activity;GO:0008270|zinc ion binding;	.	.
Zm00001d020692	2.67118	2.14e-09	1.92e-08	up	yes	Zm00001d020692	protein_coding	chr7:128747473-128750503:-	gi|226505020|ref|NP_001141890.1|	2025	0	hypothetical protein [Zea mays]	gi|226505019|ref|NM_001148418.1|	1556	0	Zea mays hypothetical protein (LOC100274035), mRNA	Q6NQB7	484	5e-166	Beta-1,3-galactosyltransferase 7	GO:0006486|protein glycosylation;	GO:0000139|Golgi membrane;GO:0016021|integral component of membrane;	GO:0008378|galactosyltransferase activity;	.	.
Zm00001d002568	2.65016	5.43e-07	3.53e-06	up	yes	Zm00001d002568	protein_coding	chr2:15589097-15589561:+	gi|414585766|tpg|DAA36337.1|	530	3e-66	TPA: putative RING zinc finger domain superfamily protein [Zea mays]	gi|226528981|ref|NM_001155202.1|	453	0	Zea mays RING-H2 finger protein ATL2L (LOC100282290), mRNA	Q9P7E1	63.2	1e-10	Uncharacterized RING finger protein P4H10.07	GO:0043161|proteasome-mediated ubiquitin-dependent protein catabolic process;GO:0000209|protein polyubiquitination;GO:0016567|protein ubiquitination;GO:0042787|protein ubiquitination involved in ubiquitin-dependent protein catabolic process;	GO:0016020|membrane;	GO:0061630|ubiquitin protein ligase activity;GO:0008270|zinc ion binding;	.	.
Zm00001d043550	2.64869	0.0116261	0.0313236	up	yes	Zm00001d043550	protein_coding	chr3:203599024-203599605:-	gi|226494179|ref|NP_001147642.1|	683	3e-88	RING-H2 finger protein ATL2M [Zea mays]	gi|226494178|ref|NM_001154170.1|	576	0	Zea mays RING-H2 finger protein ATL2M (LOC100281251), mRNA	Q9M313	113	3e-29	RING-H2 finger protein ATL68	GO:0043161|proteasome-mediated ubiquitin-dependent protein catabolic process;	GO:0016021|integral component of membrane;	GO:0061630|ubiquitin protein ligase activity;GO:0008270|zinc ion binding;	.	.
Zm00001d044142	2.63925	2.69e-15	4.46e-14	up	yes	Zm00001d044142	protein_coding	chr3:220335813-220336259:+	gi|414881335|tpg|DAA58466.1|	638	8e-83	TPA: hypothetical protein ZEAMMB73_278687 [Zea mays]	gi|21208215|gb|AY105137.1|	447	0	Zea mays PCO067256 mRNA sequence	Q9LXR7	47.4	2e-06	Transcription factor PAR2	GO:0009742|brassinosteroid mediated signaling pathway;GO:0007623|circadian rhythm;GO:0032502|developmental process;GO:0040008|regulation of growth;GO:0006355|regulation of transcription, DNA-templated;GO:0009641|shade avoidance;GO:0006351|transcription, DNA-templated;	GO:0005634|nucleus;	.	.	.
Zm00001d006211	2.63206	0.000690139	0.00258394	up	yes	Zm00001d006211	protein_coding	chr2:201912795-201914678:-	gi|806638822|ref|NP_001105770.2|	1192	1e-158	senescence-inducible chloroplast stay-green protein 1 [Zea mays]	gi|58866284|gb|AY850138.1|	1348	0	Zea mays senescence-inducible chloroplast stay-green protein 1 (SGR1) mRNA, complete cds; nuclear gene for chloroplast product	Q652K1	353	4e-117	Protein STAY-GREEN, chloroplastic	.	GO:0031969|chloroplast membrane;GO:0009570|chloroplast stroma;	.	.	.
Zm00001d019291	2.62885	0.000310111	0.00125954	up	yes	Zm00001d019291	protein_coding	chr7:25935641-25936537:+	gi|212722450|ref|NP_001131515.1|	819	1e-105	lustrin A precursor [Zea mays]	gi|212722449|ref|NM_001138043.1|	897	0	Zea mays lustrin A (LOC100192853), mRNA	.	.	.	.	.	.	.	.	.
Zm00001d033389	2.62867	0.00064356	0.0024305	up	yes	Zm00001d033389	protein_coding	chr1:261380066-261380422:+	gi|226507240|ref|NP_001147415.1|	148	2e-10	VQ motif family protein [Zea mays]	gi|226507239|ref|NM_001153943.1|	324	1e-168	Zea mays VQ motif family protein (LOC100281024), mRNA	.	.	.	.	.	.	.	.	.
Zm00001d042901	2.62621	0.00481217	0.0144969	up	yes	Zm00001d042901	protein_coding	chr3:183398638-183401429:-	gi|806638818|ref|NP_001105921.2|	2542	0	putative laccase precursor [Zea mays]	gi|195655078|gb|EU974889.1|	2136	0	Zea mays clone 460558 L-ascorbate oxidase precursor, mRNA, complete cds	Q5N9W4	816	0	Putative laccase-5	GO:0009809|lignin biosynthetic process;GO:0046274|lignin catabolic process;	GO:0048046|apoplast;	GO:0005507|copper ion binding;GO:0052716|hydroquinone:oxygen oxidoreductase activity;GO:0016722|oxidoreductase activity, oxidizing metal ions;	.	.
Zm00001d039726	2.62203	3.09e-07	2.07e-06	up	yes	Zm00001d039726	protein_coding	chr3:13012899-13013782:+	gi|414876187|tpg|DAA53318.1|	619	5e-76	TPA: hypothetical protein ZEAMMB73_479515 [Zea mays]	gi|195647983|gb|EU971342.1|	881	0	Zea mays clone 362520 hypothetical protein mRNA, complete cds	.	.	.	.	.	.	.	.	.
Zm00001d008577	2.61574	0.000165859	0.000712229	up	yes	Zm00001d008577	protein_coding	chr8:13397318-13397785:-	gi|670429547|ref|XP_008655616.1|	564	2e-71	PREDICTED: 16.9 kDa class I heat shock protein 1-like [Zea mays]	gi|226508267|ref|NM_001155279.1|	429	0	Zea mays 16.9 kDa class I heat shock protein 1 (LOC100282367), mRNA	P27777	179	3e-56	16.9 kDa class I heat shock protein 1	GO:0051259|protein oligomerization;GO:0009408|response to heat;	GO:0005737|cytoplasm;	.	K13993	HSP20; HSP20 family protein
Zm00001d007251	2.6104	4.47e-05	0.000214301	up	yes	Zm00001d007251	protein_coding	chr2:225688832-225690463:+	gi|670379763|ref|XP_008670697.1|	2471	0	PREDICTED: adenine/guanine permease AZG2-like [Zea mays]	gi|226528309|ref|NM_001148356.1|	1246	0	Zea mays hypothetical protein (LOC100273969), mRNA	Q84MA8	564	0	Adenine/guanine permease AZG2	GO:0015853|adenine transport;GO:0015854|guanine transport;GO:0006863|purine nucleobase transport;	GO:0016021|integral component of membrane;	GO:0005345|purine nucleobase transmembrane transporter activity;GO:0005215|transporter activity;	.	.
Zm00001d044605	2.60288	0.0144522	0.0377431	up	yes	Zm00001d044605	protein_coding	chr3:233291107-233293518:-	gi|414882012|tpg|DAA59143.1|	1828	0	TPA: omega-3 fatty acid desaturase [Zea mays]	gi|226498699|ref|NM_001156466.1|	1294	0	Zea mays omega-3 fatty acid desaturase (LOC100283566), mRNA	P48620	489	3e-166	Omega-3 fatty acid desaturase, chloroplastic	GO:0006636|unsaturated fatty acid biosynthetic process;	GO:0031969|chloroplast membrane;	GO:0016717|oxidoreductase activity, acting on paired donors, with oxidation of a pair of donors resulting in the reduction of molecular oxygen to two molecules of water;	K10257	FAD8, desB; omega-3 fatty acid desaturase (delta-15 desaturase) [EC:1.14.19.-]
Zm00001d044966	2.59814	9.98e-06	5.37e-05	up	yes	Zm00001d044966	protein_coding	chr9:8357595-8358926:-	gi|670436982|ref|XP_008659133.1|	2012	0	PREDICTED: aspartic proteinase nepenthesin-1-like [Zea mays]	gi|195606991|gb|EU953208.1|	950	0	Zea mays clone 1390556 mRNA sequence	Q766C3	268	4e-83	Aspartic proteinase nepenthesin-1	.	GO:0005576|extracellular region;	GO:0004190|aspartic-type endopeptidase activity;	.	.
Zm00001d029243	2.59701	0.000807547	0.00297314	up	yes	Zm00001d029243	protein_coding	chr1:63574227-63576200:+	gi|194700328|gb|ACF84248.1|	2642	0	unknown [Zea mays]	gi|194700327|gb|BT039243.1|	1731	0	Zea mays full-length cDNA clone ZM_BFc0002C24 mRNA, complete cds	Q9SD85	392	3e-127	Flavonoid 3'-monooxygenase	GO:0009813|flavonoid biosynthetic process;GO:0009733|response to auxin;GO:0044550|secondary metabolite biosynthetic process;	GO:0005789|endoplasmic reticulum membrane;GO:0016021|integral component of membrane;GO:0016020|membrane;	GO:0016711|flavonoid 3'-monooxygenase activity;GO:0020037|heme binding;GO:0005506|iron ion binding;	K05280	E1.14.13.21; flavonoid 3'-monooxygenase [EC:1.14.13.21]
Zm00001d043180	2.58616	0.00039416	0.00156262	up	yes	Zm00001d043180	protein_coding	chr3:190784487-190785347:-	gi|670389003|ref|XP_008674927.1|	1094	2e-146	PREDICTED: EID1-like F-box protein 3 [Zea mays]	gi|242054704|ref|XM_002456453.1|	573	0	Sorghum bicolor hypothetical protein, mRNA	Q93ZT5	218	2e-67	EID1-like F-box protein 3	GO:0009738|abscisic acid-activated signaling pathway;GO:0010029|regulation of seed germination;GO:0009737|response to abscisic acid;GO:0006970|response to osmotic stress;GO:0009651|response to salt stress;GO:0009414|response to water deprivation;GO:0010228|vegetative to reproductive phase transition of meristem;	GO:0005634|nucleus;	.	.	.
Zm00001d038221	2.58537	3.22e-26	1.27e-24	up	yes	Zm00001d038221	protein_coding	chr6:151942943-151944950:+	gi|219362983|ref|NP_001136644.1|	1612	0	putative NAC domain transcription factor superfamily protein [Zea mays]	gi|219362982|ref|NM_001143172.1|	1373	0	Zea mays putative NAC domain transcription factor superfamily protein (NAC20), mRNA	Q7F2L3	395	1e-133	NAC domain-containing protein 48	GO:0006355|regulation of transcription, DNA-templated;GO:0006351|transcription, DNA-templated;	GO:0005634|nucleus;	GO:0003677|DNA binding;	.	.
Zm00001d032088	2.57278	4.9e-06	2.78e-05	up	yes	Zm00001d032088	protein_coding	chr1:212207299-212207712:-	gi|414870270|tpg|DAA48827.1|	401	3e-47	TPA: SAUR33-auxin-responsive SAUR family member [Zea mays]	gi|308081589|ref|NM_001196289.1|	414	0	Zea mays uncharacterized LOC100501604 (LOC100501604), mRNA	.	.	.	.	.	.	.	.	.
Zm00001d048307	2.55732	0.000207418	0.000872403	up	yes	Zm00001d048307	protein_coding	chr9:154291034-154291288:-	gi|670440422|ref|XP_008660497.1|	248	8e-26	PREDICTED: uncharacterized protein LOC100276002 [Zea mays]	gi|195619147|gb|EU959286.1|	255	2e-130	Zea mays clone 214280 hypothetical protein mRNA, complete cds	.	.	.	.	.	.	.	.	.
Zm00001d029899	2.5553	0.00077257	0.00285733	up	yes	Zm00001d029899	protein_coding	chr1:93193094-93195786:-	gi|673921632|ref|NP_001288489.1|	1422	0	expansin-B4 precursor [Zea mays]	gi|223949150|gb|BT063962.1|	1575	0	Zea mays full-length cDNA clone ZM_BFc0125M10 mRNA, complete cds	Q94LR4	93.2	3e-21	Expansin-B4	GO:0071555|cell wall organization;GO:0019953|sexual reproduction;	GO:0005618|cell wall;GO:0005576|extracellular region;GO:0016020|membrane;	.	.	.
Zm00001d049856	2.5545	0.00121992	0.00431604	up	yes	Zm00001d049856	protein_coding	chr4:48420630-48426584:+	gi|212722634|ref|NP_001131778.1|	1707	0	uncharacterized LOC100193149 [Zea mays]	gi|212722633|ref|NM_001138306.1|	1298	0	Zea mays putative protein kinase superfamily protein (LOC100193149), mRNA	Q9LQQ8	236	5e-71	Probable serine/threonine-protein kinase RLCKVII	.	.	GO:0005524|ATP binding;GO:0004674|protein serine/threonine kinase activity;	.	.
Zm00001d017290	2.54759	0.00163559	0.00561404	up	yes	Zm00001d017290	protein_coding	chr5:191978050-191978691:-	gi|670409431|ref|XP_008645955.1|	1001	9e-136	PREDICTED: protein YLS9-like [Zea mays]	gi|242074421|ref|XM_002447102.1|	463	0	Sorghum bicolor hypothetical protein, mRNA	Q9SJ52	53.5	2e-07	Protein YLS9	GO:0051607|defense response to virus;GO:0010150|leaf senescence;GO:0051707|response to other organism;	GO:0046658|anchored component of plasma membrane;GO:0009507|chloroplast;GO:0009506|plasmodesma;	GO:0004871|signal transducer activity;	.	.
Zm00001d052108	2.54716	1.73e-49	2.57e-47	up	yes	Zm00001d052108	protein_coding	chr4:179887588-179891423:-	gi|212721146|ref|NP_001132382.1|	1037	1e-139	uncharacterized protein LOC100193828 [Zea mays]	gi|212721145|ref|NM_001138910.1|	1203	0	Zea mays LOC100193828 (pco123975), mRNA	Q6K7H2	262	3e-86	UMP-CMP kinase 4	GO:0006207|'de novo' pyrimidine nucleobase biosynthetic process;GO:0006221|pyrimidine nucleotide biosynthetic process;	GO:0005737|cytoplasm;GO:0005634|nucleus;	GO:0005524|ATP binding;GO:0004127|cytidylate kinase activity;GO:0009041|uridylate kinase activity;	.	.
Zm00001d039685	2.53835	3.79e-28	1.71e-26	up	yes	Zm00001d039685	protein_coding	chr3:11843728-11847491:+	gi|223947733|gb|ACN27950.1|	4045	0	unknown [Zea mays]	gi|223947732|gb|BT063253.1|	2599	0	Zea mays full-length cDNA clone ZM_BFc0043I06 mRNA, complete cds	Q5VQG4	1281	0	Galactinol--sucrose galactosyltransferase	GO:0005975|carbohydrate metabolic process;	.	GO:0047274|galactinol-sucrose galactosyltransferase activity;	.	.
Zm00001d046422	2.53393	5.97e-07	3.86e-06	up	yes	Zm00001d046422	protein_coding	chr9:88938385-88941121:-	gi|227498401|ref|NP_001153094.1|	2769	0	cytochrome P450 CYP734A7 [Zea mays]	gi|227498400|ref|NM_001159622.1|	2236	0	Zea mays cytochrome P450 CYP734A7 (CYP734A7), mRNA	Q69XM6	828	0	Cytochrome P450 734A4	GO:0010268|brassinosteroid homeostasis;GO:0016131|brassinosteroid metabolic process;GO:0040008|regulation of growth;	GO:0016021|integral component of membrane;	GO:0020037|heme binding;GO:0005506|iron ion binding;GO:0004497|monooxygenase activity;GO:0016705|oxidoreductase activity, acting on paired donors, with incorporation or reduction of molecular oxygen;	.	.
Zm00001d014617	2.53381	1.47e-07	1.04e-06	up	yes	Zm00001d014617	protein_coding	chr5:55870950-55872441:-	gi|212275237|ref|NP_001130486.1|	1418	0	xyloglucan endotransglucosylase/hydrolase protein 23 precursor [Zea mays]	gi|195626549|gb|EU962987.1|	1380	0	Zea mays clone 247073 xyloglucan endotransglucosylase/hydrolase protein 23 precursor, mRNA, complete cds	Q38857	63.2	1e-10	Xyloglucan endotransglucosylase/hydrolase protein 22	GO:0071555|cell wall organization;GO:0009832|plant-type cell wall biogenesis;GO:0010411|xyloglucan metabolic process;	GO:0048046|apoplast;GO:0005618|cell wall;	GO:0004553|hydrolase activity, hydrolyzing O-glycosyl compounds;GO:0016762|xyloglucan:xyloglucosyl transferase activity;	K08235	E2.4.1.207; xyloglucan:xyloglucosyl transferase [EC:2.4.1.207]
Zm00001d052346	2.52347	1.41e-36	1.13e-34	up	yes	Zm00001d052346	protein_coding	chr4:187721211-187732975:-	gi|413924678|gb|AFW64610.1|	1572	0	hypothetical protein ZEAMMB73_859338 [Zea mays]	gi|239051529|ref|NM_001148132.2|	1610	0	Zea mays hypothetical protein (LOC100273722), mRNA	.	.	.	.	.	.	.	.	.
Zm00001d020251	2.52013	0.00213666	0.00711525	up	yes	Zm00001d020251	protein_coding	chr7:102313104-102313781:+	gi|670423729|ref|XP_008652627.1|	495	5e-58	PREDICTED: uncharacterized protein LOC103632651 [Zea mays]	gi|242044513|ref|XM_002460083.1|	343	6e-179	Sorghum bicolor hypothetical protein, mRNA	.	.	.	.	.	.	.	.	.
Zm00001d024281	2.51941	4.51e-59	9.01e-57	up	yes	Zm00001d024281	protein_coding	chr10:61486928-61491037:-	gi|162459777|ref|NP_001105106.1|	2574	0	polyamine oxidase precursor [Zea mays]	gi|21210966|gb|AY107888.1|	1856	0	Zea mays PCO061908 mRNA sequence	O64411	996	0	Polyamine oxidase	.	.	GO:0052898|N1-acetylspermidine:oxygen oxidoreductase (propane-1,3-diamine-forming) activity;GO:0052893|N1-acetylspermine:oxygen oxidoreductase (propane-1,3-diamine-forming) activity;GO:0052897|N8-acetylspermidine:oxygen oxidoreductase (propane-1,3-diamine-forming) activity;GO:0052896|spermidine oxidase (propane-1,3-diamine-forming) activity;GO:0052900|spermine oxidase (propane-1,3-diamine-forming…	K13366	MPAO, PAO1; polyamine oxidase [EC:1.5.3.14 1.5.3.16 1.5.3.-]
Zm00001d025142	2.51888	2.63e-11	2.91e-10	up	yes	Zm00001d025142	protein_coding	chr10:106377768-106379081:-	gi|670445691|ref|XP_008663115.1|	661	3e-85	PREDICTED: universal stress protein A-like protein [Zea mays]	gi|242035676|ref|XM_002465188.1|	343	4e-179	Sorghum bicolor hypothetical protein, mRNA	Q8LGG8	61.2	7e-11	Universal stress protein A-like protein	GO:0006950|response to stress;	GO:0005886|plasma membrane;	GO:0016208|AMP binding;	.	.
Zm00001d038181	2.51679	3.2e-26	1.27e-24	up	yes	Zm00001d038181	protein_coding	chr6:150745127-150748423:-	gi|226494520|ref|NP_001142266.1|	2633	0	uncharacterized protein LOC100274435 [Zea mays]	gi|226494519|ref|NM_001148794.1|	2090	0	Zea mays hypothetical protein (LOC100274435), mRNA	Q9SX20	525	2e-176	Protein NRT1/ PTR FAMILY 3.1	GO:0010336|gibberellic acid homeostasis;GO:0042128|nitrate assimilation;	GO:0016021|integral component of membrane;GO:0005886|plasma membrane;	GO:0005215|transporter activity;	.	.
Zm00001d037619	2.50993	4.64e-08	3.47e-07	up	yes	Zm00001d037619	protein_coding	chr6:132054552-132056290:+	gi|413944652|gb|AFW77301.1|	2009	0	10-deacetylbaccatin III 10-O-acetyltransferase [Zea mays]	gi|226504703|ref|NM_001157911.1|	1351	0	Zea mays LOC100285016 (pco146606b), mRNA	Q8LL69	65.1	1e-10	3'-N-debenzoyl-2'-deoxytaxol N-benzoyltransferase	GO:0042617|paclitaxel biosynthetic process;	.	GO:0016747|transferase activity, transferring acyl groups other than amino-acyl groups;	.	.
Zm00001d053918	2.50856	0.000158459	0.000684302	up	yes	Zm00001d053918	protein_coding	chr4:243641011-243642284:+	gi|670400237|ref|XP_008679964.1|	1547	0	PREDICTED: probable terpene synthase 13 [Zea mays]	gi|242060253|ref|XM_002451371.1|	504	0	Sorghum bicolor hypothetical protein, mRNA	B9RXW4	278	2e-87	Probable terpene synthase 13	GO:0008152|metabolic process;	.	GO:0000287|magnesium ion binding;GO:0010333|terpene synthase activity;	K15086	TPS14; (3S)-linalool synthase [EC:4.2.3.25]
Zm00001d022153	2.50711	4.73e-06	2.69e-05	up	yes	Zm00001d022153	protein_coding	chr7:171356492-171370857:+	gi|514797621|ref|XP_004973844.1|	3043	0	PREDICTED: glycerophosphodiester phosphodiesterase GDPDL4 isoform X1 [Setaria italica]	gi|55741054|gb|AY664415.1|	5835	0	Zea mays cultivar B73 locus 9009, complete sequence	Q9FJ62	169	3e-42	Glycerophosphodiester phosphodiesterase GDPDL4	GO:0006071|glycerol metabolic process;GO:0010442|guard cell morphogenesis;GO:0006629|lipid metabolic process;GO:0052541|plant-type cell wall cellulose metabolic process;GO:0010026|trichome differentiation;	GO:0031225|anchored component of membrane;GO:0046658|anchored component of plasma membrane;GO:0005886|plasma membrane;GO:0009506|plasmodesma;	GO:0008889|glycerophosphodiester phosphodiesterase activity;	.	.
Zm00001d043588	2.49842	0.000278135	0.00113871	up	yes	Zm00001d043588	protein_coding	chr3:204481997-204484157:-	gi|670384597|ref|XP_008673135.1|	585	1e-63	PREDICTED: uncharacterized protein LOC100382457 isoform X1 [Zea mays]	gi|226509536|ref|NM_001158390.1|	1714	0	Zea mays DNA-directed RNA polymerase II largest subunit (LOC100285498), mRNA	Q9S728	101	7e-22	Protodermal factor 1	.	GO:0005576|extracellular region;	.	.	.
Zm00001d031934	2.49577	4.58e-12	5.48e-11	up	yes	Zm00001d031934	protein_coding	chr1:207282233-207283474:-	gi|223975685|gb|ACN32030.1|	1580	0	unknown [Zea mays]	gi|195628813|gb|EU964111.1|	1149	0	Zea mays clone 275956 mRNA sequence	O22527	203	5e-60	Chlorophyllase-1	GO:0015996|chlorophyll catabolic process;GO:0042742|defense response to bacterium;GO:0050832|defense response to fungus;	GO:0005773|vacuole;	GO:0047746|chlorophyllase activity;	K08099	E3.1.1.14; chlorophyllase [EC:3.1.1.14]
Zm00001d027873	2.49476	1.76e-05	9.06e-05	up	yes	Zm00001d027873	protein_coding	chr1:16018915-16019115:-	gi|195646986|gb|ACG42961.1|	277	1e-30	hypothetical protein [Zea mays]	gi|223948362|gb|BT063568.1|	201	1e-100	Zea mays full-length cDNA clone ZM_BFc0078N05 mRNA, complete cds	.	.	.	.	.	.	.	.	.
Zm00001d051122	2.49017	0.00594887	0.0174721	up	yes	Zm00001d051122	protein_coding	chr4:144442494-144458431:-	gi|414590534|tpg|DAA41105.1|	526	3e-61	TPA: putative HLH DNA-binding domain superfamily protein [Zea mays]	gi|195599644|gb|EU947290.1|	196	3e-97	Zea mays clone 337414 mRNA sequence	Q66GR3	149	1e-40	Transcription factor bHLH130	GO:0048573|photoperiodism, flowering;GO:0006355|regulation of transcription, DNA-templated;GO:0006366|transcription from RNA polymerase II promoter;	GO:0005634|nucleus;	GO:0001046|core promoter sequence-specific DNA binding;GO:0003700|transcription factor activity, sequence-specific DNA binding;GO:0001228|transcriptional activator activity, RNA polymerase II transcription regulatory region sequence-specific binding;	.	.
Zm00001d009134	2.48437	0.00493032	0.0147961	up	yes	Zm00001d009134	protein_coding	chr8:38699884-38701116:-	gi|670430188|ref|XP_008655862.1|	1878	0	PREDICTED: probable sarcosine oxidase [Zea mays]	gi|195650638|gb|EU972669.1|	1172	0	Zea mays clone 385628 mRNA sequence	Q9SJA7	332	3e-108	Probable sarcosine oxidase	GO:0046653|tetrahydrofolate metabolic process;	.	GO:0008115|sarcosine oxidase activity;	K00306	PIPOX; sarcosine oxidase / L-pipecolate oxidase [EC:1.5.3.1 1.5.3.7]
Zm00001d048391	2.48273	0.00890469	0.0248142	up	yes	Zm00001d048391	protein_coding	chr9:155410694-155411701:+	gi|670440473|ref|XP_008660517.1|	531	3e-63	PREDICTED: GATA transcription factor 4 [Zea mays]	gi|54653199|gb|BT018418.1|	412	0	Zea mays clone EL01N0356F04.d mRNA sequence	Q8VZP4	111	8e-27	GATA transcription factor 10	GO:0030154|cell differentiation;	GO:0005634|nucleus;GO:0005667|transcription factor complex;	GO:0003682|chromatin binding;GO:0000977|RNA polymerase II regulatory region sequence-specific DNA binding;GO:0001085|RNA polymerase II transcription factor binding;GO:0003700|transcription factor activity, sequence-specific DNA binding;GO:0001228|transcriptional activator activity, RNA polymerase II transcription regulatory region sequence-specific binding;GO:0008270|zinc ion binding;	.	.
Zm00001d035603	2.48181	1.04e-06	6.5e-06	up	yes	Zm00001d035603	protein_coding	chr6:36123335-36125771:-	gi|670415002|ref|XP_008648621.1|	882	8e-113	PREDICTED: formin-like protein 3 isoform X1 [Zea mays]	gi|223944504|gb|BT061639.1|	414	0	Zea mays full-length cDNA clone ZM_BFb0168G18 mRNA, complete cds	.	.	.	.	.	.	.	.	.
Zm00001d020638	2.48016	6.27e-07	4.04e-06	up	yes	Zm00001d020638	protein_coding	chr7:125919246-125922710:+	gi|293335767|ref|NP_001168240.1|	3240	0	hypothetical protein [Zea mays]	gi|293335766|ref|NM_001174769.1|	2410	0	Zea mays hypothetical protein (LOC100382002), mRNA	Q681K7	433	3e-140	Protein GAMETE EXPRESSED 1	GO:0009793|embryo development ending in seed dormancy;GO:0009553|embryo sac development;GO:0009555|pollen development;	GO:0005887|integral component of plasma membrane;GO:0005886|plasma membrane;	GO:0042802|identical protein binding;	.	.
Zm00001d006029	2.47959	1.19e-09	1.1e-08	up	yes	Zm00001d006029	protein_coding	chr2:195679940-195680353:-	gi|226533048|ref|NP_001143474.1|	315	2e-34	uncharacterized protein LOC100276145 [Zea mays]	gi|195641429|gb|EU968065.1|	414	0	Zea mays clone 313662 hypothetical protein mRNA, complete cds	.	.	.	.	.	.	.	.	.
Zm00001d019254	2.47762	1.78e-08	1.4e-07	up	yes	Zm00001d019254	protein_coding	chr7:24099845-24101382:-	gi|242047950|ref|XP_002461721.1|	1762	0	hypothetical protein SORBIDRAFT_02g007100 [Sorghum bicolor]	gi|242047949|ref|XM_002461676.1|	860	0	Sorghum bicolor hypothetical protein, mRNA	Q8W2B7	337	1e-108	DIMBOA UDP-glucosyltransferase BX8	GO:0008152|metabolic process;	.	GO:0047254|2,4-dihydroxy-7-methoxy-2H-1,4-benzoxazin-3(4H)-one 2-D-glucosyltransferase activity;GO:0046527|glucosyltransferase activity;	.	.
Zm00001d009622	2.46876	5.59e-06	3.13e-05	up	yes	Zm00001d009622	protein_coding	chr8:73601361-73602152:-	gi|670430674|ref|XP_008656052.1|	1049	2e-141	PREDICTED: ethylene-responsive transcription factor ERF061 [Zea mays]	gi|242091420|ref|XM_002441498.1|	354	0	Sorghum bicolor hypothetical protein, mRNA	O65665	110	8e-27	Ethylene-responsive transcription factor ERF060	GO:0009873|ethylene-activated signaling pathway;GO:0006351|transcription, DNA-templated;	GO:0005634|nucleus;	GO:0003677|DNA binding;GO:0003700|transcription factor activity, sequence-specific DNA binding;	.	.
Zm00001d012935	2.46422	0.018174	0.0460363	up	yes	Zm00001d012935	protein_coding	chr5:2204320-2225211:+	gi|675269454|ref|NP_001288584.1|	2696	0	uncharacterized protein LOC103625746 [Zea mays]	gi|226498651|ref|NM_001156307.1|	1890	0	Zea mays permease I (LOC100283406), mRNA	Q27GI3	540	0	Nucleobase-ascorbate transporter 6	GO:0055085|transmembrane transport;	GO:0005618|cell wall;GO:0005783|endoplasmic reticulum;GO:0016021|integral component of membrane;GO:0009506|plasmodesma;GO:0005773|vacuole;	GO:0005215|transporter activity;	.	.
Zm00001d038446	2.45782	0.00880722	0.0245643	up	yes	Zm00001d038446	protein_coding	chr6:157407857-157411040:+	gi|670417926|ref|XP_008649742.1|	819	2e-107	PREDICTED: dehydration-responsive element-binding protein 2D-like [Zea mays]	gi|242088226|ref|XM_002439901.1|	239	5e-121	Sorghum bicolor hypothetical protein, mRNA	Q9LQZ2	88.6	1e-19	Dehydration-responsive element-binding protein 2D	GO:0045893|positive regulation of transcription, DNA-templated;GO:0010200|response to chitin;GO:0006351|transcription, DNA-templated;	GO:0005634|nucleus;	GO:0043565|sequence-specific DNA binding;GO:0003700|transcription factor activity, sequence-specific DNA binding;GO:0044212|transcription regulatory region DNA binding;	.	.
Zm00001d034559	2.45604	0.00217599	0.0072298	up	yes	Zm00001d034559	protein_coding	chr1:296317213-296319077:+	gi|670368872|ref|XP_008665639.1|	2291	0	PREDICTED: polygalacturonase ADPG2-like [Zea mays]	gi|226528676|ref|NM_001146759.1|	1380	0	Zea mays uncharacterized LOC100272271 (LOC100272271), mRNA	O23147	405	2e-134	Polygalacturonase ADPG1	GO:0009901|anther dehiscence;GO:0005975|carbohydrate metabolic process;GO:0009830|cell wall modification involved in abscission;GO:0010047|fruit dehiscence;	GO:0005618|cell wall;GO:0005737|cytoplasm;GO:0005576|extracellular region;	GO:0004650|polygalacturonase activity;	K01184	E3.2.1.15; polygalacturonase [EC:3.2.1.15]
Zm00001d039786	2.45599	1.71e-26	6.89e-25	up	yes	Zm00001d039786	protein_coding	chr3:14617725-14618667:-	gi|194703694|gb|ACF85931.1|	313	5e-32	unknown [Zea mays]	gi|194703693|gb|BT040926.1|	837	0	Zea mays full-length cDNA clone ZM_BFc0153B13 mRNA, complete cds	.	.	.	.	.	.	.	.	.
Zm00001d020487	2.45388	0.00877042	0.0244779	up	yes	Zm00001d020487	protein_coding	chr7:118586787-118588445:+	gi|212721540|ref|NP_001132885.1|	1843	0	Spotted leaf protein 11 isoform 1 [Zea mays]	gi|195614717|gb|EU957071.1|	1511	0	Zea mays clone 1581858 spotted leaf protein 11 mRNA, complete cds	.	.	.	.	.	.	.	.	.
Zm00001d051166	2.45281	1.02e-08	8.35e-08	up	yes	Zm00001d051166	protein_coding	chr4:146846109-146848259:+	gi|224033609|gb|ACN35880.1|	3632	0	unknown [Zea mays]	gi|224033608|gb|BT068983.1|	2148	0	Zea mays full-length cDNA clone ZM_BFb0098J03 mRNA, complete cds	A2X7F7	1296	0	Phenylalanine ammonia-lyase	GO:0009800|cinnamic acid biosynthetic process;GO:0006559|L-phenylalanine catabolic process;	GO:0005737|cytoplasm;	GO:0045548|phenylalanine ammonia-lyase activity;	.	.
Zm00001d011782	2.4349	6.63e-32	3.84e-30	up	yes	Zm00001d011782	protein_coding	chr8:161475214-161477513:-	gi|226510050|ref|NP_001150242.1|	1447	0	LOC100283872 [Zea mays]	gi|226510049|ref|NM_001156770.1|	1486	0	Zea mays LOC100283872 (pco061803), mRNA	Q09893	79	3e-15	Uncharacterized protein C24B11.05	GO:0008152|metabolic process;	GO:0005829|cytosol;GO:0005634|nucleus;	GO:0016787|hydrolase activity;	K18551	SDT1; pyrimidine and pyridine-specific 5'-nucleotidase [EC:3.1.3.-]
Zm00001d033514	2.43053	0.0140285	0.0368083	up	yes	Zm00001d033514	protein_coding	chr1:265248146-265249172:-	gi|226496149|ref|NP_001150618.1|	928	4e-121	flavonol 4-sulfotransferase [Zea mays]	gi|293332534|ref|NM_001176602.1|	538	0	Zea mays hypothetical protein (LOC100383989), mRNA	Q9FX56	189	1e-55	Cytosolic sulfotransferase 8	GO:0009735|response to cytokinin;	GO:0005737|cytoplasm;	GO:0008146|sulfotransferase activity;	.	.
Zm00001d002584	2.42589	1.86e-16	3.39e-15	up	yes	Zm00001d002584	protein_coding	chr2:16080982-16082543:-	gi|414585784|tpg|DAA36355.1|	515	1e-62	TPA: hypothetical protein ZEAMMB73_795941, partial [Zea mays]	gi|226533392|ref|NM_001149021.1|	561	0	Zea mays uncharacterized LOC100274721 (LOC100274721), mRNA	.	.	.	.	.	.	.	.	.
Zm00001d046454	2.4256	9.3e-43	1.01e-40	up	yes	Zm00001d046454	protein_coding	chr9:90618251-90622738:-	gi|670435923|ref|XP_008658570.1|	2045	0	PREDICTED: myristoyl-acyl carrier protein thioesterase isoform X1 [Zea mays]	gi|226495100|ref|NM_001154415.1|	1916	0	Zea mays myristoyl-acyl carrier protein thioesterase (LOC100281497), mRNA	Q9SJE2	117	5e-122	Palmitoyl-acyl carrier protein thioesterase, chloroplastic	GO:0006633|fatty acid biosynthetic process;	GO:0009507|chloroplast;GO:0009536|plastid;	GO:0000036|ACP phosphopantetheine attachment site binding involved in fatty acid biosynthetic process;GO:0016297|acyl-[acyl-carrier-protein] hydrolase activity;	K10781	FATB; fatty acyl-ACP thioesterase B [EC:3.1.2.14 3.1.2.21]
Zm00001d044594	2.41377	0.00335932	0.0105846	up	yes	Zm00001d044594	protein_coding	chr3:232914562-232917062:-	gi|226499556|ref|NP_001141285.1|	1863	0	hypothetical protein [Zea mays]	gi|195630268|gb|EU964507.1|	1454	0	Zea mays clone 279377 mRNA sequence	Q9LI74	216	3e-59	Protein CHUP1, chloroplastic	GO:0009902|chloroplast relocation;	GO:0009507|chloroplast;GO:0009707|chloroplast outer membrane;	.	.	.
Zm00001d036545	2.41326	7.35e-05	0.000340389	up	yes	Zm00001d036545	protein_coding	chr6:91576585-91580520:+	gi|413943294|gb|AFW75943.1|	1732	0	hypothetical protein ZEAMMB73_097274 [Zea mays]	gi|242096821|ref|XM_002438856.1|	844	0	Sorghum bicolor hypothetical protein, mRNA	Q8VZV7	218	1e-60	Probable methyltransferase PMT9	GO:0032259|methylation;	GO:0005768|endosome;GO:0005794|Golgi apparatus;GO:0000139|Golgi membrane;GO:0016021|integral component of membrane;GO:0009505|plant-type cell wall;GO:0005802|trans-Golgi network;GO:0005774|vacuolar membrane;	GO:0008757|S-adenosylmethionine-dependent methyltransferase activity;	.	.
Zm00001d028303	2.41201	4.93e-38	4.24e-36	up	yes	Zm00001d028303	protein_coding	chr1:29785411-29788053:-	gi|670359835|ref|XP_008674369.1|	2030	0	PREDICTED: branched-chain-amino-acid aminotransferase isoform X1 [Zea mays]	gi|195612829|gb|EU956127.1|	1628	0	Zea mays clone 1557808 branched-chain-amino-acid aminotransferase mRNA, complete cds	Q9M401	471	2e-160	Branched-chain-amino-acid aminotransferase 3, chloroplastic	GO:0006532|aspartate biosynthetic process;GO:0009097|isoleucine biosynthetic process;GO:0009098|leucine biosynthetic process;GO:0009099|valine biosynthetic process;	GO:0009507|chloroplast;GO:0009570|chloroplast stroma;	GO:0052656|L-isoleucine transaminase activity;GO:0052654|L-leucine transaminase activity;GO:0052655|L-valine transaminase activity;GO:0030170|pyridoxal phosphate binding;	K00826	E2.6.1.42, ilvE; branched-chain amino acid aminotransferase [EC:2.6.1.42]
Zm00001d048226	2.41085	1.25e-07	8.88e-07	up	yes	Zm00001d048226	protein_coding	chr9:152787192-152787749:-	gi|293335557|ref|NP_001169138.1|	504	2e-61	uncharacterized protein LOC100382983 [Zea mays]	gi|293335556|ref|NM_001175667.1|	558	0	Zea mays hypothetical protein (LOC100382983), mRNA	.	.	.	.	.	.	.	.	.
Zm00001d043263	2.40473	1.1e-20	2.94e-19	up	yes	Zm00001d043263	protein_coding	chr3:193696180-193702740:+	gi|670384906|ref|XP_008673296.1|	2639	0	PREDICTED: uncharacterized protein LOC100384658 isoform X1 [Zea mays]	gi|242058922|ref|XM_002458562.1|	1237	0	Sorghum bicolor hypothetical protein, mRNA	F4JKI3	170	3e-43	Diacylglycerol kinase 6	GO:0006952|defense response;GO:0007205|protein kinase C-activating G-protein coupled receptor signaling pathway;	.	GO:0005524|ATP binding;GO:0004143|diacylglycerol kinase activity;	K00901	dgkA, DGK; diacylglycerol kinase (ATP) [EC:2.7.1.107]
Zm00001d008548	2.39979	0.000811625	0.00298599	up	yes	Zm00001d008548	protein_coding	chr8:12671727-12672398:-	gi|15529412|gb|AAL01270.1|AF396281_1	431	2e-51	wound-induced protease inhibitor [Zea luxurians]	gi|226502533|ref|NM_001154892.1|	541	0	Zea mays Bowman-Birk type wound-induced proteinase inhibitor WIP1 (LOC100281975), mRNA	P31862	169	3e-52	Bowman-Birk type wound-induced proteinase inhibitor WIP1	.	GO:0005576|extracellular region;	GO:0004867|serine-type endopeptidase inhibitor activity;	.	.
Zm00001d012791	2.39385	1.38e-09	1.26e-08	up	yes	Zm00001d012791	protein_coding	chr8:181042885-181044792:-	gi|223942273|gb|ACN25220.1|	1293	4e-175	unknown [Zea mays]	gi|212721153|ref|NM_001139279.1|	1308	0	Zea mays hypothetical protein (LOC100194238), mRNA	Q942D4	63.2	2e-09	BURP domain-containing protein 3	GO:0006351|transcription, DNA-templated;	GO:0005634|nucleus;	GO:0043565|sequence-specific DNA binding;GO:0003700|transcription factor activity, sequence-specific DNA binding;	.	.
Zm00001d028815	2.39068	0.00464205	0.0140517	up	yes	Zm00001d028815	protein_coding	chr1:47440048-47441026:+	gi|212275926|ref|NP_001131012.1|	842	3e-111	LOC100192117 [Zea mays]	gi|350536718|ref|NM_001245882.1|	794	0	Zea mays LOC100284195 (pco091453a), mRNA	Q05736	169	4e-50	Pathogenesis-related protein 1	GO:0006952|defense response;GO:0009607|response to biotic stimulus;	GO:0005737|cytoplasm;	.	.	.
Zm00001d043912	2.38937	2.22e-31	1.25e-29	up	yes	Zm00001d043912	protein_coding	chr3:213676301-213677814:+	gi|226508662|ref|NP_001148498.1|	751	6e-96	ethylene-responsive protein [Zea mays]	gi|226508661|ref|NM_001155026.1|	905	0	Zea mays ethylene-responsive protein (LOC100282113), mRNA	Q8LGG8	70.5	6e-13	Universal stress protein A-like protein	GO:0006950|response to stress;	GO:0005886|plasma membrane;	GO:0016208|AMP binding;	.	.
Zm00001d029738	2.38763	0.0124689	0.0332813	up	yes	Zm00001d029738	protein_coding	chr1:84664818-84666506:-	gi|670364100|ref|XP_008657930.1|	359	2e-37	PREDICTED: uncharacterized protein LOC103637539 [Zea mays]	gi|195608665|gb|EU954045.1|	574	0	Zea mays clone 1453033 mRNA sequence	.	.	.	.	.	.	.	.	.
Zm00001d046827	2.38662	0.0148509	0.0386367	up	yes	Zm00001d046827	protein_coding	chr9:107405327-107408013:-	gi|670435306|ref|XP_008658226.1|	2332	0	PREDICTED: uncharacterized protein LOC100272432 isoform X1 [Zea mays]	gi|226532667|ref|NM_001146907.1|	1822	0	Zea mays hypothetical protein (LOC100272432), mRNA	.	.	.	.	.	.	.	.	.
Zm00001d011130	2.38385	5.08e-69	1.44e-66	up	yes	Zm00001d011130	protein_coding	chr8:139920304-139924414:+	gi|226531758|ref|NP_001146414.1|	1597	0	uncharacterized protein LOC100279994 [Zea mays]	gi|226531757|ref|NM_001152942.1|	1417	0	Zea mays LOC100279994 (IDP2365), mRNA	B8AW64	506	1e-172	Nucleosome assembly protein 1;2	GO:0006334|nucleosome assembly;	GO:0005737|cytoplasm;GO:0005634|nucleus;	.	K11279	NAP1L1, NRP; nucleosome assembly protein 1-like 1
Zm00001d017961	2.38312	3.83e-30	1.96e-28	up	yes	Zm00001d017961	protein_coding	chr5:210933744-210939753:+	gi|670404306|ref|XP_008643807.1|	2735	0	PREDICTED: LOC100285189 isoform X1 [Zea mays]	gi|226504599|ref|NM_001158083.1|	2332	0	Zea mays LOC100285189 (cl17982_1a), mRNA	Q6Z746	68.9	2e-10	Microtubule-associated protein 70-2	GO:0007010|cytoskeleton organization;	GO:0005737|cytoplasm;GO:0005874|microtubule;	.	.	.
Zm00001d028017	2.38141	0.0181543	0.0459973	up	yes	Zm00001d028017	protein_coding	chr1:20410911-20411813:-	gi|219363579|ref|NP_001136823.1|	1139	5e-154	putative AP2/EREBP transcription factor superfamily protein [Zea mays]	gi|219363578|ref|NM_001143351.1|	903	0	Zea mays putative AP2/EREBP transcription factor superfamily protein (EREB101), mRNA	O65665	152	3e-42	Ethylene-responsive transcription factor ERF060	GO:0009873|ethylene-activated signaling pathway;GO:0006351|transcription, DNA-templated;	GO:0005634|nucleus;	GO:0003677|DNA binding;GO:0003700|transcription factor activity, sequence-specific DNA binding;	.	.
Zm00001d022264	2.38067	1.18e-08	9.49e-08	up	yes	Zm00001d022264	protein_coding	chr7:173953537-173954457:+	gi|226500658|ref|NP_001152633.1|	213	5e-19	hydrophobic protein LTI6A [Zea mays]	gi|21206926|gb|AY103848.1|	796	0	Zea mays PCO061754 mRNA sequence	Q8H5T6	79	1e-17	Hydrophobic protein LTI6A	GO:0009737|response to abscisic acid;GO:0009409|response to cold;GO:0009651|response to salt stress;GO:0009414|response to water deprivation;	GO:0016021|integral component of membrane;GO:0005886|plasma membrane;	.	.	.
Zm00001d014493	2.37951	0.0126667	0.0337448	up	yes	Zm00001d014493	protein_coding	chr5:50194013-50194324:-	gi|226530922|ref|NP_001143661.1|	189	1e-16	uncharacterized protein LOC100276384 [Zea mays]	gi|77816976|gb|DQ244300.1|	312	4e-162	Zea mays clone 4562 mRNA sequence	.	.	.	.	.	.	.	.	.
Zm00001d011525	2.37452	3.42e-55	6.11e-53	up	yes	Zm00001d011525	protein_coding	chr8:153516587-153522891:+	gi|673921469|ref|NP_001288504.1|	2964	0	uncharacterized protein LOC103636141 [Zea mays]	gi|226491461|ref|NM_001152870.1|	1710	0	Zea mays LOC100279919 (pco123322), mRNA	Q5SN53	39.3	5e-51	Mitogen-activated protein kinase 8	.	GO:0005622|intracellular;	GO:0005524|ATP binding;GO:0004707|MAP kinase activity;	.	.
Zm00001d003048	2.37391	2.57e-11	2.85e-10	up	yes	Zm00001d003048	protein_coding	chr2:30338613-30343062:-	gi|670375829|ref|XP_008669179.1|	4865	0	PREDICTED: disease resistance protein RPS2-like isoform X1 [Zea mays]	gi|21209880|gb|AY106802.1|	2274	0	Zea mays PCO145579 mRNA sequence	Q42484	345	6e-100	Disease resistance protein RPS2	GO:0006952|defense response;GO:0042742|defense response to bacterium;GO:0016045|detection of bacterium;GO:0009626|plant-type hypersensitive response;	GO:0005737|cytoplasm;GO:0005886|plasma membrane;	GO:0043531|ADP binding;GO:0005524|ATP binding;	K13459	RPS2; disease resistance protein RPS2
Zm00001d022130	2.37214	0.00138694	0.00483568	up	yes	Zm00001d022130	protein_coding	chr7:170933212-170933679:-	gi|226495455|ref|NP_001143771.1|	439	2e-52	uncharacterized protein LOC100276535 [Zea mays]	gi|226495454|ref|NM_001150299.1|	468	0	Zea mays LOC100276535 (umc1295a), mRNA	.	.	.	.	.	.	.	.	.
Zm00001d044076	2.37013	0.000499745	0.00193913	up	yes	Zm00001d044076	protein_coding	chr3:218419001-218419411:-	gi|670389850|ref|XP_008675292.1|	251	5e-25	PREDICTED: extensin-like [Zea mays]	gi|226504195|ref|NM_001150849.1|	364	0	Zea mays uncharacterized LOC100277215 (LOC100277215), mRNA	.	.	.	.	.	.	.	.	.
Zm00001d032186	2.36872	2.08e-57	3.99e-55	up	yes	Zm00001d032186	protein_coding	chr1:216168360-216169854:+	gi|212275710|ref|NP_001131005.1|	1105	3e-148	uncharacterized protein LOC100192110 precursor [Zea mays]	gi|212275709|ref|NM_001137533.1|	1133	0	Zea mays LOC100192110 (pco076023), mRNA	P42815	287	1e-93	Ribonuclease 3	.	.	GO:0033897|ribonuclease T2 activity;GO:0003723|RNA binding;	K01166	E3.1.27.1; ribonuclease T2 [EC:3.1.27.1]
Zm00001d031127	2.36501	0.0019142	0.00645946	up	yes	Zm00001d031127	protein_coding	chr1:178717020-178719023:-	gi|670365441|ref|XP_008662307.1|	1167	3e-155	PREDICTED: 2-aminoethanethiol dioxygenase-like [Zea mays]	gi|226507921|ref|NM_001155676.1|	1261	0	Zea mays LOC100282770 (pco131730(580)), mRNA	Q6PDY2	68.2	1e-11	2-aminoethanethiol dioxygenase	GO:0055114|oxidation-reduction process;	GO:0005739|mitochondrion;	GO:0047800|cysteamine dioxygenase activity;GO:0046872|metal ion binding;	K10712	ADO; cysteamine dioxygenase [EC:1.13.11.19]
Zm00001d032284	2.36019	7.8e-07	4.96e-06	up	yes	Zm00001d032284	protein_coding	chr1:220400255-220402862:-	gi|226497628|ref|NP_001147913.1|	3065	0	protein HOTHEAD precursor [Zea mays]	gi|226497627|ref|NM_001154441.1|	1942	0	Zea mays protein HOTHEAD (LOC100281523), mRNA	Q9S746	693	0	Protein HOTHEAD	GO:0007267|cell-cell signaling;GO:0009553|embryo sac development;GO:0010430|fatty acid omega-oxidation;	GO:0005576|extracellular region;	GO:0050660|flavin adenine dinucleotide binding;GO:0046593|mandelonitrile lyase activity;GO:0016614|oxidoreductase activity, acting on CH-OH group of donors;	K15403	ACE, HTH; fatty acid omega-hydroxy dehydrogenase [EC:1.1.-.-]
Zm00001d037170	2.356	3.35e-12	4.07e-11	up	yes	Zm00001d037170	protein_coding	chr6:114741698-114745764:+	gi|226504888|ref|NP_001149951.1|	1281	3e-171	bZIP transcription factor family protein [Zea mays]	gi|226504887|ref|NM_001156479.1|	1521	0	Zea mays bZIP transcription factor family protein (LOC100283578), mRNA	Q9M7Q4	108	2e-24	ABSCISIC ACID-INSENSITIVE 5-like protein 5	GO:0009738|abscisic acid-activated signaling pathway;GO:0006351|transcription, DNA-templated;	GO:0005634|nucleus;	GO:0043565|sequence-specific DNA binding;GO:0003700|transcription factor activity, sequence-specific DNA binding;	K14432	ABF; ABA responsive element binding factor
Zm00001d028118	2.35463	0.00132034	0.00462908	up	yes	Zm00001d028118	protein_coding	chr1:23362248-23363688:-	gi|195608924|gb|ACG26292.1|	855	2e-111	hypothetical protein [Zea mays]	gi|226494270|ref|NM_001151403.1|	997	0	Zea mays uncharacterized LOC100277970 (LOC100277970), mRNA	.	.	.	.	.	.	.	.	.
Zm00001d021336	2.35077	5.89e-31	3.21e-29	up	yes	Zm00001d021336	protein_coding	chr7:149167346-149179144:+	gi|670421485|ref|XP_008651641.1|	2356	0	PREDICTED: uncharacterized protein LOC100382036 isoform X1 [Zea mays]	gi|223948574|gb|BT063674.1|	1293	0	Zea mays full-length cDNA clone ZM_BFc0093E06 mRNA, complete cds	Q2MHE4	177	1e-47	Serine/threonine-protein kinase HT1	.	.	GO:0005524|ATP binding;GO:0004674|protein serine/threonine kinase activity;	.	.
Zm00001d024530	2.34642	2.57e-08	1.99e-07	up	yes	Zm00001d024530	protein_coding	chr10:76539255-76545947:+	gi|212276094|ref|NP_001130336.1|	1469	0	uncharacterized protein LOC100191431 [Zea mays]	gi|212276093|ref|NM_001136864.1|	2009	0	Zea mays LOC100191431 (pco078122a), mRNA	Q5ZJ01	62	2e-09	Protein ABHD17B	.	GO:0005576|extracellular region;GO:0016020|membrane;	GO:0016787|hydrolase activity;	.	.
Zm00001d029647	2.34022	1.68e-07	1.17e-06	up	yes	Zm00001d029647	protein_coding	chr1:80970556-80976208:-	gi|242035321|ref|XP_002465055.1|	3708	0	hypothetical protein SORBIDRAFT_01g031340 [Sorghum bicolor]	gi|226528101|ref|NM_001152719.1|	1993	0	Zea mays hypothetical protein (LOC100279761), mRNA	.	.	.	.	.	.	.	.	.
Zm00001d028369	2.3344	9.9e-22	2.87e-20	up	yes	Zm00001d028369	protein_coding	chr1:32354777-32360308:+	gi|226530462|ref|NP_001145739.1|	2791	0	uncharacterized protein LOC100279246 [Zea mays]	gi|226530461|ref|NM_001152267.1|	2465	0	Zea mays LOC100279246 (pco147635a), mRNA	.	.	.	.	.	.	.	.	.
Zm00001d043741	2.33078	0.00681811	0.0196405	up	yes	Zm00001d043741	protein_coding	chr3:208812098-208813525:-	gi|670389476|ref|XP_008675137.1|	2210	0	PREDICTED: mitogen-activated protein kinase kinase kinase A-like [Zea mays]	gi|224032028|gb|BT068193.1|	1283	0	Zea mays full-length cDNA clone ZM_BFb0092C16 mRNA, complete cds	Q54R82	162	3e-41	Mitogen-activated protein kinase kinase kinase A	GO:0030036|actin cytoskeleton organization;GO:0009653|anatomical structure morphogenesis;GO:0030587|sorocarp development;GO:0030435|sporulation resulting in formation of a cellular spore;	GO:0005938|cell cortex;GO:0016021|integral component of membrane;	GO:0005524|ATP binding;GO:0004709|MAP kinase kinase kinase activity;GO:0046872|metal ion binding;GO:0004702|receptor signaling protein serine/threonine kinase activity;	.	.
Zm00001d011451	2.32982	0.000901758	0.0032845	up	yes	Zm00001d011451	protein_coding	chr8:150860389-150861180:+	gi|670432281|ref|XP_008656703.1|	799	1e-103	PREDICTED: uncharacterized protein LOC103636118 [Zea mays]	gi|226499187|ref|NM_001149359.1|	515	0	Zea mays uncharacterized LOC100275220 (LOC100275220), mRNA	.	.	.	.	.	.	.	.	.
Zm00001d005976	2.3298	4.87e-29	2.3e-27	up	yes	Zm00001d005976	protein_coding	chr2:194515524-194519448:+	gi|226528563|ref|NP_001141985.1|	2816	0	uncharacterized LOC100274135 [Zea mays]	gi|226528562|ref|NM_001148513.1|	2373	0	Zea mays putative protein kinase superfamily protein (LOC100274135), mRNA	A2YBX5	255	5e-73	Protein kinase G11A	.	.	GO:0005524|ATP binding;GO:0004674|protein serine/threonine kinase activity;	K08286	E2.7.11.-; protein-serine/threonine kinase [EC:2.7.11.-]
Zm00001d020345	2.32912	3.41e-50	5.21e-48	up	yes	Zm00001d020345	protein_coding	chr7:108133164-108138123:+	gi|226507432|ref|NP_001140868.1|	2683	0	uncharacterized protein LOC100272944 [Zea mays]	gi|239052090|ref|NM_001147396.2|	2049	0	Zea mays LOC100272944 (TIDP3720), mRNA	O04472	139	1e-153	Putative nucleobase-ascorbate transporter 10	GO:0055085|transmembrane transport;	GO:0005618|cell wall;GO:0005783|endoplasmic reticulum;GO:0016021|integral component of membrane;GO:0009506|plasmodesma;GO:0005773|vacuole;	GO:0005215|transporter activity;	.	.
Zm00001d038780	2.32836	9.84e-05	0.000445443	up	yes	Zm00001d038780	protein_coding	chr6:164298313-164299530:-	gi|293334877|ref|NP_001170079.1|	615	7e-76	hypothetical protein [Zea mays]	gi|293334876|ref|NM_001176608.1|	1060	0	Zea mays hypothetical protein (LOC100383996), mRNA	.	.	.	.	.	.	.	.	.
Zm00001d004371	2.32657	1.47e-06	8.96e-06	up	yes	Zm00001d004371	protein_coding	chr2:106774658-106775819:-	gi|670377147|ref|XP_008669676.1|	1861	0	PREDICTED: ervatamin-B-like [Zea mays]	gi|514800510|ref|XM_004975123.1|	565	0	PREDICTED: Setaria italica senescence-specific cysteine protease SAG39-like (LOC101778458), mRNA	A2XQE8	590	0	Senescence-specific cysteine protease SAG39	GO:0007568|aging;GO:0010623|developmental programmed cell death;	GO:0010282|senescence-associated vacuole;	GO:0008234|cysteine-type peptidase activity;	.	.
Zm00001d017825	2.32373	0.00142486	0.00495282	up	yes	Zm00001d017825	protein_coding	chr5:207839207-207840181:-	gi|670409967|ref|XP_008646163.1|	715	4e-89	PREDICTED: putative DNA-binding protein ESCAROLA [Zea mays]	gi|242062729|ref|XM_002452609.1|	765	0	Sorghum bicolor hypothetical protein, mRNA	Q9S7C9	97.1	1e-21	AT-hook motif nuclear-localized protein 27	GO:0006915|apoptotic process;GO:0006325|chromatin organization;GO:0009908|flower development;GO:0045087|innate immune response;GO:0010150|leaf senescence;GO:0045824|negative regulation of innate immune response;GO:0009640|photomorphogenesis;GO:0006351|transcription, DNA-templated;GO:0010228|vegetative to reproductive phase transition of meristem;	GO:0005634|nucleus;	GO:0003680|AT DNA binding;GO:0003690|double-stranded DNA binding;GO:0042393|histone binding;GO:0043621|protein self-association;GO:0003700|transcription factor activity, sequence-specific DNA binding;	.	.
Zm00001d043221	2.32281	0.000145851	0.00063545	up	yes	Zm00001d043221	protein_coding	chr3:192355516-192360006:+	gi|226504498|ref|NP_001144463.1|	439	6e-52	uncharacterized protein LOC100277429 [Zea mays]	gi|195659510|gb|EU977105.1|	424	0	Zea mays clone 999101 hypothetical protein mRNA, complete cds	.	.	.	.	.	.	.	.	.
Zm00001d002960	2.31296	0.0142332	0.0372639	up	yes	Zm00001d002960	protein_coding	chr2:28153170-28153838:+	gi|670375722|ref|XP_008669134.1|	479	8e-58	PREDICTED: alpha-amylase/subtilisin inhibitor-like [Zea mays]	gi|54651189|gb|BT016408.1|	346	0	Zea mays clone Contig241 mRNA sequence	P29421	96.3	2e-23	Alpha-amylase/subtilisin inhibitor	.	.	GO:0015066|alpha-amylase inhibitor activity;GO:0004867|serine-type endopeptidase inhibitor activity;	.	.
Zm00001d015614	2.29663	0.00424862	0.0130045	up	yes	Zm00001d015614	protein_coding	chr5:101152012-101152926:+	gi|226491167|ref|NP_001147631.1|	1244	8e-170	LOC100281240 [Zea mays]	gi|226491166|ref|NM_001154159.1|	915	0	Zea mays LOC100281240 (pco081562), mRNA	Q9FDW1	195	4e-58	Transcription factor MYB44	GO:0009738|abscisic acid-activated signaling pathway;GO:0042742|defense response to bacterium;GO:0050832|defense response to fungus;GO:2000022|regulation of jasmonic acid mediated signaling pathway;GO:2000031|regulation of salicylic acid mediated signaling pathway;GO:0009737|response to abscisic acid;GO:0009733|response to auxin;GO:0046686|response to cadmium ion;GO:0010200|response to chitin;GO:…	GO:0005634|nucleus;	GO:0003677|DNA binding;GO:0003700|transcription factor activity, sequence-specific DNA binding;	K09422	MYBP; myb proto-oncogene protein, plant
Zm00001d007301	2.29244	1.59e-18	3.51e-17	up	yes	Zm00001d007301	protein_coding	chr2:227279908-227283960:+	gi|363806912|ref|NP_001241827.1|	2362	0	uncharacterized protein LOC100857026 precursor [Zea mays]	gi|363806911|ref|NM_001254898.1|	1865	0	Zea mays uncharacterized LOC100857026 (LOC100857026), mRNA	P52588	78.2	6e-14	Protein disulfide-isomerase	GO:0045454|cell redox homeostasis;	GO:0005788|endoplasmic reticulum lumen;	GO:0003756|protein disulfide isomerase activity;	.	.
Zm00001d049239	2.28939	7.95e-43	8.7e-41	up	yes	Zm00001d049239	protein_coding	chr4:22371774-22374938:+	gi|224031309|gb|ACN34730.1|	2378	0	unknown [Zea mays]	gi|21206661|gb|AY103583.1|	1809	0	Zea mays PCO113569 mRNA sequence	P32112	867	0	Adenosylhomocysteinase	GO:0006730|one-carbon metabolic process;	.	GO:0004013|adenosylhomocysteinase activity;	.	.
Zm00001d048136	2.28497	1.01e-19	2.47e-18	up	yes	Zm00001d048136	protein_coding	chr9:150658720-150659575:+	gi|670440258|ref|XP_008660425.1|	313	2e-33	PREDICTED: uncharacterized protein LOC100278486 [Zea mays]	gi|195653130|gb|EU973915.1|	705	0	Zea mays clone 424219 hypothetical protein mRNA, complete cds	.	.	.	.	.	.	.	.	.
Zm00001d046632	2.28466	0.0187207	0.0471933	up	yes	Zm00001d046632	protein_coding	chr9:99815018-99815932:+	gi|259490729|ref|NP_001159044.1|	1052	1e-140	MYB transcription factor TaMYB1 [Zea mays]	gi|259490728|ref|NM_001165572.1|	915	0	Zea mays MYB transcription factor TaMYB1 (MYB112), mRNA	Q9FDW1	184	5e-54	Transcription factor MYB44	GO:0009738|abscisic acid-activated signaling pathway;GO:0042742|defense response to bacterium;GO:0050832|defense response to fungus;GO:2000022|regulation of jasmonic acid mediated signaling pathway;GO:2000031|regulation of salicylic acid mediated signaling pathway;GO:0009737|response to abscisic acid;GO:0009733|response to auxin;GO:0046686|response to cadmium ion;GO:0010200|response to chitin;GO:…	GO:0005634|nucleus;	GO:0003677|DNA binding;GO:0003700|transcription factor activity, sequence-specific DNA binding;	K09422	MYBP; myb proto-oncogene protein, plant
Zm00001d039933	2.2824	0.00013898	0.000607894	up	yes	Zm00001d039933	protein_coding	chr3:19846081-19846545:-	gi|226504442|ref|NP_001146967.1|	529	3e-66	16.9 kDa class I heat shock protein 1 [Zea mays]	gi|391415135|gb|BT064325.2|	465	0	Zea mays full-length cDNA clone ZM_BFc0159I02 mRNA, complete cds	P27777	181	9e-57	16.9 kDa class I heat shock protein 1	GO:0051259|protein oligomerization;GO:0009408|response to heat;	GO:0005737|cytoplasm;	.	K13993	HSP20; HSP20 family protein
Zm00001d002506	2.27573	0.00767367	0.0217739	up	yes	Zm00001d002506	protein_coding	chr2:14195924-14196777:+	gi|242075328|ref|XP_002447600.1|	487	3e-58	hypothetical protein SORBIDRAFT_06g005801 [Sorghum bicolor]	.	.	.	.	.	.	.	.	.	.	.	.	.
Zm00001d048775	2.27411	3.49e-07	2.33e-06	up	yes	Zm00001d048775	protein_coding	chr4:5328661-5330696:+	gi|413920346|gb|AFW60278.1|	1698	0	hypothetical protein ZEAMMB73_080369 [Zea mays]	gi|195642081|gb|EU968391.1|	1657	0	Zea mays clone 320219 mRNA sequence	Q8VZ80	337	4e-106	Polyol transporter 5	GO:0046323|glucose import;GO:0010311|lateral root formation;	GO:0005887|integral component of plasma membrane;GO:0005886|plasma membrane;	GO:0015591|D-ribose transmembrane transporter activity;GO:0015148|D-xylose transmembrane transporter activity;GO:0005354|galactose transmembrane transporter activity;GO:0005355|glucose transmembrane transporter activity;GO:0015168|glycerol transmembrane transporter activity;GO:0015575|mannitol transmembrane transporter activity;GO:0015145|monosaccharide transmembrane transporter activity;GO:00053…	.	.
Zm00001d052238	2.27289	0.000433064	0.00170425	up	yes	Zm00001d052238	protein_coding	chr4:184344859-184345623:-	gi|413924532|gb|AFW64464.1|	879	5e-116	hypothetical protein ZEAMMB73_667482 [Zea mays]	gi|242065957|ref|XM_002454223.1|	279	2e-143	Sorghum bicolor hypothetical protein, mRNA	.	.	.	.	.	.	.	.	.
Zm00001d045055	2.27139	0.00576672	0.0169807	up	yes	Zm00001d045055	protein_coding	chr9:11218973-11220493:-	gi|18092336|gb|AAL59228.1|AF448416_6	1760	0	UDP glucose flavonoid 3-O-glucosyltransferase [Zea mays]	gi|519419884|gb|KF279652.1|	1521	0	Zea mays UDP-glucose flavonoid-3-O-glucosyltransferase (bronze) gene, bronze-bz-Highknob allele, complete cds	P16165	678	0	Anthocyanidin 3-O-glucosyltransferase	GO:0009718|anthocyanin-containing compound biosynthetic process;	.	GO:0047213|anthocyanidin 3-O-glucosyltransferase activity;	.	.
Zm00001d052495	2.26566	0.00160079	0.00550285	up	yes	Zm00001d052495	protein_coding	chr4:191453257-191461522:+	gi|219362695|ref|NP_001137004.1|	1166	3e-141	DNA binding protein [Zea mays]	gi|224034496|gb|BT069427.1|	1669	0	Zea mays full-length cDNA clone ZM_BFb0137C11 mRNA, complete cds	.	.	.	.	.	.	.	.	.
Zm00001d021791	2.26169	4.41e-05	0.000211698	up	yes	Zm00001d021791	protein_coding	chr7:163079834-163081321:-	gi|414887126|tpg|DAA63140.1|	1228	4e-164	TPA: fiber expressed protein [Zea mays]	gi|226533117|ref|NM_001157594.1|	1243	0	Zea mays fiber expressed protein (LOC100284699), mRNA	.	.	.	.	.	.	.	.	.
Zm00001d044512	2.25764	0.00330935	0.0104442	up	yes	Zm00001d044512	protein_coding	chr3:230463095-230463656:-	gi|414881888|tpg|DAA59019.1|	493	2e-61	TPA: hypothetical protein ZEAMMB73_518963 [Zea mays]	gi|242053278|ref|XM_002455740.1|	240	6e-122	Sorghum bicolor hypothetical protein, mRNA	Q9FUS9	73.2	3e-15	Glutathione S-transferase U18	GO:0006749|glutathione metabolic process;GO:0009636|response to toxic substance;GO:0009407|toxin catabolic process;	GO:0005737|cytoplasm;GO:0005829|cytosol;	GO:0004364|glutathione transferase activity;	K00799	GST, gst; glutathione S-transferase [EC:2.5.1.18]
Zm00001d018010	2.25713	0.00496451	0.0148829	up	yes	Zm00001d018010	protein_coding	chr5:211974050-211974897:+	.	.	.	.	gi|350534585|ref|NM_001245880.1|	486	0	Zea mays adhesive/proline-rich protein (LOC100282375), mRNA	.	.	.	.	.	.	.	.	.
Zm00001d027335	2.25689	1.36e-05	7.11e-05	up	yes	Zm00001d027335	protein_coding	chr1:3172313-3176736:-	gi|670369281|ref|XP_008665814.1|	1943	0	PREDICTED: trihelix transcription factor GTL1-like [Zea mays]	gi|195604013|gb|EU951659.1|	986	0	Zea mays clone 988816 mRNA sequence	Q39117	92.8	7e-18	Trihelix transcription factor GT-2	GO:0006351|transcription, DNA-templated;	GO:0005634|nucleus;	GO:0003677|DNA binding;GO:0003700|transcription factor activity, sequence-specific DNA binding;	.	.
Zm00001d025353	2.25239	1.06e-20	2.86e-19	up	yes	Zm00001d025353	protein_coding	chr10:115197316-115205461:+	gi|670445836|ref|XP_008663179.1|	3660	0	PREDICTED: protein transport protein SEC24-like [Zea mays]	gi|115458287|ref|NM_001059279.1|	1023	0	Oryza sativa Japonica Group Os04g0412900 (Os04g0412900) mRNA, complete cds	A6QNT8	95.1	3e-18	Protein transport protein Sec24A	GO:0006888|ER to Golgi vesicle-mediated transport;GO:0006886|intracellular protein transport;GO:2000189|positive regulation of cholesterol homeostasis;GO:0050714|positive regulation of protein secretion;GO:0045714|regulation of low-density lipoprotein particle receptor biosynthetic process;	GO:0030127|COPII vesicle coat;GO:0005789|endoplasmic reticulum membrane;GO:0000139|Golgi membrane;GO:0048471|perinuclear region of cytoplasm;	GO:0008270|zinc ion binding;	K14007	SEC24; protein transport protein SEC24
Zm00001d052208	2.24721	0.0181807	0.0460485	up	yes	Zm00001d052208	protein_coding	chr4:183237998-183239169:+	gi|195657345|gb|ACG48140.1|	438	4e-51	hypothetical protein [Zea mays]	gi|293334376|ref|NM_001176945.1|	936	0	Zea mays uncharacterized LOC100384403 (LOC100384403), mRNA	Q9LFT5	77.8	2e-16	EPIDERMAL PATTERNING FACTOR-like protein 1	GO:0010052|guard cell differentiation;GO:0010374|stomatal complex development;	GO:0005576|extracellular region;	.	.	.
Zm00001d014885	2.24634	0.0177805	0.0451769	up	yes	Zm00001d014885	protein_coding	chr5:67005734-67007272:-	gi|659667830|ref|NP_001281084.1|	1322	5e-179	uncharacterized protein LOC100192665 [Zea mays]	gi|194693959|gb|BT036059.1|	1328	0	Zea mays full-length cDNA clone ZM_BFb0093L13 mRNA, complete cds	Q6DBR4	54.7	6e-07	TIMELESS-interacting protein	GO:0044770|cell cycle phase transition;GO:0051301|cell division;GO:0000076|DNA replication checkpoint;GO:0031573|intra-S DNA damage checkpoint;GO:0007067|mitotic nuclear division;GO:0008284|positive regulation of cell proliferation;GO:0033262|regulation of nuclear cell cycle DNA replication;GO:0043111|replication fork arrest;GO:0048478|replication fork protection;	GO:0005737|cytoplasm;GO:0000790|nuclear chromatin;GO:0005634|nucleus;GO:0031298|replication fork protection complex;	GO:0003677|DNA binding;	K10904	TIPIN; TIMELESS-interacting protein
Zm00001d008569	2.24032	3.82e-05	0.000185694	up	yes	Zm00001d008569	protein_coding	chr8:13251597-13255829:+	gi|224032757|gb|ACN35454.1|	1472	0	unknown [Zea mays]	gi|195653084|gb|EU973892.1|	1350	0	Zea mays clone 423761 mRNA sequence	Q9ZT29	98.6	1e-20	Delta(7)-sterol-C5(6)-desaturase	GO:0006633|fatty acid biosynthetic process;GO:0016126|sterol biosynthetic process;	GO:0005789|endoplasmic reticulum membrane;GO:0016021|integral component of membrane;	GO:0005506|iron ion binding;GO:0016491|oxidoreductase activity;	.	.
Zm00001d028814	2.24025	0.00451155	0.0137	up	yes	Zm00001d028814	protein_coding	chr1:47417314-47418300:+	gi|212275926|ref|NP_001131012.1|	842	3e-111	LOC100192117 [Zea mays]	gi|21206889|gb|AY103811.1|	827	0	Zea mays PCO091453 mRNA sequence	Q05736	169	4e-50	Pathogenesis-related protein 1	GO:0006952|defense response;GO:0009607|response to biotic stimulus;	GO:0005737|cytoplasm;	.	.	.
Zm00001d039670	2.2401	4.98e-43	5.5e-41	up	yes	Zm00001d039670	protein_coding	chr3:11500060-11504969:+	gi|670385179|ref|XP_008673445.1|	4304	0	PREDICTED: phospholipase D alpha 1 isoform X1 [Zea mays]	gi|223949978|gb|BT064376.1|	3011	0	Zea mays full-length cDNA clone ZM_BFc0163G09 mRNA, complete cds	Q43270	1580	0	Phospholipase D alpha 1	GO:0016042|lipid catabolic process;GO:0046470|phosphatidylcholine metabolic process;	GO:0016020|membrane;	GO:0005509|calcium ion binding;GO:0070290|N-acylphosphatidylethanolamine-specific phospholipase D activity;GO:0004630|phospholipase D activity;	K01115	PLD1_2; phospholipase D1/2 [EC:3.1.4.4]
Zm00001d016950	2.23807	9.35e-05	0.000424926	up	yes	Zm00001d016950	protein_coding	chr5:180967088-180968694:+	gi|242062102|ref|XP_002452340.1|	1125	2e-149	hypothetical protein SORBIDRAFT_04g023990 [Sorghum bicolor]	gi|407232645|gb|JX428484.1|	748	0	Zea mays subsp. mays clone pUT3081 NAC30 NAC type transcription factor mRNA, partial cds	Q9FLJ2	250	5e-78	NAC domain-containing protein 100	GO:0006351|transcription, DNA-templated;	GO:0005634|nucleus;	GO:0003677|DNA binding;GO:0003700|transcription factor activity, sequence-specific DNA binding;	.	.
Zm00001d027754	2.23663	0.000865331	0.00316325	up	yes	Zm00001d027754	protein_coding	chr1:12672174-12674629:+	gi|670369371|ref|XP_008665864.1|	990	1e-128	PREDICTED: nucleolar complex protein 2 homolog [Zea mays]	gi|219363566|ref|NM_001143582.1|	1031	0	Zea mays uncharacterized LOC100217226 (LOC100217226), mRNA	Q8LNU5	275	3e-102	Nucleolar complex protein 2 homolog	GO:0042273|ribosomal large subunit biogenesis;	GO:0030690|Noc1p-Noc2p complex;GO:0030691|Noc2p-Noc3p complex;GO:0005730|nucleolus;GO:0005654|nucleoplasm;	.	.	.
Zm00001d049110	2.23335	0.000146173	0.000636593	up	yes	Zm00001d049110	protein_coding	chr4:16395425-16395890:-	gi|413920743|gb|AFW60675.1|	719	2e-95	hypothetical protein ZEAMMB73_946933 [Zea mays]	gi|323650779|gb|JF290478.1|	229	8e-116	Zea mays cystatin mRNA, partial cds	Q84WT8	62.8	6e-12	Cysteine proteinase inhibitor 4	GO:0006952|defense response;GO:2000117|negative regulation of cysteine-type endopeptidase activity;	GO:0005618|cell wall;GO:0005829|cytosol;GO:0005576|extracellular region;GO:0009506|plasmodesma;GO:0005773|vacuole;	GO:0004869|cysteine-type endopeptidase inhibitor activity;GO:0002020|protease binding;	.	.
Zm00001d038772	2.22823	0.00171309	0.00585375	up	yes	Zm00001d038772	protein_coding	chr6:164180911-164182075:+	gi|226507064|ref|NP_001147375.1|	924	2e-120	CCCH transcription factor [Zea mays]	gi|224031024|gb|BT067691.1|	1162	0	Zea mays full-length cDNA clone ZM_BFc0130E04 mRNA, complete cds	Q65X92	219	3e-67	Zinc finger CCCH domain-containing protein 37	.	.	GO:0003677|DNA binding;GO:0046872|metal ion binding;	.	.
Zm00001d045387	2.22288	1.39e-31	7.89e-30	up	yes	Zm00001d045387	protein_coding	chr9:20378245-20382973:+	gi|413953265|gb|AFW85914.1|	2209	0	putative acyl-ACP thioesterase family protein [Zea mays]	gi|242091933|ref|XM_002436412.1|	1046	0	Sorghum bicolor hypothetical protein, mRNA	Q9SJE2	89.4	1e-17	Palmitoyl-acyl carrier protein thioesterase, chloroplastic	GO:0006633|fatty acid biosynthetic process;	GO:0009507|chloroplast;GO:0009536|plastid;	GO:0000036|ACP phosphopantetheine attachment site binding involved in fatty acid biosynthetic process;GO:0016297|acyl-[acyl-carrier-protein] hydrolase activity;	K10781	FATB; fatty acyl-ACP thioesterase B [EC:3.1.2.14 3.1.2.21]
Zm00001d039944	2.22281	0.000290487	0.00118538	up	yes	Zm00001d039944	protein_coding	chr3:20126203-20126790:+	gi|670385923|ref|XP_008673745.1|	900	5e-121	PREDICTED: probable calcium-binding protein CML16 [Zea mays]	gi|195600652|gb|EU948298.1|	583	0	Zea mays clone 372534 mRNA sequence	Q5ZCK5	236	2e-77	Probable calcium-binding protein CML16	.	.	GO:0005509|calcium ion binding;	K13448	CML; calcium-binding protein CML
Zm00001d044687	2.22169	1.38e-06	8.51e-06	up	yes	Zm00001d044687	protein_coding	chr3:234945439-234946825:+	gi|414886340|tpg|DAA62354.1|	683	5e-84	TPA: hypothetical protein ZEAMMB73_935223 [Zea mays]	gi|195658478|gb|EU976589.1|	139	2e-65	Zea mays clone 984315 mRNA sequence	.	.	.	.	.	.	.	.	.
Zm00001d045470	2.22099	3.26e-39	3e-37	up	yes	Zm00001d045470	protein_coding	chr9:23397355-23399439:+	gi|670437469|ref|XP_008659338.1|	3038	0	PREDICTED: arginine decarboxylase 1 [Zea mays]	gi|242094535|ref|XM_002437713.1|	1783	0	Sorghum bicolor hypothetical protein, mRNA	Q9SNN0	1062	0	Arginine decarboxylase 1	GO:0006527|arginine catabolic process;GO:0033388|putrescine biosynthetic process from arginine;GO:0009409|response to cold;GO:0008295|spermidine biosynthetic process;	.	GO:0008792|arginine decarboxylase activity;	K01583	E4.1.1.19; arginine decarboxylase [EC:4.1.1.19]
Zm00001d001858	2.21904	2.76e-05	0.000136998	up	yes	Zm00001d001858	protein_coding	chr2:2031382-2034507:+	gi|670373014|ref|XP_008667825.1|	2281	0	PREDICTED: putative phototropic-resoponsive NPH3 family protein isoform X1 [Zea mays]	gi|226496050|ref|NM_001152786.1|	2095	0	Zea mays putative phototropic-resoponsive NPH3 family protein (Orphan159), mRNA	Q9LT24	375	1e-119	BTB/POZ domain-containing protein At3g19850	GO:0016567|protein ubiquitination;	.	.	.	.
Zm00001d048021	2.21564	2.6e-08	2.01e-07	up	yes	Zm00001d048021	protein_coding	chr9:148185906-148187354:-	gi|223947589|gb|ACN27878.1|	2345	0	unknown [Zea mays]	gi|223947588|gb|BT063181.1|	1449	0	Zea mays full-length cDNA clone ZM_BFc0035O23 mRNA, complete cds	Q7XYS3	660	0	Allene oxide synthase 2	GO:0006633|fatty acid biosynthetic process;GO:0031408|oxylipin biosynthetic process;GO:0016125|sterol metabolic process;	.	GO:0020037|heme binding;GO:0047987|hydroperoxide dehydratase activity;GO:0005506|iron ion binding;GO:0004497|monooxygenase activity;GO:0016705|oxidoreductase activity, acting on paired donors, with incorporation or reduction of molecular oxygen;	K01723	AOS; hydroperoxide dehydratase [EC:4.2.1.92]
Zm00001d031267	2.20978	1.39e-31	7.91e-30	up	yes	Zm00001d031267	protein_coding	chr1:184397570-184400001:+	gi|212274339|ref|NP_001130207.1|	1765	0	uncharacterized protein LOC100191301 [Zea mays]	gi|212274338|ref|NM_001136735.1|	1559	0	Zea mays LOC100191301 (pco099340a), mRNA	O05413	62.4	3e-09	Probable nitronate monooxygenase	.	.	GO:0018580|nitronate monooxygenase activity;	K00459	ncd2, npd; nitronate monooxygenase [EC:1.13.12.16]
Zm00001d011641	2.20683	0.0071532	0.0204746	up	yes	Zm00001d011641	protein_coding	chr8:157262559-157265938:+	gi|670432469|ref|XP_008656771.1|	5346	0	PREDICTED: LOW QUALITY PROTEIN: probable LRR receptor-like serine/threonine-protein kinase At3g47570 [Zea mays]	gi|242092211|ref|XM_002436551.1|	1288	0	Sorghum bicolor hypothetical protein, mRNA	C0LGP4	183	6e-46	Probable LRR receptor-like serine/threonine-protein kinase At3g47570	.	GO:0016021|integral component of membrane;GO:0005886|plasma membrane;	GO:0005524|ATP binding;GO:0004674|protein serine/threonine kinase activity;	.	.
Zm00001d037487	2.20671	1.25e-24	4.49e-23	up	yes	Zm00001d037487	protein_coding	chr6:127027498-127028615:+	gi|242092196|ref|XP_002436588.1|	1482	0	hypothetical protein SORBIDRAFT_10g005170 [Sorghum bicolor]	gi|195650308|gb|EU972504.1|	946	0	Zea mays clone 382385 mRNA sequence	Q39224	162	2e-44	Protein SRG1	GO:0010150|leaf senescence;	.	GO:0051213|dioxygenase activity;GO:0046872|metal ion binding;GO:0016682|oxidoreductase activity, acting on diphenols and related substances as donors, oxygen as acceptor;	.	.
Zm00001d021574	2.2048	3.22e-62	7.17e-60	up	yes	Zm00001d021574	protein_coding	chr7:156488961-156504047:-	gi|226500952|ref|NP_001150046.1|	1590	0	LOC100283673 [Zea mays]	gi|226500951|ref|NM_001156574.1|	1429	0	Zea mays LOC100283673 (umc2329), mRNA	Q54WM0	70.9	3e-11	Transmembrane protein 184 homolog DDB_G0279555	.	GO:0016021|integral component of membrane;	.	.	.
Zm00001d014648	2.20365	0.00740374	0.021115	up	yes	Zm00001d014648	protein_coding	chr5:57181933-57184177:+	gi|308080736|ref|NP_001183693.1|	441	1e-47	uncharacterized protein LOC100502287 [Zea mays]	gi|308080735|ref|NM_001196764.1|	986	0	Zea mays hypothetical protein (LOC100502287), mRNA	.	.	.	.	.	.	.	.	.
Zm00001d000291	2.20198	6.82e-12	8.03e-11	up	yes	Zm00001d000291	protein_coding	chrB73V4_ctg14:71867-75016:-	gi|226496023|ref|NP_001141950.1|	630	9e-72	putative HLH DNA-binding domain superfamily protein [Zea mays]	gi|226496022|ref|NM_001148478.1|	1639	0	Zea mays putative HLH DNA-binding domain superfamily protein (bHLH88), mRNA	Q9ZUG9	145	2e-37	Transcription factor bHLH66	GO:0006355|regulation of transcription, DNA-templated;GO:0080147|root hair cell development;GO:0048765|root hair cell differentiation;GO:0048767|root hair elongation;GO:0006366|transcription from RNA polymerase II promoter;	GO:0005634|nucleus;	GO:0001046|core promoter sequence-specific DNA binding;GO:0003700|transcription factor activity, sequence-specific DNA binding;GO:0001228|transcriptional activator activity, RNA polymerase II transcription regulatory region sequence-specific binding;	.	.
Zm00001d017288	2.20084	2.55e-34	1.76e-32	up	yes	PIP2-4	protein_coding	chr5:191817119-191819914:+	gi|162459653|ref|NP_001105026.1|	1491	0	aquaporin PIP2-4 [Zea mays]	gi|223947996|gb|BT063385.1|	1211	0	Zea mays full-length cDNA clone ZM_BFc0058M08 mRNA, complete cds	Q9ATM6	216	4e-159	Aquaporin PIP2-4	.	GO:0016021|integral component of membrane;GO:0005886|plasma membrane;	GO:0015250|water channel activity;	K09872	PIP; aquaporin PIP
Zm00001d008911	2.19888	3.79e-46	4.75e-44	up	yes	Zm00001d008911	protein_coding	chr8:25111306-25119589:+	gi|226505772|ref|NP_001151543.1|	462	2e-52	LOC100285177 precursor [Zea mays]	gi|226505771|ref|NM_001158071.1|	367	0	Zea mays LOC100285177 (pco108167), mRNA	.	.	.	.	.	.	.	.	.
Zm00001d025412	2.19649	5.44e-41	5.42e-39	up	yes	Zm00001d025412	protein_coding	chr10:117864859-117874556:+	gi|226506996|ref|NP_001152493.1|	2985	0	LOC100286133 [Zea mays]	gi|195656792|gb|EU975746.1|	2248	0	Zea mays clone 499143 nicotinate phosphoribosyltransferase-like protein mRNA, complete cds	Q9VQX4	581	0	Nicotinate phosphoribosyltransferase	GO:0009435|NAD biosynthetic process;GO:0019358|nicotinate nucleotide salvage;GO:0006979|response to oxidative stress;	GO:0005829|cytosol;	GO:0016874|ligase activity;GO:0004516|nicotinate phosphoribosyltransferase activity;GO:0004514|nicotinate-nucleotide diphosphorylase (carboxylating) activity;	K00763	pncB, NAPRT1; nicotinate phosphoribosyltransferase [EC:6.3.4.21]
Zm00001d051756	2.19602	1.24e-05	6.52e-05	up	yes	Zm00001d051756	protein_coding	chr4:168940022-168944865:+	gi|670398035|ref|XP_008679091.1|	3829	0	PREDICTED: potassium transporter 25-like [Zea mays]	gi|212276132|ref|NM_001137294.1|	2091	0	Zea mays uncharacterized LOC100191870 (LOC100191870), mRNA	Q6YWQ4	270	1e-76	Potassium transporter 25	.	GO:0016021|integral component of membrane;GO:0005886|plasma membrane;	GO:0015079|potassium ion transmembrane transporter activity;	K03549	kup; KUP system potassium uptake protein
Zm00001d021943	2.19443	1.58e-05	8.17e-05	up	yes	Zm00001d021943	protein_coding	chr7:166612267-166619169:-	gi|670379159|ref|XP_008670459.1|	1908	0	PREDICTED: polyol transporter 5-like [Zea mays]	gi|293335324|ref|NM_001174304.1|	1412	0	Zea mays hypothetical protein (LOC100381468), mRNA	Q9XIH7	124	2e-28	Putative polyol transporter 1	GO:0008643|carbohydrate transport;	GO:0016021|integral component of membrane;GO:0005886|plasma membrane;GO:0090406|pollen tube;	GO:0022891|substrate-specific transmembrane transporter activity;GO:0015293|symporter activity;	.	.
Zm00001d030737	2.19354	5.79e-08	4.28e-07	up	yes	RS2	protein_coding	chr1:156875930-156877042:-	gi|162459163|ref|NP_001105509.1|	1035	6e-136	protein rough sheath 2 [Zea mays]	gi|162459162|ref|NM_001112039.1|	1110	0	Zea mays rough sheath2 (rs2), mRNA	Q9S7B2	403	3e-137	Protein rough sheath 2	GO:0008356|asymmetric cell division;GO:0042742|defense response to bacterium;GO:0050832|defense response to fungus;GO:0010338|leaf formation;GO:0045892|negative regulation of transcription, DNA-templated;GO:0009944|polarity specification of adaxial/abaxial axis;GO:0045088|regulation of innate immune response;GO:0009615|response to virus;GO:0006351|transcription, DNA-templated;	GO:0000793|condensed chromosome;GO:0005730|nucleolus;	GO:0003677|DNA binding;	K09422	MYBP; myb proto-oncogene protein, plant
Zm00001d010202	2.18812	0.00105128	0.00377185	up	yes	Zm00001d010202	protein_coding	chr8:103899795-103902224:+	gi|226533126|ref|NP_001152458.1|	3868	0	phosphoribosylanthranilate transferase [Zea mays]	gi|226533125|ref|NM_001158986.1|	2373	0	Zea mays phosphoribosylanthranilate transferase (LOC100286098), mRNA	Q9ZVT9	68.9	1e-10	C2 and GRAM domain-containing protein At1g03370	.	GO:0016021|integral component of membrane;	.	.	.
Zm00001d003897	2.18223	5.87e-05	0.000276465	up	yes	Zm00001d003897	protein_coding	chr2:65742713-65755466:-	gi|670376612|ref|XP_008669492.1|	1488	0	PREDICTED: putative uncharacterized protein FLJ22184 [Zea mays]	gi|195611111|gb|EU955268.1|	489	0	Zea mays clone 1522187 hypothetical protein mRNA, complete cds	Q94AY3	75.9	2e-13	E3 ubiquitin protein ligase DRIP2	GO:0051865|protein autoubiquitination;GO:0016567|protein ubiquitination;GO:0009414|response to water deprivation;	.	GO:0016874|ligase activity;GO:0004842|ubiquitin-protein transferase activity;GO:0008270|zinc ion binding;	K16277	DRIP; E3 ubiquitin-protein ligase DRIP [EC:2.3.2.27]
Zm00001d048301	2.17827	0.000124969	0.000552461	up	yes	Zm00001d048301	protein_coding	chr9:154161995-154167015:-	gi|226496789|ref|NP_001140719.1|	1018	1e-135	uncharacterized LOC100272794 [Zea mays]	gi|226496788|ref|NM_001147247.1|	884	0	Zea mays putative RING zinc finger domain superfamily protein (LOC100272794), mRNA	Q8L649	50.8	1e-06	E3 ubiquitin ligase BIG BROTHER	GO:0048437|floral organ development;GO:0046621|negative regulation of organ growth;GO:0043161|proteasome-mediated ubiquitin-dependent protein catabolic process;GO:0051865|protein autoubiquitination;GO:0016567|protein ubiquitination;	.	GO:0016874|ligase activity;GO:0031624|ubiquitin conjugating enzyme binding;GO:0061630|ubiquitin protein ligase activity;GO:0004842|ubiquitin-protein transferase activity;GO:0008270|zinc ion binding;	K19045	BB; E3 ubiquitin-protein ligase BIG BROTHER and related proteins [EC:2.3.2.27]
Zm00001d009084	2.17647	8.04e-06	4.39e-05	up	yes	Zm00001d009084	protein_coding	chr8:35522370-35523774:+	gi|223942327|gb|ACN25247.1|	1396	0	unknown [Zea mays]	gi|223942326|gb|BT060550.1|	1173	0	Zea mays full-length cDNA clone ZM_BFb0014J06 mRNA, complete cds	Q55EX9	125	2e-31	Putative methyltransferase DDB_G0268948	GO:0032259|methylation;	GO:0005737|cytoplasm;GO:0045335|phagocytic vesicle;	GO:0008757|S-adenosylmethionine-dependent methyltransferase activity;	.	.
Zm00001d014366	2.17596	6.21e-07	4e-06	up	yes	Zm00001d014366	protein_coding	chr5:43072231-43076160:+	gi|226498228|ref|NP_001147597.1|	2699	0	LOC100281206 precursor [Zea mays]	gi|226498227|ref|NM_001154125.1|	2070	0	Zea mays LOC100281206 (gpm52), mRNA	P29162	533	1e-179	L-ascorbate oxidase homolog	.	GO:0005576|extracellular region;	GO:0005507|copper ion binding;GO:0016491|oxidoreductase activity;	.	.
Zm00001d051520	2.17048	2.41e-05	0.000121337	up	yes	Zm00001d051520	protein_coding	chr4:161213576-161215329:-	gi|413923528|gb|AFW63460.1|	1345	0	putative MYB DNA-binding domain superfamily protein [Zea mays]	gi|226502613|ref|NM_001158715.1|	1435	0	Zea mays myb-related protein Zm1 (LOC100285825), mRNA	P20024	516	2e-180	Myb-related protein Zm1	GO:0006355|regulation of transcription, DNA-templated;GO:0006351|transcription, DNA-templated;	GO:0005634|nucleus;	GO:0003677|DNA binding;	.	.
Zm00001d050293	2.16879	5.87e-41	5.82e-39	up	yes	Zm00001d050293	protein_coding	chr4:79156177-79162011:+	gi|670396621|ref|XP_008678555.1|	4487	0	PREDICTED: probable alpha,alpha-trehalose-phosphate synthase [UDP-forming] 10 [Zea mays]	gi|281398323|gb|GU228589.1|	2746	0	Zea mays cultivar 18-599 trehalose-6-phosphate synthase-like (TPS6) mRNA, complete sequence	Q9LRA7	952	0	Probable alpha,alpha-trehalose-phosphate synthase [UDP-forming] 9	GO:0005992|trehalose biosynthetic process;GO:0070413|trehalose metabolism in response to stress;	GO:0005737|cytoplasm;	GO:0016791|phosphatase activity;GO:0016757|transferase activity, transferring glycosyl groups;	K16055	TPS; trehalose 6-phosphate synthase/phosphatase [EC:2.4.1.15 3.1.3.12]
Zm00001d008370	2.16644	8.29e-07	5.24e-06	up	yes	Zm00001d008370	protein_coding	chr8:6617307-6618398:-	gi|308081287|ref|NP_001183931.1|	1354	0	putative geranylgeranyl pyrophosphate synthase 3 [Zea mays]	gi|308081286|ref|NM_001197002.1|	1092	0	Zea mays putative geranylgeranyl pyrophosphate synthase 3 (LOC100502524), mRNA	Q94ID7	215	2e-64	Geranylgeranyl pyrophosphate synthase, chloroplastic	GO:0016117|carotenoid biosynthetic process;GO:0045337|farnesyl diphosphate biosynthetic process;GO:0033384|geranyl diphosphate biosynthetic process;GO:0033386|geranylgeranyl diphosphate biosynthetic process;	GO:0009507|chloroplast;	GO:0004161|dimethylallyltranstransferase activity;GO:0004311|farnesyltranstransferase activity;GO:0004337|geranyltranstransferase activity;GO:0046872|metal ion binding;	.	.
Zm00001d006828	2.16416	0.000168087	0.000720938	up	yes	Zm00001d006828	protein_coding	chr2:217457356-217462858:-	gi|226504392|ref|NP_001146572.1|	4330	0	hypothetical protein [Zea mays]	gi|226504391|ref|NM_001153100.1|	3421	0	Zea mays hypothetical protein (LOC100280168), mRNA	Q9LF24	113	5e-24	Protein LONGIFOLIA 1	GO:0051513|regulation of monopolar cell growth;	GO:0005829|cytosol;GO:0005634|nucleus;	.	.	.
Zm00001d005888	2.1634	9.66e-07	6.06e-06	up	yes	Zm00001d005888	protein_coding	chr2:191778849-191782862:+	gi|670378615|ref|XP_008670235.1|	1142	2e-150	PREDICTED: heat stress transcription factor B-1-like [Zea mays]	gi|242044917|ref|XM_002460285.1|	566	0	Sorghum bicolor hypothetical protein, mRNA	Q67TP9	303	9e-97	Heat stress transcription factor B-1	GO:0045892|negative regulation of transcription, DNA-templated;GO:0006351|transcription, DNA-templated;	GO:0005737|cytoplasm;GO:0005634|nucleus;	GO:0043565|sequence-specific DNA binding;GO:0003700|transcription factor activity, sequence-specific DNA binding;	K09419	HSFF; heat shock transcription factor, other eukaryote
Zm00001d022480	2.15829	1.37e-06	8.4e-06	up	yes	Zm00001d022480	protein_coding	chr7:178455391-178457655:+	gi|670425647|ref|XP_008653450.1|	3739	0	PREDICTED: pentatricopeptide repeat-containing protein At4g32430, mitochondrial-like [Zea mays]	gi|242051243|ref|XM_002463321.1|	1743	0	Sorghum bicolor hypothetical protein, mRNA	Q84MA3	141	2e-33	Pentatricopeptide repeat-containing protein At4g32430, mitochondrial	.	GO:0005739|mitochondrion;	.	.	.
Zm00001d004768	2.15654	9.21e-25	3.34e-23	up	yes	Zm00001d004768	protein_coding	chr2:137853555-137856240:+	gi|226532104|ref|NP_001141385.1|	2106	0	uncharacterized protein LOC100273476 precursor [Zea mays]	gi|226532103|ref|NM_001147913.1|	1430	0	Zea mays LOC100273476 (pco087970b), mRNA	P52409	612	0	Glucan endo-1,3-beta-glucosidase	GO:0005975|carbohydrate metabolic process;GO:0006952|defense response;	.	GO:0042973|glucan endo-1,3-beta-D-glucosidase activity;	.	.
Zm00001d006900	2.15637	4.75e-39	4.27e-37	up	yes	Zm00001d006900	protein_coding	chr2:219013866-219017858:-	gi|670374322|ref|XP_008668532.1|	2529	0	PREDICTED: uncharacterized protein LOC100501272 isoform X1 [Zea mays]	gi|21206713|gb|AY103635.1|	2027	0	Zea mays PCO124295 mRNA sequence	Q75LR2	318	3e-103	Phospho-2-dehydro-3-deoxyheptonate aldolase 1, chloroplastic	GO:0009073|aromatic amino acid family biosynthetic process;GO:0008652|cellular amino acid biosynthetic process;GO:0009423|chorismate biosynthetic process;	GO:0009507|chloroplast;	GO:0003849|3-deoxy-7-phosphoheptulonate synthase activity;	K01626	E2.5.1.54, aroF, aroG, aroH; 3-deoxy-7-phosphoheptulonate synthase [EC:2.5.1.54]
Zm00001d007085	2.15312	2.55e-09	2.26e-08	up	yes	Zm00001d007085	protein_coding	chr2:221916956-221920555:-	gi|670373140|ref|XP_008667895.1|	1229	3e-165	PREDICTED: rhythmically expressed protein isoform X1 [Zea mays]	gi|226501693|ref|NM_001153672.1|	1144	0	Zea mays rhythmically expressed protein (LOC100280751), mRNA	Q5HZL9	82.8	2e-16	Haloacid dehalogenase-like hydrolase domain-containing protein 3	GO:0008152|metabolic process;	.	GO:0016787|hydrolase activity;	.	.
Zm00001d035553	2.15268	0.000133434	0.000585875	up	yes	Zm00001d035553	protein_coding	chr6:32910876-32913020:+	gi|670414948|ref|XP_008648601.1|	3160	0	PREDICTED: ABC transporter G family member 16 [Zea mays]	gi|238010817|gb|BT086091.1|	1491	0	Zea mays full-length cDNA clone ZM_BFc0115J09 mRNA, complete cds	Q9M2V7	816	0	ABC transporter G family member 16	GO:0010208|pollen wall assembly;	GO:0016021|integral component of membrane;GO:0005886|plasma membrane;	GO:0005524|ATP binding;GO:0042626|ATPase activity, coupled to transmembrane movement of substances;	.	.
Zm00001d039701	2.15022	0.000569086	0.00217962	up	yes	Zm00001d039701	protein_coding	chr3:12554733-12560537:+	gi|226528794|ref|NP_001151552.1|	1097	2e-144	hydrolase [Zea mays]	gi|226528793|ref|NM_001158080.1|	857	0	Zea mays hydrolase (LOC100285186), mRNA	.	.	.	.	.	.	.	.	.
Zm00001d040048	2.14575	0.00709093	0.0203125	up	yes	Zm00001d040048	protein_coding	chr3:24757160-24757639:+	gi|238006602|gb|ACR34336.1|	538	2e-67	unknown [Zea mays]	gi|238006601|gb|BT083983.1|	480	0	Zea mays full-length cDNA clone ZM_BFb0061M02 mRNA, complete cds	.	.	.	.	.	.	.	.	.
Zm00001d008399	2.14401	5.65e-09	4.74e-08	up	yes	Zm00001d008399	protein_coding	chr8:7349376-7352005:+	gi|670429344|ref|XP_008655528.1|	1514	0	PREDICTED: NAC transcription factor NAM-B2-like [Zea mays]	gi|195611415|gb|EU955420.1|	1657	0	Zea mays clone 1531701 mRNA sequence	Q8H4S4	243	5e-72	NAC transcription factor ONAC010	GO:0006355|regulation of transcription, DNA-templated;GO:0006351|transcription, DNA-templated;	GO:0005634|nucleus;	GO:0003677|DNA binding;	.	.
Zm00001d004375	2.13414	0.000574916	0.00220028	up	yes	Zm00001d004375	protein_coding	chr2:107040785-107042488:-	gi|414588016|tpg|DAA38587.1|	2045	0	TPA: hypothetical protein ZEAMMB73_350409 [Zea mays]	gi|242064141|ref|XM_002453315.1|	948	0	Sorghum bicolor hypothetical protein, mRNA	.	.	.	.	.	.	.	.	.
Zm00001d015404	2.13356	4.32e-33	2.71e-31	up	yes	Zm00001d015404	protein_coding	chr5:88484657-88490422:+	gi|670403880|ref|XP_008643578.1|	901	4e-116	PREDICTED: succinate semialdehyde dehydrogenase isoform X1 [Zea mays]	gi|226508567|ref|NM_001153701.1|	462	0	Zea mays succinate semialdehyde dehydrogenase (LOC100280779), mRNA	B9F3B6	264	2e-83	Succinate-semialdehyde dehydrogenase, mitochondrial	GO:0009450|gamma-aminobutyric acid catabolic process;	GO:0005759|mitochondrial matrix;	GO:0004029|aldehyde dehydrogenase (NAD) activity;GO:0004777|succinate-semialdehyde dehydrogenase (NAD+) activity;GO:0009013|succinate-semialdehyde dehydrogenase [NAD(P)+] activity;	K17761	SSADH; succinate-semialdehyde dehydrogenase, mitochondrial [EC:1.2.1.24]
Zm00001d000607	2.13192	0.00248374	0.00810324	up	yes	Zm00001d000607	protein_coding	chr3:127991726-127992058:+	gi|414878080|tpg|DAA55211.1|	322	1e-36	TPA: hypothetical protein ZEAMMB73_317473 [Zea mays]	gi|195594913|gb|EU942559.1|	327	2e-170	Zea mays clone 1518084 mRNA sequence	.	.	.	.	.	.	.	.	.
Zm00001d010353	2.12923	1.1e-05	5.88e-05	up	yes	Zm00001d010353	protein_coding	chr8:110723988-110724821:+	gi|226498348|ref|NP_001148765.1|	616	2e-78	endo-1,3;1,4-beta-D-glucanase [Zea mays]	gi|21207170|gb|AY104092.1|	412	0	Zea mays PCO081688 mRNA sequence	Q9ZT66	85.9	2e-19	Endo-1,3;1,4-beta-D-glucanase	.	GO:0005576|extracellular region;	GO:0016787|hydrolase activity;	.	.
Zm00001d047260	2.12886	0.00966868	0.0266834	up	yes	Zm00001d047260	protein_coding	chr9:124559448-124560044:+	gi|413955432|gb|AFW88081.1|	764	2e-100	hypothetical protein ZEAMMB73_682431 [Zea mays]	gi|226531285|ref|NM_001150584.1|	589	0	Zea mays uncharacterized LOC100276881 (LOC100276881), mRNA	.	.	.	.	.	.	.	.	.
Zm00001d011769	2.12838	0.000762947	0.0028263	up	yes	Zm00001d011769	protein_coding	chr8:161259456-161260512:-	gi|413951175|gb|AFW83824.1|	1301	2e-178	hypothetical protein ZEAMMB73_985044 [Zea mays]	gi|212723233|ref|NM_001137820.1|	885	0	Zea mays hypothetical protein (LOC100192605), mRNA	Q9C7C1	252	2e-80	Tetraspanin-6	GO:0035265|organ growth;	GO:0016021|integral component of membrane;	.	.	.
Zm00001d012043	2.12691	0.0063971	0.0185849	up	yes	Zm00001d012043	protein_coding	chr8:167096675-167099930:+	gi|226530347|ref|NP_001146137.1|	678	5e-83	uncharacterized protein LOC100279701 [Zea mays]	gi|226530346|ref|NM_001152665.1|	1526	0	Zea mays uncharacterized LOC100279701 (LOC100279701), mRNA	.	.	.	.	.	.	.	.	.
Zm00001d006158	2.12397	4.5e-25	1.67e-23	up	yes	Zm00001d006158	protein_coding	chr2:200053666-200054876:-	gi|308081582|ref|NP_001182842.1|	874	6e-114	uncharacterized protein LOC100501092 [Zea mays]	gi|308081581|ref|NM_001195913.1|	1108	0	Zea mays uncharacterized LOC100501092 (LOC100501092), mRNA	.	.	.	.	.	.	.	.	.
Zm00001d015406	2.12339	2.04e-35	1.53e-33	up	yes	Zm00001d015406	protein_coding	chr5:88518024-88520798:+	gi|413935770|gb|AFW70321.1|	1095	2e-145	hypothetical protein ZEAMMB73_655871 [Zea mays]	gi|226508567|ref|NM_001153701.1|	850	0	Zea mays succinate semialdehyde dehydrogenase (LOC100280779), mRNA	B9F3B6	376	9e-126	Succinate-semialdehyde dehydrogenase, mitochondrial	GO:0009450|gamma-aminobutyric acid catabolic process;	GO:0005759|mitochondrial matrix;	GO:0004029|aldehyde dehydrogenase (NAD) activity;GO:0004777|succinate-semialdehyde dehydrogenase (NAD+) activity;GO:0009013|succinate-semialdehyde dehydrogenase [NAD(P)+] activity;	K17761	SSADH; succinate-semialdehyde dehydrogenase, mitochondrial [EC:1.2.1.24]
Zm00001d018179	2.12214	5.91e-15	9.38e-14	up	yes	Zm00001d018179	protein_coding	chr5:215873676-215878782:-	gi|670410320|ref|XP_008646304.1|	2567	0	PREDICTED: uncharacterized protein LOC100277761 isoform X1 [Zea mays]	gi|195599962|gb|EU947608.1|	1632	0	Zea mays clone 348530 mRNA sequence	.	.	.	.	.	.	.	.	.
Zm00001d050074	2.12187	2.19e-08	1.71e-07	up	yes	Zm00001d050074	protein_coding	chr4:64147004-64157156:-	gi|670394102|ref|XP_008677479.1|	5694	0	PREDICTED: uncharacterized protein LOC100381406 isoform X1 [Zea mays]	gi|242081624|ref|XM_002445536.1|	2523	0	Sorghum bicolor hypothetical protein, mRNA	P93194	57.4	4e-07	Receptor-like protein kinase	GO:0006468|protein phosphorylation;	GO:0005576|extracellular region;GO:0016021|integral component of membrane;GO:0005886|plasma membrane;	GO:0005524|ATP binding;GO:0004674|protein serine/threonine kinase activity;GO:0019199|transmembrane receptor protein kinase activity;	.	.
Zm00001d021130	2.11859	0.0150024	0.0389659	up	yes	Zm00001d021130	protein_coding	chr7:143426765-143428189:+	gi|413936776|gb|AFW71327.1|	184	2e-15	hypothetical protein ZEAMMB73_229211 [Zea mays]	.	.	.	.	.	.	.	.	.	.	.	.	.
Zm00001d038688	2.11836	0.00111301	0.00397071	up	yes	Zm00001d038688	protein_coding	chr6:162602604-162605160:+	gi|670414123|ref|XP_008648284.1|	1157	2e-156	PREDICTED: rop6 protein isoform X1 [Zea mays]	gi|195605371|gb|EU952398.1|	1196	0	Zea mays clone 1279773 rac-like GTP-binding protein 2 mRNA, complete cds	Q68Y52	385	3e-132	Rac-like GTP-binding protein 2	GO:0007264|small GTPase mediated signal transduction;	GO:0005737|cytoplasm;GO:0016020|membrane;	GO:0005525|GTP binding;	K04392	RAC1; Ras-related C3 botulinum toxin substrate 1
Zm00001d052889	2.11719	0.000341052	0.00137216	up	yes	Zm00001d052889	protein_coding	chr4:203544095-203547230:-	gi|212721794|ref|NP_001131544.1|	2703	0	hypothetical protein [Zea mays]	gi|212721793|ref|NM_001138072.1|	2146	0	Zea mays hypothetical protein (LOC100192884), mRNA	.	.	.	.	.	.	.	.	.
Zm00001d012415	2.11665	8.66e-05	0.00039581	up	yes	Zm00001d012415	protein_coding	chr8:174152244-174153551:-	gi|670433176|ref|XP_008657076.1|	1950	0	PREDICTED: aspartic proteinase PCS1-like [Zea mays]	gi|195646057|gb|EU970379.1|	1282	0	Zea mays clone 343965 mRNA sequence	Q9LZL3	368	1e-121	Aspartic proteinase PCS1	GO:0012501|programmed cell death;	GO:0005783|endoplasmic reticulum;	GO:0004190|aspartic-type endopeptidase activity;GO:0008233|peptidase activity;	.	.
Zm00001d033174	2.11577	4.23e-23	1.37e-21	up	yes	Zm00001d033174	protein_coding	chr1:252797116-252799804:-	gi|194700860|gb|ACF84514.1|	1872	0	unknown [Zea mays]	gi|162463413|ref|NM_001112128.1|	1449	0	Zea mays golgi associated protein se-wap41 (gpm374), mRNA	P80607	230	3e-138	Alpha-1,4-glucan-protein synthase [UDP-forming]	GO:0071555|cell wall organization;GO:0030244|cellulose biosynthetic process;	GO:0005618|cell wall;GO:0005576|extracellular region;GO:0005794|Golgi apparatus;GO:0009506|plasmodesma;	GO:0016866|intramolecular transferase activity;GO:0016757|transferase activity, transferring glycosyl groups;	K13379	RGP, UTM; reversibly glycosylated polypeptide / UDP-arabinopyranose mutase [EC:2.4.1.- 5.4.99.30]
Zm00001d026720	2.11476	1.5e-05	7.78e-05	up	yes	Zm00001d026720	protein_coding	chr4:3808407-3808775:+	gi|414868296|tpg|DAA46853.1|	182	4e-16	TPA: hypothetical protein ZEAMMB73_338391 [Zea mays]	gi|195597660|gb|EU945306.1|	255	2e-130	Zea mays clone 257486 mRNA sequence	.	.	.	.	.	.	.	.	.
Zm00001d051803	2.11363	6.11e-26	2.39e-24	up	yes	Zm00001d051803	protein_coding	chr4:170031931-170032329:+	gi|226494819|ref|NP_001148963.1|	544	4e-69	LOC100282583 [Zea mays]	gi|226494818|ref|NM_001155491.1|	399	0	Zea mays LOC100282583 (si618009f01), mRNA	.	.	.	.	.	.	.	.	.
Zm00001d037687	2.11309	1.96e-20	5.14e-19	up	yes	DER1.2	protein_coding	chr6:133982114-133986795:+	gi|162463687|ref|NP_001105797.1|	1265	4e-172	derlin-1.2 [Zea mays]	gi|195628539|gb|EU963982.1|	1170	0	Zea mays clone 274801 derlin-3 mRNA, complete cds	Q4G2J5	491	2e-173	Derlin-1.2	.	GO:0005789|endoplasmic reticulum membrane;GO:0016021|integral component of membrane;	.	K13989	DERL2_3; Derlin-2/3
Zm00001d021946	2.11042	1.12e-28	5.2e-27	up	yes	Zm00001d021946	protein_coding	chr7:166769647-166771323:+	gi|293335121|ref|NP_001170141.1|	2781	0	hypothetical protein [Zea mays]	gi|293335120|ref|NM_001176670.1|	1677	0	Zea mays hypothetical protein (LOC100384069), mRNA	Q8GVE1	820	0	Chitin-inducible gibberellin-responsive protein 2	GO:0006355|regulation of transcription, DNA-templated;GO:0006351|transcription, DNA-templated;	GO:0005634|nucleus;	GO:0043565|sequence-specific DNA binding;GO:0003700|transcription factor activity, sequence-specific DNA binding;	.	.
Zm00001d024903	2.11002	0.000449357	0.00176231	up	yes	Zm00001d024903	protein_coding	chr10:93908317-93911235:+	gi|887241065|ref|NP_001135416.3|	3168	0	heat shock protein 82 [Zea mays]	gi|223947770|gb|BT063272.1|	2494	0	Zea mays full-length cDNA clone ZM_BFc0046E09 mRNA, complete cds	Q08277	1211	0	Heat shock protein 82	GO:0006457|protein folding;GO:0006950|response to stress;	GO:0005737|cytoplasm;	GO:0005524|ATP binding;	.	.
Zm00001d014814	2.10825	6.05e-05	0.000284228	up	yes	Zm00001d014814	protein_coding	chr5:64070549-64072356:+	gi|413934997|gb|AFW69548.1|	1335	1e-179	putative HLH DNA-binding domain superfamily protein [Zea mays]	gi|195627651|gb|EU963538.1|	1402	0	Zea mays clone 263876 mRNA sequence	Q9LSL1	112	9e-34	Transcription factor bHLH93	GO:0007275|multicellular organismal development;GO:0006351|transcription, DNA-templated;	GO:0005634|nucleus;	GO:0003677|DNA binding;GO:0003700|transcription factor activity, sequence-specific DNA binding;	.	.
Zm00001d037211	2.10568	2.23e-19	5.27e-18	up	yes	Zm00001d037211	protein_coding	chr6:115981077-115984636:+	gi|413944115|gb|AFW76764.1|	1715	0	annexin p33Annexin-like protein RJ4 [Zea mays]	gi|21208229|gb|AY105151.1|	1302	0	Zea mays PCO072293 mRNA sequence	Q9LX07	392	1e-132	Annexin D7	GO:0009409|response to cold;GO:0009408|response to heat;GO:0009651|response to salt stress;GO:0009414|response to water deprivation;	.	GO:0005509|calcium ion binding;GO:0005544|calcium-dependent phospholipid binding;	.	.
Zm00001d001820	2.10504	0.000267371	0.00110086	up	yes	Zm00001d001820	protein_coding	chr2:1439871-1441447:-	gi|414584771|tpg|DAA35342.1|	1607	0	TPA: protochlorophyllide reductase-like protein [Zea mays]	gi|293331642|ref|NM_001174212.1|	1471	0	Zea mays protochlorophyllide reductase A (LOC100381344), mRNA	Q7XKF3	166	1e-139	Protochlorophyllide reductase A, chloroplastic	GO:0015995|chlorophyll biosynthetic process;GO:0015979|photosynthesis;	GO:0009507|chloroplast;	GO:0016630|protochlorophyllide reductase activity;	K00218	E1.3.1.33, por; protochlorophyllide reductase [EC:1.3.1.33]
Zm00001d009724	2.10318	0.000127846	0.000563498	up	yes	Zm00001d009724	protein_coding	chr8:77913640-77925636:-	gi|670427384|ref|XP_008654400.1|	3223	0	PREDICTED: uncharacterized protein LOC100193843 isoform X1 [Zea mays]	gi|242091538|ref|XM_002441557.1|	1273	0	Sorghum bicolor hypothetical protein, mRNA	Q9LVY0	420	2e-140	Peptide chain release factor PrfB1, chloroplastic	GO:0009738|abscisic acid-activated signaling pathway;GO:0045454|cell redox homeostasis;GO:0009789|positive regulation of abscisic acid-activated signaling pathway;GO:0009737|response to abscisic acid;GO:0006970|response to osmotic stress;GO:0009651|response to salt stress;	GO:0005623|cell;	.	.	.
Zm00001d004248	2.10041	2.45e-18	5.31e-17	up	yes	Zm00001d004248	protein_coding	chr2:95786008-95787623:-	gi|293331219|ref|NP_001168449.1|	2624	0	hypothetical protein [Zea mays]	gi|293331218|ref|NM_001174978.1|	1549	0	Zea mays hypothetical protein (LOC100382222), mRNA	F8WKW1	559	0	7-deoxyloganetin glucosyltransferase	GO:0008152|metabolic process;	.	GO:0035251|UDP-glucosyltransferase activity;	.	.
Zm00001d014325	2.0997	1.63e-44	1.92e-42	up	yes	Zm00001d014325	protein_coding	chr5:41050430-41054227:+	gi|194689976|gb|ACF79072.1|	1971	0	unknown [Zea mays]	gi|223949914|gb|BT064344.1|	1780	0	Zea mays full-length cDNA clone ZM_BFc0161A13 mRNA, complete cds	.	.	.	.	.	.	.	.	.
Zm00001d051014	2.09838	7.42e-29	3.47e-27	up	yes	Zm00001d051014	protein_coding	chr4:136927072-136932493:-	gi|308081710|ref|NP_001183173.1|	1986	0	uncharacterized protein LOC100501548 [Zea mays]	gi|308081709|ref|NM_001196244.1|	1883	0	Zea mays nucleotide-sugar transporter/ sugar porter (LOC100501548), mRNA	Q8GY97	132	8e-31	CMP-sialic acid transporter 2	GO:0015739|sialic acid transport;	GO:0000139|Golgi membrane;GO:0016021|integral component of membrane;	GO:0015136|sialic acid transmembrane transporter activity;GO:0005351|sugar:proton symporter activity;	.	.
Zm00001d041853	2.09651	7.13e-18	1.47e-16	up	yes	Zm00001d041853	protein_coding	chr3:140875425-140876585:+	gi|164414407|ref|NP_001106037.1|	925	8e-122	transcription factor MYB8 [Zea mays]	gi|164414406|ref|NM_001112567.1|	1034	0	Zea mays transcription factor MYB8 (myb8), mRNA	Q9SZP1	254	1e-80	Transcription repressor MYB4	GO:1903086|negative regulation of sinapate ester biosynthetic process;GO:0045892|negative regulation of transcription, DNA-templated;GO:2000762|regulation of phenylpropanoid metabolic process;GO:0009753|response to jasmonic acid;GO:0009751|response to salicylic acid;GO:0010224|response to UV-B;GO:0006351|transcription, DNA-templated;	GO:0005634|nucleus;	GO:0003677|DNA binding;GO:0003700|transcription factor activity, sequence-specific DNA binding;	K09422	MYBP; myb proto-oncogene protein, plant
Zm00001d027256	2.09495	0.0174004	0.0443531	up	yes	Zm00001d027256	protein_coding	chr1:559525-560974:+	gi|414864217|tpg|DAA42774.1|	1553	0	TPA: hypothetical protein ZEAMMB73_366308 [Zea mays]	gi|242042634|ref|XM_002468667.1|	446	0	Sorghum bicolor hypothetical protein, mRNA	Q9XG98	310	4e-102	Ribose-phosphate pyrophosphokinase 1	GO:0009116|nucleoside metabolic process;GO:0009165|nucleotide biosynthetic process;GO:0009156|ribonucleoside monophosphate biosynthetic process;	.	GO:0005524|ATP binding;GO:0016301|kinase activity;GO:0000287|magnesium ion binding;GO:0004749|ribose phosphate diphosphokinase activity;	.	.
Zm00001d003999	2.09305	0.0055231	0.0163455	up	yes	Zm00001d003999	protein_coding	chr2:74637520-74638152:+	gi|414587619|tpg|DAA38190.1|	988	7e-134	TPA: hypothetical protein ZEAMMB73_713076 [Zea mays]	gi|391417420|gb|BT086382.2|	633	0	Zea mays full-length cDNA clone ZM_BFc0160B03 mRNA, complete cds	.	.	.	.	.	.	.	.	.
Zm00001d022277	2.09173	4.98e-22	1.47e-20	up	yes	Zm00001d022277	protein_coding	chr7:174294636-174296639:+	gi|670425515|ref|XP_008653395.1|	3375	0	PREDICTED: uncharacterized protein LOC103633477 [Zea mays]	gi|242046451|ref|XM_002461052.1|	1515	0	Sorghum bicolor hypothetical protein, mRNA	Q6MRB2	71.6	9e-12	Protein TolB	GO:0017038|protein import;	GO:0042597|periplasmic space;	.	K03641	tolB; TolB protein
Zm00001d039851	2.08733	5.36e-34	3.6e-32	up	yes	Zm00001d039851	protein_coding	chr3:16611925-16616740:-	gi|414876323|tpg|DAA53454.1|	1864	0	TPA: hypothetical protein ZEAMMB73_359391 [Zea mays]	gi|226501431|ref|NM_001149942.1|	1502	0	Zea mays uncharacterized LOC100276061 (LOC100276061), mRNA	.	.	.	.	.	.	.	.	.
Zm00001d042285	2.08206	1.99e-13	2.75e-12	up	yes	Zm00001d042285	protein_coding	chr3:158984072-158988815:+	gi|670388268|ref|XP_008674629.1|	2893	0	PREDICTED: probable serine/threonine-protein kinase At1g54610 [Zea mays]	gi|242059734|ref|XM_002458968.1|	1260	0	Sorghum bicolor hypothetical protein, mRNA	Q9ZVM9	476	3e-158	Probable serine/threonine-protein kinase At1g54610	.	.	GO:0005524|ATP binding;GO:0004674|protein serine/threonine kinase activity;	K08819	CDK12_13; cyclin-dependent kinase 12/13 [EC:2.7.11.22 2.7.11.23]
Zm00001d039772	2.07931	2.68e-12	3.31e-11	up	yes	Zm00001d039772	protein_coding	chr3:14469749-14484983:-	gi|414876253|tpg|DAA53384.1|	2328	0	TPA: serine carboxypeptidase K10B2.2 [Zea mays]	gi|226500299|ref|NM_001157204.1|	1142	0	Zea mays serine carboxypeptidase K10B2.2 (LOC100284309), mRNA	A2ZMH2	62.4	2e-08	Serine/threonine-protein kinase Nek2	.	.	GO:0004185|serine-type carboxypeptidase activity;	K08857	NEK; NIMA (never in mitosis gene a)-related kinase [EC:2.7.11.1]
Zm00001d043562	2.07743	1.05e-08	8.56e-08	up	yes	Zm00001d043562	protein_coding	chr3:203929207-203933755:+	gi|242054363|ref|XP_002456327.1|	2299	0	hypothetical protein SORBIDRAFT_03g034040 [Sorghum bicolor]	gi|308081256|ref|NM_001196447.1|	2634	0	Zea mays uncharacterized LOC100501789 (LOC100501789), mRNA	Q9C660	167	3e-41	Proline-rich receptor-like protein kinase PERK10	.	GO:0016021|integral component of membrane;GO:0005886|plasma membrane;	GO:0005524|ATP binding;GO:0019901|protein kinase binding;GO:0004674|protein serine/threonine kinase activity;	.	.
Zm00001d014481	2.068	0.0113786	0.0307554	up	yes	Zm00001d014481	protein_coding	chr5:49727067-49734313:+	gi|226504546|ref|NP_001150871.1|	1595	0	dihydroflavonol-4-reductase [Zea mays]	gi|226504545|ref|NM_001157399.1|	1121	0	Zea mays dihydroflavonol-4-reductase (LOC100284504), mRNA	P51104	191	1e-53	Dihydroflavonol 4-reductase	GO:0009718|anthocyanin-containing compound biosynthetic process;	.	GO:0050662|coenzyme binding;GO:0045552|dihydrokaempferol 4-reductase activity;	.	.
Zm00001d050329	2.06665	1.92e-05	9.82e-05	up	yes	Zm00001d050329	protein_coding	chr4:81617937-81624334:-	gi|670392226|ref|XP_008676486.1|	3163	0	PREDICTED: uncharacterized protein LOC100192646 isoform X1 [Zea mays]	gi|212723389|ref|NM_001137858.1|	1306	0	Zea mays uncharacterized LOC100192646 (LOC100192646), mRNA	Q40541	38.1	2e-31	Mitogen-activated protein kinase kinase kinase NPK1	GO:0000919|cell plate assembly;GO:0006952|defense response;	GO:0005856|cytoskeleton;GO:0005634|nucleus;GO:0009524|phragmoplast;	GO:0005524|ATP binding;GO:0004709|MAP kinase kinase kinase activity;	.	.
Zm00001d019527	2.06605	1.43e-08	1.15e-07	up	yes	Zm00001d019527	protein_coding	chr7:40265313-40267858:-	gi|670421067|ref|XP_008651410.1|	1837	0	PREDICTED: LOC100281459 isoform X1 [Zea mays]	gi|391417178|gb|BT085794.2|	1967	0	Zea mays full-length cDNA clone ZM_BFc0064J16 mRNA, complete cds	O23024	206	2e-129	Probable indole-3-pyruvate monooxygenase YUCCA3	GO:0009851|auxin biosynthetic process;GO:0055114|oxidation-reduction process;	.	GO:0050660|flavin adenine dinucleotide binding;GO:0004497|monooxygenase activity;GO:0004499|N,N-dimethylaniline monooxygenase activity;GO:0050661|NADP binding;	K11816	YUCCA; indole-3-pyruvate monooxygenase [EC:1.14.13.168]
Zm00001d048344	2.06507	0.000159441	0.000688308	up	yes	Zm00001d048344	protein_coding	chr9:154803800-154805750:+	gi|670436517|ref|XP_008658904.1|	1234	4e-166	PREDICTED: hypothetical protein isoform X1 [Zea mays]	gi|293335716|ref|NM_001176447.1|	1238	0	Zea mays hypothetical protein (LOC100383815), mRNA	Q10S70	136	2e-37	Expansin-like A1	.	GO:0005576|extracellular region;GO:0016020|membrane;GO:0009505|plant-type cell wall;GO:0009506|plasmodesma;	.	.	.
Zm00001d049597	2.06386	4.88e-23	1.58e-21	up	yes	Zm00001d049597	protein_coding	chr4:36830553-36836546:+	gi|413921325|gb|AFW61257.1|	2903	0	hypothetical protein ZEAMMB73_607293 [Zea mays]	gi|226491457|ref|NM_001149611.1|	2043	0	Zea mays LOC100275557 (pco125920), mRNA	Q94BV7	750	0	External alternative NAD(P)H-ubiquinone oxidoreductase B2, mitochondrial	GO:0055114|oxidation-reduction process;	GO:0005743|mitochondrial inner membrane;GO:0005758|mitochondrial intermembrane space;GO:0005739|mitochondrion;GO:0005777|peroxisome;	GO:0005509|calcium ion binding;GO:0016491|oxidoreductase activity;	K17871	ndh1; NADH:ubiquinone reductase (non-electrogenic) [EC:1.6.5.9]
Zm00001d038319	2.05393	2.05e-06	1.23e-05	up	yes	Zm00001d038319	protein_coding	chr6:154339042-154352874:-	gi|226495189|ref|NP_001151981.1|	1113	2e-149	COV1-like protein [Zea mays]	gi|226495188|ref|NM_001158509.1|	835	0	Zea mays COV1-like protein (LOC100285618), mRNA	.	.	.	.	.	.	.	.	.
Zm00001d002364	2.05202	0.00020789	0.000874096	up	yes	Zm00001d002364	protein_coding	chr2:10906553-10907221:-	gi|238010054|gb|ACR36062.1|	452	1e-52	unknown [Zea mays]	gi|238010053|gb|BT085709.1|	669	0	Zea mays full-length cDNA clone ZM_BFc0050D08 mRNA, complete cds	Q9LDE4	92	6e-21	Ethylene-responsive transcription factor 7	GO:0006952|defense response;GO:0009873|ethylene-activated signaling pathway;GO:0045892|negative regulation of transcription, DNA-templated;GO:0006355|regulation of transcription, DNA-templated;GO:0009737|response to abscisic acid;GO:0009414|response to water deprivation;GO:0006351|transcription, DNA-templated;	GO:0005634|nucleus;	GO:0043565|sequence-specific DNA binding;GO:0003700|transcription factor activity, sequence-specific DNA binding;GO:0044212|transcription regulatory region DNA binding;	K09286	EREBP; EREBP-like factor
Zm00001d020364	2.05198	5.39e-05	0.00025529	up	yes	Zm00001d020364	protein_coding	chr7:109507759-109509454:+	gi|308080155|ref|NP_001183932.1|	488	1e-55	EARLY flowering 4 protein [Zea mays]	gi|195640209|gb|EU967455.1|	947	0	Zea mays clone 303260 EARLY flowering 4 protein mRNA, complete cds	Q94BS8	82.4	4e-17	Protein ELF4-LIKE 2	GO:0009648|photoperiodism;GO:0048511|rhythmic process;	GO:0005634|nucleus;	GO:0042803|protein homodimerization activity;	.	.
Zm00001d010705	2.05025	3.78e-08	2.87e-07	up	yes	Zm00001d010705	protein_coding	chr8:125143906-125145144:-	gi|413949780|gb|AFW82429.1|	1744	0	F-box domain containing protein [Zea mays]	gi|226504967|ref|NM_001157774.1|	1177	0	Zea mays F-box domain containing protein (LOC100284879), mRNA	Q9FNK5	377	6e-126	F-box protein At5g46170	GO:0009736|cytokinin-activated signaling pathway;GO:0010286|heat acclimation;GO:0009914|hormone transport;	GO:0009506|plasmodesma;	.	.	.
Zm00001d054034	2.04729	2.44e-06	1.45e-05	up	yes	Zm00001d054034	protein_coding	chr4:245348907-245352015:-	gi|413926840|gb|AFW66772.1|	2022	0	hypothetical protein ZEAMMB73_185665 [Zea mays]	gi|212720856|ref|NM_001139046.1|	1869	0	Zea mays LOC100193979 (cl22611_1), mRNA	.	.	.	.	.	.	.	.	.
Zm00001d017366	2.04278	0.00262456	0.00851116	up	yes	Zm00001d017366	protein_coding	chr5:193684947-193686296:-	gi|670409486|ref|XP_008645977.1|	1484	0	PREDICTED: ethylene-responsive transcription factor ERF053-like [Zea mays]	gi|242065889|ref|XM_002454189.1|	830	0	Sorghum bicolor hypothetical protein, mRNA	Q9SKT1	135	4e-34	Ethylene-responsive transcription factor ERF053	GO:0009873|ethylene-activated signaling pathway;GO:2000070|regulation of response to water deprivation;GO:0009651|response to salt stress;GO:0006351|transcription, DNA-templated;	GO:0005737|cytoplasm;GO:0005634|nucleus;	GO:0003677|DNA binding;GO:0003700|transcription factor activity, sequence-specific DNA binding;	.	.
Zm00001d051415	2.0384	3.6e-09	3.11e-08	up	yes	Zm00001d051415	protein_coding	chr4:157604148-157608446:+	gi|670397625|ref|XP_008678925.1|	4231	0	PREDICTED: mechanosensitive ion channel protein 6-like [Zea mays]	gi|259490195|ref|NM_001165815.1|	2029	0	Zea mays hypothetical protein (LOC100304377), mRNA	F4IME2	759	0	Mechanosensitive ion channel protein 8	GO:0006820|anion transport;	GO:0012505|endomembrane system;GO:0016021|integral component of membrane;GO:0005886|plasma membrane;	GO:0008381|mechanically-gated ion channel activity;	.	.
Zm00001d020976	2.03494	0.000723923	0.00269544	up	yes	Zm00001d020976	protein_coding	chr7:138349670-138351460:-	gi|226509970|ref|NP_001146439.1|	1515	0	hypothetical protein [Zea mays]	gi|219887204|gb|BT055370.1|	1376	0	Zea mays full-length cDNA clone ZM_BFb0087M09 mRNA, complete cds	.	.	.	.	.	.	.	.	.
Zm00001d010698	2.03158	5.34e-13	7.13e-12	up	yes	Zm00001d010698	protein_coding	chr8:124955542-124959901:-	gi|413949773|gb|AFW82422.1|	963	2e-127	flavoprotein wrbA [Zea mays]	gi|391414859|gb|BT061436.2|	647	0	Zea mays full-length cDNA clone ZM_BFb0145O04 mRNA, complete cds	Q9LSQ5	301	1e-99	NAD(P)H dehydrogenase (quinone) FQR1	GO:0071365|cellular response to auxin stimulus;GO:0055114|oxidation-reduction process;	.	GO:0010181|FMN binding;GO:0003955|NAD(P)H dehydrogenase (quinone) activity;	.	.
Zm00001d001900	2.03068	9.52e-05	0.000432093	up	yes	Zm00001d001900	protein_coding	chr2:2562960-2566600:+	gi|414584879|tpg|DAA35450.1|	2343	0	TPA: cysteine protease 1 [Zea mays]	gi|238006337|gb|BT083851.1|	1678	0	Zea mays full-length cDNA clone ZM_BFb0046M15 mRNA, complete cds	P25777	622	0	Oryzain beta chain	GO:0051603|proteolysis involved in cellular protein catabolic process;	GO:0005615|extracellular space;GO:0005764|lysosome;	GO:0004197|cysteine-type endopeptidase activity;	.	.
Zm00001d051584	2.03025	2.64e-41	2.65e-39	up	yes	Zm00001d051584	protein_coding	chr4:163362907-163370485:-	gi|413923623|gb|AFW63555.1|	953	1e-123	ethylene response protein [Zea mays]	gi|195635034|gb|EU964868.1|	919	0	Zea mays clone 282221 mRNA sequence	Q8LGG8	275	9e-88	Universal stress protein A-like protein	GO:0006950|response to stress;	GO:0005886|plasma membrane;	GO:0016208|AMP binding;	.	.
Zm00001d018414	2.02936	0.0141272	0.0370288	up	yes	Zm00001d018414	protein_coding	chr5:220284286-220285517:+	gi|413939371|gb|AFW73922.1|	642	1e-79	IAA9-auxin-responsive Aux/IAA family member [Zea mays]	gi|226504783|ref|NM_001154366.1|	831	0	Zea mays IAA9 - auxin-responsive Aux/IAA family member (LOC100281448), mRNA	Q6K846	119	2e-30	Auxin-responsive protein IAA9	GO:0009734|auxin-activated signaling pathway;GO:0006355|regulation of transcription, DNA-templated;GO:0009733|response to auxin;GO:0006351|transcription, DNA-templated;	GO:0005634|nucleus;	.	K14484	IAA; auxin-responsive protein IAA
Zm00001d021457	2.02874	0.0129775	0.0344562	up	yes	Zm00001d021457	protein_coding	chr7:152649238-152649669:+	gi|670424757|ref|XP_008653056.1|	713	1e-93	PREDICTED: uncharacterized protein LOC103633154 [Zea mays]	gi|195596927|gb|EU944573.1|	427	0	Zea mays clone 222767 mRNA sequence	.	.	.	.	.	.	.	.	.
Zm00001d016406	2.02853	8.11e-31	4.36e-29	up	yes	Zm00001d016406	protein_coding	chr5:161249471-161263957:-	gi|670402812|ref|XP_008681297.1|	3165	0	PREDICTED: uncharacterized protein LOC100216932 isoform X1 [Zea mays]	gi|219887108|gb|BT055322.1|	1700	0	Zea mays full-length cDNA clone ZM_BFb0198B08 mRNA, complete cds	Q8RXE7	114	9e-25	Probable ADP-ribosylation factor GTPase-activating protein AGD14	.	.	GO:0005096|GTPase activator activity;GO:0046872|metal ion binding;	.	.
Zm00001d010828	2.02493	5.13e-06	2.9e-05	up	yes	Zm00001d010828	protein_coding	chr8:129176182-129180135:-	gi|226498020|ref|NP_001148192.1|	2511	0	triacylglycerol lipase [Zea mays]	gi|226498019|ref|NM_001154720.1|	1189	0	Zea mays triacylglycerol lipase (LOC100281800), mRNA	.	.	.	.	.	.	.	.	.
Zm00001d053212	2.01791	3.81e-08	2.89e-07	up	yes	Zm00001d053212	protein_coding	chr4:220417152-220419734:+	gi|212722708|ref|NP_001131853.1|	1089	1e-143	uncharacterized LOC100193231 [Zea mays]	gi|212722707|ref|NM_001138381.1|	1367	0	Zea mays putative RING zinc finger domain superfamily protein (LOC100193231), mRNA	Q9LT17	162	1e-43	E3 ubiquitin ligase BIG BROTHER-related	GO:0043161|proteasome-mediated ubiquitin-dependent protein catabolic process;GO:0051865|protein autoubiquitination;GO:0016567|protein ubiquitination;	.	GO:0016874|ligase activity;GO:0061630|ubiquitin protein ligase activity;GO:0004842|ubiquitin-protein transferase activity;GO:0008270|zinc ion binding;	K19045	BB; E3 ubiquitin-protein ligase BIG BROTHER and related proteins [EC:2.3.2.27]
Zm00001d028759	2.01729	9.51e-24	3.26e-22	up	yes	Zm00001d028759	protein_coding	chr1:45724685-45729020:-	gi|162457852|ref|NP_001105052.1|	3070	0	pyruvate decarboxylase 3 [Zea mays]	gi|219888602|gb|BT056069.1|	2401	0	Zea mays full-length cDNA clone ZM_BFc0183K14 mRNA, complete cds	A2XFI3	1090	0	Pyruvate decarboxylase 2	.	.	GO:0000287|magnesium ion binding;GO:0004737|pyruvate decarboxylase activity;GO:0030976|thiamine pyrophosphate binding;	.	.
Zm00001d024798	2.01489	2.36e-09	2.1e-08	up	yes	Zm00001d024798	protein_coding	chr10:88673507-88673767:-	gi|413917638|gb|AFW57570.1|	283	5e-31	hypothetical protein ZEAMMB73_582383 [Zea mays]	.	.	.	.	.	.	.	.	.	.	.	.	.
Zm00001d027589	2.01099	5.35e-09	4.51e-08	up	yes	Zm00001d027589	protein_coding	chr1:8572245-8574091:+	gi|670361935|ref|XP_008650847.1|	1280	8e-170	PREDICTED: nucleolin-like [Zea mays]	gi|223974878|gb|BT065751.1|	1469	0	Zea mays full-length cDNA clone ZM_BFc0064K04 mRNA, complete cds	.	.	.	.	.	.	.	.	.
Zm00001d040011	2.00984	0.00118258	0.00419633	up	yes	Zm00001d040011	protein_coding	chr3:22863277-22864673:+	gi|670383461|ref|XP_008672531.1|	943	3e-125	PREDICTED: hypothetical protein isoform X1 [Zea mays]	gi|223950480|gb|BT064627.1|	901	0	Zea mays full-length cDNA clone ZM_BFc0191M06 mRNA, complete cds	.	.	.	.	.	.	.	.	.
Zm00001d033015	2.00855	0.000352937	0.00141433	up	yes	Zm00001d033015	protein_coding	chr1:247054936-247055601:-	gi|293334525|ref|NP_001170140.1|	872	5e-116	uncharacterized protein LOC100384067 [Zea mays]	gi|293334524|ref|NM_001176669.1|	666	0	Zea mays hypothetical protein (LOC100384067), mRNA	.	.	.	.	.	.	.	.	.
Zm00001d034453	2.00076	5.07e-22	1.5e-20	up	yes	Zm00001d034453	protein_coding	chr1:293423687-293425838:-	gi|673921621|ref|NP_001288398.1|	1446	0	indole-3-glycerol phosphate lyase, chloroplastic-like [Zea mays]	gi|226504363|ref|NM_001147609.1|	1371	0	Zea mays LOC100273163 (csu868(trp)), mRNA	P42390	417	4e-141	Indole-3-glycerol phosphate lyase, chloroplastic	GO:0008652|cellular amino acid biosynthetic process;	GO:0009507|chloroplast;	GO:0033984|indole-3-glycerol-phosphate lyase activity;GO:0004834|tryptophan synthase activity;	K13222	BX1, IGL; indole-3-glycerol-phosphate lyase [EC:4.1.2.8]
Zm00001d011614	2.00022	9.39e-07	5.9e-06	up	yes	Zm00001d011614	protein_coding	chr8:155950883-155952700:+	gi|670432439|ref|XP_008656763.1|	1272	1e-169	PREDICTED: myb-related protein Myb4-like [Zea mays]	gi|242054030|ref|XM_002456116.1|	385	0	Sorghum bicolor hypothetical protein, mRNA	Q9M2Y9	213	3e-62	Transcription factor RAX3	GO:0007275|multicellular organismal development;GO:0009751|response to salicylic acid;GO:0006351|transcription, DNA-templated;	GO:0005634|nucleus;	GO:0003677|DNA binding;GO:0003700|transcription factor activity, sequence-specific DNA binding;	K09422	MYBP; myb proto-oncogene protein, plant
Zm00001d028930	1.99918	0.00949133	0.0262457	up	yes	Zm00001d028930	protein_coding	chr1:51839504-51841800:-	gi|226508924|ref|NP_001141891.1|	1258	5e-167	putative MYB DNA-binding domain superfamily protein [Zea mays]	gi|226508923|ref|NM_001148419.1|	1712	0	Zea mays putative MYB DNA-binding domain superfamily protein (LOC100274036), mRNA	Q9LDE1	242	8e-73	Transcription factor MYB108	GO:0006952|defense response;GO:0009737|response to abscisic acid;GO:0009723|response to ethylene;GO:0009620|response to fungus;GO:0009753|response to jasmonic acid;GO:0009651|response to salt stress;GO:0006351|transcription, DNA-templated;	GO:0005634|nucleus;	GO:0003677|DNA binding;GO:0003700|transcription factor activity, sequence-specific DNA binding;	K09422	MYBP; myb proto-oncogene protein, plant
Zm00001d039094	1.9946	0.0038824	0.0120386	up	yes	Zm00001d039094	protein_coding	chr6:169955183-169956712:-	gi|670418603|ref|XP_008650048.1|	2502	0	PREDICTED: 3-ketoacyl-CoA synthase 11-like [Zea mays]	gi|242091448|ref|XM_002441512.1|	1278	0	Sorghum bicolor hypothetical protein, mRNA	O48780	746	0	3-ketoacyl-CoA synthase 11	GO:0006633|fatty acid biosynthetic process;GO:0009409|response to cold;GO:0009416|response to light stimulus;	GO:0016021|integral component of membrane;	.	K15397	KCS; 3-ketoacyl-CoA synthase [EC:2.3.1.199]
Zm00001d037872	1.99421	5.24e-14	7.64e-13	up	yes	Zm00001d037872	protein_coding	chr6:140520704-140530189:-	gi|293332341|ref|NP_001167721.1|	2994	0	uncharacterized protein LOC100381409 [Zea mays]	gi|293332340|ref|NM_001174250.1|	2159	0	Zea mays LOC100381409 (TIDP2917), mRNA	Q5XQC7	660	0	Protein BONZAI 3	GO:0006952|defense response;GO:0060548|negative regulation of cell death;GO:0090332|stomatal closure;	GO:0005886|plasma membrane;	GO:0005544|calcium-dependent phospholipid binding;	.	.
Zm00001d039032	1.99393	0.000349144	0.00140069	up	yes	Zm00001d039032	protein_coding	chr6:168945257-168948458:+	gi|670418536|ref|XP_008650015.1|	1267	2e-167	PREDICTED: uncharacterized protein LOC103630738 [Zea mays]	gi|242088854|ref|XM_002440215.1|	460	0	Sorghum bicolor hypothetical protein, mRNA	Q93WV4	162	7e-44	Probable WRKY transcription factor 71	GO:0006351|transcription, DNA-templated;	GO:0005634|nucleus;	GO:0043565|sequence-specific DNA binding;GO:0003700|transcription factor activity, sequence-specific DNA binding;	.	.
Zm00001d021303	1.99276	0.000373348	0.00148666	up	yes	Zm00001d021303	protein_coding	chr7:148332483-148336874:-	gi|670421031|ref|XP_008651383.1|	1733	0	PREDICTED: LOC100280671 isoform X1 [Zea mays]	gi|194697999|gb|BT038079.1|	1611	0	Zea mays full-length cDNA clone ZM_BFb0210M21 mRNA, complete cds	Q9LTC0	295	1e-92	Probable receptor-like protein kinase At5g47070	.	GO:0005886|plasma membrane;	GO:0005524|ATP binding;GO:0004674|protein serine/threonine kinase activity;	K00924	E2.7.1.-
Zm00001d039324	1.99271	0.000245636	0.0010197	up	yes	Zm00001d039324	protein_coding	chr3:1876337-1877401:-	gi|670385302|ref|XP_008673498.1|	1438	0	PREDICTED: pathogenesis-related genes transcriptional activator PTI6-like [Zea mays]	gi|195594775|gb|EU942421.1|	801	0	Zea mays clone 1496106 mRNA sequence	Q9SUQ2	115	1e-27	Ethylene-responsive transcription factor CRF2	GO:0048825|cotyledon development;GO:0009736|cytokinin-activated signaling pathway;GO:0009873|ethylene-activated signaling pathway;GO:0048364|root development;GO:0042991|transcription factor import into nucleus;GO:0006351|transcription, DNA-templated;	GO:0005737|cytoplasm;GO:0005634|nucleus;	GO:0003677|DNA binding;GO:0003700|transcription factor activity, sequence-specific DNA binding;	.	.
Zm00001d051163	1.99148	1.92e-34	1.35e-32	up	yes	Zm00001d051163	protein_coding	chr4:146793740-146798809:-	gi|194704554|gb|ACF86361.1|	3672	0	unknown [Zea mays]	gi|194704553|gb|BT041356.1|	2637	0	Zea mays full-length cDNA clone ZM_BFb0049B19 mRNA, complete cds	A2X7F7	94.4	1e-18	Phenylalanine ammonia-lyase	GO:0009800|cinnamic acid biosynthetic process;GO:0006559|L-phenylalanine catabolic process;	GO:0005737|cytoplasm;	GO:0045548|phenylalanine ammonia-lyase activity;	.	.
Zm00001d019441	1.99139	0.00510166	0.0152451	up	yes	Zm00001d019441	protein_coding	chr7:33981164-33982216:+	gi|670422825|ref|XP_008652273.1|	1664	0	PREDICTED: BTB/POZ and MATH domain-containing protein 2-like [Zea mays]	gi|238008585|gb|BT084975.1|	904	0	Zea mays full-length cDNA clone ZM_BFb0218I19 mRNA, complete cds	Q9M8J9	181	3e-51	BTB/POZ and MATH domain-containing protein 2	GO:0071472|cellular response to salt stress;GO:0042631|cellular response to water deprivation;GO:0016567|protein ubiquitination;GO:0006970|response to osmotic stress;	GO:0005634|nucleus;	.	K10523	SPOP; speckle-type POZ protein
Zm00001d020585	1.9816	1e-08	8.18e-08	up	yes	H4C7	protein_coding	chr7:123712201-123712512:+	gi|195617694|gb|ACG30677.1|	419	2e-50	histone H4 [Zea mays]	gi|238014333|gb|BT087849.1|	312	4e-162	Zea mays full-length cDNA clone ZM_BFb0224I22 mRNA, complete cds	P0CG89	162	4e-51	Histone H4	GO:0006334|nucleosome assembly;	GO:0009507|chloroplast;GO:0005829|cytosol;GO:0005730|nucleolus;GO:0000786|nucleosome;GO:0005886|plasma membrane;GO:0009506|plasmodesma;GO:0009579|thylakoid;GO:0005774|vacuolar membrane;	GO:0003677|DNA binding;	K11254	H4; histone H4
Zm00001d032311	1.97662	1.5e-19	3.61e-18	up	yes	Zm00001d032311	protein_coding	chr1:221831552-221837239:+	gi|670366555|ref|XP_008664697.1|	4544	0	PREDICTED: probable alpha,alpha-trehalose-phosphate synthase [UDP-forming] 9 [Zea mays]	gi|242081434|ref|XM_002445441.1|	2431	0	Sorghum bicolor hypothetical protein, mRNA	Q9LRA7	967	0	Probable alpha,alpha-trehalose-phosphate synthase [UDP-forming] 9	GO:0005992|trehalose biosynthetic process;GO:0070413|trehalose metabolism in response to stress;	GO:0005737|cytoplasm;	GO:0016791|phosphatase activity;GO:0016757|transferase activity, transferring glycosyl groups;	K16055	TPS; trehalose 6-phosphate synthase/phosphatase [EC:2.4.1.15 3.1.3.12]
Zm00001d027992	1.97137	8.81e-13	1.15e-11	up	yes	Zm00001d027992	protein_coding	chr1:19594960-19595493:+	gi|259489828|ref|NP_001158922.1|	453	5e-54	hypothetical protein [Zea mays]	gi|259489827|ref|NM_001165450.1|	534	0	Zea mays hypothetical protein (LOC100303821), mRNA	.	.	.	.	.	.	.	.	.
Zm00001d052157	1.97066	0.00174796	0.00596076	up	yes	Zm00001d052157	protein_coding	chr4:181466286-181472201:+	gi|670393495|ref|XP_008677150.1|	2332	0	PREDICTED: uncharacterized protein LOC100280272 isoform X1 [Zea mays]	gi|226507163|ref|NM_001153200.1|	2365	0	Zea mays uncharacterized LOC100280272 (LOC100280272), mRNA	.	.	.	.	.	.	.	.	.
Zm00001d051675	1.96259	3.14e-22	9.47e-21	up	yes	Zm00001d051675	protein_coding	chr4:166355030-166357000:+	gi|293333302|ref|NP_001167934.1|	3383	0	hypothetical protein precursor [Zea mays]	gi|224029340|gb|BT066849.1|	1971	0	Zea mays full-length cDNA clone ZM_BFb0077H22 mRNA, complete cds	F4JRE0	1015	0	Transmembrane 9 superfamily member 12	.	GO:0005768|endosome;GO:0010008|endosome membrane;GO:0005794|Golgi apparatus;GO:0000139|Golgi membrane;GO:0016021|integral component of membrane;GO:0009506|plasmodesma;GO:0005802|trans-Golgi network;GO:0005774|vacuolar membrane;GO:0005773|vacuole;	.	.	.
Zm00001d007633	1.96239	2.93e-28	1.33e-26	up	yes	Zm00001d007633	protein_coding	chr2:236564997-236567074:-	gi|226502438|ref|NP_001152618.1|	338	2e-37	LOC100286259 [Zea mays]	gi|223949938|gb|BT064356.1|	520	0	Zea mays full-length cDNA clone ZM_BFc0162D05 mRNA, complete cds	Q6TAW2	55.5	4e-09	Stress-associated endoplasmic reticulum protein 2	GO:0030968|endoplasmic reticulum unfolded protein response;GO:0006486|protein glycosylation;GO:0015031|protein transport;	GO:0005783|endoplasmic reticulum;GO:0005789|endoplasmic reticulum membrane;GO:0016021|integral component of membrane;	.	.	.
Zm00001d038351	1.96177	5.77e-23	1.85e-21	up	yes	Zm00001d038351	protein_coding	chr6:155009149-155011475:+	gi|226493864|ref|NP_001142159.1|	855	3e-113	USP family protein [Zea mays]	gi|54651003|gb|BT016222.1|	821	0	Zea mays clone Contig55 mRNA sequence	Q8LGG8	56.6	2e-08	Universal stress protein A-like protein	GO:0006950|response to stress;	GO:0005886|plasma membrane;	GO:0016208|AMP binding;	.	.
Zm00001d018473	1.96023	5.81e-05	0.000273669	up	yes	Zm00001d018473	protein_coding	chr5:221415304-221418321:+	gi|836938382|ref|NP_001296830.1|	4585	0	uncharacterized protein LOC100216665 [Zea mays]	gi|266618434|gb|AC211313.4|	3018	0	Zea mays BAC clone CH201-9J2 from chromosome 5, complete sequence	.	.	.	.	.	.	.	.	.
Zm00001d052472	1.9557	4.19e-07	2.77e-06	up	yes	Zm00001d052472	protein_coding	chr4:190781502-190787238:+	gi|413924840|gb|AFW64772.1|	3112	0	2-isopropylmalate synthase B [Zea mays]	gi|226505257|ref|NM_001153121.1|	2320	0	Zea mays LOC100280189 (TIDP9194), mRNA	O04973	86.3	1e-15	2-isopropylmalate synthase A	GO:0009082|branched-chain amino acid biosynthetic process;GO:0009098|leucine biosynthetic process;	.	GO:0003852|2-isopropylmalate synthase activity;	K01649	leuA; 2-isopropylmalate synthase [EC:2.3.3.13]
Zm00001d053643	1.95565	0.00057222	0.00219096	up	yes	Zm00001d053643	protein_coding	chr4:238099957-238103666:-	gi|226533114|ref|NP_001148491.1|	1909	0	LOC100282106 [Zea mays]	gi|226533113|ref|NM_001155019.1|	1707	0	Zea mays LOC100282106 (umc1740), mRNA	Q8GYX9	93.6	1e-19	Protein WVD2-like 1	.	GO:0005737|cytoplasm;GO:0005874|microtubule;	.	.	.
Zm00001d043621	1.95557	0.00151685	0.00524148	up	yes	Zm00001d043621	protein_coding	chr3:205387381-205388211:-	gi|226529417|ref|NP_001151156.1|	1335	0	LOC100284789 [Zea mays]	gi|21210828|gb|AY107750.1|	831	0	Zea mays PCO107612 mRNA sequence	Q67YC0	270	1e-87	Inorganic pyrophosphatase 1	GO:0016036|cellular response to phosphate starvation;GO:0051262|protein tetramerization;	.	GO:0004427|inorganic diphosphatase activity;GO:0046872|metal ion binding;GO:0016791|phosphatase activity;GO:0016462|pyrophosphatase activity;	K13248	PHOSPHO2; pyridoxal phosphate phosphatase PHOSPHO2 [EC:3.1.3.74]
Zm00001d052237	1.9539	1.47e-11	1.68e-10	up	yes	Zm00001d052237	protein_coding	chr4:184283129-184292636:-	gi|670392874|ref|XP_008676833.1|	2729	0	PREDICTED: uncharacterized protein LOC100273634 isoform X1 [Zea mays]	gi|223949444|gb|BT064109.1|	1799	0	Zea mays full-length cDNA clone ZM_BFc0138H20 mRNA, complete cds	Q9LX20	433	9e-142	Aspartic proteinase-like protein 1	GO:0030163|protein catabolic process;GO:0006508|proteolysis;	GO:0031225|anchored component of membrane;GO:0046658|anchored component of plasma membrane;	GO:0004190|aspartic-type endopeptidase activity;	.	.
Zm00001d014804	1.95287	5.5e-06	3.09e-05	up	yes	Zm00001d014804	protein_coding	chr5:63815600-63818207:+	gi|224033419|gb|ACN35785.1|	2226	0	unknown [Zea mays]	gi|224033418|gb|BT068888.1|	1890	0	Zea mays full-length cDNA clone ZM_BFc0147H18 mRNA, complete cds	Q9LX20	209	5e-58	Aspartic proteinase-like protein 1	GO:0030163|protein catabolic process;GO:0006508|proteolysis;	GO:0031225|anchored component of membrane;GO:0046658|anchored component of plasma membrane;	GO:0004190|aspartic-type endopeptidase activity;	.	.
Zm00001d022032	1.95143	1.65e-07	1.15e-06	up	yes	Zm00001d022032	protein_coding	chr7:168319347-168320506:-	gi|414887424|tpg|DAA63438.1|	1428	0	TPA: ribosome-inactivating protein [Zea mays]	gi|212276290|ref|NM_001137489.1|	1053	0	Zea mays ribosome-inactivating protein (RIP), mRNA	P25892	392	7e-134	Ribosome-inactivating protein 9	GO:0006952|defense response;GO:0017148|negative regulation of translation;	GO:0005737|cytoplasm;	GO:0030598|rRNA N-glycosylase activity;	.	.
Zm00001d028599	1.9487	2.57e-07	1.75e-06	up	yes	Zm00001d028599	protein_coding	chr1:40283742-40287068:-	gi|212721074|ref|NP_001131665.1|	2896	0	uncharacterized protein LOC100193025 precursor [Zea mays]	gi|212721073|ref|NM_001138193.1|	1947	0	Zea mays putative laccase family protein (LOC100193025), mRNA	Q10ND7	905	0	Laccase-10	GO:0009809|lignin biosynthetic process;GO:0046274|lignin catabolic process;	GO:0048046|apoplast;	GO:0005507|copper ion binding;GO:0052716|hydroquinone:oxygen oxidoreductase activity;GO:0016722|oxidoreductase activity, oxidizing metal ions;	.	.
Zm00001d011577	1.94833	0.000383797	0.00152586	up	yes	Zm00001d011577	protein_coding	chr8:154834948-154839347:+	gi|413950894|gb|AFW83543.1|	2484	0	hypothetical protein ZEAMMB73_216018 [Zea mays]	gi|226528153|ref|NM_001147173.1|	1088	0	Zea mays uncharacterized LOC100272720 (LOC100272720), mRNA	Q0IWL9	261	1e-77	Monothiol glutaredoxin-S11	GO:0009926|auxin polar transport;GO:0045454|cell redox homeostasis;GO:0072593|reactive oxygen species metabolic process;GO:0009408|response to heat;	GO:0005829|cytosol;	GO:0051537|2 iron, 2 sulfur cluster binding;GO:0009055|electron carrier activity;GO:0046872|metal ion binding;GO:0015035|protein disulfide oxidoreductase activity;	.	.
Zm00001d027332	1.94782	0.0191991	0.0482256	up	yes	Zm00001d027332	protein_coding	chr1:3095308-3095604:-	gi|414864332|tpg|DAA42889.1|	353	4e-41	TPA: nonspecific lipid-transfer protein [Zea mays]	gi|293331436|ref|NM_001175258.1|	297	9e-154	Zea mays uncharacterized LOC100382521 (LOC100382521), mRNA	A2XBN5	105	5e-29	Non-specific lipid-transfer protein 2	GO:0006869|lipid transport;	.	GO:0008289|lipid binding;	.	.
Zm00001d003504	1.94492	1.62e-09	1.47e-08	up	yes	Zm00001d003504	protein_coding	chr2:46187577-46189691:-	gi|226491332|ref|NP_001145537.1|	1264	2e-173	uncharacterized protein LOC100278972 [Zea mays]	gi|21211537|gb|AY108459.1|	975	0	Zea mays PCO084970 mRNA sequence	P36591	79.7	3e-15	Dihydrofolate reductase	GO:0006545|glycine biosynthetic process;GO:0009165|nucleotide biosynthetic process;GO:0006730|one-carbon metabolic process;GO:0046654|tetrahydrofolate biosynthetic process;	GO:0005829|cytosol;	GO:0005524|ATP binding;GO:0004146|dihydrofolate reductase activity;GO:0050661|NADP binding;	K00287	folA; dihydrofolate reductase [EC:1.5.1.3]
Zm00001d003110	1.94159	1.02e-09	9.52e-09	up	yes	Zm00001d003110	protein_coding	chr2:32540978-32544536:-	gi|670373956|ref|XP_008668335.1|	1558	0	PREDICTED: uncharacterized protein LOC100382341 isoform X1 [Zea mays]	gi|238015373|gb|BT088369.1|	1319	0	Zea mays full-length cDNA clone ZM_BFc0163B01 mRNA, complete cds	Q9ASQ5	315	8e-99	Calmodulin-binding receptor-like cytoplasmic kinase 3	.	GO:0005737|cytoplasm;	GO:0005524|ATP binding;GO:0004674|protein serine/threonine kinase activity;	.	.
Zm00001d023865	1.93975	0.000127918	0.000563717	up	yes	Zm00001d023865	protein_coding	chr10:25417359-25421335:-	gi|413916580|gb|AFW56512.1|	927	2e-120	hypothetical protein ZEAMMB73_554427 [Zea mays]	gi|226506181|ref|NM_001151090.1|	1290	0	Zea mays uncharacterized LOC100277567 (LOC100277567), mRNA	.	.	.	.	.	.	.	.	.
Zm00001d014748	1.93755	7.19e-06	3.96e-05	up	yes	Zm00001d014748	protein_coding	chr5:61273486-61274832:-	gi|670407158|ref|XP_008645066.1|	2251	0	PREDICTED: benzyl alcohol O-benzoyltransferase-like [Zea mays]	gi|242097005|ref|XM_002438948.1|	999	0	Sorghum bicolor hypothetical protein, mRNA	Q8GT20	427	3e-144	Benzyl alcohol O-benzoyltransferase	.	.	GO:0016747|transferase activity, transferring acyl groups other than amino-acyl groups;	.	.
Zm00001d043515	1.93568	3.73e-17	7.25e-16	up	yes	Zm00001d043515	protein_coding	chr3:202396755-202399107:-	gi|226504822|ref|NP_001149993.1|	1701	0	LOC100283620 [Zea mays]	gi|226504821|ref|NM_001156521.1|	1429	0	Zea mays LOC100283620 (cl8808_2), mRNA	Q8LQ74	233	1e-70	Auxin-responsive protein IAA6	GO:0009734|auxin-activated signaling pathway;GO:0006355|regulation of transcription, DNA-templated;GO:0006417|regulation of translation;GO:0009733|response to auxin;GO:0006351|transcription, DNA-templated;	GO:0005634|nucleus;	.	K14484	IAA; auxin-responsive protein IAA
Zm00001d025786	1.92896	1.96e-24	6.96e-23	up	yes	Zm00001d025786	protein_coding	chr10:129532763-129536073:+	gi|670446262|ref|XP_008663363.1|	1716	0	PREDICTED: uncharacterized protein LOC103641812 [Zea mays]	gi|54653437|gb|BT018656.1|	1406	0	Zea mays clone EL01N0507C09.d mRNA sequence	Q7VG78	161	1e-39	Probable GMP synthase [glutamine-hydrolyzing]	GO:0006284|base-excision repair;GO:0006541|glutamine metabolic process;GO:0006177|GMP biosynthetic process;	.	GO:0005524|ATP binding;GO:0008725|DNA-3-methyladenine glycosylase activity;GO:0003922|GMP synthase (glutamine-hydrolyzing) activity;GO:0008080|N-acetyltransferase activity;GO:0016462|pyrophosphatase activity;	K03790	rimJ; ribosomal-protein-alanine N-acetyltransferase [EC:2.3.1.128]
Zm00001d046759	1.92624	2.13e-07	1.47e-06	up	yes	Zm00001d046759	protein_coding	chr9:104671073-104675092:+	gi|413954819|gb|AFW87468.1|	1196	2e-160	putative HLH DNA-binding domain superfamily protein [Zea mays]	gi|194703299|gb|BT040729.1|	641	0	Zea mays full-length cDNA clone ZM_BFc0120O20 mRNA, complete cds	Q8VZ02	171	5e-48	Transcription factor bHLH48	GO:0006355|regulation of transcription, DNA-templated;GO:0006351|transcription, DNA-templated;	GO:0005634|nucleus;	GO:0003677|DNA binding;GO:0003700|transcription factor activity, sequence-specific DNA binding;	.	.
Zm00001d010446	1.92491	0.00741261	0.0211331	up	yes	Zm00001d010446	protein_coding	chr8:115490413-115493023:-	gi|670428678|ref|XP_008655181.1|	3148	0	PREDICTED: uncharacterized protein LOC100381926 isoform X1 [Zea mays]	gi|223943094|gb|BT060934.1|	2130	0	Zea mays full-length cDNA clone ZM_BFb0073D15 mRNA, complete cds	Q6L4I2	952	0	Endoglucanase 15	GO:0071555|cell wall organization;GO:0030245|cellulose catabolic process;	GO:0005576|extracellular region;	GO:0030246|carbohydrate binding;GO:0008810|cellulase activity;	.	.
Zm00001d053880	1.92101	6.04e-11	6.44e-10	up	yes	Zm00001d053880	protein_coding	chr4:242868767-242871205:-	gi|226533266|ref|NP_001147813.1|	1688	0	LOC100281423 [Zea mays]	gi|238010067|gb|BT085716.1|	1403	0	Zea mays full-length cDNA clone ZM_BFc0050M01 mRNA, complete cds	Q9LU68	111	3e-25	Protein CHLOROPLAST IMPORT APPARATUS 2	GO:0045036|protein targeting to chloroplast;GO:0006355|regulation of transcription, DNA-templated;	GO:0009507|chloroplast;GO:0005634|nucleus;	.	.	.
Zm00001d034346	1.91797	8.58e-17	1.61e-15	up	yes	Zm00001d034346	protein_coding	chr1:290279668-290282656:-	gi|414873212|tpg|DAA51769.1|	1375	0	TPA: putative glycolipid transfer protein (GLTP) family protein [Zea mays]	gi|226496592|ref|NM_001149886.1|	811	0	Zea mays LOC100275982 (pco113424), mRNA	Q6DBQ8	65.5	2e-11	Ceramide-1-phosphate transfer protein	GO:1902389|ceramide 1-phosphate transport;	GO:0005829|cytosol;GO:0010008|endosome membrane;GO:0005794|Golgi apparatus;GO:0005640|nuclear outer membrane;GO:0005886|plasma membrane;	GO:1902387|ceramide 1-phosphate binding;GO:1902388|ceramide 1-phosphate transporter activity;GO:0051861|glycolipid binding;GO:0017089|glycolipid transporter activity;GO:0005543|phospholipid binding;GO:0005548|phospholipid transporter activity;	.	.
Zm00001d017699	1.91778	0.001152	0.00409821	up	yes	Zm00001d017699	protein_coding	chr5:204537835-204540181:+	gi|224033581|gb|ACN35866.1|	1367	0	unknown [Zea mays]	gi|212275200|ref|NM_001137402.1|	1372	0	Zea mays hypothetical protein (LOC100191978), mRNA	Q8LDS2	299	1e-95	Probable xyloglucan endotransglucosylase/hydrolase protein 27	GO:0042546|cell wall biogenesis;GO:0071555|cell wall organization;GO:0010087|phloem or xylem histogenesis;GO:0010411|xyloglucan metabolic process;	GO:0048046|apoplast;GO:0005618|cell wall;	GO:0004553|hydrolase activity, hydrolyzing O-glycosyl compounds;GO:0016762|xyloglucan:xyloglucosyl transferase activity;	K08235	E2.4.1.207; xyloglucan:xyloglucosyl transferase [EC:2.4.1.207]
Zm00001d018429	1.91591	0.00200946	0.00673401	up	yes	Zm00001d018429	protein_coding	chr5:220588216-220589696:-	gi|194707366|gb|ACF87767.1|	1207	9e-162	unknown [Zea mays]	gi|195642133|gb|EU968417.1|	1327	0	Zea mays clone 320600 calcium-dependent protein kinase, isoform AK1 mRNA, complete cds	Q93VK0	218	2e-65	Phosphoenolpyruvate carboxylase kinase 2	GO:0009738|abscisic acid-activated signaling pathway;GO:0016036|cellular response to phosphate starvation;GO:0035556|intracellular signal transduction;GO:0018105|peptidyl-serine phosphorylation;GO:0046777|protein autophosphorylation;GO:0006468|protein phosphorylation;GO:0046898|response to cycloheximide;GO:0009416|response to light stimulus;	GO:0005737|cytoplasm;GO:0005634|nucleus;GO:0005886|plasma membrane;	GO:0005524|ATP binding;GO:0009931|calcium-dependent protein serine/threonine kinase activity;GO:0005516|calmodulin binding;GO:0004683|calmodulin-dependent protein kinase activity;GO:0004674|protein serine/threonine kinase activity;	.	.
Zm00001d002064	1.91574	8.02e-14	1.15e-12	up	yes	Zm00001d002064	protein_coding	chr2:5191813-5195757:+	gi|670374558|ref|XP_008668660.1|	1877	0	PREDICTED: glycosyltransferase isoform X1 [Zea mays]	gi|162458944|ref|NM_001112340.1|	1246	0	Zea mays glycosyltransferase (pglcat7), mRNA	B9FCV3	577	0	Probable glucuronosyltransferase Os04g0650300	GO:0071555|cell wall organization;GO:0010417|glucuronoxylan biosynthetic process;GO:0009834|plant-type secondary cell wall biogenesis;	GO:0000139|Golgi membrane;GO:0016021|integral component of membrane;	GO:0015018|galactosylgalactosylxylosylprotein 3-beta-glucuronosyltransferase activity;GO:0042285|xylosyltransferase activity;	.	.
Zm00001d038291	1.91346	2.36e-17	4.66e-16	up	yes	Zm00001d038291	protein_coding	chr6:153560369-153560833:-	gi|670414097|ref|XP_008648268.1|	726	6e-96	PREDICTED: ferredoxin-6, chloroplastic isoform X1 [Zea mays]	gi|77817146|gb|DQ244470.1|	465	0	Zea mays clone 7963 mRNA sequence	P94044	277	2e-94	Ferredoxin-6, chloroplastic	GO:0022900|electron transport chain;	GO:0009507|chloroplast;	GO:0051537|2 iron, 2 sulfur cluster binding;GO:0009055|electron carrier activity;GO:0046872|metal ion binding;	K02639	petF; ferredoxin
Zm00001d002799	1.91211	9.61e-32	5.53e-30	up	yes	Zm00001d002799	protein_coding	chr2:22972434-22973879:-	gi|670375564|ref|XP_008669072.1|	947	2e-123	PREDICTED: homeobox-leucine zipper protein HOX22-like [Zea mays]	gi|242073867|ref|XM_002446825.1|	540	0	Sorghum bicolor hypothetical protein, mRNA	Q7XUJ5	245	4e-76	Homeobox-leucine zipper protein HOX22	GO:0006351|transcription, DNA-templated;	GO:0005634|nucleus;	GO:0043565|sequence-specific DNA binding;GO:0003700|transcription factor activity, sequence-specific DNA binding;	.	.
Zm00001d017742	1.91175	0.00856775	0.0239787	up	yes	Zm00001d017742	protein_coding	chr5:205734245-205737675:-	gi|413938421|gb|AFW72972.1|	1518	0	putative growth-regulating factor 1 [Zea mays]	gi|162461057|ref|NM_001112551.1|	1352	0	Zea mays growth-regulating factor 1-like (GRF1), mRNA	Q6ZIK5	160	2e-43	Growth-regulating factor 4	GO:0032502|developmental process;GO:0006355|regulation of transcription, DNA-templated;GO:0006351|transcription, DNA-templated;	GO:0005634|nucleus;	GO:0005524|ATP binding;	.	.
Zm00001d037766	1.90905	5.68e-07	3.68e-06	up	yes	Zm00001d037766	protein_coding	chr6:136762146-136765188:+	gi|226508894|ref|NP_001140577.1|	1032	1e-133	uncharacterized protein LOC100272647 [Zea mays]	gi|226508893|ref|NM_001147105.1|	1219	0	Zea mays pollen-specific protein SF21 (LOC100272647), mRNA	O23969	234	6e-70	Pollen-specific protein SF21	GO:0007568|aging;GO:0005975|carbohydrate metabolic process;GO:0009793|embryo development ending in seed dormancy;GO:0006071|glycerol metabolic process;GO:0010030|positive regulation of seed germination;GO:0045995|regulation of embryonic development;GO:0010029|regulation of seed germination;GO:0009737|response to abscisic acid;GO:0009409|response to cold;GO:0009749|response to glucose;GO:0009651|r…	GO:0009941|chloroplast envelope;GO:0031969|chloroplast membrane;GO:0005789|endoplasmic reticulum membrane;GO:0016021|integral component of membrane;GO:0005811|lipid particle;GO:0016020|membrane;	GO:0004144|diacylglycerol O-acyltransferase activity;	.	.
Zm00001d031804	1.90615	0.00079211	0.00292102	up	yes	Zm00001d031804	protein_coding	chr1:202297008-202297994:+	gi|238908935|gb|ACF86971.2|	1623	0	unknown [Zea mays]	gi|238908934|gb|BT041966.2|	987	0	Zea mays full-length cDNA clone ZM_BFb0090N07 mRNA, complete cds	Q9SMM9	219	9e-67	Probable carboxylesterase 13	GO:0008152|metabolic process;	GO:0005829|cytosol;	GO:0052689|carboxylic ester hydrolase activity;	.	.
Zm00001d046292	1.90543	0.00165131	0.0056626	up	yes	Zm00001d046292	protein_coding	chr9:78537231-78537959:-	gi|670438388|ref|XP_008659689.1|	740	3e-95	PREDICTED: ethylene-responsive transcription factor TINY isoform X3 [Zea mays]	gi|195654450|gb|EU974575.1|	729	0	Zea mays clone 453357 mRNA sequence	Q9M080	93.6	2e-21	Ethylene-responsive transcription factor ERF043	GO:0009873|ethylene-activated signaling pathway;GO:0006351|transcription, DNA-templated;	GO:0005634|nucleus;	GO:0003700|transcription factor activity, sequence-specific DNA binding;GO:0044212|transcription regulatory region DNA binding;	.	.
Zm00001d044921	1.90201	3.59e-14	5.32e-13	up	yes	Zm00001d044921	protein_coding	chr9:7253981-7254973:-	gi|413952681|gb|AFW85330.1|	1419	0	gibberellin receptor GID1L2 [Zea mays]	gi|226508279|ref|NM_001156325.1|	980	0	Zea mays LOC100283424 (pco090392a), mRNA	Q5NUF4	222	5e-68	2-hydroxyisoflavanone dehydratase	GO:0009813|flavonoid biosynthetic process;GO:0009717|isoflavonoid biosynthetic process;GO:0046287|isoflavonoid metabolic process;	.	GO:0033987|2-hydroxyisoflavanone dehydratase activity;GO:0052689|carboxylic ester hydrolase activity;	.	.
Zm00001d003101	1.90003	1.94e-23	6.47e-22	up	yes	Zm00001d003101	protein_coding	chr2:32083280-32088714:+	gi|670373158|ref|XP_008667904.1|	5326	0	PREDICTED: cytokinin-O-glucosyltransferase 3 isoform X1 [Zea mays]	gi|242076397|ref|XM_002448090.1|	1968	0	Sorghum bicolor hypothetical protein, mRNA	O49318	145	2e-33	Probable leucine-rich repeat receptor-like protein kinase At2g33170	.	GO:0016021|integral component of membrane;	GO:0005524|ATP binding;GO:0004674|protein serine/threonine kinase activity;	.	.
Zm00001d015658	1.89941	6.84e-20	1.71e-18	up	yes	Zm00001d015658	protein_coding	chr5:103850842-103855288:-	gi|670402635|ref|XP_008681200.1|	2121	0	PREDICTED: uncharacterized protein LOC100193855 isoform X1 [Zea mays]	gi|212723861|ref|NM_001138936.1|	884	0	Zea mays uncharacterized LOC100193855 (LOC100193855), mRNA	Q5SPB1	96.7	2e-19	Sodium-coupled neutral amino acid transporter 2	GO:0003333|amino acid transmembrane transport;GO:0006814|sodium ion transport;	GO:0005887|integral component of plasma membrane;	GO:0015171|amino acid transmembrane transporter activity;GO:0015293|symporter activity;	K13576	SLC38A3, SNAT3; solute carrier family 38 (sodium-coupled neutral amino acid transporter), member 3
Zm00001d022597	1.89199	6.16e-18	1.28e-16	up	yes	Zm00001d022597	protein_coding	chr7:180745298-180746615:+	gi|226509750|ref|NP_001151289.1|	981	7e-131	RING-H2 finger protein ATL2B [Zea mays]	gi|226509749|ref|NM_001157817.1|	952	0	Zea mays RING-H2 finger protein ATL2B (LOC100284922), mRNA	Q8GT74	191	2e-57	NEP1-interacting protein 2	.	GO:0009535|chloroplast thylakoid membrane;GO:0016021|integral component of membrane;	GO:0008270|zinc ion binding;	.	.
Zm00001d006328	1.88954	3.83e-21	1.07e-19	up	yes	Zm00001d006328	protein_coding	chr2:204816152-204820265:+	gi|670371765|ref|XP_008667168.1|	2947	0	PREDICTED: uncharacterized protein LOC100193342 isoform X1 [Zea mays]	gi|242045557|ref|XM_002460605.1|	1856	0	Sorghum bicolor hypothetical protein, mRNA	Q8RWW1	915	0	Transmembrane 9 superfamily member 10	.	GO:0010008|endosome membrane;GO:0005794|Golgi apparatus;GO:0000139|Golgi membrane;GO:0016021|integral component of membrane;	.	.	.
Zm00001d002610	1.88935	1.74e-12	2.2e-11	up	yes	Zm00001d002610	protein_coding	chr2:16708568-16710668:+	gi|670375383|ref|XP_008669003.1|	2524	0	PREDICTED: cytochrome P450 704C1-like [Zea mays]	gi|308044212|ref|NM_001195925.1|	1734	0	Zea mays putative cytochrome P450 superfamily protein (LOC100501109), mRNA	Q50EK3	491	2e-166	Cytochrome P450 704C1	.	GO:0016021|integral component of membrane;	GO:0020037|heme binding;GO:0005506|iron ion binding;GO:0004497|monooxygenase activity;GO:0016705|oxidoreductase activity, acting on paired donors, with incorporation or reduction of molecular oxygen;	.	.
Zm00001d034461	1.88268	1.15e-11	1.33e-10	up	yes	Zm00001d034461	protein_coding	chr1:293622653-293624784:-	gi|226504364|ref|NP_001141081.1|	1364	0	uncharacterized protein LOC100273163 [Zea mays]	gi|194695851|gb|BT037005.1|	1343	0	Zea mays full-length cDNA clone ZM_BFb0151E21 mRNA, complete cds	P42390	394	7e-133	Indole-3-glycerol phosphate lyase, chloroplastic	GO:0008652|cellular amino acid biosynthetic process;	GO:0009507|chloroplast;	GO:0033984|indole-3-glycerol-phosphate lyase activity;GO:0004834|tryptophan synthase activity;	K13222	BX1, IGL; indole-3-glycerol-phosphate lyase [EC:4.1.2.8]
Zm00001d048101	1.88259	1.77e-17	3.53e-16	up	yes	Zm00001d048101	protein_coding	chr9:150201639-150206538:-	gi|670435667|ref|XP_008658421.1|	1469	0	PREDICTED: uncharacterized protein LOC100277251 isoform X1 [Zea mays]	gi|226494906|ref|NM_001150875.1|	1534	0	Zea mays LOC100277251 (cl27393_1b), mRNA	.	.	.	.	.	.	.	.	.
Zm00001d026311	1.88206	1.12e-21	3.24e-20	up	yes	Zm00001d026311	protein_coding	chr10:143365795-143369286:+	gi|293333859|ref|NP_001169245.1|	2229	0	hypothetical protein [Zea mays]	gi|293333858|ref|NM_001175774.1|	1701	0	Zea mays hypothetical protein (LOC100383103), mRNA	Q8H0B6	69.3	4e-11	Probable UDP-arabinose 4-epimerase 2	GO:0045227|capsule polysaccharide biosynthetic process;GO:0006012|galactose metabolic process;GO:0033358|UDP-L-arabinose biosynthetic process;	GO:0032580|Golgi cisterna membrane;GO:0016021|integral component of membrane;	GO:0050373|UDP-arabinose 4-epimerase activity;GO:0003978|UDP-glucose 4-epimerase activity;	K12448	UXE, uxe; UDP-arabinose 4-epimerase [EC:5.1.3.5]
Zm00001d027801	1.88069	0.00327267	0.0103465	up	yes	Zm00001d027801	protein_coding	chr1:13815367-13827552:+	gi|670358913|ref|XP_008667755.1|	4641	0	PREDICTED: hypothetical protein isoform X1 [Zea mays]	gi|226496174|ref|NM_001148000.1|	2054	0	Zea mays hypothetical protein (LOC100273582), mRNA	C7J0A2	159	8e-39	DNA topoisomerase 3-alpha	GO:0006265|DNA topological change;	GO:0005694|chromosome;GO:0005829|cytosol;GO:0005634|nucleus;	GO:0003677|DNA binding;GO:0003916|DNA topoisomerase activity;GO:0003917|DNA topoisomerase type I activity;GO:0008270|zinc ion binding;	K03165	TOP3; DNA topoisomerase III [EC:5.99.1.2]
Zm00001d028002	1.88049	2.72e-05	0.000135289	up	yes	Zm00001d028002	protein_coding	chr1:19961083-19963559:-	gi|226503741|ref|NP_001151560.1|	1159	5e-157	ras-related protein Rab11D [Zea mays]	gi|226503740|ref|NM_001158088.1|	1012	0	Zea mays ras-related protein Rab11D (LOC100285194), mRNA	Q40522	354	2e-120	Ras-related protein Rab11D	GO:0007264|small GTPase mediated signal transduction;	GO:0005622|intracellular;GO:0005886|plasma membrane;	GO:0005525|GTP binding;	.	.
Zm00001d027530	1.8753	0.000677408	0.0025393	up	yes	Zm00001d027530	protein_coding	chr1:7490367-7492305:-	gi|414864651|tpg|DAA43208.1|	1322	3e-179	TPA: putative NAC domain transcription factor superfamily protein [Zea mays]	gi|242037048|ref|XM_002465874.1|	729	0	Sorghum bicolor hypothetical protein, mRNA	Q9FIW5	194	6e-56	Putative NAC domain-containing protein 94	GO:0006355|regulation of transcription, DNA-templated;GO:0006351|transcription, DNA-templated;	GO:0005634|nucleus;	GO:0003677|DNA binding;	.	.
Zm00001d025352	1.87433	4.77e-06	2.71e-05	up	yes	Zm00001d025352	protein_coding	chr10:115194757-115195221:+	gi|226493434|ref|NP_001150016.1|	807	3e-108	ferredoxin-3 [Zea mays]	gi|194706445|gb|BT042302.1|	465	0	Zea mays full-length cDNA clone ZM_BFb0197O20 mRNA, complete cds	P27788	171	7e-53	Ferredoxin-3, chloroplastic	GO:0022900|electron transport chain;	GO:0009507|chloroplast;GO:0009570|chloroplast stroma;GO:0009578|etioplast stroma;	GO:0051537|2 iron, 2 sulfur cluster binding;GO:0009055|electron carrier activity;GO:0046872|metal ion binding;	K02639	petF; ferredoxin
Zm00001d029583	1.87154	1.6e-31	9.07e-30	up	yes	Zm00001d029583	protein_coding	chr1:77839833-77840687:+	gi|226496125|ref|NP_001151303.1|	1339	0	polygalacturonase inhibitor 1 precursor [Zea mays]	gi|226496124|ref|NM_001157831.1|	855	0	Zea mays polygalacturonase inhibitor 1 (LOC100284936), mRNA	Q05091	195	3e-58	Polygalacturonase inhibitor	.	GO:0048046|apoplast;GO:0005618|cell wall;	.	.	.
Zm00001d013469	1.87048	3.91e-12	4.71e-11	up	yes	Zm00001d013469	protein_coding	chr5:12350428-12355805:+	gi|413933325|gb|AFW67876.1|	3743	0	putative phosphatidylinositol-4-phosphate 5-kinase family protein [Zea mays]	gi|219363034|ref|NM_001143321.1|	2157	0	Zea mays uncharacterized LOC100216938 (LOC100216938), mRNA	Q56YP2	59.7	9e-08	Phosphatidylinositol 4-phosphate 5-kinase 1	GO:0003006|developmental process involved in reproduction;GO:0040007|growth;GO:0010311|lateral root formation;GO:0009958|positive gravitropism;	GO:0005886|plasma membrane;	GO:0016308|1-phosphatidylinositol-4-phosphate 5-kinase activity;GO:0005524|ATP binding;	K00889	PIP5K; 1-phosphatidylinositol-4-phosphate 5-kinase [EC:2.7.1.68]
Zm00001d042935	1.8678	6.53e-07	4.2e-06	up	yes	Zm00001d042935	protein_coding	chr3:184486585-184487381:+	gi|414879794|tpg|DAA56925.1|	434	4e-51	TPA: hypothetical protein ZEAMMB73_224312 [Zea mays]	gi|195594717|gb|EU942363.1|	289	6e-149	Zea mays clone 1487171 mRNA sequence	.	.	.	.	.	.	.	.	.
Zm00001d018106	1.8644	0.0110167	0.029912	up	yes	Zm00001d018106	protein_coding	chr5:214437864-214442320:-	gi|670410278|ref|XP_008646290.1|	1494	0	PREDICTED: uncharacterized protein LOC103627762 [Zea mays]	gi|391416614|gb|BT084705.2|	942	0	Zea mays full-length cDNA clone ZM_BFb0163E18 mRNA, complete cds	Q9ZPE7	242	1e-72	Protein EXORDIUM	GO:0009741|response to brassinosteroid;	GO:0048046|apoplast;GO:0005618|cell wall;GO:0005615|extracellular space;GO:0005794|Golgi apparatus;GO:0009505|plant-type cell wall;	.	.	.
Zm00001d039304	1.86152	1.26e-23	4.28e-22	up	yes	Zm00001d039304	protein_coding	chr3:1395539-1402948:-	gi|670383012|ref|XP_008672286.1|	3248	0	PREDICTED: uncharacterized protein LOC100217079 isoform X1 [Zea mays]	gi|21209391|gb|AY106313.1|	1339	0	Zea mays PCO145155 mRNA sequence	Q5SRX1	148	3e-37	TOM1-like protein 2	GO:0006886|intracellular protein transport;GO:0045839|negative regulation of mitotic nuclear division;GO:0007165|signal transduction;	GO:0070062|extracellular exosome;GO:0005622|intracellular;	GO:0030276|clathrin binding;GO:0019901|protein kinase binding;	.	.
Zm00001d046919	1.86081	2.27e-36	1.8e-34	up	yes	Zm00001d046919	protein_coding	chr9:110691826-110696403:+	gi|670436676|ref|XP_008658999.1|	3775	0	PREDICTED: chloride channel protein isoform X1 [Zea mays]	gi|308044256|ref|NM_001197007.1|	2376	0	Zea mays chloride channel protein (LOC100502532), mRNA	P92941	1012	0	Chloride channel protein CLC-a	GO:0006821|chloride transport;GO:0015706|nitrate transport;GO:0010167|response to nitrate;	GO:0034707|chloride channel complex;GO:0005622|intracellular;	GO:0015112|nitrate transmembrane transporter activity;GO:0005247|voltage-gated chloride channel activity;	K05016	CLCN7; chloride channel 7
Zm00001d036936	1.85584	0.00823065	0.0231794	up	yes	Zm00001d036936	protein_coding	chr6:106823723-106846250:+	gi|670416382|ref|XP_008649135.1|	1210	1e-160	PREDICTED: UDP-galactose/UDP-glucose transporter 3-like [Zea mays]	gi|238013857|gb|BT087611.1|	767	0	Zea mays full-length cDNA clone ZM_BFb0131P17 mRNA, complete cds	O64503	129	3e-34	UDP-galactose/UDP-glucose transporter 1	GO:0009553|embryo sac development;GO:0030968|endoplasmic reticulum unfolded protein response;GO:0015780|nucleotide-sugar transport;GO:0009555|pollen development;	GO:0005789|endoplasmic reticulum membrane;GO:0030176|integral component of endoplasmic reticulum membrane;GO:0030173|integral component of Golgi membrane;	GO:0005459|UDP-galactose transmembrane transporter activity;GO:0005460|UDP-glucose transmembrane transporter activity;	K15275	SLC35B1; solute carrier family 35 (UDP-galactose transporter), member B1
Zm00001d002277	1.85224	2.41e-09	2.14e-08	up	yes	Zm00001d002277	protein_coding	chr2:9318025-9322925:-	gi|670375078|ref|XP_008668876.1|	1131	1e-150	PREDICTED: BAG family molecular chaperone regulator 1-like isoform X2 [Zea mays]	gi|242074353|ref|XM_002447068.1|	679	0	Sorghum bicolor hypothetical protein, mRNA	Q0WPX7	181	3e-51	BAG family molecular chaperone regulator 2	GO:1902418|(+)-abscisic acid D-glucopyranosyl ester transmembrane transport;	GO:0016021|integral component of membrane;GO:0000325|plant-type vacuole;GO:0005774|vacuolar membrane;GO:0005773|vacuole;	GO:1902417|(+)-abscisic acid D-glucopyranosyl ester transmembrane transporter activity;GO:0005524|ATP binding;GO:0042626|ATPase activity, coupled to transmembrane movement of substances;GO:0008559|xenobiotic-transporting ATPase activity;	.	.
Zm00001d039691	1.84983	0.00565537	0.0166879	up	yes	Zm00001d039691	protein_coding	chr3:11918669-11922644:+	gi|670385698|ref|XP_008673652.1|	2666	0	PREDICTED: tryptophan aminotransferase-related protein 2-like [Zea mays]	gi|242051934|ref|XM_002455068.1|	1047	0	Sorghum bicolor hypothetical protein, mRNA	Q94A02	404	3e-130	Tryptophan aminotransferase-related protein 2	GO:0009851|auxin biosynthetic process;GO:0043562|cellular response to nitrogen levels;GO:0042742|defense response to bacterium;GO:0009908|flower development;GO:0048467|gynoecium development;GO:0048527|lateral root development;GO:0010078|maintenance of root meristem identity;GO:0010087|phloem or xylem histogenesis;GO:0009958|positive gravitropism;GO:0009723|response to ethylene;GO:0048367|shoot sy…	GO:0005789|endoplasmic reticulum membrane;GO:0016021|integral component of membrane;	GO:0016846|carbon-sulfur lyase activity;GO:0050362|L-tryptophan:2-oxoglutarate aminotransferase activity;GO:0080097|L-tryptophan:pyruvate aminotransferase activity;	K16903	TAA1; L-tryptophan---pyruvate aminotransferase [EC:2.6.1.99]
Zm00001d049954	1.84932	5.67e-21	1.56e-19	up	yes	Zm00001d049954	protein_coding	chr4:55307251-55311651:-	gi|293334067|ref|NP_001168352.1|	2171	0	uncharacterized protein LOC100382120 [Zea mays]	gi|21210675|gb|AY107597.1|	1692	0	Zea mays PCO071961 mRNA sequence	Q43497	654	0	Monodehydroascorbate reductase	GO:0045454|cell redox homeostasis;	GO:0005737|cytoplasm;	GO:0050660|flavin adenine dinucleotide binding;GO:0016656|monodehydroascorbate reductase (NADH) activity;	.	.
zma-MIR408b	1.84746	0.000172699	0.00073908	up	yes	zma-MIR408b	protein_coding	chr8:39583938-39584084:-	gi|413948001|gb|AFW80650.1|	116	9e-07	hypothetical protein ZEAMMB73_931355 [Zea mays]	gi|195599445|gb|EU947091.1|	147	9e-71	Zea mays clone 326942 mRNA sequence	.	.	.	.	.	.	.	.	.
Zm00001d038412	1.84592	6.02e-13	7.98e-12	up	yes	Zm00001d038412	protein_coding	chr6:156654389-156657185:+	gi|226494442|ref|NP_001145797.1|	2228	0	uncharacterized protein LOC100279304 [Zea mays]	gi|226494441|ref|NM_001152325.1|	1761	0	Zea mays ammonium transporter 2 (LOC100279304), mRNA	Q84KJ7	754	0	Ammonium transporter 2 member 1	GO:0072488|ammonium transmembrane transport;GO:0015696|ammonium transport;GO:0019740|nitrogen utilization;GO:0015695|organic cation transport;	GO:0005887|integral component of plasma membrane;GO:0005886|plasma membrane;	GO:0008519|ammonium transmembrane transporter activity;	K03320	amt, AMT, MEP; ammonium transporter, Amt family
Zm00001d032582	1.8422	2.24e-13	3.09e-12	up	yes	Zm00001d032582	protein_coding	chr1:231197140-231210389:-	gi|670366786|ref|XP_008664804.1|	1450	0	PREDICTED: uncharacterized protein LOC103643409 [Zea mays]	gi|226497383|ref|NM_001157674.1|	701	0	Zea mays LOC100284779 (cl23538_1a), mRNA	P0C540	271	8e-79	Actin-7	.	GO:0005737|cytoplasm;GO:0005856|cytoskeleton;	GO:0005524|ATP binding;	K10355	ACTF; actin, other eukaryote
Zm00001d002812	1.84207	6.18e-21	1.69e-19	up	yes	Zm00001d002812	protein_coding	chr2:23397758-23400810:+	gi|293336258|ref|NP_001168161.1|	1846	0	hypothetical protein [Zea mays]	gi|293336257|ref|NM_001174690.1|	1384	0	Zea mays hypothetical protein (LOC100381913), mRNA	.	.	.	.	.	.	.	.	.
Zm00001d022327	1.84065	6.07e-13	8.04e-12	up	yes	Zm00001d022327	protein_coding	chr7:175527741-175528814:-	gi|226508356|ref|NP_001150053.1|	1671	0	LOC100283680 [Zea mays]	gi|226508355|ref|NM_001156581.1|	1074	0	Zea mays LOC100283680 (pco145234), mRNA	Q9LT10	267	5e-85	Probable carboxylesterase 18	GO:0008152|metabolic process;GO:0009860|pollen tube growth;	.	GO:0052689|carboxylic ester hydrolase activity;	.	.
Zm00001d006621	1.83999	3.18e-10	3.12e-09	up	yes	Zm00001d006621	protein_coding	chr2:212770259-212774000:-	gi|226494476|ref|NP_001147084.1|	2714	0	LOC100280693 [Zea mays]	gi|226494475|ref|NM_001153612.1|	2021	0	Zea mays LOC100280693 (pco113038e), mRNA	Q38873	137	7e-33	Calcium-dependent protein kinase 7	GO:0009738|abscisic acid-activated signaling pathway;GO:0035556|intracellular signal transduction;GO:0018105|peptidyl-serine phosphorylation;GO:0046777|protein autophosphorylation;	GO:0005737|cytoplasm;GO:0005634|nucleus;GO:0005886|plasma membrane;	GO:0005524|ATP binding;GO:0005509|calcium ion binding;GO:0009931|calcium-dependent protein serine/threonine kinase activity;GO:0005516|calmodulin binding;GO:0004683|calmodulin-dependent protein kinase activity;	K13412	CPK; calcium-dependent protein kinase [EC:2.7.11.1]
Zm00001d035569	1.8386	0.00059077	0.00225308	up	yes	Zm00001d035569	protein_coding	chr6:33989345-33991999:-	gi|670413010|ref|XP_008647682.1|	157	1e-10	PREDICTED: uncharacterized protein LOC100278003 isoform X1 [Zea mays]	gi|259489831|ref|NM_001165579.1|	333	2e-173	Zea mays hypothetical protein (LOC100304077), mRNA	.	.	.	.	.	.	.	.	.
Zm00001d012335	1.83589	0.00023656	0.000984945	up	yes	CISZOG2	protein_coding	chr8:172652749-172654298:-	gi|670433112|ref|XP_008657045.1|	2098	0	PREDICTED: cis-zeatin O-glucosyltransferase 2 [Zea mays]	gi|24762295|gb|AY082660.2|	1387	0	Zea mays cis-zeatin O-glucosyltransferase 2 (ciszog2) gene, complete cds	Q8RXA5	812	0	Cis-zeatin O-glucosyltransferase 2	GO:0006486|protein glycosylation;GO:0080036|regulation of cytokinin-activated signaling pathway;	.	GO:0050502|cis-zeatin O-beta-D-glucosyltransferase activity;	K13495	CISZOG; cis-zeatin O-glucosyltransferase [EC:2.4.1.215]
Zm00001d026189	1.83574	0.00841033	0.023601	up	yes	Zm00001d026189	protein_coding	chr10:140556885-140559471:+	gi|670446665|ref|XP_008663534.1|	1522	0	PREDICTED: putative kinase-like protein TMKL1 [Zea mays]	gi|242076691|ref|XM_002448237.1|	666	0	Sorghum bicolor hypothetical protein, mRNA	P33543	176	3e-46	Putative kinase-like protein TMKL1	.	GO:0016021|integral component of membrane;GO:0005886|plasma membrane;GO:0009506|plasmodesma;	GO:0005524|ATP binding;GO:0004672|protein kinase activity;	.	.
Zm00001d010180	1.83537	0.0111622	0.0302387	up	yes	Zm00001d010180	protein_coding	chr8:103282261-103285386:-	gi|670428395|ref|XP_008654996.1|	1129	5e-153	PREDICTED: beta-hydroxyacyl-ACP dehydratase isoform X1 [Zea mays]	gi|223948712|gb|BT063743.1|	1154	0	Zea mays full-length cDNA clone ZM_BFc0102O24 mRNA, complete cds	Q8DI01	167	4e-49	3-hydroxyacyl-[acyl-carrier-protein] dehydratase FabZ	GO:0006633|fatty acid biosynthetic process;GO:0009245|lipid A biosynthetic process;	GO:0005737|cytoplasm;	GO:0047451|3-hydroxyoctanoyl-[acyl-carrier-protein] dehydratase activity;	K02372	fabZ; 3-hydroxyacyl-[acyl-carrier-protein] dehydratase [EC:4.2.1.59]
Zm00001d052947	1.83285	1.07e-13	1.52e-12	up	yes	Zm00001d052947	protein_coding	chr4:205833914-205836511:-	gi|670399220|ref|XP_008679574.1|	4533	0	PREDICTED: uncharacterized protein LOC103654523 [Zea mays]	gi|242071456|ref|XM_002450960.1|	1117	0	Sorghum bicolor hypothetical protein, mRNA	.	.	.	.	.	.	.	.	.
Zm00001d026535	1.83231	2.9e-22	8.78e-21	up	yes	Zm00001d026535	protein_coding	chr10:147812908-147818605:+	gi|413919840|gb|AFW59772.1|	4419	0	hypothetical protein ZEAMMB73_936225 [Zea mays]	gi|242074683|ref|XM_002447233.1|	2165	0	Sorghum bicolor hypothetical protein, mRNA	Q9FXI5	80.5	6e-14	Protein IQ-DOMAIN 32	GO:0009737|response to abscisic acid;	GO:0009941|chloroplast envelope;GO:0005829|cytosol;GO:0005875|microtubule associated complex;GO:0005634|nucleus;GO:0005886|plasma membrane;	.	.	.
zma-MIR168a	1.83193	0.000725783	0.00270134	up	yes	zma-MIR168a	protein_coding	chr5:76534928-76535031:-	.	.	.	.	gi|293336775|ref|NM_001176734.1|	104	5e-47	Zea mays hypothetical protein (LOC100384155), mRNA	.	.	.	.	.	.	.	.	.
Zm00001d034479	1.83161	2.52e-05	0.00012634	up	yes	Zm00001d034479	protein_coding	chr1:294118392-294119816:+	gi|414873403|tpg|DAA51960.1|	419	7e-44	TPA: putative histone H1/H5 domain family protein [Zea mays]	gi|195638517|gb|EU966609.1|	1176	0	Zea mays clone 295585 histone H1 mRNA, complete cds	P23444	124	3e-31	Histone H1	GO:0006334|nucleosome assembly;	GO:0000786|nucleosome;GO:0005634|nucleus;	GO:0003677|DNA binding;	.	.
Zm00001d043992	1.83031	2.63e-20	6.81e-19	up	yes	Zm00001d043992	protein_coding	chr3:215850507-215866477:+	gi|821324821|ref|NP_001105272.2|	1581	0	bZIP transcription factor1 [Zea mays]	gi|223948596|gb|BT063685.1|	1368	0	Zea mays full-length cDNA clone ZM_BFc0095E05 mRNA, complete cds	P42776	142	3e-36	G-box-binding factor 3	GO:0006351|transcription, DNA-templated;	GO:0005634|nucleus;	GO:0043565|sequence-specific DNA binding;GO:0003700|transcription factor activity, sequence-specific DNA binding;	K09060	GBF; plant G-box-binding factor
Zm00001d001839	1.82959	0.000108716	0.000487973	up	yes	Zm00001d001839	protein_coding	chr2:1684341-1685108:-	gi|293335085|ref|NP_001169584.1|	502	5e-59	hypothetical protein [Zea mays]	gi|293335084|ref|NM_001176113.1|	768	0	Zea mays hypothetical protein (LOC100383465), mRNA	.	.	.	.	.	.	.	.	.
Zm00001d023979	1.82414	5.55e-30	2.81e-28	up	yes	Zm00001d023979	protein_coding	chr10:33922137-33926709:-	gi|293335249|ref|NP_001169174.1|	3648	0	uncharacterized protein LOC100383024 [Zea mays]	gi|293335248|ref|NM_001175703.1|	2780	0	Zea mays hypothetical protein (LOC100383024), mRNA	Q9FFN7	676	0	Diacylglycerol kinase 2	GO:0006952|defense response;GO:0035556|intracellular signal transduction;GO:0048366|leaf development;GO:0007205|protein kinase C-activating G-protein coupled receptor signaling pathway;GO:0009409|response to cold;GO:0009611|response to wounding;GO:0048364|root development;	GO:0016021|integral component of membrane;GO:0005622|intracellular;	GO:0005524|ATP binding;GO:0004143|diacylglycerol kinase activity;GO:0046872|metal ion binding;	K00901	dgkA, DGK; diacylglycerol kinase (ATP) [EC:2.7.1.107]
Zm00001d042024	1.82088	7.52e-08	5.49e-07	up	yes	Zm00001d042024	protein_coding	chr3:147723706-147727901:+	gi|670387952|ref|XP_008674494.1|	2680	0	PREDICTED: uncharacterized protein LOC103650705 [Zea mays]	gi|195655680|gb|EU975190.1|	2056	0	Zea mays clone 483928 hypothetical protein mRNA, complete cds	Q3UFB2	119	3e-27	Box C/D snoRNA protein 1	GO:0000492|box C/D snoRNP assembly;GO:0051259|protein oligomerization;GO:0042254|ribosome biogenesis;GO:0048254|snoRNA localization;	GO:0070062|extracellular exosome;GO:0070761|pre-snoRNP complex;	GO:0051117|ATPase binding;GO:0019899|enzyme binding;GO:0042802|identical protein binding;GO:0046872|metal ion binding;GO:0001094|TFIID-class transcription factor binding;	.	.
Zm00001d038167	1.81739	9.74e-24	3.32e-22	up	yes	Zm00001d038167	protein_coding	chr6:150267525-150271745:-	gi|413945322|gb|AFW77971.1|	2345	0	lipase [Zea mays]	gi|226510094|ref|NM_001158717.1|	1743	0	Zea mays LOC100285827 (pco060587), mRNA	P04635	102	3e-21	Lipase	GO:0016042|lipid catabolic process;GO:0034638|phosphatidylcholine catabolic process;GO:0019433|triglyceride catabolic process;	GO:0005576|extracellular region;GO:0016020|membrane;	GO:0052740|1-acyl-2-lysophosphatidylserine acylhydrolase activity;GO:0005509|calcium ion binding;GO:0008970|phosphatidylcholine 1-acylhydrolase activity;GO:0052739|phosphatidylserine 1-acylhydrolase activity;GO:0004620|phospholipase activity;GO:0004806|triglyceride lipase activity;	.	.
Zm00001d024754	1.81691	2.96e-44	3.43e-42	up	yes	Zm00001d024754	protein_coding	chr10:86460332-86461525:+	gi|226497660|ref|NP_001146249.1|	2030	0	uncharacterized protein LOC100279822 [Zea mays]	gi|238011627|gb|BT086496.1|	1194	0	Zea mays full-length cDNA clone ZM_BFc0172M13 mRNA, complete cds	Q0DKY4	764	0	S-adenosylmethionine synthase 1	GO:0006730|one-carbon metabolic process;GO:0006556|S-adenosylmethionine biosynthetic process;	GO:0005829|cytosol;	GO:0005524|ATP binding;GO:0046872|metal ion binding;GO:0004478|methionine adenosyltransferase activity;	K00789	metK; S-adenosylmethionine synthetase [EC:2.5.1.6]
Zm00001d051901	1.81336	1.36e-18	3.02e-17	up	yes	Zm00001d051901	protein_coding	chr4:173983536-173988094:+	gi|226528381|ref|NP_001145638.1|	3298	0	hypothetical protein [Zea mays]	gi|226528380|ref|NM_001152166.1|	2647	0	Zea mays hypothetical protein (LOC100279125), mRNA	Q8T1P1	90.1	5e-17	Uncharacterized protein DDB_G0273453/DDB_G0273565	.	GO:0016021|integral component of membrane;GO:0005886|plasma membrane;	GO:0005524|ATP binding;GO:0004674|protein serine/threonine kinase activity;	.	.
Zm00001d052015	1.81174	8.99e-06	4.87e-05	up	yes	Zm00001d052015	protein_coding	chr4:176587506-176587964:+	gi|226491088|ref|NP_001147376.1|	424	2e-50	serine-rich protein [Zea mays]	gi|226491087|ref|NM_001153904.1|	459	0	Zea mays serine-rich protein (LOC100280984), mRNA	.	.	.	.	.	.	.	.	.
Zm00001d046661	1.8105	2.18e-34	1.51e-32	up	yes	Zm00001d046661	protein_coding	chr9:100959343-100966927:-	gi|226503707|ref|NP_001149404.1|	2144	0	LOC100283030 [Zea mays]	gi|21207010|gb|AY103932.1|	1905	0	Zea mays PCO106241 mRNA sequence	A1YG32	93.2	9e-19	Sodium-coupled neutral amino acid transporter 2	GO:0006865|amino acid transport;GO:0006814|sodium ion transport;	GO:0016021|integral component of membrane;GO:0005886|plasma membrane;	GO:0015293|symporter activity;	K14207	SLC38A2, SNAT2; solute carrier family 38 (sodium-coupled neutral amino acid transporter), member 2
Zm00001d004705	1.81013	1.5e-23	5.06e-22	up	yes	Zm00001d004705	protein_coding	chr2:132347742-132349421:-	gi|414588342|tpg|DAA38913.1|	2267	0	TPA: hypothetical protein ZEAMMB73_639977 [Zea mays]	gi|293331646|ref|NM_001176579.1|	638	0	Zea mays uncharacterized LOC100383966 (LOC100383966), mRNA	Q38967	580	0	Amino acid permease 2	GO:0015800|acidic amino acid transport;GO:0015804|neutral amino acid transport;	GO:0005887|integral component of plasma membrane;	GO:0015293|symporter activity;	.	.
Zm00001d032806	1.80938	0.00829561	0.0233441	up	yes	Zm00001d032806	protein_coding	chr1:238892692-238896121:+	gi|226530509|ref|NP_001147972.1|	1752	0	pectate lyase 12 precursor [Zea mays]	gi|195614925|gb|EU957175.1|	1703	0	Zea mays clone 1584777 pectate lyase 12 precursor, mRNA, complete cds	Q9SCP2	449	1e-149	Probable pectate lyase 12	GO:0045490|pectin catabolic process;	GO:0031225|anchored component of membrane;	GO:0046872|metal ion binding;GO:0030570|pectate lyase activity;	K01728	pel; pectate lyase [EC:4.2.2.2]
Zm00001d049648	1.80929	0.00100664	0.00362355	up	yes	Zm00001d049648	protein_coding	chr4:38697693-38701745:-	gi|670394108|ref|XP_008677482.1|	2219	0	PREDICTED: uncharacterized protein LOC100381474 isoform X1 [Zea mays]	gi|293337254|ref|NM_001174310.1|	1163	0	Zea mays hypothetical protein (LOC100381474), mRNA	F4JRP8	173	2e-44	Protein STICHEL-like 2	GO:0006261|DNA-dependent DNA replication;	GO:0009360|DNA polymerase III complex;GO:0005663|DNA replication factor C complex;	GO:0005524|ATP binding;GO:0003677|DNA binding;GO:0003887|DNA-directed DNA polymerase activity;	.	.
Zm00001d036050	1.80836	6.17e-05	0.000289267	up	yes	Zm00001d036050	protein_coding	chr6:68998881-69001722:+	gi|670415443|ref|XP_008648778.1|	1484	0	PREDICTED: NAC domain-containing protein 43-like [Zea mays]	gi|407232647|gb|JX428485.1|	358	0	Zea mays subsp. mays clone pUT3082 NAC86 NAC type transcription factor mRNA, partial cds	Q84WP6	229	3e-67	NAC domain-containing protein 43	GO:0010047|fruit dehiscence;GO:0009834|plant-type secondary cell wall biogenesis;GO:0045893|positive regulation of transcription, DNA-templated;GO:0006351|transcription, DNA-templated;	GO:0005634|nucleus;	GO:0003677|DNA binding;GO:0003700|transcription factor activity, sequence-specific DNA binding;	.	.
Zm00001d033857	1.80722	2.85e-05	0.00014112	up	yes	Zm00001d033857	protein_coding	chr1:276045738-276047507:-	gi|414872571|tpg|DAA51128.1|	503	5e-58	TPA: hypothetical protein ZEAMMB73_774972 [Zea mays]	gi|293337010|ref|NM_001174755.1|	1497	0	Zea mays uncharacterized LOC100381985 (LOC100381985), mRNA	Q9T068	53.1	4e-07	EPIDERMAL PATTERNING FACTOR-like protein 2	GO:0010052|guard cell differentiation;GO:0010374|stomatal complex development;	GO:0005576|extracellular region;	.	.	.
Zm00001d020277	1.80562	7.23e-14	1.04e-12	up	yes	Zm00001d020277	protein_coding	chr7:103969402-103972795:+	gi|670421336|ref|XP_008651564.1|	2066	0	PREDICTED: carbohydrate transporter/ sugar porter/ transporter isoform X1 [Zea mays]	gi|226492778|ref|NM_001158473.1|	1119	0	Zea mays carbohydrate transporter/ sugar porter/ transporter (LOC100285582), mRNA	.	.	.	.	.	.	.	.	.
Zm00001d032485	1.79946	3.92e-23	1.27e-21	up	yes	Zm00001d032485	protein_coding	chr1:228141222-228143706:-	gi|670359224|ref|XP_008669821.1|	856	8e-109	PREDICTED: uncharacterized protein LOC100275668 isoform X1 [Zea mays]	gi|238008719|gb|BT085042.1|	1575	0	Zea mays full-length cDNA clone ZM_BFb0231M03 mRNA, complete cds	.	.	.	.	.	.	.	.	.
Zm00001d033747	1.79828	3.51e-15	5.74e-14	up	yes	Zm00001d033747	protein_coding	chr1:272704775-272707957:-	gi|806638836|ref|NP_001105443.2|	1835	0	glutamine synthetase root isozyme 2 isoform 1 [Zea mays]	gi|21207348|gb|AY104270.1|	1497	0	Zea mays PCO127708 mRNA sequence	P38560	489	4e-171	Glutamine synthetase root isozyme 2	GO:0006542|glutamine biosynthetic process;	GO:0005737|cytoplasm;	GO:0005524|ATP binding;GO:0004356|glutamate-ammonia ligase activity;	.	.
Zm00001d012604	1.7894	1.52e-08	1.21e-07	up	yes	Zm00001d012604	protein_coding	chr8:177070569-177080643:-	gi|226492995|ref|NP_001145470.1|	582	2e-70	hypothetical protein [Zea mays]	gi|226492994|ref|NM_001151998.1|	1160	0	Zea mays hypothetical protein (LOC100278859), mRNA	.	.	.	.	.	.	.	.	.
Zm00001d029628	1.78785	0.00433079	0.0132142	up	yes	Zm00001d029628	protein_coding	chr1:80600855-80601549:-	gi|71061126|tpe|CAG29027.1|	495	3e-60	TPA: putative cystatin [Zea mays]	gi|223974338|gb|BT065481.1|	695	0	Zea mays full-length cDNA clone ZM_BFb0179D08 mRNA, complete cds	Q10J94	129	7e-36	Cysteine proteinase inhibitor 8	GO:0006952|defense response;GO:2000117|negative regulation of cysteine-type endopeptidase activity;	GO:0005576|extracellular region;	GO:0004869|cysteine-type endopeptidase inhibitor activity;GO:0002020|protease binding;	.	.
Zm00001d013185	1.78545	1.17e-14	1.8e-13	up	yes	Zm00001d013185	protein_coding	chr5:6100495-6102030:+	gi|670405656|ref|XP_008644470.1|	2380	0	PREDICTED: allene oxide synthase 1, chloroplastic [Zea mays]	gi|242032868|ref|XM_002463784.1|	1360	0	Sorghum bicolor hypothetical protein, mRNA	Q7Y0C8	793	0	Allene oxide synthase 1, chloroplastic	GO:0006633|fatty acid biosynthetic process;GO:0009695|jasmonic acid biosynthetic process;GO:0031408|oxylipin biosynthetic process;GO:0009753|response to jasmonic acid;GO:0009611|response to wounding;GO:0016125|sterol metabolic process;	GO:0031969|chloroplast membrane;GO:0009535|chloroplast thylakoid membrane;GO:0005739|mitochondrion;GO:0010287|plastoglobule;	GO:0009978|allene oxide synthase activity;GO:0020037|heme binding;GO:0047987|hydroperoxide dehydratase activity;GO:0005506|iron ion binding;GO:0004497|monooxygenase activity;GO:0016705|oxidoreductase activity, acting on paired donors, with incorporation or reduction of molecular oxygen;	K01723	AOS; hydroperoxide dehydratase [EC:4.2.1.92]
Zm00001d034751	1.7832	4.85e-37	3.96e-35	up	yes	Zm00001d034751	protein_coding	chr1:301301000-301302433:+	gi|414873783|tpg|DAA52340.1|	592	7e-72	TPA: hypothetical protein ZEAMMB73_766223 [Zea mays]	gi|226509039|ref|NM_001150421.1|	1069	0	Zea mays uncharacterized LOC100276694 (LOC100276694), mRNA	Q9FJ10	74.3	2e-14	GATA transcription factor 16	GO:0030154|cell differentiation;	GO:0005634|nucleus;GO:0005667|transcription factor complex;	GO:0003682|chromatin binding;GO:0000977|RNA polymerase II regulatory region sequence-specific DNA binding;GO:0001085|RNA polymerase II transcription factor binding;GO:0003700|transcription factor activity, sequence-specific DNA binding;GO:0001228|transcriptional activator activity, RNA polymerase II transcription regulatory region sequence-specific binding;GO:0008270|zinc ion binding;	.	.
Zm00001d010494	1.781	0.000788084	0.00290703	up	yes	Zm00001d010494	protein_coding	chr8:117945851-117946881:-	gi|670431474|ref|XP_008656354.1|	725	8e-93	PREDICTED: KNR4/SMI1 homolog [Zea mays]	gi|194696065|gb|BT037112.1|	514	0	Zea mays full-length cDNA clone ZM_BFb0154L01 mRNA, complete cds	.	.	.	.	.	.	.	.	.
Zm00001d044390	1.78016	0.00106203	0.00380446	up	yes	Zm00001d044390	protein_coding	chr3:226837569-226839600:-	gi|414881704|tpg|DAA58835.1|	1878	0	TPA: hypothetical protein ZEAMMB73_701358 [Zea mays]	gi|54651573|gb|BT016792.1|	1718	0	Zea mays clone Contig625 mRNA sequence	Q9LS40	303	8e-93	Protein ASPARTIC PROTEASE IN GUARD CELL 1	GO:0030163|protein catabolic process;GO:0009737|response to abscisic acid;GO:0009414|response to water deprivation;GO:0009627|systemic acquired resistance;	GO:0005783|endoplasmic reticulum;	GO:0004190|aspartic-type endopeptidase activity;GO:0070001|aspartic-type peptidase activity;GO:0003677|DNA binding;	.	.
Zm00001d017256	1.77922	0.00657589	0.0190385	up	yes	Zm00001d017256	protein_coding	chr5:190539039-190539509:-	gi|413937835|gb|AFW72386.1|	477	3e-58	hypothetical protein ZEAMMB73_448990 [Zea mays]	gi|226531741|ref|NM_001151446.1|	462	0	Zea mays uncharacterized LOC100278037 (LOC100278037), mRNA	.	.	.	.	.	.	.	.	.
Zm00001d030860	1.77809	2.94e-27	1.25e-25	up	yes	Zm00001d030860	protein_coding	chr1:164016950-164031018:+	gi|670365106|ref|XP_008661355.1|	3075	0	PREDICTED: calcium permeable stress-gated cation channel 1-like [Zea mays]	gi|514754347|ref|XM_004962957.1|	1509	0	PREDICTED: Setaria italica CSC1-like protein HYP1 (LOC101768369), transcript variant X1, mRNA	F4I248	55.1	5e-08	CSC1-like protein At1g69450	GO:0006811|ion transport;	GO:0016021|integral component of membrane;	.	.	.
Zm00001d037234	1.77526	2.19e-17	4.36e-16	up	yes	Zm00001d037234	protein_coding	chr6:117124065-117128209:+	gi|675269470|ref|NP_001288582.1|	3547	0	soluble starch synthase 2-3, chloroplastic/amyloplastic [Zea mays]	gi|85540230|gb|BT023979.1|	2183	0	Zea mays clone EL01N0326C07 mRNA sequence	P0C586	766	0	Soluble starch synthase 2-3, chloroplastic/amyloplastic	GO:0019252|starch biosynthetic process;	GO:0009501|amyloplast;GO:0009507|chloroplast;	GO:0033201|alpha-1,4-glucan synthase activity;GO:0004373|glycogen (starch) synthase activity;GO:0009011|starch synthase activity;	.	.
Zm00001d032811	1.77012	8.79e-11	9.19e-10	up	yes	Zm00001d032811	protein_coding	chr1:239017269-239027989:+	gi|670359691|ref|XP_008673128.1|	1291	1e-158	PREDICTED: uncharacterized protein LOC100280150 isoform X1 [Zea mays]	gi|195654618|gb|EU974659.1|	1048	0	Zea mays clone 455411 ras-related protein Rab-18 mRNA, complete cds	O49841	295	3e-97	Ras-related protein RABC2a	GO:0015031|protein transport;GO:0007264|small GTPase mediated signal transduction;	GO:0005777|peroxisome;GO:0005886|plasma membrane;	GO:0005525|GTP binding;GO:0030742|GTP-dependent protein binding;GO:0080115|myosin XI tail binding;	K07910	RAB18; Ras-related protein Rab-18
Zm00001d048627	1.76894	9.82e-26	3.79e-24	up	yes	Zm00001d048627	protein_coding	chr4:1738291-1741620:-	gi|226490944|ref|NP_001141736.1|	2205	0	uncharacterized protein LOC100273868 [Zea mays]	gi|194705747|gb|BT041953.1|	1227	0	Zea mays full-length cDNA clone ZM_BFb0087K24 mRNA, complete cds	Q2QZ86	813	0	ATP-citrate synthase alpha chain protein 2	GO:0006085|acetyl-CoA biosynthetic process;GO:0006633|fatty acid biosynthetic process;	GO:0009346|citrate lyase complex;GO:0005829|cytosol;	GO:0005524|ATP binding;GO:0003878|ATP citrate synthase activity;	.	.
Zm00001d003114	1.76858	2.86e-25	1.07e-23	up	yes	Zm00001d003114	protein_coding	chr2:32677543-32684692:-	gi|670373930|ref|XP_008668320.1|	2169	0	PREDICTED: hypothetical protein isoform X1 [Zea mays]	gi|195626921|gb|EU963173.1|	1335	0	Zea mays clone 258647 mRNA sequence	A2VEI2	85.5	5e-16	Calcium uptake protein 1 homolog, mitochondrial	.	GO:0005737|cytoplasm;	GO:0005524|ATP binding;GO:0004674|protein serine/threonine kinase activity;	.	.
Zm00001d040627	1.76386	0.0109774	0.0298246	up	yes	Zm00001d040627	protein_coding	chr3:54948300-54950704:-	gi|670384574|ref|XP_008673123.1|	2311	0	PREDICTED: uncharacterized protein LOC100382359 isoform X1 [Zea mays]	gi|293335362|ref|NM_001175105.1|	1224	0	Zea mays uncharacterized LOC100382359 (HKT1), mRNA	A2WNZ9	525	2e-177	Cation transporter HKT8	GO:0006814|sodium ion transport;	GO:0016021|integral component of membrane;	GO:0008324|cation transmembrane transporter activity;	.	.
Zm00001d034588	1.75933	0.00305785	0.00975431	up	yes	Zm00001d034588	protein_coding	chr1:297243182-297244057:-	gi|414873566|tpg|DAA52123.1|	1084	6e-146	TPA: hypothetical protein ZEAMMB73_071261 [Zea mays]	gi|226504081|ref|NM_001151116.1|	836	0	Zea mays uncharacterized LOC100277603 (LOC100277603), mRNA	.	.	.	.	.	.	.	.	.
Zm00001d018631	1.75833	3.14e-11	3.44e-10	up	yes	Zm00001d018631	protein_coding	chr7:1374181-1374933:-	gi|890748661|ref|NP_001141144.2|	996	7e-134	uncharacterized protein LOC100273230 precursor [Zea mays]	gi|194702865|gb|BT040512.1|	739	0	Zea mays full-length cDNA clone ZM_BFc0097P19 mRNA, complete cds	Q9FIG6	127	2e-34	Dirigent protein 1	GO:0009699|phenylpropanoid biosynthetic process;	GO:0048046|apoplast;	GO:0042349|guiding stereospecific synthesis activity;	.	.
Zm00001d008982	1.75692	8.32e-06	4.53e-05	up	yes	Zm00001d008982	protein_coding	chr8:28558735-28561301:+	gi|670429975|ref|XP_008655792.1|	1274	1e-172	PREDICTED: reticulon-like protein B1 [Zea mays]	gi|224032934|gb|BT068646.1|	896	0	Zea mays full-length cDNA clone ZM_BFb0367C13 mRNA, complete cds	Q9FFS0	152	2e-68	Reticulon-like protein B4	GO:0071786|endoplasmic reticulum tubular network organization;	GO:0005783|endoplasmic reticulum;GO:0005789|endoplasmic reticulum membrane;GO:0071782|endoplasmic reticulum tubular network;GO:0071458|integral component of cytoplasmic side of endoplasmic reticulum membrane;GO:0005886|plasma membrane;GO:0005773|vacuole;	.	.	.
Zm00001d034172	1.75459	4.48e-17	8.64e-16	up	yes	Zm00001d034172	protein_coding	chr1:285664115-285665964:-	gi|226494829|ref|NP_001149750.1|	1092	6e-146	non-green plastid inner envelope membrane protein [Zea mays]	gi|226494828|ref|NM_001156278.1|	765	0	Zea mays non-green plastid inner envelope membrane protein (LOC100283377), mRNA	.	.	.	.	.	.	.	.	.
Zm00001d019459	1.75159	0.00410427	0.0126348	up	yes	Zm00001d019459	protein_coding	chr7:34704444-34707004:-	gi|194707846|gb|ACF88007.1|	782	7e-102	unknown [Zea mays]	gi|194707845|gb|BT043002.1|	870	0	Zea mays full-length cDNA clone ZM_BFc0075K22 mRNA, complete cds	Q4R8A8	64.7	3e-11	Transmembrane protein 97	GO:0042632|cholesterol homeostasis;	GO:0016021|integral component of membrane;GO:0005764|lysosome;GO:0031965|nuclear membrane;GO:0005886|plasma membrane;GO:0005791|rough endoplasmic reticulum;	.	.	.
Zm00001d014291	1.75014	1.25e-27	5.42e-26	up	yes	Zm00001d014291	protein_coding	chr5:39715418-39722456:+	gi|226528427|ref|NP_001151619.1|	2686	0	LOC100285253 [Zea mays]	gi|224030404|gb|BT067381.1|	2204	0	Zea mays full-length cDNA clone ZM_BFc0027P04 mRNA, complete cds	Q339D2	65.1	1e-09	Probable protein phosphatase 2C 71	GO:0006470|protein dephosphorylation;	.	GO:0046872|metal ion binding;GO:0004722|protein serine/threonine phosphatase activity;	.	.
Zm00001d020925	1.74899	1.05e-05	5.64e-05	up	yes	Zm00001d020925	protein_coding	chr7:136721755-136722342:+	gi|414886009|tpg|DAA62023.1|	854	5e-114	TPA: BCR/ABL-regulated protein [Zea mays]	gi|226503544|ref|NM_001159219.1|	572	0	Zea mays BCR/ABL-regulated protein (LOC100286332), mRNA	Q6TMK8	79.7	5e-17	PRELI domain containing protein 3B	GO:1990058|fruit replum development;GO:0009860|pollen tube growth;GO:0006355|regulation of transcription, DNA-templated;GO:0006351|transcription, DNA-templated;GO:0010500|transmitting tissue development;	GO:0005634|nucleus;	GO:0046872|metal ion binding;GO:0003676|nucleic acid binding;GO:0003700|transcription factor activity, sequence-specific DNA binding;	.	.
Zm00001d018441	1.74895	0.00681009	0.0196308	up	yes	Zm00001d018441	protein_coding	chr5:220902906-220907799:-	gi|670403856|ref|XP_008643563.1|	4437	0	PREDICTED: uncharacterized protein LOC100280432 isoform X2 [Zea mays]	gi|295913087|gb|AC209816.6|	1969	0	Zea mays BAC clone CH201-9J12 from chromosome 5, complete sequence	P46873	67	6e-10	Osmotic avoidance abnormal protein 3	GO:0007018|microtubule-based movement;	GO:0005737|cytoplasm;GO:0005871|kinesin complex;GO:0005874|microtubule;GO:0005634|nucleus;	GO:0005524|ATP binding;GO:0016887|ATPase activity;GO:0003677|DNA binding;GO:0003777|microtubule motor activity;	K10403	KIF22; kinesin family member 22
Zm00001d032045	1.74888	3.43e-07	2.29e-06	up	yes	Zm00001d032045	protein_coding	chr1:210458385-210460255:-	gi|414870215|tpg|DAA48772.1|	1394	0	TPA: 6-phosphogluconolactonase [Zea mays]	gi|238006319|gb|BT083842.1|	1304	0	Zea mays full-length cDNA clone ZM_BFb0045C01 mRNA, complete cds	A2Z3C4	426	4e-146	Probable 6-phosphogluconolactonase 4, chloroplastic	GO:0005975|carbohydrate metabolic process;GO:0006098|pentose-phosphate shunt;	GO:0009507|chloroplast;	GO:0017057|6-phosphogluconolactonase activity;	.	.
Zm00001d037239	1.74657	1.11e-36	8.96e-35	up	yes	Zm00001d037239	protein_coding	chr6:117464703-117467330:-	gi|212275866|ref|NP_001130443.1|	1085	4e-141	uncharacterized protein LOC100191540 [Zea mays]	gi|212275865|ref|NM_001136971.1|	1557	0	Zea mays LOC100191540 (pco091529), mRNA	Q9FKA5	70.1	1e-11	Uncharacterized protein At5g39570	GO:0006952|defense response;GO:0010200|response to chitin;	GO:0016021|integral component of membrane;	GO:0008270|zinc ion binding;	.	.
Zm00001d018343	1.74641	0.00133315	0.00466798	up	yes	Zm00001d018343	protein_coding	chr5:218910330-218911622:-	gi|194703322|gb|ACF85745.1|	1540	0	unknown [Zea mays]	gi|194703321|gb|BT040740.1|	1293	0	Zea mays full-length cDNA clone ZM_BFc0121I24 mRNA, complete cds	Q9ZV53	168	2e-45	Putative RING-H2 finger protein ATL49	GO:0009793|embryo development ending in seed dormancy;GO:0043161|proteasome-mediated ubiquitin-dependent protein catabolic process;	GO:0016021|integral component of membrane;	GO:0061630|ubiquitin protein ligase activity;GO:0008270|zinc ion binding;	.	.
Zm00001d034602	1.74074	3.4e-44	3.93e-42	up	yes	Zm00001d034602	protein_coding	chr1:297605177-297611407:-	gi|162459521|ref|NP_001104947.1|	3202	0	methylenetetrahydrofolate reductase 1 [Zea mays]	gi|21212506|gb|AY109096.1|	2196	0	Zea mays PCO119715 mRNA sequence	Q9SE94	548	0	Methylenetetrahydrofolate reductase 1	GO:0006555|methionine metabolic process;GO:0035999|tetrahydrofolate interconversion;	.	GO:0004489|methylenetetrahydrofolate reductase (NAD(P)H) activity;	K00297	metF, MTHFR; methylenetetrahydrofolate reductase (NADPH) [EC:1.5.1.20]
Zm00001d053648	1.74037	1.27e-26	5.17e-25	up	yes	Zm00001d053648	protein_coding	chr4:238153226-238159523:-	gi|226528479|ref|NP_001141944.1|	1756	0	uncharacterized protein LOC100274093 [Zea mays]	gi|226528478|ref|NM_001148472.1|	1468	0	Zea mays uncharacterized LOC100274093 (LOC100274093), mRNA	F4J7S8	84.3	6e-16	Phosphatidylinositol/phosphatidylcholine transfer protein SFH9	GO:0015031|protein transport;	GO:0000139|Golgi membrane;GO:0005886|plasma membrane;	GO:0005215|transporter activity;	.	.
Zm00001d013927	1.73976	1.28e-25	4.89e-24	up	yes	Zm00001d013927	protein_coding	chr5:25004008-25010095:-	gi|413933916|gb|AFW68467.1|	2707	0	hypothetical protein ZEAMMB73_265231 [Zea mays]	gi|226528153|ref|NM_001147173.1|	1992	0	Zea mays uncharacterized LOC100272720 (LOC100272720), mRNA	Q0IWL9	835	0	Monothiol glutaredoxin-S11	GO:0009926|auxin polar transport;GO:0045454|cell redox homeostasis;GO:0072593|reactive oxygen species metabolic process;GO:0009408|response to heat;	GO:0005829|cytosol;	GO:0051537|2 iron, 2 sulfur cluster binding;GO:0009055|electron carrier activity;GO:0046872|metal ion binding;GO:0015035|protein disulfide oxidoreductase activity;	.	.
Zm00001d014282	1.73647	2.27e-05	0.000114903	up	yes	Zm00001d014282	protein_coding	chr5:39367918-39368265:+	gi|226491304|ref|NP_001142717.1|	472	1e-58	hypothetical protein precursor [Zea mays]	gi|21207527|gb|AY104449.1|	348	0	Zea mays PCO086064 mRNA sequence	.	.	.	.	.	.	.	.	.
Zm00001d032130	1.73614	0.00275069	0.00887904	up	yes	Zm00001d032130	protein_coding	chr1:213957721-213959642:+	gi|670359167|ref|XP_008669365.1|	314	2e-33	PREDICTED: uncharacterized protein LOC100275270 isoform X4 [Zea mays]	gi|195593831|gb|EU941477.1|	571	0	Zea mays clone 1455867 mRNA sequence	.	.	.	.	.	.	.	.	.
Zm00001d032163	1.73594	2.11e-06	1.26e-05	up	yes	Zm00001d032163	protein_coding	chr1:215117483-215125708:-	gi|226495679|ref|NP_001150060.1|	1012	3e-135	mitochondrial glycoprotein [Zea mays]	gi|226495678|ref|NM_001156588.1|	899	0	Zea mays mitochondrial glycoprotein (LOC100283687), mRNA	Q8W487	63.5	3e-10	Uncharacterized protein At2g39795, mitochondrial	.	GO:0005759|mitochondrial matrix;GO:0005739|mitochondrion;	.	K15414	C1QBP; complement component 1 Q subcomponent-binding protein, mitochondrial
Zm00001d044646	1.73363	1.27e-25	4.87e-24	up	yes	Zm00001d044646	protein_coding	chr3:233922381-233938435:+	gi|670390520|ref|XP_008675579.1|	3714	0	PREDICTED: protein FAR1-RELATED SEQUENCE 5 isoform X1 [Zea mays]	gi|224030502|gb|BT067430.1|	2543	0	Zea mays full-length cDNA clone ZM_BFc0047M18 mRNA, complete cds	O94808	642	0	Glutamine--fructose-6-phosphate aminotransferase [isomerizing] 2	GO:0006355|regulation of transcription, DNA-templated;	GO:0005634|nucleus;	GO:0008270|zinc ion binding;	K00820	glmS, GFPT; glucosamine--fructose-6-phosphate aminotransferase (isomerizing) [EC:2.6.1.16]
Zm00001d051684	1.73337	4.03e-17	7.8e-16	up	yes	Zm00001d051684	protein_coding	chr4:166653210-166659390:+	gi|212723028|ref|NP_001131822.1|	1991	0	uncharacterized protein LOC100193195 [Zea mays]	gi|212723027|ref|NM_001138350.1|	2224	0	Zea mays uncharacterized LOC100193195 (COL14), mRNA	Q9SSE5	228	2e-65	Zinc finger protein CONSTANS-LIKE 9	GO:0007623|circadian rhythm;GO:0048579|negative regulation of long-day photoperiodism, flowering;GO:0006355|regulation of transcription, DNA-templated;	GO:0005634|nucleus;	GO:0003700|transcription factor activity, sequence-specific DNA binding;GO:0008270|zinc ion binding;	.	.
Zm00001d018217	1.73277	1.33e-18	2.96e-17	up	yes	Zm00001d018217	protein_coding	chr5:216745595-216751389:-	gi|670410369|ref|XP_008646326.1|	3537	0	PREDICTED: uncharacterized protein LOC103627801 isoform X1 [Zea mays]	gi|242066683|ref|XM_002454586.1|	920	0	Sorghum bicolor hypothetical protein, mRNA	.	.	.	.	.	.	.	.	.
Zm00001d051591	1.73241	0.00369017	0.0115072	up	yes	Zm00001d051591	protein_coding	chr4:163976517-163976981:+	gi|242046816|ref|XP_002461154.1|	438	2e-52	hypothetical protein SORBIDRAFT_02g041800 [Sorghum bicolor]	gi|194692553|gb|BT035356.1|	465	0	Zea mays full-length cDNA clone ZM_BFb0057E02 mRNA, complete cds	P27807	172	1e-53	Histone H2B.1	.	GO:0000786|nucleosome;GO:0005634|nucleus;	GO:0003677|DNA binding;	.	.
Zm00001d010007	1.73004	3.33e-09	2.89e-08	up	yes	Zm00001d010007	protein_coding	chr8:94844625-94845188:+	gi|226504278|ref|NP_001151021.1|	733	5e-96	lachrymatory factor synthase [Zea mays]	gi|226504277|ref|NM_001157549.1|	549	0	Zea mays lachrymatory factor synthase (LOC100284654), mRNA	P59082	98.2	5e-24	Lachrymatory-factor synthase	.	GO:0005773|vacuole;	.	.	.
Zm00001d010751	1.72541	0.0141699	0.0371215	up	yes	Zm00001d010751	protein_coding	chr8:126849996-126850937:-	gi|195626864|gb|ACG35262.1|	1300	5e-178	seed specific protein Bn15D17A [Zea mays]	gi|195626863|gb|EU963144.1|	942	0	Zea mays clone 258271 seed specific protein Bn15D17A mRNA, complete cds	Q9M886	184	4e-54	LOB domain-containing protein 41	GO:0006355|regulation of transcription, DNA-templated;	.	.	.	.
Zm00001d007227	1.72337	9.49e-08	6.83e-07	up	yes	Zm00001d007227	protein_coding	chr2:225207033-225210870:-	gi|414591274|tpg|DAA41845.1|	758	6e-133	TPA: omega-3 fatty acid desaturase [Zea mays]	gi|195627997|gb|EU963711.1|	986	0	Zea mays clone 272117 mRNA sequence	P48622	253	2e-110	Temperature-sensitive sn-2 acyl-lipid omega-3 desaturase (ferredoxin), chloroplastic	GO:0032508|DNA duplex unwinding;GO:0000727|double-strand break repair via break-induced replication;GO:1902975|mitotic DNA replication initiation;	GO:0000811|GINS complex;GO:0031298|replication fork protection complex;	.	K10257	FAD8, desB; omega-3 fatty acid desaturase (delta-15 desaturase) [EC:1.14.19.-]
Zm00001d052777	1.71821	2.83e-14	4.23e-13	up	yes	Zm00001d052777	protein_coding	chr4:200552117-200558570:-	gi|670392997|ref|XP_008676900.1|	524	7e-60	PREDICTED: uncharacterized protein LOC100274830 isoform X1 [Zea mays]	gi|223946934|gb|BT062854.1|	1321	0	Zea mays full-length cDNA clone ZM_BFc0002F18 mRNA, complete cds	.	.	.	.	.	.	.	.	.
Zm00001d048393	1.71556	7.2e-09	5.96e-08	up	yes	Zm00001d048393	protein_coding	chr9:155557499-155563185:+	gi|223947433|gb|ACN27800.1|	1639	0	unknown [Zea mays]	gi|223947432|gb|BT063103.1|	1402	0	Zea mays full-length cDNA clone ZM_BFc0026G02 mRNA, complete cds	O49841	313	4e-103	Ras-related protein RABC2a	GO:0015031|protein transport;GO:0007264|small GTPase mediated signal transduction;	GO:0005777|peroxisome;GO:0005886|plasma membrane;	GO:0005525|GTP binding;GO:0030742|GTP-dependent protein binding;GO:0080115|myosin XI tail binding;	K07910	RAB18; Ras-related protein Rab-18
Zm00001d000408	1.71435	5.17e-33	3.23e-31	up	yes	Zm00001d000408	protein_coding	chrB73V4_ctg58:30440-33578:-	gi|413954558|gb|AFW87207.1|	2902	0	hypothetical protein ZEAMMB73_795948 [Zea mays]	gi|226505407|ref|NM_001154085.1|	1595	0	Zea mays LOC100281166 (si687013d08), mRNA	Q9SKK0	75.5	8e-13	EIN3-binding F-box protein 1	GO:0009873|ethylene-activated signaling pathway;GO:0010105|negative regulation of ethylene-activated signaling pathway;GO:0016567|protein ubiquitination;GO:0009723|response to ethylene;GO:0006511|ubiquitin-dependent protein catabolic process;	GO:0005634|nucleus;	.	K14515	EBF1_2; EIN3-binding F-box protein
Zm00001d011144	1.71347	1.48e-33	9.67e-32	up	yes	Zm00001d011144	protein_coding	chr8:140400456-140402893:+	gi|308080410|ref|NP_001183805.1|	1434	0	uncharacterized protein LOC100502398 [Zea mays]	gi|308080409|ref|NM_001196876.1|	1348	0	Zea mays hypothetical protein (LOC100502398), mRNA	P37707	79	2e-16	B2 protein	GO:0009793|embryo development ending in seed dormancy;GO:0006351|transcription, DNA-templated;	GO:0005634|nucleus;	GO:0003677|DNA binding;GO:0003700|transcription factor activity, sequence-specific DNA binding;	.	.
Zm00001d046697	1.71336	3.62e-30	1.86e-28	up	yes	Zm00001d046697	protein_coding	chr9:102852827-102859765:+	gi|525343199|ref|NP_001266837.1|	1826	0	uncharacterized protein LOC101027223 [Zea mays]	gi|525343198|ref|NM_001279908.1|	1313	0	Zea mays uncharacterized LOC101027223 (LOC101027223), mRNA	Q9S9N9	68.9	1e-63	Cinnamoyl-CoA reductase 1	GO:0007623|circadian rhythm;GO:0009809|lignin biosynthetic process;GO:0009409|response to cold;	GO:0005829|cytosol;	GO:0016621|cinnamoyl-CoA reductase activity;GO:0050662|coenzyme binding;	K09753	CCR; cinnamoyl-CoA reductase [EC:1.2.1.44]
Zm00001d017466	1.71285	0.00183762	0.00623948	up	yes	Zm00001d017466	protein_coding	chr5:196743195-196744184:+	gi|293335213|ref|NP_001170666.1|	1219	3e-165	putative AP2/EREBP transcription factor superfamily protein [Zea mays]	gi|293335212|ref|NM_001177195.1|	990	0	Zea mays putative AP2/EREBP transcription factor superfamily protein (LOC100384725), mRNA	O80341	96.3	1e-21	Ethylene-responsive transcription factor 5	GO:0006952|defense response;GO:0009873|ethylene-activated signaling pathway;GO:0010200|response to chitin;GO:0009409|response to cold;GO:0006351|transcription, DNA-templated;	GO:0005634|nucleus;	GO:0003677|DNA binding;GO:0003700|transcription factor activity, sequence-specific DNA binding;	K09286	EREBP; EREBP-like factor
Zm00001d031805	1.71167	9.83e-29	4.58e-27	up	yes	Zm00001d031805	protein_coding	chr1:202330757-202332503:+	gi|414869897|tpg|DAA48454.1|	1316	0	TPA: hypothetical protein ZEAMMB73_761771 [Zea mays]	gi|226500177|ref|NM_001155762.1|	786	0	Zea mays gibberellin receptor GID1L2 (LOC100282856), mRNA	Q5NUF4	233	5e-73	2-hydroxyisoflavanone dehydratase	GO:0009813|flavonoid biosynthetic process;GO:0009717|isoflavonoid biosynthetic process;GO:0046287|isoflavonoid metabolic process;	.	GO:0033987|2-hydroxyisoflavanone dehydratase activity;GO:0052689|carboxylic ester hydrolase activity;	.	.
Zm00001d020780	1.71043	1.03e-11	1.19e-10	up	yes	Zm00001d020780	protein_coding	chr7:132447942-132449006:+	gi|162459493|ref|NP_001104994.1|	1096	2e-148	glutathione transferase GST 23 [Zea mays]	gi|162459492|ref|NM_001111524.1|	893	0	Zea mays glutathione transferase23 (gst23), mRNA	Q9FQA3	426	1e-149	Glutathione transferase GST 23	GO:0006952|defense response;	.	GO:0004364|glutathione transferase activity;	K00799	GST, gst; glutathione S-transferase [EC:2.5.1.18]
Zm00001d004575	1.70772	0.0154736	0.0400126	up	yes	Zm00001d004575	protein_coding	chr2:118947098-118947594:+	gi|413956074|gb|AFW88723.1|	509	1e-61	hypothetical protein ZEAMMB73_949646 [Zea mays]	gi|223974690|gb|BT065657.1|	130	6e-61	Zea mays full-length cDNA clone ZM_BFc0005G20 mRNA, complete cds	.	.	.	.	.	.	.	.	.
Zm00001d038712	1.70641	0.00562082	0.0165996	up	yes	Zm00001d038712	protein_coding	chr6:163221629-163222424:+	gi|226501632|ref|NP_001142982.1|	509	4e-61	hypothetical protein [Zea mays]	gi|194698669|gb|BT038414.1|	761	0	Zea mays full-length cDNA clone ZM_BFb0231N09 mRNA, complete cds	.	.	.	.	.	.	.	.	.
Zm00001d006437	1.70473	5.34e-08	3.96e-07	up	yes	Zm00001d006437	protein_coding	chr2:208168131-208169072:+	gi|670382058|ref|XP_008671777.1|	1635	0	PREDICTED: monothiol glutaredoxin-S11-like [Zea mays]	gi|226528153|ref|NM_001147173.1|	884	0	Zea mays uncharacterized LOC100272720 (LOC100272720), mRNA	Q0IWL9	216	5e-64	Monothiol glutaredoxin-S11	GO:0009926|auxin polar transport;GO:0045454|cell redox homeostasis;GO:0072593|reactive oxygen species metabolic process;GO:0009408|response to heat;	GO:0005829|cytosol;	GO:0051537|2 iron, 2 sulfur cluster binding;GO:0009055|electron carrier activity;GO:0046872|metal ion binding;GO:0015035|protein disulfide oxidoreductase activity;	.	.
Zm00001d045459	1.70236	0.00480729	0.014484	up	yes	Zm00001d045459	protein_coding	chr9:23089455-23089748:+	gi|670437463|ref|XP_008659336.1|	216	1e-20	PREDICTED: uncharacterized protein LOC103638131 [Zea mays]	gi|33321038|gb|AF488416.1|	294	4e-152	Zea mays chromosome 9 BAC 9C20 complete sequence	.	.	.	.	.	.	.	.	.
Zm00001d003197	1.70163	0.0012163	0.00430508	up	yes	Zm00001d003197	protein_coding	chr2:35313291-35313959:-	gi|224032767|gb|ACN35459.1|	581	5e-72	unknown [Zea mays]	gi|224032766|gb|BT068562.1|	669	0	Zea mays full-length cDNA clone ZM_BFb0331B04 mRNA, complete cds	Q0JC44	173	2e-51	Probable calcium-binding protein CML22	.	.	GO:0005509|calcium ion binding;	K13448	CML; calcium-binding protein CML
Zm00001d052410	1.70084	0.00329846	0.0104174	up	yes	Zm00001d052410	protein_coding	chr4:189313573-189318438:-	gi|670394529|ref|XP_008677697.1|	1136	2e-151	PREDICTED: uncharacterized protein LOC100384529 isoform X1 [Zea mays]	gi|391416293|gb|BT084023.2|	2443	0	Zea mays full-length cDNA clone ZM_BFb0066F23 mRNA, complete cds	P10978	98.6	3e-19	Retrovirus-related Pol polyprotein from transposon TNT 1-94	GO:0015074|DNA integration;	.	GO:0004190|aspartic-type endopeptidase activity;GO:0004519|endonuclease activity;GO:0003676|nucleic acid binding;GO:0003964|RNA-directed DNA polymerase activity;GO:0008270|zinc ion binding;	K13348	MPV17; protein Mpv17
Zm00001d018696	1.70042	0.000119842	0.000531846	up	yes	Zm00001d018696	protein_coding	chr7:2698898-2701382:-	gi|414872113|tpg|DAA50670.1|	2356	0	TPA: hypothetical protein ZEAMMB73_266087 [Zea mays]	gi|293332178|ref|NM_001175239.1|	1685	0	Zea mays uncharacterized LOC100382502 (LOC100382502), mRNA	P29162	461	7e-152	L-ascorbate oxidase homolog	.	GO:0005615|extracellular space;	GO:0005507|copper ion binding;GO:0016491|oxidoreductase activity;	.	.
Zm00001d010670	1.69988	4.22e-10	4.09e-09	up	yes	Zm00001d010670	protein_coding	chr8:123786952-123790784:+	gi|195607194|gb|ACG25427.1|	2159	0	glycerol-3-phosphate dehydrogenase [Zea mays]	gi|212276188|ref|NM_001137232.1|	1915	0	Zea mays glycerol-3-phosphate dehydrogenase (LOC100191807), mRNA	Q65X70	769	0	Probable glycerol-3-phosphate dehydrogenase [NAD(+)] 3, cytosolic	GO:0005975|carbohydrate metabolic process;GO:0046168|glycerol-3-phosphate catabolic process;	GO:0005829|cytosol;GO:0009331|glycerol-3-phosphate dehydrogenase complex;	GO:0004367|glycerol-3-phosphate dehydrogenase [NAD+] activity;GO:0051287|NAD binding;	K00006	GPD1; glycerol-3-phosphate dehydrogenase (NAD+) [EC:1.1.1.8]
Zm00001d029579	1.69954	0.0150875	0.0391749	up	yes	Zm00001d029579	protein_coding	chr1:77559841-77561051:+	.	.	.	.	gi|226529758|ref|NM_001154746.1|	1020	0	Zea mays transcriptional regulatory protein algP (LOC100281826), mRNA	.	.	.	.	.	.	.	.	.
Zm00001d018350	1.69946	2.99e-11	3.29e-10	up	yes	Zm00001d018350	protein_coding	chr5:219015403-219016722:+	gi|226505638|ref|NP_001142515.1|	2165	0	hypothetical protein [Zea mays]	gi|226505637|ref|NM_001149043.1|	1320	0	Zea mays hypothetical protein (LOC100274751), mRNA	Q9M0B6	697	0	UDP-glucuronate 4-epimerase 1	GO:0005975|carbohydrate metabolic process;GO:0050832|defense response to fungus;GO:0050829|defense response to Gram-negative bacterium;GO:0033481|galacturonate biosynthetic process;	GO:0005768|endosome;GO:0005794|Golgi apparatus;GO:0032580|Golgi cisterna membrane;GO:0016021|integral component of membrane;GO:0005802|trans-Golgi network;	GO:0050378|UDP-glucuronate 4-epimerase activity;	K08679	E5.1.3.6; UDP-glucuronate 4-epimerase [EC:5.1.3.6]
Zm00001d006547	1.69809	6.04e-10	5.74e-09	up	yes	Zm00001d006547	protein_coding	chr2:210775108-210776396:+	gi|115472631|ref|NP_001059914.1|	471	9e-56	Os07g0545300 [Oryza sativa Japonica Group]	gi|195619645|gb|EU959535.1|	752	0	Zea mays clone 218453 histone H2A.2 mRNA, complete cds	Q6ZL43	186	5e-57	Probable histone H2A.1	GO:0006342|chromatin silencing;	GO:0000790|nuclear chromatin;GO:0000786|nucleosome;	GO:0003677|DNA binding;	K11251	H2A; histone H2A
Zm00001d045139	1.6964	1.85e-38	1.63e-36	up	yes	Zm00001d045139	protein_coding	chr9:14008964-14014626:-	gi|525345433|ref|NP_001266772.1|	3708	0	uncharacterized protein LOC101027208 [Zea mays]	gi|21206700|gb|AY103622.1|	2674	0	Zea mays PCO084888 mRNA sequence	Q06572	115	3e-25	Pyrophosphate-energized vacuolar membrane proton pump	GO:0015992|proton transport;	GO:0016021|integral component of membrane;GO:0005774|vacuolar membrane;	GO:0009678|hydrogen-translocating pyrophosphatase activity;GO:0004427|inorganic diphosphatase activity;GO:0046872|metal ion binding;	.	.
Zm00001d042084	1.69605	1.05e-25	4.02e-24	up	yes	Zm00001d042084	protein_coding	chr3:150158457-150170976:-	gi|670383333|ref|XP_008672462.1|	4640	0	PREDICTED: uncharacterized protein LOC100273789 isoform X1 [Zea mays]	gi|242055586|ref|XM_002456894.1|	2846	0	Sorghum bicolor hypothetical protein, mRNA	O81644	96.7	3e-19	Villin-2	GO:0051017|actin filament bundle assembly;GO:0051693|actin filament capping;	GO:0005737|cytoplasm;GO:0005856|cytoskeleton;	.	.	.
Zm00001d052008	1.69597	1.14e-11	1.32e-10	up	yes	Zm00001d052008	protein_coding	chr4:176339769-176344984:-	gi|670398308|ref|XP_008679209.1|	2535	0	PREDICTED: putative clathrin assembly protein At5g35200 [Zea mays]	gi|195597901|gb|EU945547.1|	778	0	Zea mays clone 277328 mRNA sequence	Q9LHS0	278	6e-82	Putative clathrin assembly protein At5g35200	GO:0048268|clathrin coat assembly;GO:0006897|endocytosis;	GO:0005905|coated pit;GO:0030136|clathrin-coated vesicle;GO:0005794|Golgi apparatus;GO:0005886|plasma membrane;	GO:0005545|1-phosphatidylinositol binding;	.	.
Zm00001d048494	1.69529	1.57e-16	2.88e-15	up	yes	Zm00001d048494	protein_coding	chr9:157164274-157174474:-	gi|413957136|gb|AFW89785.1|	3368	0	putative subtilase family protein [Zea mays]	gi|226501353|ref|NM_001158673.1|	1759	0	Zea mays hydroxymethylglutaryl-CoA synthase (LOC100285783), mRNA	P54873	373	0	Hydroxymethylglutaryl-CoA synthase	GO:0019287|isopentenyl diphosphate biosynthetic process, mevalonate pathway;GO:0016126|sterol biosynthetic process;	GO:0005829|cytosol;GO:0009506|plasmodesma;	GO:0004421|hydroxymethylglutaryl-CoA synthase activity;	K01641	E2.3.3.10; hydroxymethylglutaryl-CoA synthase [EC:2.3.3.10]
Zm00001d021978	1.69433	3.35e-11	3.65e-10	up	yes	Zm00001d021978	protein_coding	chr7:167479085-167480899:+	gi|414887368|tpg|DAA63382.1|	1369	0	TPA: putative ARM repeat-containing protein containing family protein [Zea mays]	gi|242046143|ref|XM_002460898.1|	1145	0	Sorghum bicolor hypothetical protein, mRNA	O22193	190	2e-50	U-box domain-containing protein 4	.	GO:0005634|nucleus;	GO:0016874|ligase activity;GO:0004842|ubiquitin-protein transferase activity;	.	.
Zm00001d030069	1.69385	0.00318585	0.0101101	up	yes	Zm00001d030069	protein_coding	chr1:103280320-103286276:-	gi|670361459|ref|XP_008648322.1|	3820	0	PREDICTED: OCL4 protein isoform X1 [Zea mays]	gi|162462575|ref|NM_001111656.1|	3103	0	Zea mays OCL4 protein (ocl4), mRNA	A2ZAI7	1169	0	Homeobox-leucine zipper protein ROC3	GO:0006355|regulation of transcription, DNA-templated;GO:0006351|transcription, DNA-templated;	GO:0005634|nucleus;	GO:0008289|lipid binding;GO:0043565|sequence-specific DNA binding;	.	.
Zm00001d040672	1.69288	5.16e-13	6.89e-12	up	yes	Zm00001d040672	protein_coding	chr3:57179173-57201044:-	gi|414877278|tpg|DAA54409.1|	1002	1e-124	TPA: hypothetical protein ZEAMMB73_543160 [Zea mays]	gi|52140008|gb|AY649842.1|	2290	0	Zea mays ASF/SF2-like pre-mRNA splicing factor SRP30 (srp30) gene, complete cds, alternatively spliced	O22315	89.7	1e-19	Serine/arginine-rich-splicing factor SR34	GO:0006397|mRNA processing;GO:0008380|RNA splicing;	GO:0035061|interchromatin granule;GO:0016607|nuclear speck;GO:0005634|nucleus;GO:0005681|spliceosomal complex;	GO:0000166|nucleotide binding;GO:0003723|RNA binding;	K12890	SFRS1_9; splicing factor, arginine/serine-rich 1/9
Zm00001d009908	1.69078	7.4e-40	6.96e-38	up	yes	Zm00001d009908	protein_coding	chr8:88820372-88824486:-	gi|890831018|ref|NP_001140492.2|	1998	0	uncharacterized protein LOC100272553 [Zea mays]	gi|219884636|gb|BT054086.1|	1561	0	Zea mays full-length cDNA clone ZM_BFc0189M11 mRNA, complete cds	Q8S8T4	164	8e-42	UDP-glucuronic acid decarboxylase 4	GO:0033320|UDP-D-xylose biosynthetic process;	GO:0032580|Golgi cisterna membrane;GO:0016021|integral component of membrane;	GO:0048040|UDP-glucuronate decarboxylase activity;	K08678	UXS1, uxs; UDP-glucuronate decarboxylase [EC:4.1.1.35]
Zm00001d049351	1.68954	1.39e-09	1.27e-08	up	yes	Zm00001d049351	protein_coding	chr4:27710140-27712814:+	gi|514792314|ref|XP_004972541.1|	889	2e-116	PREDICTED: uncharacterized protein LOC101766275 [Setaria italica]	gi|226528580|ref|NM_001147984.1|	1868	0	Zea mays LOC100273566 (si618073h11), mRNA	Q8DI01	165	8e-48	3-hydroxyacyl-[acyl-carrier-protein] dehydratase FabZ	GO:0006633|fatty acid biosynthetic process;GO:0009245|lipid A biosynthetic process;	GO:0005737|cytoplasm;	GO:0047451|3-hydroxyoctanoyl-[acyl-carrier-protein] dehydratase activity;	K02372	fabZ; 3-hydroxyacyl-[acyl-carrier-protein] dehydratase [EC:4.2.1.59]
Zm00001d022352	1.68778	7.57e-12	8.88e-11	up	yes	Zm00001d022352	protein_coding	chr7:176050452-176065009:-	gi|226500730|ref|NP_001147017.1|	1161	5e-154	LOC100280627 [Zea mays]	gi|194707277|gb|BT042718.1|	653	0	Zea mays full-length cDNA clone ZM_BFc0019J22 mRNA, complete cds	.	.	.	.	.	.	.	.	.
Zm00001d018799	1.68686	3.16e-34	2.15e-32	up	yes	Zm00001d018799	protein_coding	chr7:5403982-5408414:-	gi|223949903|gb|ACN29035.1|	2365	0	unknown [Zea mays]	gi|223949902|gb|BT064338.1|	1356	0	Zea mays full-length cDNA clone ZM_BFc0160K05 mRNA, complete cds	Q6ZLP5	115	8e-98	CBL-interacting protein kinase 23	GO:0035556|intracellular signal transduction;GO:0010107|potassium ion import;GO:0006468|protein phosphorylation;GO:0007584|response to nutrient;GO:0009414|response to water deprivation;GO:0010118|stomatal movement;	GO:0005737|cytoplasm;GO:0005829|cytosol;GO:0005634|nucleus;GO:0005886|plasma membrane;GO:0009536|plastid;	GO:0005524|ATP binding;GO:0004674|protein serine/threonine kinase activity;	.	.
Zm00001d042813	1.68594	1.16e-27	5.07e-26	up	yes	Zm00001d042813	protein_coding	chr3:181000679-181003338:+	gi|224030941|gb|ACN34546.1|	2195	0	unknown [Zea mays]	gi|224030940|gb|BT067649.1|	800	0	Zea mays full-length cDNA clone ZM_BFc0110A01 mRNA, complete cds	O80437	645	0	Glycerol-3-phosphate 2-O-acyltransferase 6	GO:0010143|cutin biosynthetic process;GO:0009908|flower development;GO:0008654|phospholipid biosynthetic process;	GO:0016021|integral component of membrane;GO:0016020|membrane;	GO:0090447|glycerol-3-phosphate 2-O-acyltransferase activity;GO:0016791|phosphatase activity;	K13508	GPAT; glycerol-3-phosphate acyltransferase [EC:2.3.1.15]
Zm00001d005978	1.6858	6.25e-12	7.4e-11	up	yes	Zm00001d005978	protein_coding	chr2:194543937-194544415:-	gi|414589769|tpg|DAA40340.1|	678	1e-88	TPA: putative RING zinc finger domain superfamily protein [Zea mays]	gi|391415250|gb|BT065222.2|	479	0	Zea mays full-length cDNA clone ZM_BFb0043I20 mRNA, complete cds	Q9SI09	70.1	4e-14	Probable E3 ubiquitin-protein ligase XERICO	GO:0009688|abscisic acid biosynthetic process;GO:0009687|abscisic acid metabolic process;GO:0016567|protein ubiquitination;GO:0010200|response to chitin;GO:0009739|response to gibberellin;GO:0006970|response to osmotic stress;GO:0009651|response to salt stress;	GO:0016021|integral component of membrane;	GO:0016874|ligase activity;GO:0008270|zinc ion binding;	K16285	XERICO; RING/U-box domain-containing protein [EC:2.3.2.27]
Zm00001d037923	1.68533	8e-05	0.000368311	up	yes	Zm00001d037923	protein_coding	chr6:142037095-142039970:+	gi|670424700|ref|XP_008653030.1|	630	3e-72	PREDICTED: uncharacterized protein LOC103633129 [Zea mays]	gi|242045547|ref|XM_002460600.1|	343	9e-179	Sorghum bicolor hypothetical protein, mRNA	.	.	.	.	.	.	.	.	.
Zm00001d045264	1.6844	0.00169963	0.00581091	up	yes	Zm00001d045264	protein_coding	chr9:17435761-17437686:+	gi|226529765|ref|NP_001141819.1|	1935	0	hypothetical protein precursor [Zea mays]	gi|226529764|ref|NM_001148347.1|	1430	0	Zea mays hypothetical protein (LOC100273960), mRNA	Q9M153	471	4e-162	GDSL esterase/lipase At4g01130	GO:0016042|lipid catabolic process;	GO:0005576|extracellular region;	GO:0016788|hydrolase activity, acting on ester bonds;	.	.
Zm00001d037384	1.68338	1.15e-10	1.18e-09	up	yes	Zm00001d037384	protein_coding	chr6:123931487-123933195:+	gi|413944348|gb|AFW76997.1|	2418	0	anthocyanidin 3-O-glucosyltransferase [Zea mays]	gi|195623403|gb|EU961414.1|	1703	0	Zea mays clone 235241 anthocyanidin 3-O-glucosyltransferase mRNA, complete cds	Q40287	196	6e-54	Anthocyanidin 3-O-glucosyltransferase 5	GO:0009718|anthocyanin-containing compound biosynthetic process;	.	GO:0047213|anthocyanidin 3-O-glucosyltransferase activity;	.	.
Zm00001d005885	1.68323	0.00217795	0.00723395	up	yes	Zm00001d005885	protein_coding	chr2:191770814-191772016:-	gi|670378613|ref|XP_008670234.1|	1345	0	PREDICTED: uncharacterized protein LOC103647482 [Zea mays]	gi|242049487|ref|XM_002462443.1|	822	0	Sorghum bicolor hypothetical protein, mRNA	.	.	.	.	.	.	.	.	.
Zm00001d001928	1.68082	8.52e-25	3.11e-23	up	yes	Zm00001d001928	protein_coding	chr2:3067705-3079031:+	gi|670374724|ref|XP_008668734.1|	6158	0	PREDICTED: kinesin-like calmodulin-binding protein homolog [Zea mays]	gi|242077569|ref|XM_002448676.1|	3341	0	Sorghum bicolor hypothetical protein, mRNA	Q7XPJ0	78.2	6e-13	Kinesin-like calmodulin-binding protein homolog	GO:0007018|microtubule-based movement;	GO:0005871|kinesin complex;	GO:0005524|ATP binding;GO:0016887|ATPase activity;GO:0003777|microtubule motor activity;GO:0016491|oxidoreductase activity;	.	.
Zm00001d028367	1.67586	0.00853545	0.0238962	up	yes	Zm00001d028367	protein_coding	chr1:32294525-32297240:+	gi|194698266|gb|ACF83217.1|	1754	0	unknown [Zea mays]	gi|194698265|gb|BT038212.1|	1309	0	Zea mays full-length cDNA clone ZM_BFb0217L11 mRNA, complete cds	Q8H129	98.2	3e-103	Purple acid phosphatase 3	.	GO:0005576|extracellular region;GO:0005773|vacuole;	GO:0003993|acid phosphatase activity;GO:0046872|metal ion binding;	K01078	E3.1.3.2; acid phosphatase [EC:3.1.3.2]
Zm00001d047814	1.67539	3.59e-15	5.86e-14	up	yes	Zm00001d047814	protein_coding	chr9:142497782-142500049:-	gi|413956186|gb|AFW88835.1|	1414	0	catalytic/ hydrolase [Zea mays]	gi|226494298|ref|NM_001156598.1|	1329	0	Zea mays catalytic/ hydrolase (LOC100283697), mRNA	Q09893	73.2	2e-13	Uncharacterized protein C24B11.05	GO:0008152|metabolic process;	GO:0005829|cytosol;GO:0005634|nucleus;	GO:0016787|hydrolase activity;	K18551	SDT1; pyrimidine and pyridine-specific 5'-nucleotidase [EC:3.1.3.-]
Zm00001d031527	1.67507	1.7e-19	4.06e-18	up	yes	Zm00001d031527	protein_coding	chr1:192952026-192956458:+	gi|670365856|ref|XP_008663937.1|	1860	0	PREDICTED: probable mitochondrial adenine nucleotide transporter BTL1 [Zea mays]	gi|242082180|ref|XM_002445814.1|	1163	0	Sorghum bicolor hypothetical protein, mRNA	Q9LJX5	436	5e-148	Probable mitochondrial adenine nucleotide transporter BTL1	GO:0006412|translation;GO:0055085|transmembrane transport;	GO:0016021|integral component of membrane;GO:0005743|mitochondrial inner membrane;	GO:0003735|structural constituent of ribosome;	.	.
Zm00001d029577	1.67343	0.000952995	0.00345265	up	yes	Zm00001d029577	protein_coding	chr1:77398644-77401233:+	gi|414867316|tpg|DAA45873.1|	3028	0	TPA: hypothetical protein ZEAMMB73_156027 [Zea mays]	gi|391414510|gb|BT054476.2|	2341	0	Zea mays full-length cDNA clone ZM_BFc0081G07 mRNA, complete cds	Q0D4Z6	865	0	Probable indole-3-acetic acid-amido synthetase GH3.8	.	.	GO:0016874|ligase activity;	K14487	GH3; auxin responsive GH3 gene family
Zm00001d009844	1.67298	2.99e-10	2.95e-09	up	yes	Zm00001d009844	protein_coding	chr8:84731498-84735845:+	gi|413948786|gb|AFW81435.1|	1680	0	putative serine/threonine protein phosphatase superfamily protein, partial [Zea mays]	gi|242086966|ref|XM_002439271.1|	912	0	Sorghum bicolor hypothetical protein, mRNA	P48490	433	2e-143	Serine/threonine-protein phosphatase PP1	.	.	GO:0046872|metal ion binding;GO:0004721|phosphoprotein phosphatase activity;	K06269	PPP1C; serine/threonine-protein phosphatase PP1 catalytic subunit [EC:3.1.3.16]
Zm00001d038866	1.67228	5.34e-27	2.22e-25	up	yes	Zm00001d038866	protein_coding	chr6:166084251-166095366:-	gi|670413767|ref|XP_008648091.1|	2054	0	PREDICTED: uncharacterized protein LOC100382751 isoform X1 [Zea mays]	gi|223950266|gb|BT064520.1|	1610	0	Zea mays full-length cDNA clone ZM_BFc0177C02 mRNA, complete cds	.	.	.	.	.	.	.	.	.
Zm00001d035682	1.66928	1.42e-17	2.87e-16	up	yes	Zm00001d035682	protein_coding	chr6:40985292-40989041:+	gi|670415072|ref|XP_008648649.1|	3121	0	PREDICTED: (E)-beta-farnesene synthase-like isoform X1 [Zea mays]	gi|514756135|ref|XM_004963397.1|	560	0	PREDICTED: Setaria italica alpha-humulene synthase-like (LOC101754708), mRNA	C5YHI2	391	2e-124	Beta-sesquiphellandrene synthase	GO:0006952|defense response;GO:0016114|terpenoid biosynthetic process;	GO:0005737|cytoplasm;	GO:0000287|magnesium ion binding;GO:0010333|terpene synthase activity;	.	.
Zm00001d038808	1.66869	4.12e-21	1.14e-19	up	yes	Zm00001d038808	protein_coding	chr6:164864362-164873057:+	gi|293334399|ref|NP_001168295.1|	3772	0	hypothetical protein [Zea mays]	gi|293334398|ref|NM_001174824.1|	2493	0	Zea mays hypothetical protein (LOC100382060), mRNA	Q9M0Y8	457	2e-142	Vesicle-fusing ATPase	GO:0043001|Golgi to plasma membrane protein transport;GO:0048211|Golgi vesicle docking;GO:0006891|intra-Golgi vesicle-mediated transport;	GO:0005794|Golgi apparatus;GO:0005795|Golgi stack;GO:0005886|plasma membrane;GO:0009506|plasmodesma;GO:0005773|vacuole;	GO:0005524|ATP binding;GO:0016887|ATPase activity;GO:0046872|metal ion binding;	K06027	NSF; vesicle-fusing ATPase [EC:3.6.4.6]
Zm00001d044212	1.66615	2.52e-29	1.21e-27	up	yes	Zm00001d044212	protein_coding	chr3:221942241-221944571:+	gi|212274469|ref|NP_001130146.1|	1573	0	uncharacterized protein LOC100191240 [Zea mays]	gi|21212464|gb|AY109071.1|	1316	0	Zea mays PCO122073 mRNA sequence	C6TBN2	192	1e-117	Probable aldo-keto reductase 1	.	.	GO:0016491|oxidoreductase activity;	.	.
Zm00001d003830	1.66158	7.47e-15	1.17e-13	up	yes	Zm00001d003830	protein_coding	chr2:61203599-61204879:-	gi|887226057|ref|NP_001132476.2|	2184	0	uncharacterized protein LOC100193934 [Zea mays]	gi|194694485|gb|BT036322.1|	1209	0	Zea mays full-length cDNA clone ZM_BFb0106P13 mRNA, complete cds	Q9SGD6	572	0	Arogenate dehydratase/prephenate dehydratase 6, chloroplastic	GO:0009094|L-phenylalanine biosynthetic process;	GO:0009507|chloroplast;GO:0009570|chloroplast stroma;	GO:0016597|amino acid binding;GO:0047769|arogenate dehydratase activity;	K05359	ADT, PDT; arogenate/prephenate dehydratase [EC:4.2.1.91 4.2.1.51]
Zm00001d036638	1.66121	0.00246753	0.00805794	up	yes	Zm00001d036638	protein_coding	chr6:95883200-95891164:+	gi|670413208|ref|XP_008647790.1|	925	5e-122	PREDICTED: myb-like DNA-binding domain, SHAQKYF class family protein isoform X1 [Zea mays]	gi|226495484|ref|NM_001154155.1|	561	0	Zea mays myb-like DNA-binding domain, SHAQKYF class family protein (LOC100281236), mRNA	Q700D9	96.7	7e-22	Putative Myb family transcription factor At1g14600	GO:0006355|regulation of transcription, DNA-templated;GO:0006351|transcription, DNA-templated;	GO:0005634|nucleus;	GO:0003677|DNA binding;GO:0003700|transcription factor activity, sequence-specific DNA binding;	.	.
Zm00001d032572	1.66084	2.78e-22	8.47e-21	up	yes	Zm00001d032572	protein_coding	chr1:230960883-230963337:-	gi|414870902|tpg|DAA49459.1|	2220	0	TPA: hypothetical protein ZEAMMB73_373795 [Zea mays]	gi|226510070|ref|NM_001155833.1|	1629	0	Zea mays LOC100282928 (AY110191), mRNA	Q8VZQ6	505	4e-175	LanC-like protein GCL2	GO:0007165|signal transduction;	GO:0019898|extrinsic component of membrane;GO:0005886|plasma membrane;	GO:0003824|catalytic activity;GO:0046872|metal ion binding;	.	.
Zm00001d036708	1.65825	4.37e-09	3.73e-08	up	yes	Zm00001d036708	protein_coding	chr6:98284028-98286043:+	gi|226508450|ref|NP_001147308.1|	274	5e-28	protein transport protein SEC61 gamma subunit [Zea mays]	gi|226508449|ref|NM_001153836.1|	468	0	Zea mays protein transport protein SEC61 gamma subunit (LOC100280916), mRNA	P38385	108	7e-29	Protein transport protein Sec61 subunit gamma	GO:0006605|protein targeting;	GO:0005789|endoplasmic reticulum membrane;GO:0016021|integral component of membrane;	GO:0015450|P-P-bond-hydrolysis-driven protein transmembrane transporter activity;	K07342	SEC61G, SSS1, secE; protein transport protein SEC61 subunit gamma and related proteins
Zm00001d047808	1.65736	3.03e-13	4.13e-12	up	yes	Zm00001d047808	protein_coding	chr9:142331350-142336894:-	gi|413956182|gb|AFW88831.1|	3504	0	initiator binding protein [Zea mays]	gi|350539080|ref|NM_001245094.1|	2739	0	Zea mays initiator binding protein (IBP1), mRNA	Q9LL45	207	1e-72	Telomere-binding protein 1	GO:0032204|regulation of telomere maintenance;GO:0031627|telomeric loop formation;	GO:0000781|chromosome, telomeric region;GO:0000783|nuclear telomere cap complex;	GO:0003691|double-stranded telomeric DNA binding;GO:0042803|protein homodimerization activity;GO:0042162|telomeric DNA binding;	.	.
Zm00001d038754	1.65579	5.56e-22	1.64e-20	up	yes	Zm00001d038754	protein_coding	chr6:163898325-163906090:+	gi|226502702|ref|NP_001149172.1|	1035	7e-139	ER lumen protein retaining receptor precursor [Zea mays]	gi|226502701|ref|NM_001155700.1|	1226	0	Zea mays ER lumen protein retaining receptor (LOC100282794), mRNA	P35402	180	6e-49	ER lumen protein-retaining receptor A	GO:0006621|protein retention in ER lumen;GO:0015031|protein transport;GO:0016192|vesicle-mediated transport;	GO:0005801|cis-Golgi network;GO:0005783|endoplasmic reticulum;GO:0005789|endoplasmic reticulum membrane;GO:0005794|Golgi apparatus;GO:0016021|integral component of membrane;	GO:0046923|ER retention sequence binding;	K10949	KDELR; ER lumen protein retaining receptor
Zm00001d003015	1.65524	0.000459995	0.00179955	up	yes	Zm00001d003015	protein_coding	chr2:29467931-29470598:+	gi|414586345|tpg|DAA36916.1|	3700	0	TPA: phenylalanine ammonia-lyase [Zea mays]	gi|226529220|ref|NM_001153961.1|	2287	0	Zea mays phenylalanine ammonia-lyase (LOC100281042), mRNA	Q43210	1264	0	Phenylalanine ammonia-lyase	GO:0009800|cinnamic acid biosynthetic process;GO:0006559|L-phenylalanine catabolic process;	GO:0005737|cytoplasm;	GO:0045548|phenylalanine ammonia-lyase activity;	.	.
Zm00001d006711	1.6508	1.5e-09	1.37e-08	up	yes	Zm00001d006711	protein_coding	chr2:214998308-214999887:+	.	.	.	.	gi|223973638|gb|BT065131.1|	708	0	Zea mays full-length cDNA clone ZM_BFb0308K13 mRNA, complete cds	.	.	.	.	.	.	.	.	.
Zm00001d038860	1.6507	1.65e-05	8.54e-05	up	yes	Zm00001d038860	protein_coding	chr6:165996710-165998543:-	gi|226528936|ref|NP_001145931.1|	2002	0	hypothetical protein [Zea mays]	gi|226528935|ref|NM_001152459.1|	1561	0	Zea mays hypothetical protein (LOC100279454), mRNA	.	.	.	.	.	.	.	.	.
Zm00001d000112	1.65034	8.58e-16	1.48e-14	up	yes	Zm00001d000112	protein_coding	chrB73V4_ctg52:346937-349561:-	gi|670394515|ref|XP_008677690.1|	1523	0	PREDICTED: uncharacterized protein LOC100384376 isoform X1 [Zea mays]	gi|195614725|gb|EU957075.1|	1710	0	Zea mays clone 1582002 mRNA sequence	Q53NF7	99.4	4e-21	NAC domain-containing protein 71	GO:0006355|regulation of transcription, DNA-templated;GO:0006351|transcription, DNA-templated;	GO:0005634|nucleus;	GO:0003677|DNA binding;	.	.
Zm00001d006052	1.64907	0.00322801	0.0102246	up	yes	Zm00001d006052	protein_coding	chr2:196575825-196581941:+	gi|670372093|ref|XP_008667342.1|	1725	0	PREDICTED: hypothetical protein isoform X1 [Zea mays]	gi|195620469|gb|EU959947.1|	1709	0	Zea mays clone 220810 hypothetical protein mRNA, complete cds	.	.	.	.	.	.	.	.	.
Zm00001d033818	1.64764	7.6e-15	1.19e-13	up	yes	Zm00001d033818	protein_coding	chr1:274726910-274729148:-	gi|293332936|ref|NP_001168552.1|	730	2e-92	hypothetical protein [Zea mays]	gi|195621549|gb|EU960487.1|	1122	0	Zea mays clone 225375 mRNA sequence	Q5I0H4	129	7e-34	Calcium load-activated calcium channel	GO:0070588|calcium ion transmembrane transport;GO:0032469|endoplasmic reticulum calcium ion homeostasis;GO:0006983|ER overload response;	GO:0000139|Golgi membrane;GO:0030176|integral component of endoplasmic reticulum membrane;	GO:0005262|calcium channel activity;	.	.
Zm00001d002952	1.64756	0.0185769	0.0468965	up	yes	Zm00001d002952	protein_coding	chr2:27986031-27988042:-	gi|670375717|ref|XP_008669132.1|	967	1e-126	PREDICTED: probable aquaporin TIP3-2 [Zea mays]	gi|195600180|gb|EU947826.1|	1018	0	Zea mays clone 361267 mRNA sequence	Q7XKI5	278	1e-89	Probable aquaporin TIP3-2	GO:0009992|cellular water homeostasis;GO:0034220|ion transmembrane transport;	GO:0042807|central vacuole;GO:0005887|integral component of plasma membrane;GO:0009705|plant-type vacuole membrane;	GO:0015254|glycerol channel activity;GO:0015250|water channel activity;	K09873	TIP; aquaporin TIP
Zm00001d036557	1.64374	1.09e-30	5.82e-29	up	yes	Zm00001d036557	protein_coding	chr6:92017713-92023571:+	gi|670415899|ref|XP_008648930.1|	2932	0	PREDICTED: external alternative NAD(P)H-ubiquinone oxidoreductase B1, mitochondrial-like isoform X1 [Zea mays]	gi|242096781|ref|XM_002438836.1|	1384	0	Sorghum bicolor hypothetical protein, mRNA	M1BYJ7	760	0	External alternative NAD(P)H-ubiquinone oxidoreductase B1, mitochondrial	GO:0055114|oxidation-reduction process;	GO:0005743|mitochondrial inner membrane;GO:0005758|mitochondrial intermembrane space;GO:0005777|peroxisome;	GO:0005509|calcium ion binding;GO:0016491|oxidoreductase activity;	.	.
Zm00001d042313	1.64271	3.98e-15	6.45e-14	up	yes	Zm00001d042313	protein_coding	chr3:160480671-160486892:-	gi|670384882|ref|XP_008673284.1|	4486	0	PREDICTED: uncharacterized protein LOC100384320 isoform X1 [Zea mays]	gi|242055438|ref|XM_002456820.1|	2099	0	Sorghum bicolor hypothetical protein, mRNA	Q9FYG2	169	3e-41	Calmodulin-binding transcription activator 4	GO:0045944|positive regulation of transcription from RNA polymerase II promoter;GO:0006355|regulation of transcription, DNA-templated;	GO:0005829|cytosol;GO:0005634|nucleus;	GO:0043565|sequence-specific DNA binding;GO:0001077|transcriptional activator activity, RNA polymerase II core promoter proximal region sequence-specific binding;	.	.
Zm00001d011428	1.64241	3.43e-06	1.99e-05	up	yes	Zm00001d011428	protein_coding	chr8:150252009-150255723:+	gi|670427585|ref|XP_008654510.1|	1498	0	PREDICTED: uncharacterized protein LOC100217089 isoform X1 [Zea mays]	gi|194688243|gb|BT033201.1|	982	0	Zea mays full-length cDNA clone ZM_BFb0065M10 mRNA, complete cds	A1AVU5	61.6	6e-42	Siroheme synthase	GO:0009236|cobalamin biosynthetic process;GO:0019354|siroheme biosynthetic process;	.	GO:0051287|NAD binding;GO:0043115|precorrin-2 dehydrogenase activity;GO:0051266|sirohydrochlorin ferrochelatase activity;GO:0004851|uroporphyrin-III C-methyltransferase activity;	K02302	cysG; uroporphyrin-III C-methyltransferase / precorrin-2 dehydrogenase / sirohydrochlorin ferrochelatase [EC:2.1.1.107 1.3.1.76 4.99.1.4]
Zm00001d016091	1.64225	1.16e-05	6.18e-05	up	yes	Zm00001d016091	protein_coding	chr5:144132627-144133823:+	gi|413936495|gb|AFW71046.1|	1984	0	hypothetical protein ZEAMMB73_200813 [Zea mays]	gi|242095091|ref|XM_002437991.1|	595	0	Sorghum bicolor hypothetical protein, mRNA	Q9ZQ96	299	9e-95	UDP-glycosyltransferase 73C3	GO:0009813|flavonoid biosynthetic process;GO:0052696|flavonoid glucuronidation;	GO:0043231|intracellular membrane-bounded organelle;	GO:0080043|quercetin 3-O-glucosyltransferase activity;GO:0080044|quercetin 7-O-glucosyltransferase activity;	K13496	UGT73C; UDP-glucosyl transferase 73C [EC:2.4.1.-]
Zm00001d003346	1.63918	7.39e-07	4.71e-06	up	yes	Zm00001d003346	protein_coding	chr2:41020781-41020960:+	gi|413918615|gb|AFW58547.1|	151	9e-12	hypothetical protein ZEAMMB73_977957 [Zea mays]	gi|195656512|gb|EU975606.1|	174	1e-85	Zea mays clone 494216 mRNA sequence	.	.	.	.	.	.	.	.	.
Zm00001d020963	1.63689	3.6e-20	9.21e-19	up	yes	Zm00001d020963	protein_coding	chr7:138057377-138061501:+	gi|414886064|tpg|DAA62078.1|	2579	0	TPA: hypothetical protein ZEAMMB73_122013 [Zea mays]	gi|242045175|ref|XM_002460414.1|	1746	0	Sorghum bicolor hypothetical protein, mRNA	Q9XHL5	808	0	3-hydroxy-3-methylglutaryl-coenzyme A reductase 3	GO:0015936|coenzyme A metabolic process;GO:0008299|isoprenoid biosynthetic process;GO:0016126|sterol biosynthetic process;	GO:0005789|endoplasmic reticulum membrane;GO:0016021|integral component of membrane;GO:0005778|peroxisomal membrane;	GO:0004420|hydroxymethylglutaryl-CoA reductase (NADPH) activity;GO:0050661|NADP binding;	K00021	HMGCR; hydroxymethylglutaryl-CoA reductase (NADPH) [EC:1.1.1.34]
Zm00001d040629	1.63503	8.02e-05	0.000368639	up	yes	Zm00001d040629	protein_coding	chr3:55075888-55088174:-	gi|212721500|ref|NP_001132216.1|	1596	0	uncharacterized protein LOC100193648 [Zea mays]	gi|212721499|ref|NM_001138744.1|	1418	0	Zea mays LOC100193648 (cl15598_1c), mRNA	Q8L7R3	384	2e-127	Lysophospholipid acyltransferase LPEAT1	GO:0008654|phospholipid biosynthetic process;GO:0006644|phospholipid metabolic process;	GO:0005783|endoplasmic reticulum;GO:0005789|endoplasmic reticulum membrane;GO:0016021|integral component of membrane;GO:0005634|nucleus;	GO:0050200|plasmalogen synthase activity;	K13510	LPCAT1_2; lysophosphatidylcholine acyltransferase / lyso-PAF acetyltransferase [EC:2.3.1.23 2.3.1.67]
Zm00001d037927	1.63242	1.87e-08	1.47e-07	up	yes	Zm00001d037927	protein_coding	chr6:142228724-142235961:+	gi|413944993|gb|AFW77642.1|	718	6e-89	hypothetical protein ZEAMMB73_682347 [Zea mays]	gi|238005947|gb|BT083656.1|	1226	0	Zea mays full-length cDNA clone ZM_BFb0025K08 mRNA, complete cds	.	.	.	.	.	.	.	.	.
Zm00001d015025	1.6322	1.39e-13	1.95e-12	up	yes	Zm00001d015025	protein_coding	chr5:72691877-72694189:+	gi|226508458|ref|NP_001147584.1|	2832	0	LOC100281193 [Zea mays]	gi|226508457|ref|NM_001154112.1|	2023	0	Zea mays LOC100281193 (pco078009(446)), mRNA	F4HUK6	627	0	Probable acyl-activating enzyme 1, peroxisomal	GO:0006631|fatty acid metabolic process;	GO:0005777|peroxisome;	GO:0016874|ligase activity;	.	.
Zm00001d009365	1.63139	1.15e-17	2.35e-16	up	yes	Zm00001d009365	protein_coding	chr8:60083986-60086634:-	gi|226508060|ref|NP_001146103.1|	986	5e-128	hypothetical protein [Zea mays]	gi|226508059|ref|NM_001152631.1|	1224	0	Zea mays hypothetical protein (LOC100279636), mRNA	Q5JJY5	289	3e-92	Bidirectional sugar transporter SWEET2a	GO:0008643|carbohydrate transport;	GO:0016021|integral component of membrane;GO:0005887|integral component of plasma membrane;	GO:0051119|sugar transmembrane transporter activity;	K15382	SLC50A, SWEET; solute carrier family 50 (sugar transporter)
Zm00001d029934	1.6307	2.48e-05	0.00012471	up	yes	Zm00001d029934	protein_coding	chr1:95220121-95221774:+	gi|670364267|ref|XP_008658438.1|	1324	3e-179	PREDICTED: homeobox-leucine zipper protein HOX1-like [Zea mays]	gi|195594806|gb|EU942452.1|	1094	0	Zea mays clone 1503625 mRNA sequence	Q7XC54	225	1e-67	Homeobox-leucine zipper protein HOX1	GO:0006351|transcription, DNA-templated;	GO:0005634|nucleus;	GO:0043565|sequence-specific DNA binding;GO:0003700|transcription factor activity, sequence-specific DNA binding;	K09338	HD-ZIP; homeobox-leucine zipper protein
Zm00001d024234	1.63062	0.00873766	0.0243919	up	yes	Zm00001d024234	protein_coding	chr10:58548375-58557438:-	gi|413916961|gb|AFW56893.1|	1619	0	(E)-beta-caryophyllene synthase [Zea mays]	gi|166065277|gb|EU259633.1|	898	0	Zea mays cultivar Delprim (E)-beta-caryophyllene synthase (tps23) mRNA, tps23-Del1 allele, complete cds	C5YHH7	224	9e-65	Zingiberene synthase	GO:0006952|defense response;GO:0016114|terpenoid biosynthetic process;	GO:0005737|cytoplasm;	GO:0000287|magnesium ion binding;GO:0010333|terpene synthase activity;	.	.
Zm00001d045370	1.62974	0.00413351	0.0127062	up	yes	Zm00001d045370	protein_coding	chr9:19935536-19935916:+	gi|226510077|ref|NP_001145623.1|	385	3e-45	hypothetical protein [Zea mays]	gi|226510076|ref|NM_001152151.1|	381	0	Zea mays hypothetical protein (LOC100279109), mRNA	.	.	.	.	.	.	.	.	.
Zm00001d007331	1.62887	0.000772987	0.00285845	up	yes	Zm00001d007331	protein_coding	chr2:228883647-228884624:+	gi|670379852|ref|XP_008670732.1|	787	6e-100	PREDICTED: CASP-like protein Sb04g002820 [Zea mays]	gi|195642665|gb|EU968683.1|	966	0	Zea mays clone 323427 mRNA sequence	.	.	.	.	.	.	.	.	.
Zm00001d027934	1.62777	1.83e-26	7.37e-25	up	yes	Zm00001d027934	protein_coding	chr1:17945836-17961550:+	gi|670362277|ref|XP_008651693.1|	3322	0	PREDICTED: protein STRUBBELIG-RECEPTOR FAMILY 7 isoform X1 [Zea mays]	gi|3360288|gb|AF023164.1|AF023164	2278	0	Zea mays leucine-rich repeat transmembrane protein kinase 1 (ltk1) mRNA, partial cds	Q6R2J8	170	2e-42	Protein STRUBBELIG-RECEPTOR FAMILY 8	.	GO:0016021|integral component of membrane;	GO:0005524|ATP binding;GO:0004672|protein kinase activity;	.	.
Zm00001d038174	1.62773	1.43e-06	8.77e-06	up	yes	Zm00001d038174	protein_coding	chr6:150536285-150541728:+	gi|226530307|ref|NP_001150727.1|	2811	0	LOC100284360 [Zea mays]	gi|224028746|gb|BT066552.1|	1999	0	Zea mays full-length cDNA clone ZM_BFb0025D06 mRNA, complete cds	Q9FLP0	404	9e-132	65-kDa microtubule-associated protein 1	GO:0043622|cortical microtubule organization;GO:0000910|cytokinesis;GO:0007067|mitotic nuclear division;	GO:0005938|cell cortex;GO:0005874|microtubule;GO:0005634|nucleus;GO:0009524|phragmoplast;GO:0005819|spindle;	GO:0046983|protein dimerization activity;	K16732	PRC1; protein regulator of cytokinesis 1
Zm00001d042279	1.62424	1.27e-19	3.07e-18	up	yes	Zm00001d042279	protein_coding	chr3:158645568-158648768:+	gi|414878899|tpg|DAA56030.1|	2150	0	TPA: secondary cell wall glycosyltransferase family 47 isoform 1 [Zea mays]	gi|226499283|ref|NM_001148871.1|	1784	0	Zea mays LOC100274514 (pco120698), mRNA	Q8S1X8	780	0	Probable glucuronosyltransferase Os01g0926600	GO:0071555|cell wall organization;	GO:0000139|Golgi membrane;GO:0016021|integral component of membrane;	GO:0016757|transferase activity, transferring glycosyl groups;	.	.
Zm00001d033751	1.62406	5.68e-20	1.43e-18	up	yes	Zm00001d033751	protein_coding	chr1:272898684-272912425:+	gi|226496085|ref|NP_001147100.1|	3108	0	dynamin-related protein 1C [Zea mays]	gi|226496084|ref|NM_001153628.1|	2256	0	Zea mays dynamin-related protein 1C (LOC100280709), mRNA	Q8LF21	969	0	Dynamin-related protein 1C	GO:0007049|cell cycle;GO:0051301|cell division;GO:0000266|mitochondrial fission;GO:0007005|mitochondrion organization;GO:0010152|pollen maturation;	GO:0005938|cell cortex;GO:0009504|cell plate;GO:0005737|cytoplasm;GO:0016020|membrane;GO:0005874|microtubule;GO:0009524|phragmoplast;GO:0005886|plasma membrane;GO:0009506|plasmodesma;	GO:0005525|GTP binding;GO:0003924|GTPase activity;GO:0008017|microtubule binding;	.	.
Zm00001d042447	1.62056	5.64e-08	4.17e-07	up	yes	Zm00001d042447	protein_coding	chr3:168081519-168087932:-	gi|414879124|tpg|DAA56255.1|	3918	0	TPA: hypothetical protein ZEAMMB73_164709 [Zea mays]	gi|242055320|ref|XM_002456761.1|	1161	0	Sorghum bicolor hypothetical protein, mRNA	Q5N712	183	6e-51	Lysine-specific demethylase JMJ705	GO:0006952|defense response;GO:0045815|positive regulation of gene expression, epigenetic;GO:0040010|positive regulation of growth rate;GO:0006355|regulation of transcription, DNA-templated;GO:0006351|transcription, DNA-templated;	GO:0005634|nucleus;	GO:0051213|dioxygenase activity;GO:0071558|histone demethylase activity (H3-K27 specific);GO:0046872|metal ion binding;GO:0003676|nucleic acid binding;	.	.
Zm00001d015627	1.62014	0.00135257	0.00473089	up	yes	Zm00001d015627	protein_coding	chr5:102006271-102009335:-	gi|259490128|ref|NP_001159154.1|	1182	7e-158	hypothetical protein [Zea mays]	gi|259490127|ref|NM_001165682.1|	1422	0	Zea mays hypothetical protein (LOC100304237), mRNA	Q84WS8	60.1	3e-09	U11/U12 small nuclear ribonucleoprotein 25 kDa protein	GO:0006397|mRNA processing;GO:0008380|RNA splicing;	GO:0005681|spliceosomal complex;	.	K13153	SNRNP25; U11/U12 small nuclear ribonucleoprotein 25 kDa protein
Zm00001d012892	1.61972	5.17e-33	3.23e-31	up	yes	Zm00001d012892	protein_coding	chr5:1642983-1653530:+	gi|293331979|ref|NP_001169061.1|	3352	0	uncharacterized protein LOC100382902 [Zea mays]	gi|293331978|ref|NM_001175590.1|	2241	0	Zea mays LOC100382902 (pco105010), mRNA	Q9MA55	57.8	3e-07	Acyl-CoA-binding domain-containing protein 4	GO:0006869|lipid transport;GO:0009723|response to ethylene;GO:0009753|response to jasmonic acid;GO:0009416|response to light stimulus;GO:0006810|transport;	GO:0005737|cytoplasm;GO:0005829|cytosol;GO:0005634|nucleus;	GO:0000062|fatty-acyl-CoA binding;GO:0008289|lipid binding;	.	.
Zm00001d042482	1.61885	3.53e-11	3.85e-10	up	yes	Zm00001d042482	protein_coding	chr3:169071573-169074850:-	gi|670384285|ref|XP_008672964.1|	1436	0	PREDICTED: LOC100284495 isoform X1 [Zea mays]	gi|226510390|ref|NM_001157390.1|	1481	0	Zea mays LOC100284495 (AY111296), mRNA	Q8H102	141	6e-36	Transcription factor bHLH128	GO:0010119|regulation of stomatal movement;GO:0006355|regulation of transcription, DNA-templated;GO:0006366|transcription from RNA polymerase II promoter;	GO:0005829|cytosol;GO:0005634|nucleus;	GO:0001046|core promoter sequence-specific DNA binding;GO:0003700|transcription factor activity, sequence-specific DNA binding;GO:0044212|transcription regulatory region DNA binding;GO:0001228|transcriptional activator activity, RNA polymerase II transcription regulatory region sequence-specific binding;	.	.
[truncated: 2,732 more rows]

## Sheet: TD_TC-CD_CC
Table S4 The DEGs specific to C7-2t
Gene	Log2FoldChange	pval	padj	Up/Down	Significant	GeneName	Biotype	Position	NR:Seq-id	NR:Score	NR:Evalue	NR:Description	NT:Seq-id	NT:Score	NT:Evalue	NT:Description	Uniprot:UniProtKB-AC	Uniprot:Score	Uniprot:Evalue	Uniprot:Description	GO:biological_process	GO:cellular_component	GO:molecular_function	KEGG:KO	KEGG:Description
[truncated: 199 more rows]
