# Supplementary material for: Identification of drought tolerant mechanisms in a drought-tolerant maize mutant based on physiological, biochemical and transcriptomic analyses
Source: BMC Plant Biol. 2020 Jul 9;20:315. doi: 10.1186/s12870-020-02526-w (PMC7350183; doi:10.1186/s12870-020-02526-w)
Supplement: Supplementary file 5 — Additional file 5 : Table S5 GO enrichment analysis of the DEGs in C7–2 and C7–2t. [file 12870_2020_2526_MOESM5_ESM.xlsx]

## Sheet: C7-2 bp
Table S5 GO enrichment analysis of the DEGs in C7-2 (biological process)
Term_name	Accession	p-value	FDR	Background_Count	DE_Gene	DE_Count	Up_Gene	Up_Count	Down_Gene	Down_Count
organic anion transport	GO:0015711	7.47971e-11	2.85052e-07	257	Zm00001d019398|Zm00001d023596|Zm00001d013445|Zm00001d044192|Zm00001d023592|Zm00001d053049|Zm00001d018751|Zm00001d036936|Zm00001d042134|Zm00001d034521|Zm00001d003012|Zm00001d030127|Zm00001d034346|Zm00001d046661|Zm00001d021000|Zm00001d014611|Zm00001d052616|Zm00001d014129|Zm00001d017144|Zm00001d008285|Zm00001d037057|Zm00001d046586|Zm00001d044387|Zm00001d024204|Zm00001d042438|Zm00001d053143|Zm00001d0…	70	Zm00001d034346|Zm00001d015658|Zm00001d053049|Zm00001d003012|Zm00001d008285|Zm00001d002739|Zm00001d004705|Zm00001d017144|Zm00001d046235|Zm00001d003446|Zm00001d036936|Zm00001d053939|Zm00001d036940|Zm00001d023596|Zm00001d021930|Zm00001d046661|Zm00001d044192|Zm00001d040340|Zm00001d025869|Zm00001d004340|Zm00001d013445|Zm00001d053050|Zm00001d051014|Zm00001d005542|Zm00001d046586|Zm00001d044387|Zm00001d0…	32	Zm00001d014611|Zm00001d006511|Zm00001d053143|Zm00001d042801|Zm00001d009372|Zm00001d021653|Zm00001d003422|Zm00001d019398|Zm00001d045740|Zm00001d039674|Zm00001d037160|Zm00001d035243|Zm00001d032383|Zm00001d035115|Zm00001d027401|Zm00001d023592|Zm00001d042438|Zm00001d018336|Zm00001d031253|Zm00001d012231|Zm00001d030127|Zm00001d046927|Zm00001d030556|Zm00001d034521|Zm00001d052616|Zm00001d008974|Zm00001d0…	38
organic acid transport	GO:0015849	6.56311e-10	3.86059e-07	200	Zm00001d019398|Zm00001d023596|Zm00001d044192|Zm00001d023592|Zm00001d053049|Zm00001d018751|Zm00001d042135|Zm00001d042134|Zm00001d034521|Zm00001d030127|Zm00001d010231|Zm00001d021000|Zm00001d052616|Zm00001d014129|Zm00001d017144|Zm00001d008285|Zm00001d037057|Zm00001d046586|Zm00001d044387|Zm00001d024204|Zm00001d042438|Zm00001d053143|Zm00001d004340|Zm00001d031253|Zm00001d003422|Zm00001d038275|Zm00001d0…	57	Zm00001d004705|Zm00001d046586|Zm00001d052063|Zm00001d046661|Zm00001d017144|Zm00001d044387|Zm00001d023596|Zm00001d015658|Zm00001d044192|Zm00001d051014|Zm00001d014129|Zm00001d053049|Zm00001d040340|Zm00001d004340|Zm00001d046235|Zm00001d053050|Zm00001d037057|Zm00001d008285|Zm00001d018751|Zm00001d005542|Zm00001d033273	21	Zm00001d006511|Zm00001d035243|Zm00001d053143|Zm00001d042801|Zm00001d009372|Zm00001d021653|Zm00001d003422|Zm00001d019398|Zm00001d045740|Zm00001d039674|Zm00001d037160|Zm00001d032383|Zm00001d035115|Zm00001d023592|Zm00001d042438|Zm00001d018336|Zm00001d031253|Zm00001d012231|Zm00001d030127|Zm00001d046927|Zm00001d030556|Zm00001d034521|Zm00001d052616|Zm00001d008974|Zm00001d038275|Zm00001d010231|Zm00001d0…	36
anion transport	GO:0006820	4.01634e-10	3.86059e-07	372	Zm00001d053049|Zm00001d036936|Zm00001d042134|Zm00001d034521|Zm00001d021000|Zm00001d024204|Zm00001d042438|Zm00001d003422|Zm00001d053143|Zm00001d053050|Zm00001d002739|Zm00001d009372|Zm00001d052063|Zm00001d018336|Zm00001d033786|Zm00001d025869|Zm00001d032383|Zm00001d040340|Zm00001d051637|Zm00001d021930|Zm00001d036652|Zm00001d049362|Zm00001d051415|Zm00001d013445|Zm00001d041383|Zm00001d030127|Zm00001d0…	89	Zm00001d034346|Zm00001d015658|Zm00001d053049|Zm00001d003012|Zm00001d017453|Zm00001d002739|Zm00001d004705|Zm00001d017144|Zm00001d046235|Zm00001d003446|Zm00001d023596|Zm00001d053939|Zm00001d036940|Zm00001d008285|Zm00001d021930|Zm00001d041383|Zm00001d046919|Zm00001d014129|Zm00001d046661|Zm00001d044192|Zm00001d040340|Zm00001d025869|Zm00001d004340|Zm00001d013445|Zm00001d053050|Zm00001d051014|Zm00001d0…	36	Zm00001d006511|Zm00001d014611|Zm00001d032828|Zm00001d053143|Zm00001d033786|Zm00001d013412|Zm00001d030127|Zm00001d009372|Zm00001d018445|Zm00001d044951|Zm00001d003422|Zm00001d019398|Zm00001d045740|Zm00001d039674|Zm00001d037160|Zm00001d017069|Zm00001d035163|Zm00001d035243|Zm00001d032383|Zm00001d035115|Zm00001d027401|Zm00001d023592|Zm00001d042438|Zm00001d018336|Zm00001d021396|Zm00001d031253|Zm00001d0…	53
oligosaccharide metabolic process	GO:0009311	7.09108e-10	3.86059e-07	160	Zm00001d049351|Zm00001d045042|Zm00001d025814|Zm00001d028562|Zm00001d022510|Zm00001d029654|Zm00001d005890|Zm00001d040735|Zm00001d048979|Zm00001d029983|Zm00001d012748|Zm00001d036262|Zm00001d003019|Zm00001d010180|Zm00001d050125|Zm00001d012036|Zm00001d029091|Zm00001d018082|Zm00001d038728|Zm00001d031372|Zm00001d051666|Zm00001d032356|Zm00001d020272|Zm00001d019163|Zm00001d035343|Zm00001d032311|Zm00001d0…	49	Zm00001d012302|Zm00001d012103|Zm00001d005890|Zm00001d050125|Zm00001d022193|Zm00001d051666|Zm00001d029371|Zm00001d018527|Zm00001d050069|Zm00001d010180|Zm00001d049351|Zm00001d029091|Zm00001d038165|Zm00001d009177|Zm00001d020396|Zm00001d050293|Zm00001d045042|Zm00001d032311|Zm00001d019163|Zm00001d029654|Zm00001d040735|Zm00001d016938|Zm00001d029087	23	Zm00001d009016|Zm00001d051837|Zm00001d025814|Zm00001d035343|Zm00001d002423|Zm00001d018082|Zm00001d031372|Zm00001d003019|Zm00001d046595|Zm00001d012748|Zm00001d022510|Zm00001d012036|Zm00001d020272|Zm00001d029983|Zm00001d010755|Zm00001d028562|Zm00001d032356|Zm00001d011759|Zm00001d036262|Zm00001d002446|Zm00001d031303|Zm00001d047077|Zm00001d038728|Zm00001d048979|Zm00001d031384|Zm00001d005658	26
amino acid transport	GO:0006865	4.47284e-10	3.86059e-07	102	Zm00001d023596|Zm00001d044192|Zm00001d023592|Zm00001d012231|Zm00001d018751|Zm00001d042135|Zm00001d042134|Zm00001d046661|Zm00001d008285|Zm00001d037057|Zm00001d046586|Zm00001d044387|Zm00001d024204|Zm00001d042438|Zm00001d053143|Zm00001d004340|Zm00001d031253|Zm00001d003422|Zm00001d038275|Zm00001d035163|Zm00001d010231|Zm00001d018195|Zm00001d009372|Zm00001d023603|Zm00001d052063|Zm00001d018336|Zm00001d0…	37	Zm00001d004705|Zm00001d046586|Zm00001d046661|Zm00001d044387|Zm00001d015658|Zm00001d008285|Zm00001d044192|Zm00001d037057|Zm00001d023596|Zm00001d040340|Zm00001d004340|Zm00001d046235|Zm00001d018751|Zm00001d052063	14	Zm00001d035243|Zm00001d053143|Zm00001d009372|Zm00001d044951|Zm00001d003422|Zm00001d018195|Zm00001d045740|Zm00001d037160|Zm00001d023592|Zm00001d042438|Zm00001d018336|Zm00001d031253|Zm00001d012231|Zm00001d042801|Zm00001d023603|Zm00001d038275|Zm00001d010231|Zm00001d024204|Zm00001d042135|Zm00001d042134|Zm00001d035163|Zm00001d046927|Zm00001d008974	23
carbohydrate metabolic process	GO:0005975	6.84402e-10	3.86059e-07	1650	Zm00001d047582|Zm00001d037689|Zm00001d016558|Zm00001d008488|Zm00001d028562|Zm00001d031300|Zm00001d018080|Zm00001d020531|Zm00001d033910|Zm00001d044748|Zm00001d021304|Zm00001d002292|Zm00001d023225|Zm00001d032187|Zm00001d022085|Zm00001d012036|Zm00001d040735|Zm00001d016091|Zm00001d048979|Zm00001d028243|Zm00001d034617|Zm00001d013097|Zm00001d036262|Zm00001d005775|Zm00001d015383|Zm00001d012159|Zm00001d0…	286	Zm00001d012567|Zm00001d006476|Zm00001d032806|Zm00001d047480|Zm00001d010670|Zm00001d018080|Zm00001d042140|Zm00001d029151|Zm00001d020428|Zm00001d044748|Zm00001d032605|Zm00001d029091|Zm00001d029313|Zm00001d034621|Zm00001d025659|Zm00001d022085|Zm00001d012292|Zm00001d047273|Zm00001d012407|Zm00001d022367|Zm00001d050409|Zm00001d050293|Zm00001d005890|Zm00001d014840|Zm00001d013101|Zm00001d014842|Zm00001d0…	149	Zm00001d007571|Zm00001d045451|Zm00001d041972|Zm00001d033187|Zm00001d002446|Zm00001d029011|Zm00001d005546|Zm00001d007378|Zm00001d043607|Zm00001d029794|Zm00001d038924|Zm00001d041776|Zm00001d041777|Zm00001d021249|Zm00001d015328|Zm00001d051837|Zm00001d004894|Zm00001d038530|Zm00001d053015|Zm00001d032356|Zm00001d029983|Zm00001d028562|Zm00001d010137|Zm00001d010039|Zm00001d038121|Zm00001d039643|Zm00001d0…	137
carboxylic acid transport	GO:0046942	6.56311e-10	3.86059e-07	200	Zm00001d019398|Zm00001d023596|Zm00001d044192|Zm00001d023592|Zm00001d053049|Zm00001d018751|Zm00001d042135|Zm00001d042134|Zm00001d034521|Zm00001d030127|Zm00001d046661|Zm00001d021000|Zm00001d052616|Zm00001d014129|Zm00001d017144|Zm00001d008285|Zm00001d037057|Zm00001d046586|Zm00001d044387|Zm00001d024204|Zm00001d042438|Zm00001d053143|Zm00001d004340|Zm00001d031253|Zm00001d003422|Zm00001d038275|Zm00001d0…	57	Zm00001d004705|Zm00001d046586|Zm00001d052063|Zm00001d046661|Zm00001d017144|Zm00001d044387|Zm00001d023596|Zm00001d040340|Zm00001d044192|Zm00001d051014|Zm00001d014129|Zm00001d053049|Zm00001d015658|Zm00001d004340|Zm00001d046235|Zm00001d053050|Zm00001d037057|Zm00001d008285|Zm00001d018751|Zm00001d005542|Zm00001d033273	21	Zm00001d006511|Zm00001d035243|Zm00001d053143|Zm00001d042801|Zm00001d009372|Zm00001d021653|Zm00001d003422|Zm00001d019398|Zm00001d045740|Zm00001d039674|Zm00001d037160|Zm00001d032383|Zm00001d035115|Zm00001d023592|Zm00001d042438|Zm00001d018336|Zm00001d031253|Zm00001d012231|Zm00001d030127|Zm00001d046927|Zm00001d030556|Zm00001d034521|Zm00001d052616|Zm00001d008974|Zm00001d038275|Zm00001d010231|Zm00001d0…	36
photosynthesis, light harvesting	GO:0009765	5.35912e-09	2.55295e-06	36	Zm00001d015385|Zm00001d006663|Zm00001d044396|Zm00001d032197|Zm00001d005814|Zm00001d046786|Zm00001d026599|Zm00001d011285|Zm00001d033136|Zm00001d021784|Zm00001d026414|Zm00001d033132|Zm00001d048998|Zm00001d007267|Zm00001d018157|Zm00001d002131|Zm00001d044402|Zm00001d044401|Zm00001d021906	19	--	0	Zm00001d006663|Zm00001d018157|Zm00001d002131|Zm00001d044402|Zm00001d015385|Zm00001d044396|Zm00001d021906|Zm00001d033132|Zm00001d011285|Zm00001d044401|Zm00001d026414|Zm00001d046786|Zm00001d033136|Zm00001d007267|Zm00001d032197|Zm00001d048998|Zm00001d005814|Zm00001d026599|Zm00001d021784	19
photosynthesis	GO:0015979	1.7262e-08	7.30949e-06	154	Zm00001d031421|Zm00001d042178|Zm00001d005996|Zm00001d027694|Zm00001d021703|Zm00001d006540|Zm00001d018779|Zm00001d011285|Zm00001d016991|Zm00001d021709|Zm00001d044402|Zm00001d044401|Zm00001d031484|Zm00001d034904|Zm00001d034900|Zm00001d000409|Zm00001d039142|Zm00001d008706|Zm00001d018034|Zm00001d013146|Zm00001d018796|Zm00001d011901|Zm00001d023536|Zm00001d051545|Zm00001d006511|Zm00001d029720|Zm00001d0…	45	Zm00001d016166|Zm00001d001820|Zm00001d042211	3	Zm00001d006511|Zm00001d008706|Zm00001d000409|Zm00001d005446|Zm00001d011901|Zm00001d005996|Zm00001d036894|Zm00001d024980|Zm00001d034900|Zm00001d034904|Zm00001d028670|Zm00001d039142|Zm00001d051545|Zm00001d044401|Zm00001d044402|Zm00001d007267|Zm00001d038161|Zm00001d038163|Zm00001d029720|Zm00001d023536|Zm00001d016991|Zm00001d013146|Zm00001d011833|Zm00001d006540|Zm00001d042178|Zm00001d018796|Zm00001d0…	42
small molecule metabolic process	GO:0044281	2.56217e-08	8.87676e-06	2770	Zm00001d046454|Zm00001d048736|Zm00001d003830|Zm00001d044748|Zm00001d002292|Zm00001d019629|Zm00001d033797|Zm00001d044103|Zm00001d053960|Zm00001d034617|Zm00001d025333|Zm00001d012674|Zm00001d019976|Zm00001d035200|Zm00001d045558|Zm00001d024640|Zm00001d028654|Zm00001d028653|Zm00001d040481|Zm00001d041637|Zm00001d034538|Zm00001d008458|Zm00001d040020|Zm00001d002051|Zm00001d038841|Zm00001d024051|Zm00001d0…	434	Zm00001d015406|Zm00001d015405|Zm00001d015404|Zm00001d052903|Zm00001d045387|Zm00001d006476|Zm00001d035475|Zm00001d025859|Zm00001d003504|Zm00001d044488|Zm00001d035214|Zm00001d051043|Zm00001d003830|Zm00001d034453|Zm00001d012764|Zm00001d028180|Zm00001d028477|Zm00001d047582|Zm00001d029151|Zm00001d019060|Zm00001d025412|Zm00001d043600|Zm00001d011765|Zm00001d044748|Zm00001d028750|Zm00001d007227|Zm00001d0…	229	Zm00001d029853|Zm00001d023543|Zm00001d023707|Zm00001d030165|Zm00001d010871|Zm00001d048736|Zm00001d003525|Zm00001d034514|Zm00001d007378|Zm00001d028260|Zm00001d045295|Zm00001d043607|Zm00001d024980|Zm00001d044504|Zm00001d001843|Zm00001d045949|Zm00001d020583|Zm00001d019279|Zm00001d000020|Zm00001d034586|Zm00001d021249|Zm00001d034103|Zm00001d033539|Zm00001d026501|Zm00001d008303|Zm00001d038530|Zm00001d0…	205
small molecule biosynthetic process	GO:0044283	2.42093e-08	8.87676e-06	1023	Zm00001d046454|Zm00001d037724|Zm00001d011673|Zm00001d047743|Zm00001d017802|Zm00001d028562|Zm00001d012312|Zm00001d003830|Zm00001d016996|Zm00001d018555|Zm00001d016995|Zm00001d021525|Zm00001d051787|Zm00001d019629|Zm00001d033797|Zm00001d021646|Zm00001d053960|Zm00001d026056|Zm00001d045949|Zm00001d012391|Zm00001d014093|Zm00001d003504|Zm00001d018819|Zm00001d012674|Zm00001d042551|Zm00001d027999|Zm00001d0…	186	Zm00001d045450|Zm00001d025333|Zm00001d051043|Zm00001d003830|Zm00001d015852|Zm00001d028303|Zm00001d028477|Zm00001d019060|Zm00001d011765|Zm00001d013493|Zm00001d028750|Zm00001d048709|Zm00001d048841|Zm00001d013185|Zm00001d049351|Zm00001d021646|Zm00001d012407|Zm00001d037724|Zm00001d050567|Zm00001d026598|Zm00001d048627|Zm00001d033623|Zm00001d011673|Zm00001d026056|Zm00001d044605|Zm00001d004006|Zm00001d0…	109	Zm00001d025819|Zm00001d020557|Zm00001d009354|Zm00001d049191|Zm00001d023376|Zm00001d047893|Zm00001d044228|Zm00001d032925|Zm00001d012147|Zm00001d047255|Zm00001d036345|Zm00001d014284|Zm00001d018660|Zm00001d035337|Zm00001d033383|Zm00001d003715|Zm00001d035200|Zm00001d021596|Zm00001d020583|Zm00001d012707|Zm00001d028260|Zm00001d012033|Zm00001d045949|Zm00001d018034|Zm00001d027536|Zm00001d013655|Zm00001d0…	77
photosynthesis, light harvesting in photosystem I	GO:0009768	5.00416e-08	1.58924e-05	23	Zm00001d032197|Zm00001d006663|Zm00001d026599|Zm00001d033132|Zm00001d046786|Zm00001d005814|Zm00001d011285|Zm00001d033136|Zm00001d048998|Zm00001d007267|Zm00001d018157|Zm00001d044402|Zm00001d044401|Zm00001d021906	14	--	0	Zm00001d006663|Zm00001d018157|Zm00001d044402|Zm00001d021906|Zm00001d005814|Zm00001d011285|Zm00001d046786|Zm00001d033136|Zm00001d044401|Zm00001d032197|Zm00001d048998|Zm00001d033132|Zm00001d026599|Zm00001d007267	14
disaccharide metabolic process	GO:0005984	1.70354e-07	4.994e-05	114	Zm00001d050069|Zm00001d045042|Zm00001d028562|Zm00001d022510|Zm00001d029654|Zm00001d005890|Zm00001d040735|Zm00001d048979|Zm00001d020272|Zm00001d012748|Zm00001d050125|Zm00001d012036|Zm00001d029091|Zm00001d018082|Zm00001d038728|Zm00001d051666|Zm00001d029983|Zm00001d032311|Zm00001d009016|Zm00001d020396|Zm00001d047077|Zm00001d051837|Zm00001d018527|Zm00001d010755|Zm00001d009177|Zm00001d005658|Zm00001d0…	35	Zm00001d045042|Zm00001d029371|Zm00001d020396|Zm00001d032311|Zm00001d022193|Zm00001d050069|Zm00001d029654|Zm00001d009177|Zm00001d012103|Zm00001d005890|Zm00001d050293|Zm00001d029091|Zm00001d050125|Zm00001d016938|Zm00001d029087|Zm00001d018527|Zm00001d051666|Zm00001d040735	18	Zm00001d046595|Zm00001d012748|Zm00001d020272|Zm00001d009016|Zm00001d011759|Zm00001d012036|Zm00001d002423|Zm00001d029983|Zm00001d010755|Zm00001d028562|Zm00001d022510|Zm00001d048979|Zm00001d047077|Zm00001d018082|Zm00001d051837|Zm00001d038728|Zm00001d005658	17
monocarboxylic acid metabolic process	GO:0032787	3.20517e-07	8.72493e-05	918	Zm00001d046454|Zm00001d047743|Zm00001d008569|Zm00001d037689|Zm00001d044748|Zm00001d033225|Zm00001d021525|Zm00001d051787|Zm00001d034521|Zm00001d045387|Zm00001d033797|Zm00001d016091|Zm00001d015025|Zm00001d035475|Zm00001d012152|Zm00001d039643|Zm00001d045949|Zm00001d015383|Zm00001d014093|Zm00001d044906|Zm00001d018819|Zm00001d032284|Zm00001d023559|Zm00001d023538|Zm00001d040850|Zm00001d025036|Zm00001d0…	165	Zm00001d015406|Zm00001d015405|Zm00001d015404|Zm00001d006476|Zm00001d035475|Zm00001d013493|Zm00001d015852|Zm00001d011765|Zm00001d044748|Zm00001d028750|Zm00001d052399|Zm00001d048841|Zm00001d013185|Zm00001d028282|Zm00001d025659|Zm00001d021646|Zm00001d012407|Zm00001d048627|Zm00001d033623|Zm00001d026056|Zm00001d044605|Zm00001d004006|Zm00001d030988|Zm00001d002128|Zm00001d048021|Zm00001d012103|Zm00001d0…	94	Zm00001d021310|Zm00001d046553|Zm00001d051458|Zm00001d009354|Zm00001d023376|Zm00001d012147|Zm00001d028742|Zm00001d018660|Zm00001d034538|Zm00001d012518|Zm00001d053722|Zm00001d045295|Zm00001d052485|Zm00001d020583|Zm00001d038579|Zm00001d049292|Zm00001d045949|Zm00001d009726|Zm00001d047255|Zm00001d006866|Zm00001d047743|Zm00001d000020|Zm00001d038924|Zm00001d007378|Zm00001d028868|Zm00001d022144|Zm00001d0…	71
organic acid metabolic process	GO:0006082	5.48105e-07	0.000139255	1847	Zm00001d037689|Zm00001d037724|Zm00001d047743|Zm00001d020008|Zm00001d015477|Zm00001d003830|Zm00001d046454|Zm00001d008855|Zm00001d016996|Zm00001d033225|Zm00001d016995|Zm00001d021525|Zm00001d031617|Zm00001d034521|Zm00001d045387|Zm00001d033797|Zm00001d013185|Zm00001d020309|Zm00001d015025|Zm00001d021000|Zm00001d035475|Zm00001d053960|Zm00001d026056|Zm00001d039643|Zm00001d045949|Zm00001d048736|Zm00001d0…	297	Zm00001d015406|Zm00001d015405|Zm00001d015404|Zm00001d045450|Zm00001d006476|Zm00001d035475|Zm00001d042540|Zm00001d025333|Zm00001d051043|Zm00001d003830|Zm00001d034453|Zm00001d012764|Zm00001d028477|Zm00001d040047|Zm00001d040519|Zm00001d011765|Zm00001d044748|Zm00001d028750|Zm00001d007227|Zm00001d052399|Zm00001d048841|Zm00001d013185|Zm00001d049351|Zm00001d025659|Zm00001d043302|Zm00001d021646|Zm00001d0…	173	Zm00001d029853|Zm00001d048736|Zm00001d003525|Zm00001d034514|Zm00001d007378|Zm00001d028260|Zm00001d045295|Zm00001d043607|Zm00001d024980|Zm00001d044504|Zm00001d045949|Zm00001d038924|Zm00001d000020|Zm00001d034103|Zm00001d033539|Zm00001d026501|Zm00001d008303|Zm00001d006467|Zm00001d053015|Zm00001d009714|Zm00001d027876|Zm00001d002589|Zm00001d003513|Zm00001d026290|Zm00001d005780|Zm00001d039643|Zm00001d0…	124
anion transmembrane transport	GO:0098656	8.18887e-07	0.000183575	163	Zm00001d044513|Zm00001d023596|Zm00001d044192|Zm00001d023592|Zm00001d041383|Zm00001d042135|Zm00001d042134|Zm00001d034521|Zm00001d003012|Zm00001d030127|Zm00001d046661|Zm00001d014611|Zm00001d003446|Zm00001d008285|Zm00001d037057|Zm00001d044387|Zm00001d053143|Zm00001d051883|Zm00001d004340|Zm00001d031253|Zm00001d003422|Zm00001d038275|Zm00001d010231|Zm00001d006511|Zm00001d032828|Zm00001d018195|Zm00001d0…	43	Zm00001d036936|Zm00001d004340|Zm00001d046661|Zm00001d032686|Zm00001d044387|Zm00001d003446|Zm00001d044192|Zm00001d040340|Zm00001d008285|Zm00001d036940|Zm00001d023596|Zm00001d025869|Zm00001d021930|Zm00001d003012|Zm00001d041383|Zm00001d046235|Zm00001d015658|Zm00001d037057|Zm00001d005542|Zm00001d052063	20	Zm00001d014611|Zm00001d006511|Zm00001d032828|Zm00001d053143|Zm00001d021396|Zm00001d042801|Zm00001d021653|Zm00001d003422|Zm00001d039674|Zm00001d032383|Zm00001d023592|Zm00001d018336|Zm00001d031253|Zm00001d030127|Zm00001d034521|Zm00001d038275|Zm00001d044513|Zm00001d010231|Zm00001d042135|Zm00001d042134|Zm00001d018195|Zm00001d049362|Zm00001d051883	23
oxoacid metabolic process	GO:0043436	7.79485e-07	0.000183575	1840	Zm00001d037689|Zm00001d037724|Zm00001d047743|Zm00001d020008|Zm00001d015477|Zm00001d003830|Zm00001d046454|Zm00001d011765|Zm00001d016996|Zm00001d033225|Zm00001d016995|Zm00001d021525|Zm00001d031617|Zm00001d034521|Zm00001d045387|Zm00001d033797|Zm00001d016091|Zm00001d015025|Zm00001d021000|Zm00001d035475|Zm00001d053960|Zm00001d026056|Zm00001d039643|Zm00001d045949|Zm00001d048736|Zm00001d038460|Zm00001d0…	295	Zm00001d015406|Zm00001d015405|Zm00001d015404|Zm00001d045450|Zm00001d006476|Zm00001d035475|Zm00001d042540|Zm00001d025333|Zm00001d051043|Zm00001d003830|Zm00001d034453|Zm00001d012764|Zm00001d028477|Zm00001d040047|Zm00001d040519|Zm00001d011765|Zm00001d044748|Zm00001d028750|Zm00001d007227|Zm00001d052399|Zm00001d048841|Zm00001d013185|Zm00001d049351|Zm00001d025659|Zm00001d021646|Zm00001d012407|Zm00001d0…	171	Zm00001d029853|Zm00001d048736|Zm00001d003525|Zm00001d034514|Zm00001d007378|Zm00001d028260|Zm00001d045295|Zm00001d043607|Zm00001d024980|Zm00001d044504|Zm00001d045949|Zm00001d038924|Zm00001d000020|Zm00001d034103|Zm00001d033539|Zm00001d026501|Zm00001d008303|Zm00001d006467|Zm00001d053015|Zm00001d009714|Zm00001d027876|Zm00001d002589|Zm00001d003513|Zm00001d026290|Zm00001d005780|Zm00001d039643|Zm00001d0…	124
oligosaccharide biosynthetic process	GO:0009312	1.7856e-06	0.00037805	75	Zm00001d049351|Zm00001d050069|Zm00001d028562|Zm00001d048979|Zm00001d029983|Zm00001d012748|Zm00001d010180|Zm00001d050125|Zm00001d012036|Zm00001d018082|Zm00001d038728|Zm00001d020272|Zm00001d032311|Zm00001d009016|Zm00001d010755|Zm00001d047077|Zm00001d020396|Zm00001d005658|Zm00001d029371|Zm00001d038165|Zm00001d011759|Zm00001d046595|Zm00001d022193|Zm00001d050293|Zm00001d012103	25	Zm00001d038165|Zm00001d029371|Zm00001d032311|Zm00001d050069|Zm00001d012103|Zm00001d020396|Zm00001d010180|Zm00001d050125|Zm00001d049351|Zm00001d022193|Zm00001d050293	11	Zm00001d046595|Zm00001d012748|Zm00001d020272|Zm00001d009016|Zm00001d011759|Zm00001d012036|Zm00001d029983|Zm00001d010755|Zm00001d028562|Zm00001d038728|Zm00001d048979|Zm00001d047077|Zm00001d018082|Zm00001d005658	14
amino acid transmembrane transport	GO:0003333	1.89387e-06	0.00037987	57	Zm00001d010231|Zm00001d046661|Zm00001d040340|Zm00001d023596|Zm00001d023592|Zm00001d018195|Zm00001d044192|Zm00001d008285|Zm00001d037057|Zm00001d044387|Zm00001d015658|Zm00001d052063|Zm00001d042135|Zm00001d042134|Zm00001d018336|Zm00001d046235|Zm00001d004340|Zm00001d042801|Zm00001d003422|Zm00001d038275|Zm00001d053143	21	Zm00001d046661|Zm00001d044387|Zm00001d044192|Zm00001d008285|Zm00001d040340|Zm00001d037057|Zm00001d023596|Zm00001d015658|Zm00001d004340|Zm00001d046235|Zm00001d052063	11	Zm00001d010231|Zm00001d053143|Zm00001d038275|Zm00001d042135|Zm00001d042134|Zm00001d042801|Zm00001d018195|Zm00001d003422|Zm00001d023592|Zm00001d018336	10
carboxylic acid metabolic process	GO:0019752	2.44633e-06	0.000466148	1771	Zm00001d046454|Zm00001d037724|Zm00001d047743|Zm00001d048736|Zm00001d003830|Zm00001d037689|Zm00001d011765|Zm00001d044748|Zm00001d033225|Zm00001d016995|Zm00001d021525|Zm00001d051787|Zm00001d034521|Zm00001d045387|Zm00001d033797|Zm00001d004248|Zm00001d021646|Zm00001d021000|Zm00001d035475|Zm00001d053960|Zm00001d026056|Zm00001d039643|Zm00001d045949|Zm00001d015383|Zm00001d014093|Zm00001d003504|Zm00001d0…	282	Zm00001d015406|Zm00001d015405|Zm00001d015404|Zm00001d045450|Zm00001d006476|Zm00001d035475|Zm00001d025333|Zm00001d051043|Zm00001d003830|Zm00001d015852|Zm00001d028303|Zm00001d028477|Zm00001d040519|Zm00001d011765|Zm00001d044748|Zm00001d028750|Zm00001d007227|Zm00001d052399|Zm00001d048841|Zm00001d040850|Zm00001d013185|Zm00001d028282|Zm00001d025659|Zm00001d043302|Zm00001d021646|Zm00001d012407|Zm00001d0…	165	Zm00001d029853|Zm00001d048736|Zm00001d003525|Zm00001d034514|Zm00001d007378|Zm00001d028260|Zm00001d045295|Zm00001d043607|Zm00001d024980|Zm00001d045949|Zm00001d038924|Zm00001d000020|Zm00001d033539|Zm00001d026501|Zm00001d008303|Zm00001d006467|Zm00001d053015|Zm00001d009714|Zm00001d027876|Zm00001d002589|Zm00001d003513|Zm00001d026290|Zm00001d005780|Zm00001d039643|Zm00001d021310|Zm00001d011486|Zm00001d0…	117
disaccharide biosynthetic process	GO:0046351	3.06553e-06	0.000556321	63	Zm00001d050069|Zm00001d028562|Zm00001d048979|Zm00001d029983|Zm00001d012748|Zm00001d050125|Zm00001d012036|Zm00001d018082|Zm00001d038728|Zm00001d020272|Zm00001d032311|Zm00001d009016|Zm00001d010755|Zm00001d047077|Zm00001d020396|Zm00001d005658|Zm00001d029371|Zm00001d011759|Zm00001d046595|Zm00001d022193|Zm00001d050293|Zm00001d012103	22	Zm00001d029371|Zm00001d032311|Zm00001d050069|Zm00001d012103|Zm00001d020396|Zm00001d050125|Zm00001d022193|Zm00001d050293	8	Zm00001d046595|Zm00001d012748|Zm00001d020272|Zm00001d009016|Zm00001d011759|Zm00001d012036|Zm00001d029983|Zm00001d010755|Zm00001d028562|Zm00001d038728|Zm00001d048979|Zm00001d047077|Zm00001d018082|Zm00001d005658	14
carbohydrate transport	GO:0008643	3.78598e-06	0.000655835	172	Zm00001d021943|Zm00001d048178|Zm00001d009365|Zm00001d050577|Zm00001d006511|Zm00001d040656|Zm00001d041067|Zm00001d030127|Zm00001d000183|Zm00001d029251|Zm00001d023673|Zm00001d029254|Zm00001d009603|Zm00001d018090|Zm00001d017453|Zm00001d020463|Zm00001d025834|Zm00001d006697|Zm00001d015914|Zm00001d048775|Zm00001d029098|Zm00001d003468|Zm00001d012562|Zm00001d047754|Zm00001d018627|Zm00001d052692|Zm00001d0…	43	Zm00001d015914|Zm00001d038562|Zm00001d018803|Zm00001d047754|Zm00001d052692|Zm00001d009365|Zm00001d029098|Zm00001d010440|Zm00001d010654|Zm00001d028214|Zm00001d005542|Zm00001d021943|Zm00001d012562|Zm00001d018090|Zm00001d048775|Zm00001d017453|Zm00001d040656|Zm00001d050577	18	Zm00001d006511|Zm00001d025834|Zm00001d000183|Zm00001d039973|Zm00001d021653|Zm00001d018627|Zm00001d045395|Zm00001d039674|Zm00001d003468|Zm00001d025573|Zm00001d032383|Zm00001d029254|Zm00001d023673|Zm00001d029251|Zm00001d028144|Zm00001d041067|Zm00001d021938|Zm00001d030127|Zm00001d020463|Zm00001d006697|Zm00001d048178|Zm00001d029762|Zm00001d009605|Zm00001d009603|Zm00001d046909	25
lipid biosynthetic process	GO:0008610	4.8809e-06	0.000808743	918	Zm00001d019139|Zm00001d033152|Zm00001d046454|Zm00001d046455|Zm00001d037724|Zm00001d011673|Zm00001d012312|Zm00001d049351|Zm00001d020537|Zm00001d025963|Zm00001d021525|Zm00001d051787|Zm00001d018488|Zm00001d019629|Zm00001d033797|Zm00001d041608|Zm00001d047743|Zm00001d026629|Zm00001d040629|Zm00001d018819|Zm00001d003938|Zm00001d019976|Zm00001d025037|Zm00001d020963|Zm00001d047594|Zm00001d040481|Zm00001d0…	159	Zm00001d052903|Zm00001d043411|Zm00001d028698|Zm00001d003938|Zm00001d015852|Zm00001d006040|Zm00001d019060|Zm00001d040629|Zm00001d011765|Zm00001d009497|Zm00001d048841|Zm00001d013185|Zm00001d028282|Zm00001d008827|Zm00001d041608|Zm00001d037724|Zm00001d033989|Zm00001d048627|Zm00001d033623|Zm00001d011673|Zm00001d026056|Zm00001d044605|Zm00001d004006|Zm00001d023601|Zm00001d044120|Zm00001d035682|Zm00001d0…	102	Zm00001d044666|Zm00001d035246|Zm00001d009354|Zm00001d030117|Zm00001d046909|Zm00001d025814|Zm00001d028742|Zm00001d018660|Zm00001d011827|Zm00001d011357|Zm00001d039384|Zm00001d004279|Zm00001d013830|Zm00001d018488|Zm00001d006866|Zm00001d047743|Zm00001d039142|Zm00001d000020|Zm00001d053856|Zm00001d025524|Zm00001d051458|Zm00001d005624|Zm00001d044136|Zm00001d022144|Zm00001d005911|Zm00001d018846|Zm00001d0…	57
monocarboxylic acid biosynthetic process	GO:0072330	6.11085e-06	0.000904599	423	Zm00001d008569|Zm00001d046454|Zm00001d051161|Zm00001d040979|Zm00001d026056|Zm00001d049351|Zm00001d010662|Zm00001d051166|Zm00001d016006|Zm00001d025545|Zm00001d030165|Zm00001d039965|Zm00001d003015|Zm00001d020557|Zm00001d033623|Zm00001d003016|Zm00001d021525|Zm00001d051787|Zm00001d022144|Zm00001d048469|Zm00001d045387|Zm00001d044666|Zm00001d033797|Zm00001d015477|Zm00001d047255|Zm00001d021646|Zm00001d0…	84	Zm00001d048021|Zm00001d051166|Zm00001d008569|Zm00001d003016|Zm00001d003015|Zm00001d013493|Zm00001d015852|Zm00001d048061|Zm00001d027601|Zm00001d017274|Zm00001d027443|Zm00001d011765|Zm00001d046454|Zm00001d021059|Zm00001d028534|Zm00001d005978|Zm00001d028750|Zm00001d007227|Zm00001d010180|Zm00001d028282|Zm00001d051787|Zm00001d048841|Zm00001d014093|Zm00001d013185|Zm00001d048469|Zm00001d033222|Zm00001d0…	54	Zm00001d009354|Zm00001d023376|Zm00001d028742|Zm00001d018660|Zm00001d045949|Zm00001d020583|Zm00001d047255|Zm00001d006866|Zm00001d047743|Zm00001d000020|Zm00001d038924|Zm00001d022144|Zm00001d005911|Zm00001d012033|Zm00001d016006|Zm00001d030165|Zm00001d039965|Zm00001d002589|Zm00001d003513|Zm00001d020557|Zm00001d021525|Zm00001d025524|Zm00001d025545|Zm00001d041701|Zm00001d039264|Zm00001d012152|Zm00001d0…	30
organic acid biosynthetic process	GO:0016053	6.37867e-06	0.000904599	847	Zm00001d046454|Zm00001d037724|Zm00001d047743|Zm00001d017802|Zm00001d003830|Zm00001d018555|Zm00001d021525|Zm00001d051787|Zm00001d045387|Zm00001d033797|Zm00001d021646|Zm00001d053960|Zm00001d026056|Zm00001d045949|Zm00001d012391|Zm00001d014093|Zm00001d025333|Zm00001d018819|Zm00001d048461|Zm00001d019976|Zm00001d044906|Zm00001d026501|Zm00001d046923|Zm00001d040020|Zm00001d047594|Zm00001d043544|Zm00001d0…	148	Zm00001d045450|Zm00001d042540|Zm00001d025333|Zm00001d051043|Zm00001d003830|Zm00001d015852|Zm00001d028303|Zm00001d011765|Zm00001d013493|Zm00001d028750|Zm00001d048841|Zm00001d013185|Zm00001d049351|Zm00001d021646|Zm00001d037724|Zm00001d050567|Zm00001d048709|Zm00001d048627|Zm00001d033623|Zm00001d026056|Zm00001d044605|Zm00001d033747|Zm00001d002128|Zm00001d029391|Zm00001d048021|Zm00001d034453|Zm00001d0…	96	Zm00001d009354|Zm00001d023376|Zm00001d032925|Zm00001d012147|Zm00001d047255|Zm00001d045327|Zm00001d003525|Zm00001d018660|Zm00001d012033|Zm00001d028260|Zm00001d049191|Zm00001d020008|Zm00001d021596|Zm00001d033496|Zm00001d045949|Zm00001d020583|Zm00001d027536|Zm00001d013655|Zm00001d006866|Zm00001d047743|Zm00001d000020|Zm00001d038924|Zm00001d017802|Zm00001d021525|Zm00001d022144|Zm00001d026501|Zm00001d0…	52
organic acid transmembrane transport	GO:1903825	6.64623e-06	0.000904599	80	Zm00001d023596|Zm00001d044192|Zm00001d023592|Zm00001d042135|Zm00001d042134|Zm00001d034521|Zm00001d030127|Zm00001d010231|Zm00001d008285|Zm00001d037057|Zm00001d044387|Zm00001d053143|Zm00001d004340|Zm00001d031253|Zm00001d003422|Zm00001d038275|Zm00001d046661|Zm00001d018195|Zm00001d052063|Zm00001d018336|Zm00001d046235|Zm00001d042801|Zm00001d040340|Zm00001d015658|Zm00001d049362	25	Zm00001d046661|Zm00001d044387|Zm00001d044192|Zm00001d040340|Zm00001d037057|Zm00001d023596|Zm00001d015658|Zm00001d004340|Zm00001d046235|Zm00001d008285|Zm00001d052063	11	Zm00001d010231|Zm00001d053143|Zm00001d042801|Zm00001d018336|Zm00001d042135|Zm00001d042134|Zm00001d030127|Zm00001d018195|Zm00001d049362|Zm00001d034521|Zm00001d023592|Zm00001d003422|Zm00001d038275|Zm00001d031253	14
carboxylic acid transmembrane transport	GO:1905039	6.64623e-06	0.000904599	80	Zm00001d023596|Zm00001d044192|Zm00001d023592|Zm00001d042135|Zm00001d042134|Zm00001d034521|Zm00001d030127|Zm00001d010231|Zm00001d008285|Zm00001d037057|Zm00001d044387|Zm00001d053143|Zm00001d004340|Zm00001d031253|Zm00001d003422|Zm00001d038275|Zm00001d046661|Zm00001d018195|Zm00001d052063|Zm00001d018336|Zm00001d046235|Zm00001d042801|Zm00001d040340|Zm00001d015658|Zm00001d049362	25	Zm00001d046661|Zm00001d044387|Zm00001d044192|Zm00001d040340|Zm00001d037057|Zm00001d023596|Zm00001d015658|Zm00001d004340|Zm00001d046235|Zm00001d008285|Zm00001d052063	11	Zm00001d010231|Zm00001d053143|Zm00001d042801|Zm00001d018336|Zm00001d042135|Zm00001d042134|Zm00001d030127|Zm00001d018195|Zm00001d049362|Zm00001d034521|Zm00001d023592|Zm00001d003422|Zm00001d038275|Zm00001d031253	14
carboxylic acid biosynthetic process	GO:0046394	6.37867e-06	0.000904599	847	Zm00001d046454|Zm00001d037724|Zm00001d047743|Zm00001d049351|Zm00001d003830|Zm00001d018555|Zm00001d006866|Zm00001d021525|Zm00001d051787|Zm00001d045387|Zm00001d033797|Zm00001d021646|Zm00001d053960|Zm00001d026056|Zm00001d045949|Zm00001d012391|Zm00001d014093|Zm00001d025333|Zm00001d018819|Zm00001d048461|Zm00001d019976|Zm00001d044906|Zm00001d026501|Zm00001d047594|Zm00001d043544|Zm00001d028303|Zm00001d0…	148	Zm00001d045450|Zm00001d042540|Zm00001d025333|Zm00001d051043|Zm00001d003830|Zm00001d034453|Zm00001d028303|Zm00001d011765|Zm00001d013493|Zm00001d028750|Zm00001d048841|Zm00001d013185|Zm00001d049351|Zm00001d021646|Zm00001d037724|Zm00001d050567|Zm00001d048709|Zm00001d048627|Zm00001d033623|Zm00001d026056|Zm00001d044605|Zm00001d033747|Zm00001d002128|Zm00001d029391|Zm00001d048021|Zm00001d015852|Zm00001d0…	96	Zm00001d009354|Zm00001d023376|Zm00001d032925|Zm00001d012147|Zm00001d047255|Zm00001d045327|Zm00001d003525|Zm00001d018660|Zm00001d012033|Zm00001d028260|Zm00001d049191|Zm00001d020008|Zm00001d021596|Zm00001d033496|Zm00001d045949|Zm00001d020583|Zm00001d027536|Zm00001d013655|Zm00001d006866|Zm00001d047743|Zm00001d000020|Zm00001d038924|Zm00001d017802|Zm00001d021525|Zm00001d022144|Zm00001d005911|Zm00001d0…	52
photosynthesis, dark reaction	GO:0019685	9.71757e-06	0.00123446	36	Zm00001d027488|Zm00001d044925|Zm00001d046962|Zm00001d052595|Zm00001d028562|Zm00001d021310|Zm00001d038579|Zm00001d004894|Zm00001d000164|Zm00001d003429|Zm00001d002454|Zm00001d027841|Zm00001d017711|Zm00001d045451|Zm00001d042840	15	--	0	Zm00001d027488|Zm00001d021310|Zm00001d052595|Zm00001d042840|Zm00001d044925|Zm00001d027841|Zm00001d004894|Zm00001d046962|Zm00001d002454|Zm00001d028562|Zm00001d000164|Zm00001d017711|Zm00001d045451|Zm00001d038579|Zm00001d003429	15
reductive pentose-phosphate cycle	GO:0019253	9.71757e-06	0.00123446	36	Zm00001d027488|Zm00001d044925|Zm00001d046962|Zm00001d003429|Zm00001d028562|Zm00001d021310|Zm00001d052595|Zm00001d004894|Zm00001d000164|Zm00001d038579|Zm00001d002454|Zm00001d027841|Zm00001d042840|Zm00001d017711|Zm00001d045451	15	--	0	Zm00001d027488|Zm00001d021310|Zm00001d052595|Zm00001d042840|Zm00001d044925|Zm00001d027841|Zm00001d004894|Zm00001d046962|Zm00001d002454|Zm00001d028562|Zm00001d000164|Zm00001d017711|Zm00001d045451|Zm00001d038579|Zm00001d003429	15
response to acid chemical	GO:0001101	1.06274e-05	0.00127032	986	Zm00001d016105|Zm00001d031427|Zm00001d037411|Zm00001d006621|Zm00001d036827|Zm00001d008528|Zm00001d002191|Zm00001d053049|Zm00001d043248|Zm00001d018122|Zm00001d002532|Zm00001d036262|Zm00001d017671|Zm00001d034807|Zm00001d037398|Zm00001d024778|Zm00001d018799|Zm00001d053050|Zm00001d000294|Zm00001d035604|Zm00001d041853|Zm00001d024980|Zm00001d018332|Zm00001d042127|Zm00001d033786|Zm00001d043180|Zm00001d0…	167	Zm00001d010652|Zm00001d017979|Zm00001d015852|Zm00001d002364|Zm00001d012892|Zm00001d036765|Zm00001d007962|Zm00001d030021|Zm00001d051420|Zm00001d013185|Zm00001d008734|Zm00001d018799|Zm00001d021086|Zm00001d018090|Zm00001d005783|Zm00001d017547|Zm00001d009399|Zm00001d022078|Zm00001d031427|Zm00001d030985|Zm00001d001852|Zm00001d009700|Zm00001d019712|Zm00001d020540|Zm00001d036216|Zm00001d042127|Zm00001d0…	86	Zm00001d032744|Zm00001d029853|Zm00001d050346|Zm00001d047447|Zm00001d028454|Zm00001d052485|Zm00001d025707|Zm00001d033786|Zm00001d005002|Zm00001d049883|Zm00001d015921|Zm00001d035343|Zm00001d019672|Zm00001d028366|Zm00001d031372|Zm00001d020563|Zm00001d018665|Zm00001d003019|Zm00001d037398|Zm00001d037411|Zm00001d024980|Zm00001d002446|Zm00001d011496|Zm00001d017671|Zm00001d047124|Zm00001d018318|Zm00001d0…	81
lipid metabolic process	GO:0006629	1.06665e-05	0.00127032	1681	Zm00001d019139|Zm00001d033152|Zm00001d046454|Zm00001d046455|Zm00001d037724|Zm00001d045302|Zm00001d012312|Zm00001d049351|Zm00001d020725|Zm00001d020537|Zm00001d025963|Zm00001d017582|Zm00001d021525|Zm00001d051787|Zm00001d018488|Zm00001d019629|Zm00001d033797|Zm00001d044040|Zm00001d040603|Zm00001d021646|Zm00001d021131|Zm00001d010451|Zm00001d011827|Zm00001d035475|Zm00001d012152|Zm00001d047743|Zm00001d0…	265	Zm00001d052903|Zm00001d043411|Zm00001d028698|Zm00001d035475|Zm00001d008727|Zm00001d041608|Zm00001d003938|Zm00001d010451|Zm00001d015852|Zm00001d037556|Zm00001d006040|Zm00001d019060|Zm00001d040629|Zm00001d011765|Zm00001d042541|Zm00001d007227|Zm00001d009497|Zm00001d052399|Zm00001d048841|Zm00001d013185|Zm00001d017989|Zm00001d028282|Zm00001d008795|Zm00001d021646|Zm00001d044045|Zm00001d037724|Zm00001d0…	154	Zm00001d049594|Zm00001d030117|Zm00001d045298|Zm00001d019672|Zm00001d045295|Zm00001d013830|Zm00001d018488|Zm00001d000020|Zm00001d044465|Zm00001d045054|Zm00001d039643|Zm00001d008303|Zm00001d038530|Zm00001d002589|Zm00001d003513|Zm00001d040205|Zm00001d026290|Zm00001d046538|Zm00001d044513|Zm00001d044040|Zm00001d021014|Zm00001d025545|Zm00001d011486|Zm00001d008427|Zm00001d046909|Zm00001d031798|Zm00001d0…	111
ion transport	GO:0006811	1.5424e-05	0.00178124	861	Zm00001d002191|Zm00001d041594|Zm00001d053049|Zm00001d036936|Zm00001d042134|Zm00001d034521|Zm00001d030846|Zm00001d027304|Zm00001d040627|Zm00001d021000|Zm00001d039330|Zm00001d024204|Zm00001d042438|Zm00001d003422|Zm00001d018799|Zm00001d053050|Zm00001d023377|Zm00001d051883|Zm00001d009372|Zm00001d052063|Zm00001d018332|Zm00001d018336|Zm00001d033786|Zm00001d025869|Zm00001d032383|Zm00001d001788|Zm00001d0…	148	Zm00001d034346|Zm00001d052760|Zm00001d017453|Zm00001d025798|Zm00001d040613|Zm00001d015658|Zm00001d053049|Zm00001d003012|Zm00001d033818|Zm00001d037057|Zm00001d005783|Zm00001d002952|Zm00001d002739|Zm00001d004138|Zm00001d004705|Zm00001d032686|Zm00001d017144|Zm00001d046235|Zm00001d040627|Zm00001d052316|Zm00001d036936|Zm00001d003114|Zm00001d005542|Zm00001d053939|Zm00001d036940|Zm00001d008285|Zm00001d0…	62	Zm00001d053143|Zm00001d044951|Zm00001d020563|Zm00001d045740|Zm00001d017069|Zm00001d002532|Zm00001d035115|Zm00001d029251|Zm00001d042438|Zm00001d001788|Zm00001d044513|Zm00001d010231|Zm00001d039647|Zm00001d023603|Zm00001d035631|Zm00001d021000|Zm00001d014611|Zm00001d047789|Zm00001d032828|Zm00001d021396|Zm00001d023377|Zm00001d030127|Zm00001d021653|Zm00001d019398|Zm00001d039674|Zm00001d023592|Zm00001d0…	86
photosynthetic electron transport in photosystem I	GO:0009773	1.65068e-05	0.00185022	12	Zm00001d034904|Zm00001d034900|Zm00001d052242|Zm00001d021370|Zm00001d049883|Zm00001d029745|Zm00001d018069|Zm00001d028562	8	--	0	Zm00001d034900|Zm00001d028562|Zm00001d034904|Zm00001d049883|Zm00001d021370|Zm00001d018069|Zm00001d029745|Zm00001d052242	8
monocarboxylic acid transport	GO:0015718	3.23724e-05	0.00352489	62	Zm00001d053050|Zm00001d019398|Zm00001d006511|Zm00001d049362|Zm00001d052616|Zm00001d039674|Zm00001d030556|Zm00001d005542|Zm00001d032383|Zm00001d053049|Zm00001d015658|Zm00001d042801|Zm00001d033273|Zm00001d042135|Zm00001d042134|Zm00001d034521|Zm00001d045740|Zm00001d030127|Zm00001d014129|Zm00001d021653	20	Zm00001d015658|Zm00001d014129|Zm00001d053049|Zm00001d053050|Zm00001d005542|Zm00001d033273	6	Zm00001d006511|Zm00001d045740|Zm00001d039674|Zm00001d042801|Zm00001d042135|Zm00001d042134|Zm00001d030556|Zm00001d032383|Zm00001d049362|Zm00001d021653|Zm00001d034521|Zm00001d052616|Zm00001d030127|Zm00001d019398	14
neutral amino acid transport	GO:0015804	5.25105e-05	0.00555882	32	Zm00001d046661|Zm00001d045740|Zm00001d037057|Zm00001d023603|Zm00001d044387|Zm00001d015658|Zm00001d052063|Zm00001d042438|Zm00001d004705|Zm00001d018336|Zm00001d046235|Zm00001d004340|Zm00001d003422	13	Zm00001d004705|Zm00001d046661|Zm00001d044387|Zm00001d015658|Zm00001d037057|Zm00001d004340|Zm00001d046235|Zm00001d052063	8	Zm00001d045740|Zm00001d042438|Zm00001d018336|Zm00001d003422|Zm00001d023603	5
basic amino acid transport	GO:0015802	7.95752e-05	0.00819625	14	Zm00001d010231|Zm00001d023596|Zm00001d008285|Zm00001d023592|Zm00001d015658|Zm00001d040340|Zm00001d053143|Zm00001d045740	8	Zm00001d040340|Zm00001d023596|Zm00001d008285|Zm00001d015658	4	Zm00001d045740|Zm00001d010231|Zm00001d023592|Zm00001d053143	4
alpha-amino acid metabolic process	GO:1901605	9.34855e-05	0.00913521	488	Zm00001d020008|Zm00001d003830|Zm00001d018555|Zm00001d035475|Zm00001d053960|Zm00001d012391|Zm00001d025333|Zm00001d023437|Zm00001d012674|Zm00001d033480|Zm00001d048461|Zm00001d026501|Zm00001d008587|Zm00001d028303|Zm00001d011486|Zm00001d031749|Zm00001d028154|Zm00001d034602|Zm00001d003015|Zm00001d002051|Zm00001d038841|Zm00001d039081|Zm00001d014258|Zm00001d051163|Zm00001d051161|Zm00001d051166|Zm00001d0…	89	Zm00001d039081|Zm00001d003504|Zm00001d013644|Zm00001d015378|Zm00001d025786|Zm00001d035475|Zm00001d052472|Zm00001d045470|Zm00001d003016|Zm00001d003015|Zm00001d051043|Zm00001d003830|Zm00001d028303|Zm00001d044488|Zm00001d033747|Zm00001d047736|Zm00001d048060|Zm00001d043382|Zm00001d039301|Zm00001d025333|Zm00001d013223|Zm00001d028750|Zm00001d038841|Zm00001d034602|Zm00001d000294|Zm00001d014258|Zm00001d0…	58	Zm00001d029853|Zm00001d023376|Zm00001d032925|Zm00001d018555|Zm00001d011357|Zm00001d049191|Zm00001d020008|Zm00001d021596|Zm00001d042673|Zm00001d027536|Zm00001d047124|Zm00001d017802|Zm00001d033539|Zm00001d026501|Zm00001d031253|Zm00001d023437|Zm00001d006467|Zm00001d016006|Zm00001d005780|Zm00001d053722|Zm00001d018639|Zm00001d028260|Zm00001d045327|Zm00001d011486|Zm00001d027363|Zm00001d039264|Zm00001d0…	31
terpenoid metabolic process	GO:0006721	9.23553e-05	0.00913521	237	Zm00001d033152|Zm00001d025545|Zm00001d046455|Zm00001d037724|Zm00001d050021|Zm00001d026056|Zm00001d007876|Zm00001d009431|Zm00001d013830|Zm00001d045054|Zm00001d021525|Zm00001d018488|Zm00001d046207|Zm00001d044666|Zm00001d039615|Zm00001d011673|Zm00001d048469|Zm00001d044513|Zm00001d004279|Zm00001d036345|Zm00001d024486|Zm00001d004021|Zm00001d051458|Zm00001d018819|Zm00001d004248|Zm00001d025037|Zm00001d0…	50	Zm00001d035682|Zm00001d013759|Zm00001d037619|Zm00001d050021|Zm00001d021410|Zm00001d004248|Zm00001d024486|Zm00001d024234|Zm00001d027443|Zm00001d039535|Zm00001d046455|Zm00001d005978|Zm00001d042551|Zm00001d008795|Zm00001d039615|Zm00001d008370|Zm00001d048469|Zm00001d019060|Zm00001d033222|Zm00001d041319|Zm00001d043411|Zm00001d005889|Zm00001d037724|Zm00001d007876|Zm00001d034387|Zm00001d026056|Zm00001d0…	29	Zm00001d044513|Zm00001d009431|Zm00001d044666|Zm00001d013830|Zm00001d035246|Zm00001d018488|Zm00001d009960|Zm00001d046207|Zm00001d036345|Zm00001d003513|Zm00001d051458|Zm00001d004021|Zm00001d004279|Zm00001d025037|Zm00001d007502|Zm00001d025545|Zm00001d002589|Zm00001d033152|Zm00001d045054|Zm00001d021525|Zm00001d025036	21
photosynthetic electron transport chain	GO:0009767	9.71831e-05	0.00925912	38	Zm00001d034904|Zm00001d002993|Zm00001d049883|Zm00001d034900|Zm00001d003559|Zm00001d028562|Zm00001d029745|Zm00001d027999|Zm00001d021370|Zm00001d018623|Zm00001d018069|Zm00001d052242|Zm00001d016943|Zm00001d050889	14	--	0	Zm00001d016943|Zm00001d034900|Zm00001d034904|Zm00001d050889|Zm00001d002993|Zm00001d003559|Zm00001d049883|Zm00001d021370|Zm00001d018069|Zm00001d028562|Zm00001d027999|Zm00001d018623|Zm00001d052242|Zm00001d029745	14
generation of precursor metabolites and energy	GO:0006091	0.000101913	0.00947296	345	Zm00001d046553|Zm00001d037689|Zm00001d043504|Zm00001d006663|Zm00001d028562|Zm00001d021310|Zm00001d033132|Zm00001d021370|Zm00001d027363|Zm00001d033910|Zm00001d044748|Zm00001d008855|Zm00001d039512|Zm00001d048998|Zm00001d050889|Zm00001d002131|Zm00001d044402|Zm00001d044401|Zm00001d025659|Zm00001d034904|Zm00001d052242|Zm00001d034900|Zm00001d003559|Zm00001d038291|Zm00001d015385|Zm00001d044646|Zm00001d0…	67	Zm00001d044646|Zm00001d015383|Zm00001d025352|Zm00001d043504|Zm00001d012103|Zm00001d025659|Zm00001d044748|Zm00001d029025|Zm00001d037689|Zm00001d032224|Zm00001d039512|Zm00001d038291|Zm00001d043563|Zm00001d012407|Zm00001d012763|Zm00001d020309	16	Zm00001d006663|Zm00001d046553|Zm00001d043511|Zm00001d021906|Zm00001d049883|Zm00001d035003|Zm00001d035002|Zm00001d018623|Zm00001d032197|Zm00001d012518|Zm00001d033910|Zm00001d040312|Zm00001d016943|Zm00001d043607|Zm00001d034900|Zm00001d033225|Zm00001d034904|Zm00001d002993|Zm00001d018069|Zm00001d023559|Zm00001d044401|Zm00001d044402|Zm00001d005814|Zm00001d007267|Zm00001d044396|Zm00001d015385|Zm00001d0…	51
response to endogenous stimulus	GO:0009719	0.000106303	0.00964576	1214	Zm00001d016105|Zm00001d027557|Zm00001d031427|Zm00001d037411|Zm00001d028562|Zm00001d020725|Zm00001d036827|Zm00001d008528|Zm00001d053049|Zm00001d007395|Zm00001d003598|Zm00001d054044|Zm00001d043248|Zm00001d034671|Zm00001d018122|Zm00001d036788|Zm00001d036262|Zm00001d015383|Zm00001d006621|Zm00001d024778|Zm00001d053050|Zm00001d044529|Zm00001d052213|Zm00001d041853|Zm00001d038224|Zm00001d018332|Zm00001d0…	193	Zm00001d042127|Zm00001d017979|Zm00001d015852|Zm00001d002364|Zm00001d012892|Zm00001d009510|Zm00001d007962|Zm00001d030021|Zm00001d013185|Zm00001d003598|Zm00001d006677|Zm00001d008734|Zm00001d019334|Zm00001d021086|Zm00001d021087|Zm00001d054044|Zm00001d005783|Zm00001d050409|Zm00001d018414|Zm00001d009399|Zm00001d001906|Zm00001d043515|Zm00001d022078|Zm00001d031427|Zm00001d052213|Zm00001d001852|Zm00001d0…	103	Zm00001d024574|Zm00001d035343|Zm00001d036788|Zm00001d019672|Zm00001d020563|Zm00001d016052|Zm00001d037411|Zm00001d024980|Zm00001d011496|Zm00001d018318|Zm00001d002532|Zm00001d034788|Zm00001d035115|Zm00001d039496|Zm00001d039926|Zm00001d016105|Zm00001d038530|Zm00001d018025|Zm00001d009714|Zm00001d023868|Zm00001d028562|Zm00001d047716|Zm00001d021896|Zm00001d027974|Zm00001d032356|Zm00001d005823|Zm00001d0…	90
isoprenoid metabolic process	GO:0006720	0.000135842	0.0117658	297	Zm00001d033152|Zm00001d025545|Zm00001d046455|Zm00001d021709|Zm00001d021410|Zm00001d026056|Zm00001d007876|Zm00001d009431|Zm00001d013830|Zm00001d027694|Zm00001d046207|Zm00001d045054|Zm00001d021525|Zm00001d018488|Zm00001d019629|Zm00001d044666|Zm00001d039615|Zm00001d050021|Zm00001d006040|Zm00001d011673|Zm00001d048469|Zm00001d044513|Zm00001d052903|Zm00001d004279|Zm00001d039142|Zm00001d036345|Zm00001d0…	59	Zm00001d035682|Zm00001d052903|Zm00001d013759|Zm00001d037619|Zm00001d050021|Zm00001d021410|Zm00001d004248|Zm00001d024486|Zm00001d024234|Zm00001d027443|Zm00001d039535|Zm00001d046455|Zm00001d005978|Zm00001d036765|Zm00001d008370|Zm00001d042551|Zm00001d008795|Zm00001d039615|Zm00001d006040|Zm00001d048469|Zm00001d019060|Zm00001d033222|Zm00001d019629|Zm00001d041319|Zm00001d043411|Zm00001d005889|Zm00001d0…	34	Zm00001d035246|Zm00001d013830|Zm00001d018488|Zm00001d039142|Zm00001d027694|Zm00001d045054|Zm00001d009431|Zm00001d012312|Zm00001d004021|Zm00001d002589|Zm00001d003513|Zm00001d007502|Zm00001d021525|Zm00001d033152|Zm00001d044513|Zm00001d046207|Zm00001d004279|Zm00001d025545|Zm00001d051458|Zm00001d021709|Zm00001d036345|Zm00001d009960|Zm00001d044666|Zm00001d025037|Zm00001d025036	25
response to oxygen-containing compound	GO:1901700	0.000135077	0.0117658	1407	Zm00001d016105|Zm00001d027557|Zm00001d031427|Zm00001d037411|Zm00001d006621|Zm00001d020725|Zm00001d036827|Zm00001d008528|Zm00001d002191|Zm00001d053049|Zm00001d031617|Zm00001d052268|Zm00001d054044|Zm00001d043248|Zm00001d018122|Zm00001d002532|Zm00001d032343|Zm00001d051156|Zm00001d036262|Zm00001d017671|Zm00001d034807|Zm00001d020563|Zm00001d036418|Zm00001d051876|Zm00001d024778|Zm00001d038446|Zm00001d0…	219	Zm00001d042127|Zm00001d017979|Zm00001d015852|Zm00001d002364|Zm00001d012892|Zm00001d036765|Zm00001d007962|Zm00001d030021|Zm00001d018106|Zm00001d013185|Zm00001d006677|Zm00001d008734|Zm00001d019334|Zm00001d018799|Zm00001d021086|Zm00001d054044|Zm00001d052268|Zm00001d018090|Zm00001d005783|Zm00001d040656|Zm00001d017547|Zm00001d009399|Zm00001d022078|Zm00001d031427|Zm00001d030985|Zm00001d001852|Zm00001d0…	116	Zm00001d029853|Zm00001d049883|Zm00001d035343|Zm00001d019672|Zm00001d020563|Zm00001d037398|Zm00001d037411|Zm00001d024980|Zm00001d011496|Zm00001d002535|Zm00001d018318|Zm00001d015921|Zm00001d035115|Zm00001d046937|Zm00001d039926|Zm00001d026501|Zm00001d016105|Zm00001d038530|Zm00001d032744|Zm00001d023868|Zm00001d003513|Zm00001d047716|Zm00001d021896|Zm00001d032356|Zm00001d025545|Zm00001d002446|Zm00001d0…	103
isoprenoid biosynthetic process	GO:0008299	0.000139501	0.0118142	272	Zm00001d033152|Zm00001d025545|Zm00001d046455|Zm00001d021709|Zm00001d011673|Zm00001d026056|Zm00001d007876|Zm00001d009431|Zm00001d013830|Zm00001d027694|Zm00001d019629|Zm00001d045054|Zm00001d021525|Zm00001d018488|Zm00001d046207|Zm00001d044666|Zm00001d039615|Zm00001d006040|Zm00001d021410|Zm00001d018819|Zm00001d012312|Zm00001d052903|Zm00001d004279|Zm00001d039142|Zm00001d036345|Zm00001d024486|Zm00001d0…	55	Zm00001d035682|Zm00001d052903|Zm00001d013759|Zm00001d037619|Zm00001d021410|Zm00001d004248|Zm00001d024486|Zm00001d024234|Zm00001d027443|Zm00001d039535|Zm00001d046455|Zm00001d005978|Zm00001d036765|Zm00001d008370|Zm00001d042551|Zm00001d008795|Zm00001d039615|Zm00001d006040|Zm00001d048469|Zm00001d019060|Zm00001d033222|Zm00001d019629|Zm00001d041319|Zm00001d043411|Zm00001d037724|Zm00001d020963|Zm00001d0…	32	Zm00001d035246|Zm00001d013830|Zm00001d018488|Zm00001d039142|Zm00001d027694|Zm00001d045054|Zm00001d009431|Zm00001d012312|Zm00001d002589|Zm00001d003513|Zm00001d007502|Zm00001d021525|Zm00001d033152|Zm00001d046207|Zm00001d004279|Zm00001d025545|Zm00001d051458|Zm00001d021709|Zm00001d036345|Zm00001d009960|Zm00001d044666|Zm00001d025037|Zm00001d025036	23
aromatic amino acid family metabolic process	GO:0009072	0.00014754	0.0119633	111	Zm00001d020008|Zm00001d045610|Zm00001d016006|Zm00001d029391|Zm00001d052247|Zm00001d003015|Zm00001d003016|Zm00001d022181|Zm00001d017274|Zm00001d025333|Zm00001d012674|Zm00001d043544|Zm00001d048461|Zm00001d025037|Zm00001d025036|Zm00001d040850|Zm00001d003830|Zm00001d045450|Zm00001d002128|Zm00001d028477|Zm00001d053722|Zm00001d051163|Zm00001d051161|Zm00001d051166|Zm00001d048561|Zm00001d006900|Zm00001d0…	28	Zm00001d045450|Zm00001d028477|Zm00001d003016|Zm00001d003015|Zm00001d043544|Zm00001d002128|Zm00001d029391|Zm00001d025333|Zm00001d017274|Zm00001d040850|Zm00001d048461|Zm00001d048561|Zm00001d051161|Zm00001d051163|Zm00001d051166|Zm00001d022181|Zm00001d052247|Zm00001d006900|Zm00001d045610|Zm00001d012674|Zm00001d010190|Zm00001d003830	22	Zm00001d016006|Zm00001d039264|Zm00001d020008|Zm00001d053722|Zm00001d025037|Zm00001d025036	6
transmembrane transport	GO:0055085	0.000146341	0.0119633	726	Zm00001d041594|Zm00001d042135|Zm00001d036936|Zm00001d042134|Zm00001d034521|Zm00001d009171|Zm00001d027304|Zm00001d021000|Zm00001d039330|Zm00001d027919|Zm00001d002614|Zm00001d013254|Zm00001d043838|Zm00001d003422|Zm00001d033296|Zm00001d018799|Zm00001d045491|Zm00001d052692|Zm00001d016299|Zm00001d052063|Zm00001d018336|Zm00001d025869|Zm00001d040726|Zm00001d032383|Zm00001d015225|Zm00001d040340|Zm00001d0…	123	Zm00001d048100|Zm00001d036965|Zm00001d015658|Zm00001d002614|Zm00001d003012|Zm00001d008983|Zm00001d033818|Zm00001d037057|Zm00001d017453|Zm00001d040726|Zm00001d002952|Zm00001d020345|Zm00001d027468|Zm00001d046235|Zm00001d003446|Zm00001d025798|Zm00001d008285|Zm00001d003114|Zm00001d006493|Zm00001d036940|Zm00001d023596|Zm00001d021930|Zm00001d041383|Zm00001d018803|Zm00001d043838|Zm00001d016299|Zm00001d0…	54	Zm00001d006511|Zm00001d014611|Zm00001d025834|Zm00001d032828|Zm00001d053143|Zm00001d039852|Zm00001d021396|Zm00001d023377|Zm00001d005002|Zm00001d042801|Zm00001d033061|Zm00001d022406|Zm00001d003913|Zm00001d021653|Zm00001d003422|Zm00001d005080|Zm00001d021519|Zm00001d029762|Zm00001d050457|Zm00001d039674|Zm00001d009799|Zm00001d044504|Zm00001d012307|Zm00001d009605|Zm00001d038275|Zm00001d003468|Zm00001d0…	69
allantoin catabolic process	GO:0000256	0.000152872	0.0121371	6	Zm00001d026635|Zm00001d021558|Zm00001d041637|Zm00001d045132|Zm00001d030967	5	--	0	Zm00001d021558|Zm00001d045132|Zm00001d030967|Zm00001d041637|Zm00001d026635	5
trehalose metabolism in response to stress	GO:0070413	0.000156053	0.0121371	35	Zm00001d020272|Zm00001d050069|Zm00001d012748|Zm00001d029371|Zm00001d005658|Zm00001d018082|Zm00001d032311|Zm00001d020396|Zm00001d011759|Zm00001d022193|Zm00001d050293|Zm00001d038728|Zm00001d010755	13	Zm00001d029371|Zm00001d032311|Zm00001d050069|Zm00001d020396|Zm00001d022193|Zm00001d050293	6	Zm00001d012748|Zm00001d020272|Zm00001d011759|Zm00001d010755|Zm00001d038728|Zm00001d018082|Zm00001d005658	7
terpenoid biosynthetic process	GO:0016114	0.000171304	0.0130568	218	Zm00001d033152|Zm00001d025545|Zm00001d046455|Zm00001d037724|Zm00001d011673|Zm00001d026056|Zm00001d007876|Zm00001d009431|Zm00001d044475|Zm00001d045054|Zm00001d021525|Zm00001d018488|Zm00001d046207|Zm00001d044666|Zm00001d039615|Zm00001d021410|Zm00001d048469|Zm00001d042551|Zm00001d004279|Zm00001d036345|Zm00001d024486|Zm00001d018819|Zm00001d051458|Zm00001d004248|Zm00001d025037|Zm00001d025036|Zm00001d0…	46	Zm00001d035682|Zm00001d013759|Zm00001d037619|Zm00001d021410|Zm00001d004248|Zm00001d024486|Zm00001d024234|Zm00001d027443|Zm00001d039535|Zm00001d046455|Zm00001d005978|Zm00001d042551|Zm00001d008795|Zm00001d039615|Zm00001d008370|Zm00001d048469|Zm00001d019060|Zm00001d033222|Zm00001d041319|Zm00001d043411|Zm00001d037724|Zm00001d007876|Zm00001d034387|Zm00001d026056|Zm00001d011673|Zm00001d044475|Zm00001d0…	27	Zm00001d009431|Zm00001d044666|Zm00001d025545|Zm00001d035246|Zm00001d018488|Zm00001d009960|Zm00001d046207|Zm00001d036345|Zm00001d003513|Zm00001d051458|Zm00001d002589|Zm00001d004279|Zm00001d025037|Zm00001d007502|Zm00001d013830|Zm00001d033152|Zm00001d045054|Zm00001d021525|Zm00001d025036	19
response to hormone	GO:0009725	0.000195593	0.0146158	1170	Zm00001d016105|Zm00001d027557|Zm00001d031427|Zm00001d037411|Zm00001d006621|Zm00001d020725|Zm00001d036827|Zm00001d008528|Zm00001d053049|Zm00001d007395|Zm00001d003598|Zm00001d054044|Zm00001d043248|Zm00001d034671|Zm00001d018122|Zm00001d036788|Zm00001d036262|Zm00001d015383|Zm00001d028562|Zm00001d019334|Zm00001d024778|Zm00001d053050|Zm00001d044529|Zm00001d052213|Zm00001d041853|Zm00001d038224|Zm00001d0…	185	Zm00001d042127|Zm00001d017979|Zm00001d015852|Zm00001d002364|Zm00001d012892|Zm00001d009510|Zm00001d007962|Zm00001d030021|Zm00001d013185|Zm00001d003598|Zm00001d006677|Zm00001d008734|Zm00001d019334|Zm00001d021086|Zm00001d021087|Zm00001d054044|Zm00001d050409|Zm00001d018414|Zm00001d009399|Zm00001d043515|Zm00001d022078|Zm00001d031427|Zm00001d052213|Zm00001d001852|Zm00001d007395|Zm00001d018839|Zm00001d0…	101	Zm00001d039188|Zm00001d046941|Zm00001d019672|Zm00001d025707|Zm00001d024574|Zm00001d035343|Zm00001d036788|Zm00001d038224|Zm00001d019398|Zm00001d047447|Zm00001d031372|Zm00001d018069|Zm00001d029745|Zm00001d027974|Zm00001d003019|Zm00001d016052|Zm00001d037411|Zm00001d024980|Zm00001d027557|Zm00001d040544|Zm00001d018045|Zm00001d011496|Zm00001d021615|Zm00001d037774|Zm00001d044836|Zm00001d018318|Zm00001d0…	84
tetraterpenoid metabolic process	GO:0016108	0.000222807	0.0160211	55	Zm00001d048469|Zm00001d025545|Zm00001d008370|Zm00001d021410|Zm00001d026056|Zm00001d044513|Zm00001d036345|Zm00001d027443|Zm00001d004021|Zm00001d002589|Zm00001d007502|Zm00001d018488|Zm00001d003513|Zm00001d046207|Zm00001d025037|Zm00001d025036|Zm00001d008795	17	Zm00001d048469|Zm00001d027443|Zm00001d026056|Zm00001d008795|Zm00001d021410|Zm00001d008370	6	Zm00001d044513|Zm00001d046207|Zm00001d025545|Zm00001d018488|Zm00001d036345|Zm00001d004021|Zm00001d002589|Zm00001d003513|Zm00001d007502|Zm00001d025037|Zm00001d025036	11
carotenoid metabolic process	GO:0016116	0.000222807	0.0160211	55	Zm00001d048469|Zm00001d025545|Zm00001d008370|Zm00001d021410|Zm00001d026056|Zm00001d044513|Zm00001d036345|Zm00001d027443|Zm00001d004021|Zm00001d002589|Zm00001d007502|Zm00001d018488|Zm00001d003513|Zm00001d046207|Zm00001d025037|Zm00001d025036|Zm00001d008795	17	Zm00001d048469|Zm00001d027443|Zm00001d026056|Zm00001d008795|Zm00001d021410|Zm00001d008370	6	Zm00001d044513|Zm00001d046207|Zm00001d025545|Zm00001d018488|Zm00001d036345|Zm00001d004021|Zm00001d002589|Zm00001d003513|Zm00001d007502|Zm00001d025037|Zm00001d025036	11
fatty acid biosynthetic process	GO:0006633	0.000264861	0.0186924	285	Zm00001d008569|Zm00001d046454|Zm00001d040979|Zm00001d047743|Zm00001d028534|Zm00001d010662|Zm00001d048841|Zm00001d030165|Zm00001d039965|Zm00001d020557|Zm00001d033623|Zm00001d021059|Zm00001d051787|Zm00001d022144|Zm00001d046909|Zm00001d045387|Zm00001d033797|Zm00001d015477|Zm00001d047255|Zm00001d041701|Zm00001d039094|Zm00001d026056|Zm00001d025170|Zm00001d028282|Zm00001d012033|Zm00001d010180|Zm00001d0…	56	Zm00001d048021|Zm00001d008569|Zm00001d013493|Zm00001d015852|Zm00001d048061|Zm00001d027601|Zm00001d027443|Zm00001d011765|Zm00001d046454|Zm00001d021059|Zm00001d028534|Zm00001d007227|Zm00001d010180|Zm00001d028282|Zm00001d051787|Zm00001d048841|Zm00001d014093|Zm00001d013185|Zm00001d048469|Zm00001d033797|Zm00001d015477|Zm00001d039094|Zm00001d049351|Zm00001d010662|Zm00001d045387|Zm00001d048627|Zm00001d0…	38	Zm00001d025524|Zm00001d012033|Zm00001d009354|Zm00001d047255|Zm00001d047743|Zm00001d006866|Zm00001d030165|Zm00001d028742|Zm00001d039965|Zm00001d041701|Zm00001d002589|Zm00001d023887|Zm00001d020557|Zm00001d018660|Zm00001d000020|Zm00001d022144|Zm00001d005911|Zm00001d046909	18
glutamine family amino acid metabolic process	GO:0009064	0.000330501	0.0224918	151	Zm00001d038358|Zm00001d047981|Zm00001d044488|Zm00001d044024|Zm00001d010056|Zm00001d044646|Zm00001d008587|Zm00001d012391|Zm00001d038460|Zm00001d042673|Zm00001d043544|Zm00001d031253|Zm00001d043382|Zm00001d026501|Zm00001d033539|Zm00001d028750|Zm00001d023376|Zm00001d033747|Zm00001d045470|Zm00001d011357|Zm00001d047124|Zm00001d047736|Zm00001d028260|Zm00001d011486|Zm00001d031749|Zm00001d008974|Zm00001d0…	34	Zm00001d039081|Zm00001d045470|Zm00001d043544|Zm00001d044488|Zm00001d051194|Zm00001d008587|Zm00001d043382|Zm00001d028750|Zm00001d038841|Zm00001d047981|Zm00001d025786|Zm00001d009631|Zm00001d038358|Zm00001d047736|Zm00001d012391|Zm00001d031749|Zm00001d010056|Zm00001d044646|Zm00001d044024|Zm00001d033747|Zm00001d043845|Zm00001d038460	22	Zm00001d029853|Zm00001d028260|Zm00001d011486|Zm00001d023376|Zm00001d047124|Zm00001d008974|Zm00001d005780|Zm00001d033539|Zm00001d042673|Zm00001d011357|Zm00001d026501|Zm00001d031253	12
trehalose metabolic process	GO:0005991	0.0003293	0.0224918	42	Zm00001d020272|Zm00001d050069|Zm00001d012748|Zm00001d029371|Zm00001d005658|Zm00001d018082|Zm00001d032311|Zm00001d010755|Zm00001d011759|Zm00001d029654|Zm00001d022193|Zm00001d050293|Zm00001d038728|Zm00001d020396	14	Zm00001d029371|Zm00001d032311|Zm00001d050069|Zm00001d029654|Zm00001d020396|Zm00001d022193|Zm00001d050293	7	Zm00001d012748|Zm00001d020272|Zm00001d011759|Zm00001d010755|Zm00001d038728|Zm00001d018082|Zm00001d005658	7
cellular carbohydrate metabolic process	GO:0044262	0.000360797	0.0241228	728	Zm00001d008488|Zm00001d028562|Zm00001d020531|Zm00001d033910|Zm00001d002292|Zm00001d023225|Zm00001d022085|Zm00001d012036|Zm00001d040735|Zm00001d048979|Zm00001d005775|Zm00001d012159|Zm00001d018082|Zm00001d031211|Zm00001d038728|Zm00001d019976|Zm00001d052213|Zm00001d024640|Zm00001d032311|Zm00001d017699|Zm00001d022153|Zm00001d051837|Zm00001d018527|Zm00001d029011|Zm00001d008458|Zm00001d033551|Zm00001d0…	121	Zm00001d008250|Zm00001d013751|Zm00001d014083|Zm00001d033174|Zm00001d043477|Zm00001d033423|Zm00001d006476|Zm00001d047663|Zm00001d014617|Zm00001d012103|Zm00001d005890|Zm00001d052213|Zm00001d050125|Zm00001d020396|Zm00001d018527|Zm00001d017699|Zm00001d042184|Zm00001d051666|Zm00001d032776|Zm00001d021304|Zm00001d015306|Zm00001d048458|Zm00001d029371|Zm00001d022193|Zm00001d050069|Zm00001d028751|Zm00001d0…	70	Zm00001d009016|Zm00001d018082|Zm00001d051837|Zm00001d008467|Zm00001d047895|Zm00001d041972|Zm00001d008462|Zm00001d002423|Zm00001d029011|Zm00001d005546|Zm00001d028366|Zm00001d033910|Zm00001d046595|Zm00001d031211|Zm00001d020583|Zm00001d027841|Zm00001d033187|Zm00001d038924|Zm00001d022510|Zm00001d053856|Zm00001d034017|Zm00001d014150|Zm00001d012036|Zm00001d052875|Zm00001d033551|Zm00001d038530|Zm00001d0…	51
response to abiotic stimulus	GO:0009628	0.000373357	0.0245321	2233	Zm00001d027557|Zm00001d045252|Zm00001d037411|Zm00001d007807|Zm00001d038373|Zm00001d013469|Zm00001d046697|Zm00001d008528|Zm00001d002191|Zm00001d011577|Zm00001d043477|Zm00001d003598|Zm00001d051787|Zm00001d039933|Zm00001d054044|Zm00001d021135|Zm00001d043248|Zm00001d008957|Zm00001d019546|Zm00001d017825|Zm00001d028561|Zm00001d035003|Zm00001d013927|Zm00001d011746|Zm00001d004208|Zm00001d018197|Zm00001d0…	327	Zm00001d044119|Zm00001d005798|Zm00001d007807|Zm00001d051239|Zm00001d002364|Zm00001d052760|Zm00001d010705|Zm00001d036765|Zm00001d020364|Zm00001d027468|Zm00001d042263|Zm00001d007962|Zm00001d028751|Zm00001d028750|Zm00001d042948|Zm00001d048841|Zm00001d005912|Zm00001d003598|Zm00001d008734|Zm00001d028968|Zm00001d013469|Zm00001d028561|Zm00001d026594|Zm00001d011577|Zm00001d015658|Zm00001d018090|Zm00001d0…	153	Zm00001d029853|Zm00001d046786|Zm00001d049883|Zm00001d018413|Zm00001d042880|Zm00001d007378|Zm00001d037411|Zm00001d034298|Zm00001d002535|Zm00001d018318|Zm00001d015921|Zm00001d000020|Zm00001d039496|Zm00001d026599|Zm00001d039926|Zm00001d052485|Zm00001d026501|Zm00001d026606|Zm00001d032744|Zm00001d029983|Zm00001d045458|Zm00001d023868|Zm00001d044401|Zm00001d003513|Zm00001d006838|Zm00001d053091|Zm00001d0…	174
cellular amino acid catabolic process	GO:0009063	0.000392888	0.0253779	123	Zm00001d018639|Zm00001d045610|Zm00001d003015|Zm00001d003016|Zm00001d017274|Zm00001d035475|Zm00001d006875|Zm00001d038460|Zm00001d023437|Zm00001d020590|Zm00001d000294|Zm00001d051194|Zm00001d023376|Zm00001d045470|Zm00001d047124|Zm00001d053800|Zm00001d015405|Zm00001d015404|Zm00001d015406|Zm00001d016996|Zm00001d053722|Zm00001d038841|Zm00001d014258|Zm00001d051163|Zm00001d051161|Zm00001d051166|Zm00001d0…	29	Zm00001d015406|Zm00001d015405|Zm00001d015404|Zm00001d015378|Zm00001d014258|Zm00001d045610|Zm00001d035475|Zm00001d051161|Zm00001d017274|Zm00001d045470|Zm00001d003016|Zm00001d003015|Zm00001d038841|Zm00001d051163|Zm00001d051166|Zm00001d053800|Zm00001d038460|Zm00001d051194|Zm00001d000294	19	Zm00001d029853|Zm00001d023437|Zm00001d023376|Zm00001d047124|Zm00001d006875|Zm00001d016995|Zm00001d016996|Zm00001d020590|Zm00001d053722|Zm00001d018639	10
water homeostasis	GO:0030104	0.00048089	0.0299999	34	Zm00001d032356|Zm00001d025545|Zm00001d002952|Zm00001d035343|Zm00001d036262|Zm00001d035631|Zm00001d031384|Zm00001d002446|Zm00001d003513|Zm00001d022608|Zm00001d031372|Zm00001d003019	12	Zm00001d002952	1	Zm00001d032356|Zm00001d025545|Zm00001d036262|Zm00001d002446|Zm00001d035343|Zm00001d022608|Zm00001d003513|Zm00001d031384|Zm00001d031372|Zm00001d003019|Zm00001d035631	11
cellular lipid metabolic process	GO:0044255	0.000488059	0.0299999	1242	Zm00001d033152|Zm00001d046454|Zm00001d046455|Zm00001d037724|Zm00001d011673|Zm00001d047743|Zm00001d008569|Zm00001d020537|Zm00001d025963|Zm00001d005016|Zm00001d021525|Zm00001d051787|Zm00001d018488|Zm00001d046207|Zm00001d033797|Zm00001d015025|Zm00001d004021|Zm00001d035475|Zm00001d012312|Zm00001d026629|Zm00001d040629|Zm00001d044906|Zm00001d018819|Zm00001d005579|Zm00001d023538|Zm00001d042551|Zm00001d0…	192	Zm00001d052903|Zm00001d043411|Zm00001d028698|Zm00001d035475|Zm00001d008727|Zm00001d015852|Zm00001d006040|Zm00001d019060|Zm00001d040629|Zm00001d011765|Zm00001d009497|Zm00001d005019|Zm00001d052399|Zm00001d048841|Zm00001d013185|Zm00001d028282|Zm00001d008827|Zm00001d041608|Zm00001d037724|Zm00001d033989|Zm00001d048627|Zm00001d033623|Zm00001d026056|Zm00001d044605|Zm00001d004006|Zm00001d023601|Zm00001d0…	116	Zm00001d044666|Zm00001d035246|Zm00001d009354|Zm00001d030117|Zm00001d025814|Zm00001d028366|Zm00001d047255|Zm00001d028742|Zm00001d019672|Zm00001d018660|Zm00001d034538|Zm00001d005579|Zm00001d011357|Zm00001d011827|Zm00001d045295|Zm00001d052485|Zm00001d025036|Zm00001d018488|Zm00001d006866|Zm00001d047743|Zm00001d039142|Zm00001d013830|Zm00001d053856|Zm00001d025524|Zm00001d051458|Zm00001d005624|Zm00001d0…	76
allantoin metabolic process	GO:0000255	0.000480338	0.0299999	7	Zm00001d026635|Zm00001d021558|Zm00001d041637|Zm00001d045132|Zm00001d030967	5	--	0	Zm00001d021558|Zm00001d045132|Zm00001d030967|Zm00001d041637|Zm00001d026635	5
carbohydrate catabolic process	GO:0016052	0.00055939	0.0338387	419	Zm00001d046553|Zm00001d037689|Zm00001d020309|Zm00001d042768|Zm00001d028562|Zm00001d022510|Zm00001d021310|Zm00001d034017|Zm00001d032224|Zm00001d053015|Zm00001d044748|Zm00001d033225|Zm00001d014842|Zm00001d029654|Zm00001d031993|Zm00001d005890|Zm00001d029794|Zm00001d040735|Zm00001d025659|Zm00001d029983|Zm00001d018080|Zm00001d050082|Zm00001d034617|Zm00001d049218|Zm00001d015383|Zm00001d017416|Zm00001d0…	75	Zm00001d014083|Zm00001d033423|Zm00001d032806|Zm00001d017152|Zm00001d047480|Zm00001d005890|Zm00001d018080|Zm00001d039512|Zm00001d042140|Zm00001d043563|Zm00001d051666|Zm00001d037689|Zm00001d021304|Zm00001d019163|Zm00001d044748|Zm00001d003190|Zm00001d025753|Zm00001d020309|Zm00001d015383|Zm00001d049218|Zm00001d025659|Zm00001d009177|Zm00001d020371|Zm00001d016558|Zm00001d012407|Zm00001d040735|Zm00001d0…	38	Zm00001d046553|Zm00001d009016|Zm00001d050082|Zm00001d006539|Zm00001d042727|Zm00001d029011|Zm00001d012518|Zm00001d043607|Zm00001d029794|Zm00001d033225|Zm00001d027841|Zm00001d017416|Zm00001d022510|Zm00001d015328|Zm00001d009899|Zm00001d047895|Zm00001d034017|Zm00001d024640|Zm00001d023559|Zm00001d053015|Zm00001d052792|Zm00001d029983|Zm00001d028562|Zm00001d042768|Zm00001d038271|Zm00001d010039|Zm00001d0…	37
response to chemical	GO:0042221	0.000633737	0.0376367	2288	Zm00001d016105|Zm00001d027557|Zm00001d031427|Zm00001d037411|Zm00001d029745|Zm00001d006621|Zm00001d020725|Zm00001d036827|Zm00001d008528|Zm00001d002191|Zm00001d053049|Zm00001d007395|Zm00001d007962|Zm00001d021334|Zm00001d031617|Zm00001d043845|Zm00001d035115|Zm00001d052268|Zm00001d054044|Zm00001d043248|Zm00001d034671|Zm00001d018122|Zm00001d029684|Zm00001d036788|Zm00001d039647|Zm00001d009700|Zm00001d0…	332	Zm00001d042127|Zm00001d017979|Zm00001d045450|Zm00001d026670|Zm00001d015852|Zm00001d037211|Zm00001d002364|Zm00001d044529|Zm00001d036765|Zm00001d014530|Zm00001d018414|Zm00001d007962|Zm00001d030021|Zm00001d018106|Zm00001d017547|Zm00001d048841|Zm00001d051420|Zm00001d013185|Zm00001d003598|Zm00001d006677|Zm00001d008734|Zm00001d019334|Zm00001d018799|Zm00001d021086|Zm00001d021087|Zm00001d054044|Zm00001d0…	173	Zm00001d029853|Zm00001d024574|Zm00001d049883|Zm00001d035343|Zm00001d036788|Zm00001d019672|Zm00001d021896|Zm00001d005002|Zm00001d007378|Zm00001d020563|Zm00001d037398|Zm00001d037411|Zm00001d024980|Zm00001d035875|Zm00001d011496|Zm00001d023616|Zm00001d002535|Zm00001d018318|Zm00001d015921|Zm00001d043799|Zm00001d035115|Zm00001d032740|Zm00001d046937|Zm00001d039926|Zm00001d008628|Zm00001d005911|Zm00001d0…	159
glutamine metabolic process	GO:0006541	0.000641928	0.0376367	81	Zm00001d008587|Zm00001d043845|Zm00001d033539|Zm00001d043544|Zm00001d039081|Zm00001d005780|Zm00001d044646|Zm00001d023376|Zm00001d033747|Zm00001d009631|Zm00001d025786|Zm00001d028750|Zm00001d011357|Zm00001d044024|Zm00001d042673|Zm00001d047736|Zm00001d028260|Zm00001d031253|Zm00001d011486|Zm00001d044488|Zm00001d026501	21	Zm00001d039081|Zm00001d044646|Zm00001d044024|Zm00001d025786|Zm00001d009631|Zm00001d033747|Zm00001d047736|Zm00001d043845|Zm00001d043544|Zm00001d044488|Zm00001d028750|Zm00001d008587	12	Zm00001d042673|Zm00001d011486|Zm00001d023376|Zm00001d005780|Zm00001d033539|Zm00001d028260|Zm00001d011357|Zm00001d026501|Zm00001d031253	9
cellular amino acid metabolic process	GO:0006520	0.00069405	0.0400761	663	Zm00001d048736|Zm00001d003830|Zm00001d016996|Zm00001d018555|Zm00001d016995|Zm00001d035475|Zm00001d053960|Zm00001d012391|Zm00001d025333|Zm00001d023437|Zm00001d012674|Zm00001d033480|Zm00001d048461|Zm00001d025037|Zm00001d025036|Zm00001d026501|Zm00001d043544|Zm00001d028303|Zm00001d011486|Zm00001d031749|Zm00001d028154|Zm00001d034602|Zm00001d006467|Zm00001d002051|Zm00001d038841|Zm00001d039081|Zm00001d0…	110	Zm00001d039081|Zm00001d003504|Zm00001d015405|Zm00001d015404|Zm00001d028750|Zm00001d031128|Zm00001d052247|Zm00001d025786|Zm00001d035475|Zm00001d052472|Zm00001d045470|Zm00001d003016|Zm00001d003015|Zm00001d051043|Zm00001d029391|Zm00001d034453|Zm00001d028303|Zm00001d044488|Zm00001d028477|Zm00001d008587|Zm00001d045450|Zm00001d043382|Zm00001d039301|Zm00001d015378|Zm00001d025333|Zm00001d013223|Zm00001d0…	73	Zm00001d029853|Zm00001d023376|Zm00001d032925|Zm00001d048736|Zm00001d006875|Zm00001d011357|Zm00001d049191|Zm00001d020008|Zm00001d021596|Zm00001d042673|Zm00001d027536|Zm00001d047124|Zm00001d017802|Zm00001d033539|Zm00001d026501|Zm00001d031253|Zm00001d023437|Zm00001d006467|Zm00001d016006|Zm00001d016995|Zm00001d016996|Zm00001d005780|Zm00001d053722|Zm00001d018639|Zm00001d028260|Zm00001d045327|Zm00001d0…	37
pigment metabolic process	GO:0042440	0.000815634	0.0463937	246	Zm00001d025545|Zm00001d036046|Zm00001d021410|Zm00001d026056|Zm00001d018207|Zm00001d049046|Zm00001d032532|Zm00001d018488|Zm00001d031934|Zm00001d046207|Zm00001d021709|Zm00001d014481|Zm00001d052138|Zm00001d047796|Zm00001d026603|Zm00001d039312|Zm00001d044122|Zm00001d018034|Zm00001d036345|Zm00001d012979|Zm00001d038763|Zm00001d048469|Zm00001d008230|Zm00001d042673|Zm00001d023536|Zm00001d025037|Zm00001d0…	48	Zm00001d014953|Zm00001d048469|Zm00001d028654|Zm00001d032532|Zm00001d001820|Zm00001d047424|Zm00001d012456|Zm00001d026056|Zm00001d031934|Zm00001d047796|Zm00001d037384|Zm00001d008370|Zm00001d014914|Zm00001d014481|Zm00001d008795|Zm00001d044122|Zm00001d011428|Zm00001d021410|Zm00001d045055|Zm00001d027443	20	Zm00001d037383|Zm00001d008230|Zm00001d036894|Zm00001d042673|Zm00001d036046|Zm00001d018488|Zm00001d040539|Zm00001d013651|Zm00001d052138|Zm00001d049046|Zm00001d011819|Zm00001d002589|Zm00001d023536|Zm00001d003513|Zm00001d007502|Zm00001d026603|Zm00001d046207|Zm00001d025545|Zm00001d003108|Zm00001d039312|Zm00001d018207|Zm00001d021709|Zm00001d036345|Zm00001d018034|Zm00001d012979|Zm00001d038763|Zm00001d0…	28
calcium ion transport	GO:0006816	0.000917785	0.0486431	51	Zm00001d025798|Zm00001d031589|Zm00001d015225|Zm00001d014458|Zm00001d008963|Zm00001d003114|Zm00001d033818|Zm00001d014456|Zm00001d014451|Zm00001d020563|Zm00001d018332|Zm00001d032212|Zm00001d005783|Zm00001d047242|Zm00001d002532	15	Zm00001d047242|Zm00001d025798|Zm00001d003114|Zm00001d033818|Zm00001d005783|Zm00001d031589	6	Zm00001d014451|Zm00001d008963|Zm00001d014458|Zm00001d002532|Zm00001d032212|Zm00001d018332|Zm00001d020563|Zm00001d015225|Zm00001d014456	9
trehalose biosynthetic process	GO:0005992	0.000913512	0.0486431	41	Zm00001d020272|Zm00001d050069|Zm00001d012748|Zm00001d029371|Zm00001d005658|Zm00001d018082|Zm00001d032311|Zm00001d020396|Zm00001d011759|Zm00001d022193|Zm00001d050293|Zm00001d038728|Zm00001d010755	13	Zm00001d029371|Zm00001d032311|Zm00001d050069|Zm00001d020396|Zm00001d022193|Zm00001d050293	6	Zm00001d012748|Zm00001d020272|Zm00001d011759|Zm00001d010755|Zm00001d038728|Zm00001d018082|Zm00001d005658	7
tetraterpenoid biosynthetic process	GO:0016109	0.000917785	0.0486431	51	Zm00001d025545|Zm00001d008370|Zm00001d021410|Zm00001d026056|Zm00001d036345|Zm00001d027443|Zm00001d048469|Zm00001d002589|Zm00001d007502|Zm00001d018488|Zm00001d003513|Zm00001d046207|Zm00001d025037|Zm00001d025036|Zm00001d008795	15	Zm00001d048469|Zm00001d027443|Zm00001d026056|Zm00001d008795|Zm00001d021410|Zm00001d008370	6	Zm00001d046207|Zm00001d025545|Zm00001d018488|Zm00001d036345|Zm00001d002589|Zm00001d003513|Zm00001d007502|Zm00001d025037|Zm00001d025036	9
carotenoid biosynthetic process	GO:0016117	0.000917785	0.0486431	51	Zm00001d025545|Zm00001d008370|Zm00001d021410|Zm00001d026056|Zm00001d036345|Zm00001d027443|Zm00001d048469|Zm00001d002589|Zm00001d007502|Zm00001d018488|Zm00001d003513|Zm00001d046207|Zm00001d025037|Zm00001d025036|Zm00001d008795	15	Zm00001d048469|Zm00001d027443|Zm00001d026056|Zm00001d008795|Zm00001d021410|Zm00001d008370	6	Zm00001d046207|Zm00001d025545|Zm00001d018488|Zm00001d036345|Zm00001d002589|Zm00001d003513|Zm00001d007502|Zm00001d025037|Zm00001d025036	9
response to organic substance	GO:0010033	0.000918999	0.0486431	1597	Zm00001d016105|Zm00001d027557|Zm00001d031427|Zm00001d037411|Zm00001d006621|Zm00001d020725|Zm00001d036827|Zm00001d008528|Zm00001d053049|Zm00001d007395|Zm00001d003598|Zm00001d052268|Zm00001d054044|Zm00001d043248|Zm00001d008957|Zm00001d018122|Zm00001d036788|Zm00001d032343|Zm00001d051156|Zm00001d036262|Zm00001d017671|Zm00001d015383|Zm00001d028562|Zm00001d045025|Zm00001d051876|Zm00001d024778|Zm00001d0…	238	Zm00001d042127|Zm00001d017979|Zm00001d026670|Zm00001d015852|Zm00001d002364|Zm00001d012892|Zm00001d036880|Zm00001d007962|Zm00001d030021|Zm00001d025379|Zm00001d013185|Zm00001d003598|Zm00001d006677|Zm00001d008734|Zm00001d019334|Zm00001d021086|Zm00001d021087|Zm00001d054044|Zm00001d052268|Zm00001d005783|Zm00001d050409|Zm00001d040656|Zm00001d018414|Zm00001d009399|Zm00001d001906|Zm00001d043515|Zm00001d0…	126	Zm00001d024574|Zm00001d035343|Zm00001d036788|Zm00001d038224|Zm00001d020563|Zm00001d037398|Zm00001d037411|Zm00001d024980|Zm00001d011496|Zm00001d002535|Zm00001d018318|Zm00001d002532|Zm00001d043799|Zm00001d035115|Zm00001d046937|Zm00001d039926|Zm00001d026501|Zm00001d016105|Zm00001d038530|Zm00001d018025|Zm00001d009714|Zm00001d023868|Zm00001d028562|Zm00001d047716|Zm00001d021896|Zm00001d027974|Zm00001d0…	112

## Sheet: C7-2 cc
Table S5 GO enrichment analysis of the DEGs in C7-2 (cellular component)
Term_name	Accession	p-value	FDR	Background_Count	DE_Gene	DE_Count	Up_Gene	Up_Count	Down_Gene	Down_Count
plastid part	GO:0044435	1.69013e-17	5.33235e-15	1475	Zm00001d004513|Zm00001d031421|Zm00001d047743|Zm00001d028562|Zm00001d048524|Zm00001d003830|Zm00001d028409|Zm00001d002191|Zm00001d033910|Zm00001d016996|Zm00001d018555|Zm00001d047130|Zm00001d020437|Zm00001d021334|Zm00001d008427|Zm00001d018488|Zm00001d016991|Zm00001d040733|Zm00001d021645|Zm00001d013507|Zm00001d021000|Zm00001d050409|Zm00001d053960|Zm00001d026056|Zm00001d028955|Zm00001d021784|Zm00001d0…	293	Zm00001d033989|Zm00001d028698|Zm00001d005926|Zm00001d025333|Zm00001d003830|Zm00001d028303|Zm00001d028955|Zm00001d033872|Zm00001d033222|Zm00001d027443|Zm00001d025352|Zm00001d001953|Zm00001d000357|Zm00001d022597|Zm00001d053960|Zm00001d005542|Zm00001d039718|Zm00001d007227|Zm00001d020309|Zm00001d052399|Zm00001d034167|Zm00001d036965|Zm00001d006211|Zm00001d013185|Zm00001d048469|Zm00001d015383|Zm00001d0…	49	Zm00001d044666|Zm00001d006866|Zm00001d045451|Zm00001d008440|Zm00001d039852|Zm00001d047743|Zm00001d030117|Zm00001d049883|Zm00001d043095|Zm00001d026603|Zm00001d005996|Zm00001d046001|Zm00001d017787|Zm00001d018069|Zm00001d039258|Zm00001d043607|Zm00001d017424|Zm00001d042530|Zm00001d001843|Zm00001d017069|Zm00001d018488|Zm00001d048593|Zm00001d012168|Zm00001d000020|Zm00001d008625|Zm00001d026599|Zm00001d0…	244
chloroplast part	GO:0044434	1.15071e-17	5.33235e-15	1471	Zm00001d004513|Zm00001d031421|Zm00001d047743|Zm00001d028562|Zm00001d020537|Zm00001d003830|Zm00001d028409|Zm00001d002191|Zm00001d033910|Zm00001d016996|Zm00001d011471|Zm00001d047130|Zm00001d020437|Zm00001d021525|Zm00001d023929|Zm00001d018488|Zm00001d016991|Zm00001d039312|Zm00001d040733|Zm00001d021645|Zm00001d042178|Zm00001d021000|Zm00001d053960|Zm00001d026056|Zm00001d028955|Zm00001d021784|Zm00001d0…	293	Zm00001d033989|Zm00001d028698|Zm00001d005926|Zm00001d003830|Zm00001d028303|Zm00001d028955|Zm00001d033872|Zm00001d033222|Zm00001d027443|Zm00001d025352|Zm00001d001953|Zm00001d000357|Zm00001d022597|Zm00001d025333|Zm00001d005542|Zm00001d039718|Zm00001d007227|Zm00001d020309|Zm00001d052399|Zm00001d034167|Zm00001d036965|Zm00001d006211|Zm00001d013185|Zm00001d048469|Zm00001d015383|Zm00001d005019|Zm00001d0…	49	Zm00001d006866|Zm00001d045451|Zm00001d008440|Zm00001d039852|Zm00001d047743|Zm00001d030117|Zm00001d049883|Zm00001d043095|Zm00001d021396|Zm00001d026603|Zm00001d005996|Zm00001d046001|Zm00001d017787|Zm00001d018069|Zm00001d039258|Zm00001d043607|Zm00001d017424|Zm00001d042530|Zm00001d001843|Zm00001d017069|Zm00001d018488|Zm00001d048593|Zm00001d012168|Zm00001d000020|Zm00001d008625|Zm00001d026599|Zm00001d0…	244
intrinsic component of membrane	GO:0031224	5.28197e-16	1.11097e-13	6379	Zm00001d033152|Zm00001d031427|Zm00001d015239|Zm00001d003114|Zm00001d044421|Zm00001d017514|Zm00001d002292|Zm00001d052268|Zm00001d044037|Zm00001d006853|Zm00001d034617|Zm00001d036262|Zm00001d036261|Zm00001d037290|Zm00001d028770|Zm00001d002614|Zm00001d024204|Zm00001d002610|Zm00001d043480|Zm00001d013415|Zm00001d008178|Zm00001d020876|Zm00001d035200|Zm00001d005190|Zm00001d052213|Zm00001d013862|Zm00001d0…	975	Zm00001d051808|Zm00001d015658|Zm00001d006605|Zm00001d038340|Zm00001d018641|Zm00001d047242|Zm00001d020175|Zm00001d040629|Zm00001d043157|Zm00001d032327|Zm00001d040627|Zm00001d036708|Zm00001d035501|Zm00001d002287|Zm00001d009497|Zm00001d016590|Zm00001d038536|Zm00001d042398|Zm00001d040127|Zm00001d012292|Zm00001d048705|Zm00001d048702|Zm00001d048703|Zm00001d043838|Zm00001d005783|Zm00001d051675|Zm00001d0…	443	Zm00001d041873|Zm00001d053143|Zm00001d041972|Zm00001d012689|Zm00001d005996|Zm00001d029012|Zm00001d029011|Zm00001d050283|Zm00001d010908|Zm00001d045740|Zm00001d001844|Zm00001d020172|Zm00001d043799|Zm00001d035115|Zm00001d008625|Zm00001d008628|Zm00001d046938|Zm00001d019899|Zm00001d017907|Zm00001d005934|Zm00001d042397|Zm00001d002825|Zm00001d023470|Zm00001d053412|Zm00001d010231|Zm00001d022485|Zm00001d0…	532
chloroplast thylakoid membrane	GO:0009535	2.05409e-15	2.59226e-13	414	Zm00001d002191|Zm00001d006540|Zm00001d021525|Zm00001d050889|Zm00001d028955|Zm00001d011901|Zm00001d004977|Zm00001d015385|Zm00001d018157|Zm00001d018796|Zm00001d045025|Zm00001d042530|Zm00001d002993|Zm00001d011819|Zm00001d003459|Zm00001d012168|Zm00001d027841|Zm00001d007081|Zm00001d003513|Zm00001d033989|Zm00001d025545|Zm00001d049883|Zm00001d019052|Zm00001d021351|Zm00001d012378|Zm00001d033132|Zm00001d0…	110	Zm00001d013185|Zm00001d034167|Zm00001d033989|Zm00001d022597|Zm00001d005926|Zm00001d037232|Zm00001d028955|Zm00001d045025|Zm00001d036965	9	Zm00001d045451|Zm00001d039852|Zm00001d049883|Zm00001d005996|Zm00001d042530|Zm00001d012168|Zm00001d008625|Zm00001d026599|Zm00001d019899|Zm00001d017907|Zm00001d007081|Zm00001d012689|Zm00001d017424|Zm00001d003513|Zm00001d046786|Zm00001d025545|Zm00001d006540|Zm00001d018796|Zm00001d018157|Zm00001d032127|Zm00001d003459|Zm00001d037323|Zm00001d003088|Zm00001d033136|Zm00001d003086|Zm00001d033132|Zm00001d0…	101
plastid thylakoid membrane	GO:0055035	2.05409e-15	2.59226e-13	414	Zm00001d002191|Zm00001d006540|Zm00001d021525|Zm00001d050889|Zm00001d028955|Zm00001d011901|Zm00001d004977|Zm00001d015385|Zm00001d018157|Zm00001d018796|Zm00001d045025|Zm00001d042530|Zm00001d002993|Zm00001d011819|Zm00001d003459|Zm00001d012168|Zm00001d027841|Zm00001d007081|Zm00001d003513|Zm00001d033989|Zm00001d025545|Zm00001d049883|Zm00001d019052|Zm00001d021351|Zm00001d012378|Zm00001d033132|Zm00001d0…	110	Zm00001d013185|Zm00001d034167|Zm00001d033989|Zm00001d022597|Zm00001d005926|Zm00001d037232|Zm00001d028955|Zm00001d045025|Zm00001d036965	9	Zm00001d045451|Zm00001d039852|Zm00001d049883|Zm00001d005996|Zm00001d042530|Zm00001d012168|Zm00001d008625|Zm00001d026599|Zm00001d019899|Zm00001d017907|Zm00001d007081|Zm00001d012689|Zm00001d017424|Zm00001d003513|Zm00001d046786|Zm00001d025545|Zm00001d006540|Zm00001d018796|Zm00001d018157|Zm00001d032127|Zm00001d003459|Zm00001d037323|Zm00001d003088|Zm00001d033136|Zm00001d003086|Zm00001d033132|Zm00001d0…	101
photosynthetic membrane	GO:0034357	9.37487e-15	8.45077e-13	428	Zm00001d002191|Zm00001d006540|Zm00001d021525|Zm00001d050889|Zm00001d028955|Zm00001d011901|Zm00001d004977|Zm00001d015385|Zm00001d018157|Zm00001d018796|Zm00001d045025|Zm00001d042530|Zm00001d002993|Zm00001d011819|Zm00001d003459|Zm00001d012168|Zm00001d027841|Zm00001d007081|Zm00001d003513|Zm00001d033989|Zm00001d025545|Zm00001d049883|Zm00001d019052|Zm00001d021351|Zm00001d012378|Zm00001d033132|Zm00001d0…	111	Zm00001d013185|Zm00001d034167|Zm00001d033989|Zm00001d022597|Zm00001d005926|Zm00001d037232|Zm00001d028955|Zm00001d045025|Zm00001d036965	9	Zm00001d045451|Zm00001d039852|Zm00001d049883|Zm00001d005996|Zm00001d042530|Zm00001d012168|Zm00001d008625|Zm00001d026599|Zm00001d019899|Zm00001d017907|Zm00001d007081|Zm00001d012689|Zm00001d017424|Zm00001d003513|Zm00001d046786|Zm00001d042620|Zm00001d025545|Zm00001d006540|Zm00001d018796|Zm00001d018157|Zm00001d032127|Zm00001d003459|Zm00001d037323|Zm00001d003088|Zm00001d033136|Zm00001d003086|Zm00001d0…	102
thylakoid membrane	GO:0042651	9.37487e-15	8.45077e-13	428	Zm00001d002191|Zm00001d006540|Zm00001d021525|Zm00001d050889|Zm00001d028955|Zm00001d011901|Zm00001d004977|Zm00001d015385|Zm00001d018157|Zm00001d018796|Zm00001d045025|Zm00001d042530|Zm00001d002993|Zm00001d011819|Zm00001d003459|Zm00001d012168|Zm00001d027841|Zm00001d007081|Zm00001d003513|Zm00001d033989|Zm00001d025545|Zm00001d049883|Zm00001d019052|Zm00001d021351|Zm00001d012378|Zm00001d033132|Zm00001d0…	111	Zm00001d013185|Zm00001d034167|Zm00001d033989|Zm00001d022597|Zm00001d005926|Zm00001d037232|Zm00001d028955|Zm00001d045025|Zm00001d036965	9	Zm00001d045451|Zm00001d039852|Zm00001d049883|Zm00001d005996|Zm00001d042530|Zm00001d012168|Zm00001d008625|Zm00001d026599|Zm00001d019899|Zm00001d017907|Zm00001d007081|Zm00001d012689|Zm00001d017424|Zm00001d003513|Zm00001d046786|Zm00001d042620|Zm00001d025545|Zm00001d006540|Zm00001d018796|Zm00001d018157|Zm00001d032127|Zm00001d003459|Zm00001d037323|Zm00001d003088|Zm00001d033136|Zm00001d003086|Zm00001d0…	102
thylakoid part	GO:0044436	1.27497e-13	1.00563e-11	483	Zm00001d002191|Zm00001d031421|Zm00001d006540|Zm00001d021525|Zm00001d050889|Zm00001d028955|Zm00001d011901|Zm00001d004977|Zm00001d015385|Zm00001d013146|Zm00001d018157|Zm00001d018796|Zm00001d045025|Zm00001d042530|Zm00001d002993|Zm00001d042211|Zm00001d011819|Zm00001d003459|Zm00001d012168|Zm00001d027841|Zm00001d008394|Zm00001d003513|Zm00001d033989|Zm00001d025545|Zm00001d049883|Zm00001d019052|Zm00001d0…	118	Zm00001d013185|Zm00001d034167|Zm00001d033989|Zm00001d022597|Zm00001d005926|Zm00001d037232|Zm00001d042211|Zm00001d028955|Zm00001d045025|Zm00001d036965	10	Zm00001d045451|Zm00001d039852|Zm00001d049883|Zm00001d005996|Zm00001d042530|Zm00001d012168|Zm00001d008625|Zm00001d026599|Zm00001d019899|Zm00001d017907|Zm00001d007081|Zm00001d012689|Zm00001d005446|Zm00001d017424|Zm00001d003513|Zm00001d046786|Zm00001d042620|Zm00001d025545|Zm00001d006540|Zm00001d018796|Zm00001d018157|Zm00001d032127|Zm00001d003459|Zm00001d018779|Zm00001d037323|Zm00001d003088|Zm00001d0…	108
integral component of membrane	GO:0016021	8.41635e-13	5.9008e-11	6136	Zm00001d033152|Zm00001d031427|Zm00001d015239|Zm00001d003114|Zm00001d044421|Zm00001d017514|Zm00001d002292|Zm00001d052268|Zm00001d044037|Zm00001d006853|Zm00001d034617|Zm00001d036262|Zm00001d036261|Zm00001d037290|Zm00001d028770|Zm00001d002614|Zm00001d024204|Zm00001d002610|Zm00001d043480|Zm00001d013415|Zm00001d008178|Zm00001d035200|Zm00001d005190|Zm00001d052213|Zm00001d013862|Zm00001d044088|Zm00001d0…	920	Zm00001d051808|Zm00001d015658|Zm00001d006605|Zm00001d038340|Zm00001d013572|Zm00001d047242|Zm00001d020175|Zm00001d040629|Zm00001d043157|Zm00001d032327|Zm00001d040627|Zm00001d036708|Zm00001d035501|Zm00001d002287|Zm00001d009497|Zm00001d016590|Zm00001d038536|Zm00001d042398|Zm00001d040127|Zm00001d048705|Zm00001d048702|Zm00001d048703|Zm00001d043838|Zm00001d005783|Zm00001d051675|Zm00001d040656|Zm00001d0…	410	Zm00001d041873|Zm00001d053143|Zm00001d041972|Zm00001d012689|Zm00001d005996|Zm00001d029012|Zm00001d029011|Zm00001d050283|Zm00001d010908|Zm00001d045740|Zm00001d001844|Zm00001d020172|Zm00001d043799|Zm00001d035115|Zm00001d008625|Zm00001d008628|Zm00001d046938|Zm00001d019899|Zm00001d017907|Zm00001d005934|Zm00001d042397|Zm00001d002825|Zm00001d023470|Zm00001d053412|Zm00001d010231|Zm00001d022485|Zm00001d0…	510
membrane part	GO:0044425	4.60231e-12	2.90406e-10	7218	Zm00001d033152|Zm00001d031427|Zm00001d015239|Zm00001d031421|Zm00001d003114|Zm00001d044421|Zm00001d017514|Zm00001d002292|Zm00001d046586|Zm00001d052268|Zm00001d044037|Zm00001d033797|Zm00001d019546|Zm00001d006853|Zm00001d029686|Zm00001d034617|Zm00001d036262|Zm00001d036261|Zm00001d013146|Zm00001d028770|Zm00001d002614|Zm00001d024204|Zm00001d002610|Zm00001d043480|Zm00001d013415|Zm00001d008178|Zm00001d0…	1056	Zm00001d051808|Zm00001d015658|Zm00001d006605|Zm00001d038340|Zm00001d018641|Zm00001d047242|Zm00001d020175|Zm00001d040629|Zm00001d043157|Zm00001d032327|Zm00001d040627|Zm00001d036708|Zm00001d035501|Zm00001d002287|Zm00001d043726|Zm00001d009497|Zm00001d009496|Zm00001d016590|Zm00001d038536|Zm00001d042398|Zm00001d040127|Zm00001d012292|Zm00001d048705|Zm00001d048702|Zm00001d048703|Zm00001d043838|Zm00001d0…	481	Zm00001d041873|Zm00001d053143|Zm00001d041972|Zm00001d012689|Zm00001d005996|Zm00001d029012|Zm00001d029011|Zm00001d050283|Zm00001d010908|Zm00001d045740|Zm00001d001844|Zm00001d020172|Zm00001d037650|Zm00001d043799|Zm00001d035115|Zm00001d008625|Zm00001d008628|Zm00001d046938|Zm00001d049002|Zm00001d019899|Zm00001d017907|Zm00001d005934|Zm00001d042397|Zm00001d002825|Zm00001d015435|Zm00001d053412|Zm00001d0…	575
intrinsic component of plasma membrane	GO:0031226	5.15501e-11	2.9571e-09	586	Zm00001d050283|Zm00001d009365|Zm00001d044421|Zm00001d011473|Zm00001d042135|Zm00001d033567|Zm00001d020638|Zm00001d027304|Zm00001d028162|Zm00001d021000|Zm00001d014166|Zm00001d028243|Zm00001d013097|Zm00001d025834|Zm00001d033241|Zm00001d005579|Zm00001d037151|Zm00001d005190|Zm00001d018610|Zm00001d051883|Zm00001d028093|Zm00001d016590|Zm00001d039392|Zm00001d022153|Zm00001d018527|Zm00001d018641|Zm00001d0…	128	Zm00001d014463|Zm00001d033423|Zm00001d050577|Zm00001d047399|Zm00001d033567|Zm00001d015658|Zm00001d028243|Zm00001d051843|Zm00001d010728|Zm00001d049834|Zm00001d018527|Zm00001d013097|Zm00001d018641|Zm00001d017290|Zm00001d044421|Zm00001d004705|Zm00001d041309|Zm00001d011473|Zm00001d052237|Zm00001d032620|Zm00001d021690|Zm00001d041383|Zm00001d018803|Zm00001d016590|Zm00001d002952|Zm00001d016477|Zm00001d0…	52	Zm00001d039188|Zm00001d023673|Zm00001d025834|Zm00001d032828|Zm00001d014569|Zm00001d039973|Zm00001d004301|Zm00001d013635|Zm00001d029321|Zm00001d050283|Zm00001d005579|Zm00001d045519|Zm00001d045740|Zm00001d018214|Zm00001d017069|Zm00001d021552|Zm00001d003468|Zm00001d025573|Zm00001d015921|Zm00001d021598|Zm00001d021695|Zm00001d029254|Zm00001d021697|Zm00001d022608|Zm00001d033241|Zm00001d034076|Zm00001d0…	76
chloroplast	GO:0009507	1.68128e-08	8.31707e-07	2077	Zm00001d027557|Zm00001d004513|Zm00001d012312|Zm00001d017802|Zm00001d028295|Zm00001d018080|Zm00001d003830|Zm00001d051478|Zm00001d049046|Zm00001d026126|Zm00001d026608|Zm00001d018555|Zm00001d020437|Zm00001d003088|Zm00001d018488|Zm00001d050889|Zm00001d019629|Zm00001d021646|Zm00001d053713|Zm00001d004021|Zm00001d021000|Zm00001d050409|Zm00001d053960|Zm00001d005775|Zm00001d014093|Zm00001d018157|Zm00001d0…	339	Zm00001d045450|Zm00001d018080|Zm00001d003830|Zm00001d015852|Zm00001d028303|Zm00001d019060|Zm00001d043600|Zm00001d010575|Zm00001d051607|Zm00001d052316|Zm00001d050409|Zm00001d038841|Zm00001d031436|Zm00001d052399|Zm00001d021646|Zm00001d050567|Zm00001d005542|Zm00001d044594|Zm00001d026193|Zm00001d031657|Zm00001d010884|Zm00001d005775|Zm00001d028197|Zm00001d051043|Zm00001d029391|Zm00001d038408|Zm00001d0…	103	Zm00001d053146|Zm00001d054014|Zm00001d050130|Zm00001d008440|Zm00001d039852|Zm00001d014790|Zm00001d023707|Zm00001d049883|Zm00001d043095|Zm00001d027353|Zm00001d010871|Zm00001d023781|Zm00001d040215|Zm00001d012353|Zm00001d041927|Zm00001d001844|Zm00001d012033|Zm00001d028510|Zm00001d011496|Zm00001d018488|Zm00001d038121|Zm00001d041776|Zm00001d041777|Zm00001d000020|Zm00001d029251|Zm00001d026501|Zm00001d0…	236
plastid	GO:0009536	1.7135e-08	8.31707e-07	2170	Zm00001d046454|Zm00001d003830|Zm00001d018488|Zm00001d019629|Zm00001d053960|Zm00001d025333|Zm00001d014790|Zm00001d035200|Zm00001d052216|Zm00001d028409|Zm00001d042211|Zm00001d028221|Zm00001d023781|Zm00001d002051|Zm00001d038841|Zm00001d014088|Zm00001d014083|Zm00001d040431|Zm00001d025948|Zm00001d019052|Zm00001d044925|Zm00001d048998|Zm00001d022144|Zm00001d029251|Zm00001d023395|Zm00001d039312|Zm00001d0…	352	Zm00001d020737|Zm00001d018080|Zm00001d003830|Zm00001d034453|Zm00001d028303|Zm00001d045450|Zm00001d019060|Zm00001d043600|Zm00001d010575|Zm00001d051607|Zm00001d052316|Zm00001d005542|Zm00001d007227|Zm00001d031436|Zm00001d052399|Zm00001d018799|Zm00001d021646|Zm00001d050567|Zm00001d050409|Zm00001d048709|Zm00001d026193|Zm00001d031657|Zm00001d010884|Zm00001d005775|Zm00001d028197|Zm00001d045025|Zm00001d0…	107	Zm00001d053146|Zm00001d006866|Zm00001d050130|Zm00001d008440|Zm00001d039852|Zm00001d007783|Zm00001d023707|Zm00001d044018|Zm00001d012689|Zm00001d043095|Zm00001d027353|Zm00001d021396|Zm00001d023781|Zm00001d040215|Zm00001d012353|Zm00001d043170|Zm00001d023538|Zm00001d001844|Zm00001d028510|Zm00001d011496|Zm00001d018488|Zm00001d041776|Zm00001d041777|Zm00001d000020|Zm00001d029251|Zm00001d025435|Zm00001d0…	245
membrane	GO:0016020	1.88301e-08	8.48701e-07	7641	Zm00001d033152|Zm00001d031427|Zm00001d034689|Zm00001d020725|Zm00001d027353|Zm00001d050606|Zm00001d021025|Zm00001d028319|Zm00001d017514|Zm00001d002292|Zm00001d013814|Zm00001d018488|Zm00001d033797|Zm00001d014642|Zm00001d029684|Zm00001d008727|Zm00001d042620|Zm00001d028955|Zm00001d038882|Zm00001d018580|Zm00001d053696|Zm00001d038448|Zm00001d013469|Zm00001d024204|Zm00001d014794|Zm00001d013415|Zm00001d0…	1078	Zm00001d022251|Zm00001d017979|Zm00001d015658|Zm00001d006605|Zm00001d005995|Zm00001d026014|Zm00001d018641|Zm00001d047242|Zm00001d020175|Zm00001d040629|Zm00001d043157|Zm00001d010575|Zm00001d051607|Zm00001d036708|Zm00001d030021|Zm00001d002287|Zm00001d043726|Zm00001d009497|Zm00001d038536|Zm00001d042398|Zm00001d040127|Zm00001d032811|Zm00001d025869|Zm00001d005783|Zm00001d051675|Zm00001d040656|Zm00001d0…	504	Zm00001d053143|Zm00001d041972|Zm00001d012689|Zm00001d010673|Zm00001d005996|Zm00001d010908|Zm00001d045740|Zm00001d001844|Zm00001d042530|Zm00001d020172|Zm00001d018488|Zm00001d037650|Zm00001d048178|Zm00001d035115|Zm00001d008625|Zm00001d008628|Zm00001d049002|Zm00001d019899|Zm00001d017907|Zm00001d020463|Zm00001d051545|Zm00001d042397|Zm00001d003513|Zm00001d042620|Zm00001d015435|Zm00001d053412|Zm00001d0…	574
plasma membrane	GO:0005886	2.71648e-08	1.14273e-06	3595	Zm00001d031427|Zm00001d034689|Zm00001d020725|Zm00001d028319|Zm00001d017514|Zm00001d033797|Zm00001d019546|Zm00001d028955|Zm00001d013469|Zm00001d024204|Zm00001d014794|Zm00001d008178|Zm00001d038447|Zm00001d005190|Zm00001d013860|Zm00001d051478|Zm00001d050074|Zm00001d009372|Zm00001d028653|Zm00001d045252|Zm00001d034538|Zm00001d005783|Zm00001d014088|Zm00001d033497|Zm00001d017448|Zm00001d018803|Zm00001d0…	546	Zm00001d022251|Zm00001d012382|Zm00001d017979|Zm00001d020531|Zm00001d047399|Zm00001d044995|Zm00001d015658|Zm00001d006605|Zm00001d005995|Zm00001d019565|Zm00001d021943|Zm00001d010703|Zm00001d013323|Zm00001d035501|Zm00001d005783|Zm00001d002835|Zm00001d028002|Zm00001d020175|Zm00001d027463|Zm00001d010579|Zm00001d018641|Zm00001d026189|Zm00001d003446|Zm00001d030021|Zm00001d002287|Zm00001d042948|Zm00001d0…	264	Zm00001d023543|Zm00001d020876|Zm00001d024291|Zm00001d047208|Zm00001d014458|Zm00001d053143|Zm00001d041972|Zm00001d044181|Zm00001d010673|Zm00001d021897|Zm00001d044951|Zm00001d004015|Zm00001d027863|Zm00001d020563|Zm00001d027974|Zm00001d045295|Zm00001d037398|Zm00001d045740|Zm00001d044504|Zm00001d020172|Zm00001d052989|Zm00001d042268|Zm00001d052987|Zm00001d037650|Zm00001d018318|Zm00001d015921|Zm00001d0…	282
photosystem I	GO:0009522	2.96956e-08	1.17112e-06	39	Zm00001d033132|Zm00001d006663|Zm00001d046786|Zm00001d021370|Zm00001d032197|Zm00001d015385|Zm00001d005996|Zm00001d005814|Zm00001d011285|Zm00001d033136|Zm00001d021784|Zm00001d048998|Zm00001d044396|Zm00001d029745|Zm00001d007267|Zm00001d018157|Zm00001d044402|Zm00001d044401|Zm00001d021906	19	--	0	Zm00001d006663|Zm00001d018157|Zm00001d044402|Zm00001d015385|Zm00001d044396|Zm00001d021906|Zm00001d029745|Zm00001d021370|Zm00001d005814|Zm00001d011285|Zm00001d044401|Zm00001d005996|Zm00001d046786|Zm00001d033136|Zm00001d007267|Zm00001d032197|Zm00001d048998|Zm00001d033132|Zm00001d021784	19
chloroplast membrane	GO:0031969	7.12865e-08	2.64599e-06	334	Zm00001d025545|Zm00001d048524|Zm00001d009799|Zm00001d026056|Zm00001d043511|Zm00001d005080|Zm00001d026436|Zm00001d020537|Zm00001d009649|Zm00001d046001|Zm00001d017907|Zm00001d000020|Zm00001d016996|Zm00001d011471|Zm00001d006069|Zm00001d016995|Zm00001d021525|Zm00001d018488|Zm00001d044594|Zm00001d030127|Zm00001d044666|Zm00001d006211|Zm00001d003559|Zm00001d021000|Zm00001d044513|Zm00001d042397|Zm00001d0…	76	Zm00001d033872|Zm00001d013185|Zm00001d048469|Zm00001d027443|Zm00001d025983|Zm00001d026056|Zm00001d044605|Zm00001d007227|Zm00001d044594|Zm00001d005542|Zm00001d006211	11	Zm00001d006511|Zm00001d003559|Zm00001d005080|Zm00001d021396|Zm00001d046629|Zm00001d039973|Zm00001d012168|Zm00001d008230|Zm00001d039104|Zm00001d008963|Zm00001d046001|Zm00001d006069|Zm00001d035200|Zm00001d043607|Zm00001d039674|Zm00001d042530|Zm00001d041308|Zm00001d017069|Zm00001d018488|Zm00001d039258|Zm00001d025129|Zm00001d011471|Zm00001d047743|Zm00001d027353|Zm00001d000020|Zm00001d032383|Zm00001d0…	65
plastid membrane	GO:0042170	8.22614e-08	2.88372e-06	341	Zm00001d044513|Zm00001d025545|Zm00001d048524|Zm00001d009799|Zm00001d009028|Zm00001d043511|Zm00001d005080|Zm00001d026436|Zm00001d020537|Zm00001d009649|Zm00001d046001|Zm00001d017907|Zm00001d000020|Zm00001d016996|Zm00001d011471|Zm00001d006069|Zm00001d016995|Zm00001d021525|Zm00001d018488|Zm00001d040613|Zm00001d030127|Zm00001d044666|Zm00001d044594|Zm00001d006211|Zm00001d003559|Zm00001d021000|Zm00001d0…	77	Zm00001d033872|Zm00001d013185|Zm00001d048469|Zm00001d027443|Zm00001d025983|Zm00001d026056|Zm00001d044605|Zm00001d007227|Zm00001d040613|Zm00001d006211|Zm00001d005542|Zm00001d044594	12	Zm00001d006511|Zm00001d003559|Zm00001d005080|Zm00001d021396|Zm00001d046629|Zm00001d039973|Zm00001d012168|Zm00001d008230|Zm00001d039104|Zm00001d008963|Zm00001d046001|Zm00001d006069|Zm00001d035200|Zm00001d043607|Zm00001d039674|Zm00001d042530|Zm00001d041308|Zm00001d017069|Zm00001d018488|Zm00001d039258|Zm00001d025129|Zm00001d011471|Zm00001d047743|Zm00001d027353|Zm00001d000020|Zm00001d032383|Zm00001d0…	65
plastoglobule	GO:0010287	1.0782e-07	3.58075e-06	93	Zm00001d049046|Zm00001d006663|Zm00001d021351|Zm00001d052242|Zm00001d012378|Zm00001d033132|Zm00001d033136|Zm00001d048998|Zm00001d044402|Zm00001d044401|Zm00001d003086|Zm00001d018157|Zm00001d023559|Zm00001d021906|Zm00001d013185|Zm00001d051556|Zm00001d033666|Zm00001d037323|Zm00001d032197|Zm00001d046786|Zm00001d016707|Zm00001d002129|Zm00001d007267|Zm00001d017766|Zm00001d005814|Zm00001d026599|Zm00001d0…	31	Zm00001d013185	1	Zm00001d006663|Zm00001d021906|Zm00001d032197|Zm00001d002129|Zm00001d018069|Zm00001d023559|Zm00001d044401|Zm00001d044402|Zm00001d005814|Zm00001d007267|Zm00001d012378|Zm00001d053015|Zm00001d049046|Zm00001d046786|Zm00001d052242|Zm00001d009987|Zm00001d017766|Zm00001d026599|Zm00001d018157|Zm00001d007858|Zm00001d021351|Zm00001d033666|Zm00001d011285|Zm00001d037323|Zm00001d051556|Zm00001d016707|Zm00001d0…	30
photosystem II oxygen evolving complex	GO:0009654	1.32115e-07	4.16822e-06	31	Zm00001d025435|Zm00001d031421|Zm00001d042178|Zm00001d000409|Zm00001d011901|Zm00001d002993|Zm00001d018623|Zm00001d021703|Zm00001d042211|Zm00001d006540|Zm00001d018779|Zm00001d016943|Zm00001d043167|Zm00001d028670|Zm00001d050889|Zm00001d031484	16	Zm00001d042211	1	Zm00001d021703|Zm00001d016943|Zm00001d018779|Zm00001d031484|Zm00001d000409|Zm00001d050889|Zm00001d002993|Zm00001d028670|Zm00001d011901|Zm00001d043167|Zm00001d018623|Zm00001d025435|Zm00001d006540|Zm00001d042178|Zm00001d031421	15
plasma membrane part	GO:0044459	2.07108e-07	6.22309e-06	812	Zm00001d050283|Zm00001d009365|Zm00001d044421|Zm00001d011473|Zm00001d042135|Zm00001d042134|Zm00001d020638|Zm00001d027304|Zm00001d028162|Zm00001d019546|Zm00001d029209|Zm00001d021000|Zm00001d045519|Zm00001d028243|Zm00001d013097|Zm00001d048178|Zm00001d033241|Zm00001d005579|Zm00001d037151|Zm00001d005190|Zm00001d018610|Zm00001d013860|Zm00001d028093|Zm00001d016590|Zm00001d012897|Zm00001d039392|Zm00001d0…	150	Zm00001d014463|Zm00001d033423|Zm00001d050577|Zm00001d047399|Zm00001d033567|Zm00001d015658|Zm00001d028243|Zm00001d002658|Zm00001d051843|Zm00001d052992|Zm00001d010728|Zm00001d049834|Zm00001d018527|Zm00001d013097|Zm00001d018641|Zm00001d017290|Zm00001d044421|Zm00001d004705|Zm00001d041309|Zm00001d015676|Zm00001d011473|Zm00001d012897|Zm00001d018074|Zm00001d032620|Zm00001d021690|Zm00001d041383|Zm00001d0…	63	Zm00001d045519|Zm00001d050283|Zm00001d045740|Zm00001d017069|Zm00001d052987|Zm00001d037650|Zm00001d015921|Zm00001d029254|Zm00001d004955|Zm00001d033241|Zm00001d028144|Zm00001d029314|Zm00001d023267|Zm00001d007896|Zm00001d010137|Zm00001d019546|Zm00001d027471|Zm00001d039647|Zm00001d021938|Zm00001d032424|Zm00001d023603|Zm00001d049359|Zm00001d021000|Zm00001d032828|Zm00001d005579|Zm00001d019398|Zm00001d0…	87
photosystem	GO:0009521	2.96458e-07	8.50296e-06	69	Zm00001d006663|Zm00001d033132|Zm00001d005996|Zm00001d033136|Zm00001d048998|Zm00001d016991|Zm00001d002131|Zm00001d044402|Zm00001d044401|Zm00001d015385|Zm00001d018157|Zm00001d018796|Zm00001d021784|Zm00001d021906|Zm00001d029720|Zm00001d046786|Zm00001d021370|Zm00001d032197|Zm00001d029745|Zm00001d007267|Zm00001d044396|Zm00001d005814|Zm00001d026599|Zm00001d011285|Zm00001d026414	25	--	0	Zm00001d006663|Zm00001d021906|Zm00001d005996|Zm00001d032197|Zm00001d044396|Zm00001d026599|Zm00001d044401|Zm00001d044402|Zm00001d005814|Zm00001d007267|Zm00001d015385|Zm00001d029720|Zm00001d029745|Zm00001d016991|Zm00001d046786|Zm00001d018796|Zm00001d021784|Zm00001d018157|Zm00001d002131|Zm00001d021370|Zm00001d011285|Zm00001d026414|Zm00001d033136|Zm00001d048998|Zm00001d033132	25
chloroplast envelope	GO:0009941	4.0402e-07	1.10842e-05	366	Zm00001d036046|Zm00001d044925|Zm00001d006663|Zm00001d021351|Zm00001d052242|Zm00001d052399|Zm00001d033132|Zm00001d028409|Zm00001d032224|Zm00001d047311|Zm00001d006069|Zm00001d039061|Zm00001d021334|Zm00001d048998|Zm00001d018488|Zm00001d030623|Zm00001d030127|Zm00001d032187|Zm00001d018157|Zm00001d021645|Zm00001d044401|Zm00001d009799|Zm00001d028698|Zm00001d021000|Zm00001d031163|Zm00001d007227|Zm00001d0…	79	Zm00001d028698|Zm00001d011765|Zm00001d005019|Zm00001d048461|Zm00001d001953|Zm00001d005542|Zm00001d026535|Zm00001d039718|Zm00001d007227|Zm00001d032187|Zm00001d032224|Zm00001d045025|Zm00001d052399|Zm00001d050409|Zm00001d037232	15	Zm00001d006663|Zm00001d035737|Zm00001d047895|Zm00001d021906|Zm00001d046629|Zm00001d039973|Zm00001d050872|Zm00001d028409|Zm00001d047311|Zm00001d032197|Zm00001d018069|Zm00001d006069|Zm00001d023538|Zm00001d001860|Zm00001d009799|Zm00001d036046|Zm00001d037323|Zm00001d018488|Zm00001d027841|Zm00001d027353|Zm00001d039061|Zm00001d033910|Zm00001d008512|Zm00001d014569|Zm00001d027768|Zm00001d044401|Zm00001d0…	64
plastid envelope	GO:0009526	5.08742e-07	1.33757e-05	368	Zm00001d023538|Zm00001d036046|Zm00001d044925|Zm00001d006663|Zm00001d021351|Zm00001d052242|Zm00001d052399|Zm00001d017787|Zm00001d028409|Zm00001d032224|Zm00001d047311|Zm00001d006069|Zm00001d039061|Zm00001d021334|Zm00001d048998|Zm00001d018488|Zm00001d030623|Zm00001d030127|Zm00001d032187|Zm00001d018157|Zm00001d021645|Zm00001d044401|Zm00001d009799|Zm00001d028698|Zm00001d021000|Zm00001d031163|Zm00001d0…	79	Zm00001d028698|Zm00001d011765|Zm00001d005019|Zm00001d048461|Zm00001d001953|Zm00001d005542|Zm00001d026535|Zm00001d039718|Zm00001d007227|Zm00001d032187|Zm00001d032224|Zm00001d045025|Zm00001d052399|Zm00001d050409|Zm00001d037232	15	Zm00001d006663|Zm00001d035737|Zm00001d047895|Zm00001d021906|Zm00001d046629|Zm00001d039973|Zm00001d050872|Zm00001d028409|Zm00001d047311|Zm00001d032197|Zm00001d018069|Zm00001d006069|Zm00001d052242|Zm00001d001860|Zm00001d009799|Zm00001d036046|Zm00001d037323|Zm00001d018488|Zm00001d027841|Zm00001d027353|Zm00001d039061|Zm00001d033910|Zm00001d008512|Zm00001d014569|Zm00001d027768|Zm00001d044401|Zm00001d0…	64
integral component of plasma membrane	GO:0005887	1.22095e-06	3.08167e-05	382	Zm00001d025983|Zm00001d021552|Zm00001d048178|Zm00001d009365|Zm00001d002038|Zm00001d045740|Zm00001d047311|Zm00001d044421|Zm00001d041067|Zm00001d051843|Zm00001d011473|Zm00001d042135|Zm00001d042134|Zm00001d017728|Zm00001d034076|Zm00001d022608|Zm00001d029251|Zm00001d027304|Zm00001d023673|Zm00001d020638|Zm00001d040089|Zm00001d029254|Zm00001d046661|Zm00001d009603|Zm00001d021000|Zm00001d014166|Zm00001d0…	80	Zm00001d051843|Zm00001d015658|Zm00001d018527|Zm00001d002952|Zm00001d044421|Zm00001d004705|Zm00001d041309|Zm00001d011473|Zm00001d048775|Zm00001d029098|Zm00001d016590|Zm00001d050577|Zm00001d046661|Zm00001d009365|Zm00001d018803|Zm00001d038412|Zm00001d020638|Zm00001d028093|Zm00001d015829|Zm00001d015914|Zm00001d025983|Zm00001d010440|Zm00001d014166|Zm00001d016938|Zm00001d026253	25	Zm00001d025834|Zm00001d032828|Zm00001d014569|Zm00001d039973|Zm00001d047311|Zm00001d050283|Zm00001d005579|Zm00001d045519|Zm00001d045740|Zm00001d017069|Zm00001d021552|Zm00001d003468|Zm00001d025573|Zm00001d029254|Zm00001d023673|Zm00001d022608|Zm00001d029251|Zm00001d034076|Zm00001d020463|Zm00001d029314|Zm00001d033241|Zm00001d041067|Zm00001d036123|Zm00001d032424|Zm00001d029318|Zm00001d028144|Zm00001d0…	55
anchored component of membrane	GO:0031225	3.9707e-06	9.63657e-05	247	Zm00001d020691|Zm00001d027471|Zm00001d049789|Zm00001d038373|Zm00001d033423|Zm00001d049359|Zm00001d014804|Zm00001d010728|Zm00001d010137|Zm00001d007045|Zm00001d003671|Zm00001d033567|Zm00001d041927|Zm00001d022082|Zm00001d031636|Zm00001d028243|Zm00001d013097|Zm00001d012292|Zm00001d006915|Zm00001d019994|Zm00001d039188|Zm00001d050521|Zm00001d047399|Zm00001d020876|Zm00001d018610|Zm00001d052237|Zm00001d0…	56	Zm00001d014463|Zm00001d033423|Zm00001d033567|Zm00001d032806|Zm00001d028243|Zm00001d010728|Zm00001d013097|Zm00001d018641|Zm00001d006915|Zm00001d021690|Zm00001d052237|Zm00001d032620|Zm00001d007045|Zm00001d019994|Zm00001d022082|Zm00001d016477|Zm00001d047399|Zm00001d017290|Zm00001d045858|Zm00001d029365|Zm00001d012292|Zm00001d003671|Zm00001d014804|Zm00001d049834|Zm00001d051672|Zm00001d020691|Zm00001d0…	33	Zm00001d049789|Zm00001d039188|Zm00001d013635|Zm00001d018214|Zm00001d020876|Zm00001d015921|Zm00001d021598|Zm00001d021695|Zm00001d021697|Zm00001d049359|Zm00001d052875|Zm00001d038373|Zm00001d007896|Zm00001d010137|Zm00001d050521|Zm00001d041927|Zm00001d027471|Zm00001d032358|Zm00001d018610|Zm00001d025680|Zm00001d034062|Zm00001d044700|Zm00001d051699	23
thylakoid	GO:0009579	4.69979e-06	0.000109836	219	Zm00001d019052|Zm00001d021351|Zm00001d036046|Zm00001d033666|Zm00001d021370|Zm00001d017907|Zm00001d032224|Zm00001d048998|Zm00001d050889|Zm00001d029482|Zm00001d032127|Zm00001d002546|Zm00001d031484|Zm00001d034904|Zm00001d021000|Zm00001d008440|Zm00001d034900|Zm00001d008625|Zm00001d028670|Zm00001d018157|Zm00001d004021|Zm00001d016943|Zm00001d045025|Zm00001d018090|Zm00001d026015|Zm00001d039059|Zm00001d0…	51	Zm00001d039733|Zm00001d027394|Zm00001d010575|Zm00001d034167|Zm00001d020585|Zm00001d002546|Zm00001d018090|Zm00001d032224|Zm00001d045025|Zm00001d026015|Zm00001d021422	11	Zm00001d008440|Zm00001d039852|Zm00001d029482|Zm00001d049883|Zm00001d018197|Zm00001d051478|Zm00001d018623|Zm00001d032197|Zm00001d029745|Zm00001d016943|Zm00001d034900|Zm00001d036046|Zm00001d034904|Zm00001d028670|Zm00001d008625|Zm00001d025435|Zm00001d009613|Zm00001d019899|Zm00001d017907|Zm00001d006610|Zm00001d007267|Zm00001d050889|Zm00001d004021|Zm00001d031253|Zm00001d018157|Zm00001d032127|Zm00001d0…	40
nucleosome	GO:0000786	7.65411e-06	0.000172491	111	Zm00001d021706|Zm00001d051478|Zm00001d045268|Zm00001d006547|Zm00001d042930|Zm00001d002546|Zm00001d003725|Zm00001d032070|Zm00001d041672|Zm00001d051591|Zm00001d026015|Zm00001d012276|Zm00001d019045|Zm00001d010575|Zm00001d027394|Zm00001d045478|Zm00001d018981|Zm00001d034479|Zm00001d021422|Zm00001d011236|Zm00001d013392|Zm00001d048491|Zm00001d025913|Zm00001d003730|Zm00001d047787|Zm00001d013067|Zm00001d0…	31	Zm00001d050697|Zm00001d045478|Zm00001d047787|Zm00001d025913|Zm00001d011236|Zm00001d034479|Zm00001d003730|Zm00001d039733|Zm00001d048491|Zm00001d041672|Zm00001d010575|Zm00001d019045|Zm00001d032070|Zm00001d020585|Zm00001d027394|Zm00001d051591|Zm00001d018981|Zm00001d013066|Zm00001d026015|Zm00001d012276|Zm00001d021422|Zm00001d006547|Zm00001d002546|Zm00001d021706|Zm00001d002601|Zm00001d042930|Zm00001d0…	29	Zm00001d003725|Zm00001d051478	2
DNA packaging complex	GO:0044815	2.00946e-05	0.00043723	116	Zm00001d021706|Zm00001d051478|Zm00001d045268|Zm00001d006547|Zm00001d042930|Zm00001d002546|Zm00001d003725|Zm00001d032070|Zm00001d041672|Zm00001d051591|Zm00001d026015|Zm00001d012276|Zm00001d019045|Zm00001d010575|Zm00001d027394|Zm00001d045478|Zm00001d018981|Zm00001d034479|Zm00001d021422|Zm00001d011236|Zm00001d013392|Zm00001d048491|Zm00001d025913|Zm00001d003730|Zm00001d047787|Zm00001d013067|Zm00001d0…	31	Zm00001d050697|Zm00001d045478|Zm00001d047787|Zm00001d025913|Zm00001d011236|Zm00001d034479|Zm00001d003730|Zm00001d039733|Zm00001d048491|Zm00001d041672|Zm00001d010575|Zm00001d019045|Zm00001d032070|Zm00001d020585|Zm00001d027394|Zm00001d051591|Zm00001d018981|Zm00001d013066|Zm00001d026015|Zm00001d012276|Zm00001d021422|Zm00001d006547|Zm00001d002546|Zm00001d021706|Zm00001d002601|Zm00001d042930|Zm00001d0…	29	Zm00001d003725|Zm00001d051478	2
anchored component of plasma membrane	GO:0046658	2.45548e-05	0.00051647	202	Zm00001d020691|Zm00001d027471|Zm00001d038373|Zm00001d033423|Zm00001d049359|Zm00001d014804|Zm00001d010728|Zm00001d010137|Zm00001d003671|Zm00001d033567|Zm00001d041927|Zm00001d031636|Zm00001d028243|Zm00001d013097|Zm00001d012292|Zm00001d019994|Zm00001d039188|Zm00001d021697|Zm00001d047399|Zm00001d018610|Zm00001d052237|Zm00001d037151|Zm00001d021598|Zm00001d015921|Zm00001d049834|Zm00001d032620|Zm00001d0…	46	Zm00001d014463|Zm00001d033423|Zm00001d047399|Zm00001d033567|Zm00001d028243|Zm00001d010728|Zm00001d013097|Zm00001d018641|Zm00001d017290|Zm00001d021690|Zm00001d052237|Zm00001d032620|Zm00001d019994|Zm00001d016477|Zm00001d029313|Zm00001d045858|Zm00001d012292|Zm00001d003671|Zm00001d014804|Zm00001d049834|Zm00001d020691|Zm00001d031636|Zm00001d006343|Zm00001d022153|Zm00001d037151|Zm00001d018074	26	Zm00001d039188|Zm00001d027471|Zm00001d038373|Zm00001d007896|Zm00001d018214|Zm00001d013635|Zm00001d052875|Zm00001d018610|Zm00001d021598|Zm00001d015921|Zm00001d021695|Zm00001d021697|Zm00001d010137|Zm00001d044700|Zm00001d025680|Zm00001d050521|Zm00001d041927|Zm00001d051699|Zm00001d034062|Zm00001d049359	20
extracellular region	GO:0005576	2.92097e-05	0.000594558	1545	Zm00001d039529|Zm00001d018404|Zm00001d045302|Zm00001d047584|Zm00001d028562|Zm00001d037682|Zm00001d018080|Zm00001d027520|Zm00001d045845|Zm00001d010179|Zm00001d040731|Zm00001d040733|Zm00001d014313|Zm00001d014642|Zm00001d016182|Zm00001d010451|Zm00001d036788|Zm00001d029686|Zm00001d009938|Zm00001d013097|Zm00001d034807|Zm00001d012655|Zm00001d045025|Zm00001d033480|Zm00001d037151|Zm00001d026014|Zm00001d0…	243	Zm00001d029583|Zm00001d047087|Zm00001d018080|Zm00001d010451|Zm00001d037556|Zm00001d002556|Zm00001d026068|Zm00001d037005|Zm00001d040519|Zm00001d018104|Zm00001d003446|Zm00001d028599|Zm00001d000301|Zm00001d050196|Zm00001d017989|Zm00001d044966|Zm00001d012292|Zm00001d018090|Zm00001d050409|Zm00001d033231|Zm00001d024996|Zm00001d044045|Zm00001d012476|Zm00001d034917|Zm00001d024014|Zm00001d013101|Zm00001d0…	141	Zm00001d045458|Zm00001d036788|Zm00001d034514|Zm00001d018404|Zm00001d023384|Zm00001d044110|Zm00001d009938|Zm00001d009152|Zm00001d044465|Zm00001d035055|Zm00001d047096|Zm00001d014608|Zm00001d047090|Zm00001d041685|Zm00001d028562|Zm00001d010137|Zm00001d040205|Zm00001d047201|Zm00001d044040|Zm00001d027471|Zm00001d010039|Zm00001d016182|Zm00001d038728|Zm00001d004753|Zm00001d014123|Zm00001d014447|Zm00001d0…	102
photosystem II	GO:0009523	3.65932e-05	0.000721571	53	Zm00001d015385|Zm00001d006663|Zm00001d044396|Zm00001d005814|Zm00001d046786|Zm00001d026599|Zm00001d011285|Zm00001d033136|Zm00001d018796|Zm00001d021784|Zm00001d029720|Zm00001d033132|Zm00001d021906|Zm00001d016991|Zm00001d026414|Zm00001d002131|Zm00001d044402|Zm00001d044401	18	--	0	Zm00001d006663|Zm00001d002131|Zm00001d044401|Zm00001d015385|Zm00001d016991|Zm00001d044396|Zm00001d021906|Zm00001d033132|Zm00001d011285|Zm00001d029720|Zm00001d018796|Zm00001d046786|Zm00001d026414|Zm00001d033136|Zm00001d044402|Zm00001d005814|Zm00001d026599|Zm00001d021784	18
protein-DNA complex	GO:0032993	3.98e-05	0.000761024	142	Zm00001d021706|Zm00001d051478|Zm00001d045268|Zm00001d006547|Zm00001d042930|Zm00001d042810|Zm00001d002546|Zm00001d003725|Zm00001d032070|Zm00001d007227|Zm00001d013278|Zm00001d047808|Zm00001d026015|Zm00001d012276|Zm00001d019045|Zm00001d010575|Zm00001d027394|Zm00001d045478|Zm00001d018981|Zm00001d034479|Zm00001d021422|Zm00001d011236|Zm00001d013392|Zm00001d048491|Zm00001d025913|Zm00001d041672|Zm00001d0…	35	Zm00001d042810|Zm00001d050697|Zm00001d045478|Zm00001d047787|Zm00001d025913|Zm00001d011236|Zm00001d034479|Zm00001d003730|Zm00001d039733|Zm00001d048491|Zm00001d041672|Zm00001d010575|Zm00001d047808|Zm00001d019045|Zm00001d007227|Zm00001d032070|Zm00001d020585|Zm00001d027394|Zm00001d002546|Zm00001d018981|Zm00001d013066|Zm00001d013278|Zm00001d026015|Zm00001d012276|Zm00001d021422|Zm00001d006547|Zm00001d0…	33	Zm00001d003725|Zm00001d051478	2
plastid thylakoid	GO:0031976	4.88404e-05	0.000880523	121	Zm00001d019052|Zm00001d021351|Zm00001d033666|Zm00001d021370|Zm00001d032224|Zm00001d048998|Zm00001d050889|Zm00001d036046|Zm00001d034904|Zm00001d021000|Zm00001d019899|Zm00001d034900|Zm00001d008625|Zm00001d018157|Zm00001d004021|Zm00001d016943|Zm00001d031253|Zm00001d039059|Zm00001d037323|Zm00001d032197|Zm00001d029745|Zm00001d018623|Zm00001d043167|Zm00001d006610|Zm00001d008440|Zm00001d039852|Zm00001d0…	31	Zm00001d032224|Zm00001d034167	2	Zm00001d008440|Zm00001d039852|Zm00001d049883|Zm00001d018623|Zm00001d032197|Zm00001d016943|Zm00001d034900|Zm00001d036046|Zm00001d034904|Zm00001d004021|Zm00001d008625|Zm00001d009613|Zm00001d019899|Zm00001d031253|Zm00001d006610|Zm00001d007267|Zm00001d050889|Zm00001d029745|Zm00001d018157|Zm00001d003459|Zm00001d043167|Zm00001d021351|Zm00001d019052|Zm00001d039059|Zm00001d033666|Zm00001d021370|Zm00001d0…	29
chloroplast thylakoid	GO:0009534	4.88404e-05	0.000880523	121	Zm00001d019052|Zm00001d021351|Zm00001d033666|Zm00001d021370|Zm00001d032224|Zm00001d048998|Zm00001d050889|Zm00001d036046|Zm00001d034904|Zm00001d021000|Zm00001d019899|Zm00001d034900|Zm00001d008625|Zm00001d018157|Zm00001d004021|Zm00001d016943|Zm00001d031253|Zm00001d039059|Zm00001d037323|Zm00001d032197|Zm00001d029745|Zm00001d018623|Zm00001d043167|Zm00001d006610|Zm00001d008440|Zm00001d039852|Zm00001d0…	31	Zm00001d032224|Zm00001d034167	2	Zm00001d008440|Zm00001d039852|Zm00001d049883|Zm00001d018623|Zm00001d032197|Zm00001d016943|Zm00001d034900|Zm00001d036046|Zm00001d034904|Zm00001d004021|Zm00001d008625|Zm00001d009613|Zm00001d019899|Zm00001d031253|Zm00001d006610|Zm00001d007267|Zm00001d050889|Zm00001d029745|Zm00001d018157|Zm00001d003459|Zm00001d043167|Zm00001d021351|Zm00001d019052|Zm00001d039059|Zm00001d033666|Zm00001d021370|Zm00001d0…	29
plastid inner membrane	GO:0009528	0.000183979	0.00322474	85	Zm00001d048524|Zm00001d009799|Zm00001d044513|Zm00001d020537|Zm00001d017907|Zm00001d027320|Zm00001d006069|Zm00001d030127|Zm00001d021025|Zm00001d023929|Zm00001d042530|Zm00001d017069|Zm00001d031253|Zm00001d046629|Zm00001d027353|Zm00001d025129|Zm00001d002423|Zm00001d017767|Zm00001d012168|Zm00001d039973|Zm00001d005542|Zm00001d014569|Zm00001d001844	23	Zm00001d005542	1	Zm00001d014569|Zm00001d046629|Zm00001d039973|Zm00001d012168|Zm00001d002423|Zm00001d006069|Zm00001d001844|Zm00001d042530|Zm00001d017069|Zm00001d017907|Zm00001d025129|Zm00001d027353|Zm00001d031253|Zm00001d030127|Zm00001d020537|Zm00001d009799|Zm00001d048524|Zm00001d044513|Zm00001d027320|Zm00001d023929|Zm00001d021025|Zm00001d017767	22
chloroplast inner membrane	GO:0009706	0.000237344	0.00404768	81	Zm00001d048524|Zm00001d009799|Zm00001d044513|Zm00001d020537|Zm00001d017907|Zm00001d027320|Zm00001d006069|Zm00001d030127|Zm00001d021025|Zm00001d023929|Zm00001d042530|Zm00001d017069|Zm00001d031253|Zm00001d046629|Zm00001d027353|Zm00001d025129|Zm00001d002423|Zm00001d017767|Zm00001d012168|Zm00001d039973|Zm00001d014569|Zm00001d001844	22	--	0	Zm00001d014569|Zm00001d046629|Zm00001d039973|Zm00001d012168|Zm00001d002423|Zm00001d006069|Zm00001d001844|Zm00001d042530|Zm00001d017069|Zm00001d017907|Zm00001d025129|Zm00001d027353|Zm00001d031253|Zm00001d030127|Zm00001d020537|Zm00001d009799|Zm00001d048524|Zm00001d044513|Zm00001d027320|Zm00001d023929|Zm00001d021025|Zm00001d017767	22
plastid stroma	GO:0009532	0.000640717	0.0106393	585	Zm00001d004513|Zm00001d028562|Zm00001d003830|Zm00001d028409|Zm00001d033910|Zm00001d018555|Zm00001d020437|Zm00001d021334|Zm00001d040733|Zm00001d021645|Zm00001d021000|Zm00001d053960|Zm00001d015383|Zm00001d025333|Zm00001d018819|Zm00001d014790|Zm00001d045025|Zm00001d042530|Zm00001d048461|Zm00001d040850|Zm00001d052519|Zm00001d031349|Zm00001d028221|Zm00001d030117|Zm00001d028303|Zm00001d033222|Zm00001d0…	99	Zm00001d003830|Zm00001d028303|Zm00001d033222|Zm00001d025352|Zm00001d000357|Zm00001d025333|Zm00001d020309|Zm00001d040850|Zm00001d006211|Zm00001d015383|Zm00001d048461|Zm00001d013507|Zm00001d041319|Zm00001d032187|Zm00001d048561|Zm00001d050409|Zm00001d002051|Zm00001d007876|Zm00001d028477|Zm00001d053960|Zm00001d009724|Zm00001d032224|Zm00001d045025|Zm00001d018819	24	Zm00001d042673|Zm00001d051458|Zm00001d035737|Zm00001d048593|Zm00001d047895|Zm00001d030117|Zm00001d044228|Zm00001d043095|Zm00001d004354|Zm00001d052519|Zm00001d028409|Zm00001d009016|Zm00001d043167|Zm00001d028221|Zm00001d036521|Zm00001d017330|Zm00001d038051|Zm00001d033910|Zm00001d020008|Zm00001d001860|Zm00001d011069|Zm00001d042530|Zm00001d001843|Zm00001d047255|Zm00001d031364|Zm00001d027841|Zm00001d0…	75
chloroplast stroma	GO:0009570	0.000717298	0.0116055	580	Zm00001d004513|Zm00001d028562|Zm00001d003830|Zm00001d028409|Zm00001d033910|Zm00001d018555|Zm00001d020437|Zm00001d021334|Zm00001d040733|Zm00001d021645|Zm00001d021000|Zm00001d053960|Zm00001d015383|Zm00001d025333|Zm00001d018819|Zm00001d014790|Zm00001d045025|Zm00001d042530|Zm00001d048461|Zm00001d040850|Zm00001d052519|Zm00001d033383|Zm00001d028221|Zm00001d030117|Zm00001d028303|Zm00001d033222|Zm00001d0…	98	Zm00001d003830|Zm00001d028303|Zm00001d033222|Zm00001d025352|Zm00001d000357|Zm00001d025333|Zm00001d020309|Zm00001d040850|Zm00001d006211|Zm00001d015383|Zm00001d048461|Zm00001d013507|Zm00001d041319|Zm00001d032187|Zm00001d048561|Zm00001d050409|Zm00001d002051|Zm00001d007876|Zm00001d028477|Zm00001d053960|Zm00001d009724|Zm00001d032224|Zm00001d045025|Zm00001d018819	24	Zm00001d006866|Zm00001d051458|Zm00001d035737|Zm00001d048593|Zm00001d047895|Zm00001d030117|Zm00001d044228|Zm00001d043095|Zm00001d004354|Zm00001d052519|Zm00001d028409|Zm00001d009016|Zm00001d043167|Zm00001d028221|Zm00001d036521|Zm00001d033383|Zm00001d038051|Zm00001d033910|Zm00001d020008|Zm00001d001860|Zm00001d011069|Zm00001d042530|Zm00001d001843|Zm00001d047255|Zm00001d031364|Zm00001d027841|Zm00001d0…	74
chloroplast thylakoid membrane protein complex	GO:0098807	0.00103922	0.0163936	5	Zm00001d007267|Zm00001d029745|Zm00001d048998|Zm00001d021370	4	--	0	Zm00001d029745|Zm00001d048998|Zm00001d021370|Zm00001d007267	4
nitrite reductase complex [NAD(P)H]	GO:0009344	0.00187177	0.028807	3	Zm00001d016943|Zm00001d018623|Zm00001d050889	3	--	0	Zm00001d016943|Zm00001d050889|Zm00001d018623	3
plant-type cell wall	GO:0009505	0.00200598	0.0301374	296	Zm00001d018404|Zm00001d027471|Zm00001d037682|Zm00001d018080|Zm00001d010728|Zm00001d010179|Zm00001d028187|Zm00001d018754|Zm00001d007517|Zm00001d018106|Zm00001d031636|Zm00001d038599|Zm00001d013101|Zm00001d003446|Zm00001d042398|Zm00001d021283|Zm00001d012655|Zm00001d045845|Zm00001d014467|Zm00001d039188|Zm00001d004006|Zm00001d044864|Zm00001d009858|Zm00001d037651|Zm00001d036545|Zm00001d045458|Zm00001d0…	54	Zm00001d014467|Zm00001d048344|Zm00001d049834|Zm00001d012514|Zm00001d018080|Zm00001d028187|Zm00001d009858|Zm00001d020627|Zm00001d026068|Zm00001d036483|Zm00001d002899|Zm00001d036545|Zm00001d003446|Zm00001d038599|Zm00001d018106|Zm00001d021283|Zm00001d021690|Zm00001d042398|Zm00001d027520|Zm00001d010728|Zm00001d022153|Zm00001d044864|Zm00001d032605|Zm00001d027710|Zm00001d013101|Zm00001d004006|Zm00001d0…	31	Zm00001d039188|Zm00001d045845|Zm00001d045458|Zm00001d007517|Zm00001d003668|Zm00001d018404|Zm00001d037651|Zm00001d021695|Zm00001d021697|Zm00001d020306|Zm00001d035055|Zm00001d009952|Zm00001d052792|Zm00001d010179|Zm00001d012655|Zm00001d017543|Zm00001d048669|Zm00001d027471|Zm00001d033194|Zm00001d051206|Zm00001d034062|Zm00001d026415|Zm00001d016443	23
fungal-type vacuole	GO:0000324	0.00276554	0.0405827	13	Zm00001d037057|Zm00001d044387|Zm00001d052063|Zm00001d018336|Zm00001d004340|Zm00001d003422	6	Zm00001d044387|Zm00001d052063|Zm00001d004340|Zm00001d037057	4	Zm00001d003422|Zm00001d018336	2

## Sheet: C7-2 mf
Table S5 GO enrichment analysis of the DEGs in C7-2 (molecular function)
Term_name	Accession	p-value	FDR	Background_Count	DE_Gene	DE_Count	Up_Gene	Up_Count	Down_Gene	Down_Count
organic acid transmembrane transporter activity	GO:0005342	1.14099e-12	1.91002e-09	202	Zm00001d025983|Zm00001d034521|Zm00001d044513|Zm00001d023596|Zm00001d044192|Zm00001d023592|Zm00001d047311|Zm00001d018751|Zm00001d042135|Zm00001d042134|Zm00001d017728|Zm00001d030127|Zm00001d040613|Zm00001d010231|Zm00001d031833|Zm00001d021000|Zm00001d014129|Zm00001d017144|Zm00001d008285|Zm00001d037057|Zm00001d029321|Zm00001d044387|Zm00001d032424|Zm00001d024204|Zm00001d042438|Zm00001d053143|Zm00001d0…	63	Zm00001d051014|Zm00001d046661|Zm00001d017144|Zm00001d044387|Zm00001d025983|Zm00001d023596|Zm00001d015658|Zm00001d044192|Zm00001d046235|Zm00001d014129|Zm00001d033273|Zm00001d040340|Zm00001d004340|Zm00001d040613|Zm00001d037057|Zm00001d008285|Zm00001d018751|Zm00001d005542|Zm00001d052063	19	Zm00001d006511|Zm00001d035243|Zm00001d053143|Zm00001d042801|Zm00001d009372|Zm00001d017570|Zm00001d021653|Zm00001d003422|Zm00001d047311|Zm00001d045740|Zm00001d039674|Zm00001d037160|Zm00001d021552|Zm00001d032383|Zm00001d035115|Zm00001d033241|Zm00001d023592|Zm00001d029314|Zm00001d029318|Zm00001d042438|Zm00001d018336|Zm00001d032424|Zm00001d031253|Zm00001d030127|Zm00001d030556|Zm00001d036652|Zm00001d0…	44
carboxylic acid transmembrane transporter activity	GO:0046943	3.65355e-12	3.05802e-09	197	Zm00001d025983|Zm00001d017728|Zm00001d044513|Zm00001d023596|Zm00001d044192|Zm00001d023592|Zm00001d018751|Zm00001d042135|Zm00001d042134|Zm00001d034521|Zm00001d030127|Zm00001d040613|Zm00001d046661|Zm00001d031833|Zm00001d021000|Zm00001d014129|Zm00001d017144|Zm00001d008285|Zm00001d037057|Zm00001d033241|Zm00001d044387|Zm00001d024204|Zm00001d042438|Zm00001d053143|Zm00001d004340|Zm00001d031253|Zm00001d0…	61	Zm00001d014129|Zm00001d046661|Zm00001d017144|Zm00001d044387|Zm00001d025983|Zm00001d044192|Zm00001d040340|Zm00001d008285|Zm00001d046235|Zm00001d052063|Zm00001d023596|Zm00001d015658|Zm00001d004340|Zm00001d040613|Zm00001d037057|Zm00001d051014|Zm00001d018751|Zm00001d005542|Zm00001d033273	19	Zm00001d006511|Zm00001d035243|Zm00001d053143|Zm00001d042801|Zm00001d009372|Zm00001d017570|Zm00001d021653|Zm00001d003422|Zm00001d045740|Zm00001d039674|Zm00001d037160|Zm00001d021552|Zm00001d032383|Zm00001d035115|Zm00001d033241|Zm00001d023592|Zm00001d029314|Zm00001d029318|Zm00001d042438|Zm00001d018336|Zm00001d031253|Zm00001d030127|Zm00001d030556|Zm00001d036652|Zm00001d034521|Zm00001d008974|Zm00001d0…	42
anion transmembrane transporter activity	GO:0008509	3.71514e-11	1.8447e-08	362	Zm00001d050283|Zm00001d042135|Zm00001d011471|Zm00001d036936|Zm00001d042134|Zm00001d034521|Zm00001d028162|Zm00001d039647|Zm00001d033241|Zm00001d043721|Zm00001d024204|Zm00001d042438|Zm00001d003422|Zm00001d009372|Zm00001d039392|Zm00001d018336|Zm00001d025869|Zm00001d027344|Zm00001d032383|Zm00001d003108|Zm00001d040340|Zm00001d051637|Zm00001d021930|Zm00001d036652|Zm00001d016855|Zm00001d049362|Zm00001d0…	90	Zm00001d040613|Zm00001d015658|Zm00001d003012|Zm00001d017144|Zm00001d046235|Zm00001d036936|Zm00001d036940|Zm00001d008285|Zm00001d021930|Zm00001d041383|Zm00001d046919|Zm00001d046661|Zm00001d044192|Zm00001d040340|Zm00001d025869|Zm00001d004340|Zm00001d023596|Zm00001d037816|Zm00001d051014|Zm00001d005542|Zm00001d027344|Zm00001d044387|Zm00001d025983|Zm00001d037057|Zm00001d016855|Zm00001d032686|Zm00001d0…	31	Zm00001d006511|Zm00001d014611|Zm00001d032828|Zm00001d053143|Zm00001d009705|Zm00001d042801|Zm00001d009372|Zm00001d018445|Zm00001d044951|Zm00001d003422|Zm00001d050283|Zm00001d045740|Zm00001d039674|Zm00001d037160|Zm00001d017069|Zm00001d035163|Zm00001d021552|Zm00001d011471|Zm00001d035243|Zm00001d032383|Zm00001d035115|Zm00001d031833|Zm00001d033241|Zm00001d023592|Zm00001d029314|Zm00001d043721|Zm00001d0…	59
organic anion transmembrane transporter activity	GO:0008514	4.4079e-11	1.8447e-08	249	Zm00001d025983|Zm00001d034521|Zm00001d044513|Zm00001d023596|Zm00001d044192|Zm00001d023592|Zm00001d011471|Zm00001d018751|Zm00001d036936|Zm00001d029321|Zm00001d017728|Zm00001d003012|Zm00001d030127|Zm00001d040613|Zm00001d010231|Zm00001d031833|Zm00001d021000|Zm00001d014611|Zm00001d014129|Zm00001d017144|Zm00001d008285|Zm00001d037057|Zm00001d033241|Zm00001d044387|Zm00001d024204|Zm00001d042438|Zm00001d0…	69	Zm00001d015658|Zm00001d003012|Zm00001d008285|Zm00001d017144|Zm00001d046235|Zm00001d036936|Zm00001d036940|Zm00001d023596|Zm00001d021930|Zm00001d046661|Zm00001d044192|Zm00001d040340|Zm00001d025869|Zm00001d004340|Zm00001d040613|Zm00001d051014|Zm00001d005542|Zm00001d044387|Zm00001d025983|Zm00001d037057|Zm00001d032686|Zm00001d014129|Zm00001d052063|Zm00001d018751|Zm00001d033273	25	Zm00001d014611|Zm00001d006511|Zm00001d042134|Zm00001d053143|Zm00001d042801|Zm00001d009372|Zm00001d017570|Zm00001d021653|Zm00001d003422|Zm00001d045740|Zm00001d039674|Zm00001d037160|Zm00001d021552|Zm00001d011471|Zm00001d035243|Zm00001d032383|Zm00001d035115|Zm00001d033241|Zm00001d023592|Zm00001d029314|Zm00001d029318|Zm00001d042438|Zm00001d018336|Zm00001d031253|Zm00001d030127|Zm00001d030556|Zm00001d0…	44
transmembrane transporter activity	GO:0022857	5.74128e-11	1.92218e-08	1599	Zm00001d041594|Zm00001d018336|Zm00001d050283|Zm00001d009365|Zm00001d036708|Zm00001d048524|Zm00001d002191|Zm00001d053049|Zm00001d044421|Zm00001d011471|Zm00001d020208|Zm00001d036936|Zm00001d042134|Zm00001d034521|Zm00001d007251|Zm00001d027304|Zm00001d028162|Zm00001d040627|Zm00001d021000|Zm00001d002514|Zm00001d004305|Zm00001d045519|Zm00001d048178|Zm00001d039330|Zm00001d033241|Zm00001d009025|Zm00001d0…	284	Zm00001d015658|Zm00001d006493|Zm00001d050577|Zm00001d032686|Zm00001d040627|Zm00001d036708|Zm00001d008285|Zm00001d029098|Zm00001d016590|Zm00001d046661|Zm00001d044192|Zm00001d025869|Zm00001d028093|Zm00001d035214|Zm00001d005783|Zm00001d005542|Zm00001d040656|Zm00001d009399|Zm00001d025983|Zm00001d045139|Zm00001d012522|Zm00001d007251|Zm00001d014129|Zm00001d031222|Zm00001d052063|Zm00001d004442|Zm00001d0…	98	Zm00001d023603|Zm00001d025573|Zm00001d045519|Zm00001d053143|Zm00001d044181|Zm00001d044951|Zm00001d035713|Zm00001d050283|Zm00001d020563|Zm00001d010908|Zm00001d044895|Zm00001d045740|Zm00001d035875|Zm00001d017069|Zm00001d017531|Zm00001d002532|Zm00001d036927|Zm00001d029254|Zm00001d023673|Zm00001d033241|Zm00001d028144|Zm00001d029314|Zm00001d042438|Zm00001d020208|Zm00001d020463|Zm00001d042397|Zm00001d0…	186
amino acid transmembrane transporter activity	GO:0015171	7.12116e-11	1.9868e-08	114	Zm00001d025983|Zm00001d021552|Zm00001d023596|Zm00001d044192|Zm00001d023592|Zm00001d018751|Zm00001d042135|Zm00001d042134|Zm00001d017728|Zm00001d040613|Zm00001d046661|Zm00001d008285|Zm00001d037057|Zm00001d033241|Zm00001d044387|Zm00001d024204|Zm00001d042438|Zm00001d053143|Zm00001d004340|Zm00001d031253|Zm00001d003422|Zm00001d038275|Zm00001d035163|Zm00001d010231|Zm00001d018195|Zm00001d009372|Zm00001d0…	41	Zm00001d046661|Zm00001d044387|Zm00001d025983|Zm00001d044192|Zm00001d040340|Zm00001d008285|Zm00001d046235|Zm00001d023596|Zm00001d015658|Zm00001d004340|Zm00001d040613|Zm00001d037057|Zm00001d018751|Zm00001d052063	14	Zm00001d035243|Zm00001d053143|Zm00001d009372|Zm00001d044951|Zm00001d003422|Zm00001d018195|Zm00001d045740|Zm00001d037160|Zm00001d021552|Zm00001d033241|Zm00001d023592|Zm00001d029314|Zm00001d029318|Zm00001d042438|Zm00001d018336|Zm00001d031253|Zm00001d042801|Zm00001d038275|Zm00001d039392|Zm00001d010231|Zm00001d024204|Zm00001d017728|Zm00001d042135|Zm00001d042134|Zm00001d008974|Zm00001d029321|Zm00001d0…	27
secondary active transmembrane transporter activity	GO:0015291	9.79004e-11	2.34122e-08	472	Zm00001d050283|Zm00001d011471|Zm00001d042135|Zm00001d042134|Zm00001d028162|Zm00001d039647|Zm00001d005001|Zm00001d025834|Zm00001d033241|Zm00001d024204|Zm00001d043838|Zm00001d004301|Zm00001d044529|Zm00001d039392|Zm00001d018527|Zm00001d045395|Zm00001d032383|Zm00001d001788|Zm00001d015225|Zm00001d020892|Zm00001d051637|Zm00001d025573|Zm00001d021938|Zm00001d003913|Zm00001d035214|Zm00001d008303|Zm00001d0…	108	Zm00001d015658|Zm00001d035214|Zm00001d006493|Zm00001d018527|Zm00001d004705|Zm00001d017144|Zm00001d046235|Zm00001d048775|Zm00001d028287|Zm00001d044529|Zm00001d023596|Zm00001d018803|Zm00001d043838|Zm00001d046661|Zm00001d011697|Zm00001d033296|Zm00001d051014|Zm00001d005542|Zm00001d032536|Zm00001d046586|Zm00001d009399|Zm00001d047242|Zm00001d025983|Zm00001d012522|Zm00001d021943|Zm00001d016938|Zm00001d0…	27	Zm00001d006511|Zm00001d014611|Zm00001d025573|Zm00001d025834|Zm00001d032828|Zm00001d000183|Zm00001d021396|Zm00001d023377|Zm00001d005002|Zm00001d039973|Zm00001d005001|Zm00001d010231|Zm00001d003913|Zm00001d021653|Zm00001d018627|Zm00001d005080|Zm00001d021519|Zm00001d053143|Zm00001d050283|Zm00001d045395|Zm00001d050457|Zm00001d010908|Zm00001d048013|Zm00001d045740|Zm00001d039674|Zm00001d041308|Zm00001d0…	81
symporter activity	GO:0015293	1.66789e-09	3.49005e-07	231	Zm00001d021943|Zm00001d021552|Zm00001d035214|Zm00001d050283|Zm00001d023596|Zm00001d039973|Zm00001d045740|Zm00001d023592|Zm00001d012231|Zm00001d025834|Zm00001d018751|Zm00001d046586|Zm00001d017728|Zm00001d000183|Zm00001d029251|Zm00001d028162|Zm00001d029254|Zm00001d010231|Zm00001d009603|Zm00001d051014|Zm00001d017069|Zm00001d009605|Zm00001d017144|Zm00001d048178|Zm00001d029321|Zm00001d006697|Zm00001d0…	62	Zm00001d004705|Zm00001d046586|Zm00001d046661|Zm00001d009399|Zm00001d017144|Zm00001d018527|Zm00001d048775|Zm00001d018803|Zm00001d023596|Zm00001d015658|Zm00001d044529|Zm00001d021943|Zm00001d046235|Zm00001d035214|Zm00001d016938|Zm00001d051014|Zm00001d018751	17	Zm00001d035243|Zm00001d025573|Zm00001d025834|Zm00001d012307|Zm00001d000183|Zm00001d039973|Zm00001d018627|Zm00001d021519|Zm00001d050283|Zm00001d045395|Zm00001d045740|Zm00001d017069|Zm00001d035163|Zm00001d021552|Zm00001d003468|Zm00001d053143|Zm00001d029254|Zm00001d029251|Zm00001d023592|Zm00001d029314|Zm00001d029318|Zm00001d021938|Zm00001d028162|Zm00001d012231|Zm00001d020463|Zm00001d023603|Zm00001d0…	45
transporter activity	GO:0005215	2.81646e-09	5.23862e-07	1959	Zm00001d046538|Zm00001d026670|Zm00001d002191|Zm00001d018336|Zm00001d050283|Zm00001d009365|Zm00001d036708|Zm00001d041594|Zm00001d053049|Zm00001d044421|Zm00001d011471|Zm00001d020208|Zm00001d036936|Zm00001d042134|Zm00001d034521|Zm00001d012935|Zm00001d030846|Zm00001d027304|Zm00001d028162|Zm00001d007255|Zm00001d040627|Zm00001d020134|Zm00001d021000|Zm00001d002514|Zm00001d037057|Zm00001d004305|Zm00001d0…	327	Zm00001d051843|Zm00001d015658|Zm00001d021574|Zm00001d005995|Zm00001d006493|Zm00001d034842|Zm00001d050577|Zm00001d002739|Zm00001d027468|Zm00001d040627|Zm00001d036708|Zm00001d028287|Zm00001d029098|Zm00001d016590|Zm00001d046661|Zm00001d044192|Zm00001d025869|Zm00001d028093|Zm00001d035214|Zm00001d005783|Zm00001d005542|Zm00001d040656|Zm00001d009399|Zm00001d025983|Zm00001d045139|Zm00001d051756|Zm00001d0…	124	Zm00001d023603|Zm00001d025573|Zm00001d045519|Zm00001d053143|Zm00001d044181|Zm00001d044951|Zm00001d046001|Zm00001d050283|Zm00001d020563|Zm00001d039258|Zm00001d010908|Zm00001d044895|Zm00001d045740|Zm00001d035875|Zm00001d017069|Zm00001d017531|Zm00001d002532|Zm00001d002275|Zm00001d036927|Zm00001d029254|Zm00001d023673|Zm00001d043721|Zm00001d028144|Zm00001d029314|Zm00001d042438|Zm00001d040947|Zm00001d0…	203
oxidoreductase activity	GO:0016491	8.87849e-09	1.48626e-06	2393	Zm00001d033152|Zm00001d033018|Zm00001d044748|Zm00001d034357|Zm00001d018488|Zm00001d054044|Zm00001d016182|Zm00001d013927|Zm00001d002610|Zm00001d034904|Zm00001d011890|Zm00001d013862|Zm00001d028654|Zm00001d019531|Zm00001d034124|Zm00001d023788|Zm00001d034538|Zm00001d047452|Zm00001d028252|Zm00001d002051|Zm00001d038841|Zm00001d047424|Zm00001d034546|Zm00001d025057|Zm00001d039384|Zm00001d047358|Zm00001d0…	385	Zm00001d015406|Zm00001d015405|Zm00001d015404|Zm00001d052903|Zm00001d043411|Zm00001d025761|Zm00001d035475|Zm00001d003504|Zm00001d010670|Zm00001d003938|Zm00001d015852|Zm00001d012764|Zm00001d042148|Zm00001d018641|Zm00001d036702|Zm00001d037005|Zm00001d049926|Zm00001d032327|Zm00001d011765|Zm00001d042541|Zm00001d052316|Zm00001d044748|Zm00001d048417|Zm00001d007227|Zm00001d038599|Zm00001d008381|Zm00001d0…	175	Zm00001d029853|Zm00001d046184|Zm00001d040539|Zm00001d023707|Zm00001d024574|Zm00001d049883|Zm00001d031769|Zm00001d010871|Zm00001d008230|Zm00001d003525|Zm00001d003524|Zm00001d035859|Zm00001d024906|Zm00001d023788|Zm00001d011417|Zm00001d052746|Zm00001d013830|Zm00001d001843|Zm00001d018488|Zm00001d037009|Zm00001d008855|Zm00001d034103|Zm00001d035055|Zm00001d026501|Zm00001d034104|Zm00001d021241|Zm00001d0…	210
pigment binding	GO:0031409	2.21037e-08	3.36378e-06	22	Zm00001d032197|Zm00001d006663|Zm00001d026599|Zm00001d033132|Zm00001d046786|Zm00001d005814|Zm00001d011285|Zm00001d033136|Zm00001d048998|Zm00001d007267|Zm00001d018157|Zm00001d044402|Zm00001d044401|Zm00001d021906	14	--	0	Zm00001d006663|Zm00001d018157|Zm00001d044402|Zm00001d021906|Zm00001d005814|Zm00001d011285|Zm00001d046786|Zm00001d033136|Zm00001d044401|Zm00001d032197|Zm00001d048998|Zm00001d033132|Zm00001d026599|Zm00001d007267	14
ion transmembrane transporter activity	GO:0015075	2.61702e-08	3.65074e-06	984	Zm00001d041594|Zm00001d050283|Zm00001d011471|Zm00001d011473|Zm00001d042135|Zm00001d042134|Zm00001d034521|Zm00001d027304|Zm00001d028162|Zm00001d040627|Zm00001d021000|Zm00001d002532|Zm00001d048178|Zm00001d039330|Zm00001d033241|Zm00001d043721|Zm00001d024204|Zm00001d042438|Zm00001d003422|Zm00001d033818|Zm00001d005190|Zm00001d028093|Zm00001d009372|Zm00001d039392|Zm00001d018332|Zm00001d018336|Zm00001d0…	180	Zm00001d046919|Zm00001d040613|Zm00001d015658|Zm00001d015829|Zm00001d003012|Zm00001d033818|Zm00001d037057|Zm00001d033296|Zm00001d037816|Zm00001d023596|Zm00001d021592|Zm00001d032686|Zm00001d017144|Zm00001d011473|Zm00001d040627|Zm00001d012522|Zm00001d036936|Zm00001d005542|Zm00001d036940|Zm00001d028287|Zm00001d021930|Zm00001d041383|Zm00001d018803|Zm00001d036965|Zm00001d008285|Zm00001d046661|Zm00001d0…	59	Zm00001d025573|Zm00001d053143|Zm00001d044181|Zm00001d044951|Zm00001d050283|Zm00001d020563|Zm00001d045740|Zm00001d035875|Zm00001d017069|Zm00001d002532|Zm00001d029254|Zm00001d035115|Zm00001d033241|Zm00001d028144|Zm00001d029314|Zm00001d042438|Zm00001d008303|Zm00001d001788|Zm00001d022485|Zm00001d044513|Zm00001d010231|Zm00001d039647|Zm00001d030623|Zm00001d016956|Zm00001d017570|Zm00001d021938|Zm00001d0…	121
inorganic molecular entity transmembrane transporter activity	GO:0015318	6.71006e-08	8.6405e-06	910	Zm00001d041594|Zm00001d050283|Zm00001d011473|Zm00001d042135|Zm00001d042134|Zm00001d034521|Zm00001d027304|Zm00001d028162|Zm00001d021000|Zm00001d014166|Zm00001d025834|Zm00001d039330|Zm00001d033241|Zm00001d043721|Zm00001d024204|Zm00001d042438|Zm00001d017288|Zm00001d003422|Zm00001d033296|Zm00001d053143|Zm00001d005190|Zm00001d028093|Zm00001d009372|Zm00001d039392|Zm00001d018332|Zm00001d018336|Zm00001d0…	167	Zm00001d040613|Zm00001d015658|Zm00001d033296|Zm00001d019565|Zm00001d033818|Zm00001d037057|Zm00001d002952|Zm00001d023596|Zm00001d041309|Zm00001d017144|Zm00001d011473|Zm00001d048775|Zm00001d012522|Zm00001d028287|Zm00001d005542|Zm00001d008285|Zm00001d041383|Zm00001d018803|Zm00001d036965|Zm00001d046919|Zm00001d046661|Zm00001d049218|Zm00001d006493|Zm00001d044192|Zm00001d040340|Zm00001d041882|Zm00001d0…	51	Zm00001d053143|Zm00001d044951|Zm00001d050283|Zm00001d020563|Zm00001d045740|Zm00001d035875|Zm00001d017069|Zm00001d002532|Zm00001d029254|Zm00001d035115|Zm00001d033241|Zm00001d028144|Zm00001d029314|Zm00001d042438|Zm00001d008303|Zm00001d001788|Zm00001d022485|Zm00001d044513|Zm00001d010231|Zm00001d039647|Zm00001d030623|Zm00001d016956|Zm00001d017570|Zm00001d021938|Zm00001d020892|Zm00001d035631|Zm00001d0…	116
chlorophyll binding	GO:0016168	9.2957e-08	1.1115e-05	49	Zm00001d015385|Zm00001d006663|Zm00001d046786|Zm00001d032197|Zm00001d005814|Zm00001d005996|Zm00001d026599|Zm00001d011285|Zm00001d033136|Zm00001d018796|Zm00001d021784|Zm00001d026414|Zm00001d033132|Zm00001d048998|Zm00001d044396|Zm00001d007267|Zm00001d018157|Zm00001d002131|Zm00001d044402|Zm00001d044401|Zm00001d021906	21	--	0	Zm00001d006663|Zm00001d018157|Zm00001d002131|Zm00001d044402|Zm00001d015385|Zm00001d044396|Zm00001d021906|Zm00001d033132|Zm00001d011285|Zm00001d026414|Zm00001d005996|Zm00001d044401|Zm00001d018796|Zm00001d046786|Zm00001d033136|Zm00001d007267|Zm00001d032197|Zm00001d048998|Zm00001d005814|Zm00001d026599|Zm00001d021784	21
oxidoreductase activity, acting on paired donors, with incorporation or reduction of molecular oxygen	GO:0016705	5.89633e-07	6.58031e-05	538	Zm00001d033152|Zm00001d037724|Zm00001d047743|Zm00001d048861|Zm00001d032573|Zm00001d007718|Zm00001d021525|Zm00001d018488|Zm00001d046207|Zm00001d018652|Zm00001d002610|Zm00001d026501|Zm00001d021639|Zm00001d013862|Zm00001d034124|Zm00001d003823|Zm00001d047452|Zm00001d011819|Zm00001d047424|Zm00001d014958|Zm00001d003513|Zm00001d038300|Zm00001d011417|Zm00001d025545|Zm00001d019527|Zm00001d018839|Zm00001d0…	106	Zm00001d048021|Zm00001d046422|Zm00001d018839|Zm00001d012304|Zm00001d019527|Zm00001d013759|Zm00001d047424|Zm00001d014914|Zm00001d012510|Zm00001d002610|Zm00001d050021|Zm00001d009858|Zm00001d048416|Zm00001d034986|Zm00001d027601|Zm00001d011765|Zm00001d048710|Zm00001d021059|Zm00001d012456|Zm00001d048417|Zm00001d035526|Zm00001d007227|Zm00001d034124|Zm00001d028282|Zm00001d035178|Zm00001d016471|Zm00001d0…	50	Zm00001d039895|Zm00001d029031|Zm00001d024574|Zm00001d029290|Zm00001d008230|Zm00001d040232|Zm00001d038300|Zm00001d044954|Zm00001d017077|Zm00001d036894|Zm00001d039384|Zm00001d011417|Zm00001d046334|Zm00001d013830|Zm00001d048861|Zm00001d018488|Zm00001d027537|Zm00001d014958|Zm00001d005823|Zm00001d047743|Zm00001d000020|Zm00001d021639|Zm00001d039634|Zm00001d034103|Zm00001d005624|Zm00001d028299|Zm00001d0…	56
oxidoreductase activity, acting on paired donors, with incorporation or reduction of molecular oxygen, NAD(P)H as one donor, and incorporation of one atom of oxygen	GO:0016709	1.79713e-06	0.000188025	218	Zm00001d033152|Zm00001d025545|Zm00001d050021|Zm00001d046334|Zm00001d019527|Zm00001d013830|Zm00001d048861|Zm00001d018839|Zm00001d048710|Zm00001d021525|Zm00001d040979|Zm00001d027537|Zm00001d044666|Zm00001d003140|Zm00001d032042|Zm00001d018652|Zm00001d004167|Zm00001d050323|Zm00001d005823|Zm00001d029241|Zm00001d029243|Zm00001d044120|Zm00001d011765|Zm00001d013230|Zm00001d034986|Zm00001d009858|Zm00001d0…	52	Zm00001d018839|Zm00001d013759|Zm00001d027286|Zm00001d012510|Zm00001d050021|Zm00001d009858|Zm00001d048416|Zm00001d048417|Zm00001d011765|Zm00001d048710|Zm00001d034986|Zm00001d035178|Zm00001d047424|Zm00001d003823|Zm00001d019527|Zm00001d048702|Zm00001d048703|Zm00001d005889|Zm00001d029243|Zm00001d029241|Zm00001d044120|Zm00001d040979|Zm00001d032042	23	Zm00001d039895|Zm00001d024574|Zm00001d008230|Zm00001d046334|Zm00001d013830|Zm00001d048861|Zm00001d027537|Zm00001d014958|Zm00001d034103|Zm00001d028299|Zm00001d034104|Zm00001d047452|Zm00001d021444|Zm00001d003140|Zm00001d050323|Zm00001d018652|Zm00001d003513|Zm00001d006193|Zm00001d033152|Zm00001d021525|Zm00001d029519|Zm00001d005823|Zm00001d025545|Zm00001d004167|Zm00001d013862|Zm00001d013230|Zm00001d0…	29
tetrapyrrole binding	GO:0046906	2.47037e-06	0.000243258	626	Zm00001d033152|Zm00001d018488|Zm00001d046207|Zm00001d054044|Zm00001d016182|Zm00001d028955|Zm00001d015385|Zm00001d018157|Zm00001d018796|Zm00001d002610|Zm00001d047757|Zm00001d021639|Zm00001d013862|Zm00001d003823|Zm00001d047452|Zm00001d027710|Zm00001d038625|Zm00001d047424|Zm00001d014958|Zm00001d038300|Zm00001d011417|Zm00001d018206|Zm00001d033132|Zm00001d005996|Zm00001d018839|Zm00001d033136|Zm00001d0…	117	Zm00001d014467|Zm00001d048021|Zm00001d046422|Zm00001d018839|Zm00001d012304|Zm00001d013759|Zm00001d047424|Zm00001d038218|Zm00001d012510|Zm00001d002610|Zm00001d050021|Zm00001d028955|Zm00001d009858|Zm00001d034986|Zm00001d027601|Zm00001d002899|Zm00001d048710|Zm00001d035526|Zm00001d038599|Zm00001d028282|Zm00001d035178|Zm00001d016471|Zm00001d008381|Zm00001d013185|Zm00001d030988|Zm00001d003823|Zm00001d0…	43	Zm00001d006663|Zm00001d007267|Zm00001d039895|Zm00001d021784|Zm00001d046786|Zm00001d017077|Zm00001d021906|Zm00001d031769|Zm00001d047358|Zm00001d029290|Zm00001d005996|Zm00001d040232|Zm00001d038300|Zm00001d032197|Zm00001d010924|Zm00001d039384|Zm00001d011417|Zm00001d046334|Zm00001d046184|Zm00001d013830|Zm00001d014608|Zm00001d029519|Zm00001d044396|Zm00001d018488|Zm00001d027537|Zm00001d014958|Zm00001d0…	74
monooxygenase activity	GO:0004497	3.02223e-06	0.000281068	422	Zm00001d033152|Zm00001d025545|Zm00001d029290|Zm00001d050021|Zm00001d011417|Zm00001d019527|Zm00001d013830|Zm00001d003823|Zm00001d048861|Zm00001d005823|Zm00001d018839|Zm00001d048710|Zm00001d046207|Zm00001d021525|Zm00001d012510|Zm00001d018488|Zm00001d027537|Zm00001d039384|Zm00001d044666|Zm00001d003140|Zm00001d015579|Zm00001d018652|Zm00001d004167|Zm00001d050323|Zm00001d032042|Zm00001d005889|Zm00001d0…	85	Zm00001d048021|Zm00001d018839|Zm00001d012304|Zm00001d013759|Zm00001d027286|Zm00001d012510|Zm00001d002610|Zm00001d050021|Zm00001d009858|Zm00001d048416|Zm00001d034986|Zm00001d027601|Zm00001d011765|Zm00001d048710|Zm00001d048417|Zm00001d029241|Zm00001d028282|Zm00001d035178|Zm00001d016471|Zm00001d047424|Zm00001d008381|Zm00001d013185|Zm00001d003823|Zm00001d048705|Zm00001d048702|Zm00001d048703|Zm00001d0…	37	Zm00001d039895|Zm00001d017077|Zm00001d028299|Zm00001d024574|Zm00001d029290|Zm00001d008230|Zm00001d040232|Zm00001d038300|Zm00001d039384|Zm00001d011417|Zm00001d046334|Zm00001d013830|Zm00001d052595|Zm00001d048861|Zm00001d018488|Zm00001d027537|Zm00001d014958|Zm00001d029031|Zm00001d021639|Zm00001d034103|Zm00001d029519|Zm00001d034104|Zm00001d004894|Zm00001d047452|Zm00001d011819|Zm00001d015579|Zm00001d0…	48
calcium ion binding	GO:0005509	4.01466e-06	0.000353713	406	Zm00001d049597|Zm00001d001906|Zm00001d031421|Zm00001d036557|Zm00001d006621|Zm00001d010650|Zm00001d029550|Zm00001d025435|Zm00001d021703|Zm00001d013527|Zm00001d006540|Zm00001d018779|Zm00001d002447|Zm00001d014760|Zm00001d019463|Zm00001d050889|Zm00001d052172|Zm00001d013109|Zm00001d003019|Zm00001d040323|Zm00001d031484|Zm00001d008727|Zm00001d025798|Zm00001d013105|Zm00001d039944|Zm00001d005164|Zm00001d0…	82	Zm00001d005164|Zm00001d038065|Zm00001d008727|Zm00001d001906|Zm00001d005890|Zm00001d006621|Zm00001d042211|Zm00001d052172|Zm00001d010579|Zm00001d039670|Zm00001d010650|Zm00001d007477|Zm00001d025798|Zm00001d003114|Zm00001d049597|Zm00001d039944|Zm00001d037211|Zm00001d003197|Zm00001d014271|Zm00001d040805|Zm00001d016299|Zm00001d014760|Zm00001d038167|Zm00001d015665|Zm00001d040323|Zm00001d015100|Zm00001d0…	35	Zm00001d045451|Zm00001d018623|Zm00001d046962|Zm00001d002447|Zm00001d035343|Zm00001d005895|Zm00001d023560|Zm00001d031372|Zm00001d011827|Zm00001d014324|Zm00001d003019|Zm00001d040312|Zm00001d016943|Zm00001d038730|Zm00001d002993|Zm00001d027481|Zm00001d028670|Zm00001d015921|Zm00001d031395|Zm00001d050889|Zm00001d025435|Zm00001d032079|Zm00001d041873|Zm00001d052415|Zm00001d013527|Zm00001d050346|Zm00001d0…	47
pattern binding	GO:0001871	4.53515e-06	0.000361517	162	Zm00001d038373|Zm00001d012292|Zm00001d034062|Zm00001d033423|Zm00001d022510|Zm00001d010728|Zm00001d031395|Zm00001d010137|Zm00001d002447|Zm00001d002446|Zm00001d003019|Zm00001d039926|Zm00001d028243|Zm00001d013097|Zm00001d036262|Zm00001d036261|Zm00001d043799|Zm00001d049359|Zm00001d031372|Zm00001d047399|Zm00001d032356|Zm00001d035343|Zm00001d021598|Zm00001d045190|Zm00001d031384|Zm00001d018214|Zm00001d0…	41	Zm00001d033423|Zm00001d000002|Zm00001d021690|Zm00001d028398|Zm00001d012292|Zm00001d028243|Zm00001d047399|Zm00001d006343|Zm00001d010728|Zm00001d038304|Zm00001d013097|Zm00001d007477|Zm00001d029313	13	Zm00001d041873|Zm00001d002447|Zm00001d035343|Zm00001d013635|Zm00001d031372|Zm00001d003019|Zm00001d021695|Zm00001d018214|Zm00001d021598|Zm00001d031395|Zm00001d021697|Zm00001d022510|Zm00001d039926|Zm00001d049359|Zm00001d038373|Zm00001d007896|Zm00001d010137|Zm00001d043799|Zm00001d020955|Zm00001d032356|Zm00001d036261|Zm00001d036262|Zm00001d002446|Zm00001d003021|Zm00001d045190|Zm00001d034062|Zm00001d0…	28
polysaccharide binding	GO:0030247	4.53515e-06	0.000361517	162	Zm00001d038373|Zm00001d036261|Zm00001d034062|Zm00001d033423|Zm00001d022510|Zm00001d010728|Zm00001d031395|Zm00001d010137|Zm00001d002447|Zm00001d002446|Zm00001d003019|Zm00001d039926|Zm00001d028243|Zm00001d013097|Zm00001d036262|Zm00001d012292|Zm00001d043799|Zm00001d049359|Zm00001d031372|Zm00001d047399|Zm00001d032356|Zm00001d035343|Zm00001d021598|Zm00001d045190|Zm00001d031384|Zm00001d018214|Zm00001d0…	41	Zm00001d033423|Zm00001d000002|Zm00001d021690|Zm00001d028398|Zm00001d012292|Zm00001d028243|Zm00001d047399|Zm00001d006343|Zm00001d010728|Zm00001d038304|Zm00001d013097|Zm00001d007477|Zm00001d029313	13	Zm00001d041873|Zm00001d002447|Zm00001d035343|Zm00001d013635|Zm00001d031372|Zm00001d003019|Zm00001d021695|Zm00001d018214|Zm00001d021598|Zm00001d031395|Zm00001d021697|Zm00001d022510|Zm00001d039926|Zm00001d049359|Zm00001d038373|Zm00001d007896|Zm00001d010137|Zm00001d043799|Zm00001d020955|Zm00001d032356|Zm00001d036261|Zm00001d036262|Zm00001d002446|Zm00001d003021|Zm00001d045190|Zm00001d034062|Zm00001d0…	28
cofactor binding	GO:0048037	4.99028e-06	0.000379715	1693	Zm00001d033152|Zm00001d046454|Zm00001d018034|Zm00001d048736|Zm00001d046697|Zm00001d048861|Zm00001d032573|Zm00001d011577|Zm00001d016996|Zm00001d016995|Zm00001d021525|Zm00001d041679|Zm00001d018488|Zm00001d042148|Zm00001d046207|Zm00001d054044|Zm00001d014481|Zm00001d018652|Zm00001d016182|Zm00001d021000|Zm00001d013927|Zm00001d053960|Zm00001d028955|Zm00001d008381|Zm00001d045949|Zm00001d015385|Zm00001d0…	269	Zm00001d052903|Zm00001d012567|Zm00001d006476|Zm00001d035475|Zm00001d010670|Zm00001d028303|Zm00001d042148|Zm00001d006040|Zm00001d037005|Zm00001d028759|Zm00001d038599|Zm00001d041679|Zm00001d008381|Zm00001d049234|Zm00001d048705|Zm00001d049954|Zm00001d048703|Zm00001d014258|Zm00001d050567|Zm00001d054044|Zm00001d010236|Zm00001d048702|Zm00001d032284|Zm00001d009140|Zm00001d044122|Zm00001d044120|Zm00001d0…	118	Zm00001d024574|Zm00001d005996|Zm00001d048736|Zm00001d024906|Zm00001d011417|Zm00001d013830|Zm00001d045949|Zm00001d018488|Zm00001d002626|Zm00001d018796|Zm00001d034103|Zm00001d035055|Zm00001d034104|Zm00001d008303|Zm00001d014608|Zm00001d011035|Zm00001d023868|Zm00001d018652|Zm00001d003513|Zm00001d046786|Zm00001d042620|Zm00001d017787|Zm00001d026599|Zm00001d018157|Zm00001d005823|Zm00001d025545|Zm00001d0…	151
carbohydrate transmembrane transporter activity	GO:0015144	7.52761e-06	0.000547879	143	Zm00001d044513|Zm00001d048178|Zm00001d009365|Zm00001d040656|Zm00001d041067|Zm00001d030127|Zm00001d022608|Zm00001d029251|Zm00001d023673|Zm00001d029254|Zm00001d009603|Zm00001d051014|Zm00001d009605|Zm00001d021653|Zm00001d017144|Zm00001d025834|Zm00001d006697|Zm00001d015914|Zm00001d048775|Zm00001d029098|Zm00001d003468|Zm00001d050577|Zm00001d006511|Zm00001d002952|Zm00001d016590|Zm00001d029762|Zm00001d0…	37	Zm00001d015914|Zm00001d044421|Zm00001d017144|Zm00001d018527|Zm00001d009365|Zm00001d018803|Zm00001d010440|Zm00001d005542|Zm00001d029098|Zm00001d016590|Zm00001d016938|Zm00001d002952|Zm00001d051014|Zm00001d048775|Zm00001d040656|Zm00001d050577	16	Zm00001d044513|Zm00001d006511|Zm00001d030127|Zm00001d025573|Zm00001d025834|Zm00001d009605|Zm00001d003468|Zm00001d028144|Zm00001d021653|Zm00001d039973|Zm00001d006697|Zm00001d029254|Zm00001d023673|Zm00001d022608|Zm00001d029251|Zm00001d020463|Zm00001d009603|Zm00001d029762|Zm00001d041067|Zm00001d021938|Zm00001d048178	21
active transmembrane transporter activity	GO:0022804	7.90154e-06	0.000551132	864	Zm00001d050283|Zm00001d036708|Zm00001d053049|Zm00001d011471|Zm00001d020208|Zm00001d042135|Zm00001d042134|Zm00001d027304|Zm00001d028162|Zm00001d021000|Zm00001d005001|Zm00001d025834|Zm00001d039330|Zm00001d033241|Zm00001d024204|Zm00001d013254|Zm00001d043838|Zm00001d008178|Zm00001d023377|Zm00001d004301|Zm00001d053050|Zm00001d005190|Zm00001d044529|Zm00001d028093|Zm00001d039392|Zm00001d002503|Zm00001d0…	150	Zm00001d048100|Zm00001d035553|Zm00001d015658|Zm00001d033296|Zm00001d004442|Zm00001d053049|Zm00001d012522|Zm00001d018527|Zm00001d004705|Zm00001d017144|Zm00001d046235|Zm00001d048775|Zm00001d036708|Zm00001d023596|Zm00001d015829|Zm00001d044529|Zm00001d028287|Zm00001d018803|Zm00001d043838|Zm00001d046661|Zm00001d006493|Zm00001d044442|Zm00001d032279|Zm00001d041882|Zm00001d028093|Zm00001d035214|Zm00001d0…	43	Zm00001d011471|Zm00001d053143|Zm00001d050283|Zm00001d010908|Zm00001d044895|Zm00001d045740|Zm00001d017069|Zm00001d036927|Zm00001d029254|Zm00001d035115|Zm00001d033241|Zm00001d028144|Zm00001d029314|Zm00001d020208|Zm00001d020463|Zm00001d042397|Zm00001d026352|Zm00001d001788|Zm00001d027974|Zm00001d002275|Zm00001d044513|Zm00001d002503|Zm00001d010231|Zm00001d039647|Zm00001d034916|Zm00001d016956|Zm00001d0…	107
calcium channel activity	GO:0005262	2.26066e-05	0.00145551	34	Zm00001d041309|Zm00001d005783|Zm00001d014458|Zm00001d014451|Zm00001d012522|Zm00001d033818|Zm00001d014456|Zm00001d028287|Zm00001d020563|Zm00001d018332|Zm00001d048013|Zm00001d032536|Zm00001d034076|Zm00001d002532	14	Zm00001d032536|Zm00001d041309|Zm00001d012522|Zm00001d028287|Zm00001d033818|Zm00001d005783	6	Zm00001d014451|Zm00001d014456|Zm00001d014458|Zm00001d002532|Zm00001d034076|Zm00001d018332|Zm00001d020563|Zm00001d048013	8
lyase activity	GO:0016829	2.22565e-05	0.00145551	669	Zm00001d020008|Zm00001d003830|Zm00001d016996|Zm00001d016995|Zm00001d021336|Zm00001d053960|Zm00001d025333|Zm00001d034453|Zm00001d023430|Zm00001d040850|Zm00001d002592|Zm00001d051458|Zm00001d028654|Zm00001d033383|Zm00001d028653|Zm00001d015328|Zm00001d031749|Zm00001d036091|Zm00001d047893|Zm00001d051163|Zm00001d051161|Zm00001d051166|Zm00001d049240|Zm00001d053918|Zm00001d007936|Zm00001d035682|Zm00001d0…	119	Zm00001d035682|Zm00001d048021|Zm00001d036091|Zm00001d006476|Zm00001d032806|Zm00001d045470|Zm00001d012103|Zm00001d003016|Zm00001d003015|Zm00001d040603|Zm00001d003830|Zm00001d034453|Zm00001d012764|Zm00001d015054|Zm00001d051194|Zm00001d004564|Zm00001d002592|Zm00001d028653|Zm00001d020737|Zm00001d037934|Zm00001d028654|Zm00001d020428|Zm00001d037290|Zm00001d053918|Zm00001d025333|Zm00001d017274|Zm00001d0…	70	Zm00001d046553|Zm00001d014996|Zm00001d047893|Zm00001d010535|Zm00001d000316|Zm00001d034514|Zm00001d011827|Zm00001d033383|Zm00001d041082|Zm00001d049191|Zm00001d020707|Zm00001d024980|Zm00001d026200|Zm00001d052595|Zm00001d017416|Zm00001d037513|Zm00001d015328|Zm00001d031254|Zm00001d020306|Zm00001d045054|Zm00001d032230|Zm00001d004894|Zm00001d023430|Zm00001d016006|Zm00001d023559|Zm00001d044099|Zm00001d0…	49
glucosidase activity	GO:0015926	2.39043e-05	0.00148207	150	Zm00001d033423|Zm00001d049359|Zm00001d010728|Zm00001d034017|Zm00001d010137|Zm00001d004768|Zm00001d041776|Zm00001d041777|Zm00001d040735|Zm00001d014313|Zm00001d028243|Zm00001d013097|Zm00001d012292|Zm00001d012159|Zm00001d014947|Zm00001d047399|Zm00001d038271|Zm00001d022367|Zm00001d051666|Zm00001d023994|Zm00001d021598|Zm00001d013390|Zm00001d028227|Zm00001d018214|Zm00001d042140|Zm00001d006343|Zm00001d0…	37	Zm00001d014947|Zm00001d033651|Zm00001d012159|Zm00001d033423|Zm00001d021690|Zm00001d024037|Zm00001d006343|Zm00001d009177|Zm00001d051666|Zm00001d028227|Zm00001d012292|Zm00001d028243|Zm00001d004768|Zm00001d047399|Zm00001d042140|Zm00001d013390|Zm00001d010728|Zm00001d022367|Zm00001d013097|Zm00001d040735|Zm00001d029313	21	Zm00001d034017|Zm00001d014313|Zm00001d010039|Zm00001d018214|Zm00001d013635|Zm00001d041776|Zm00001d041777|Zm00001d007896|Zm00001d021598|Zm00001d041991|Zm00001d021695|Zm00001d021697|Zm00001d010137|Zm00001d038271|Zm00001d023994|Zm00001d049359	16
AMP binding	GO:0016208	3.67053e-05	0.00219445	10	Zm00001d025142|Zm00001d012382|Zm00001d038351|Zm00001d051584|Zm00001d043912|Zm00001d034027|Zm00001d000133	7	Zm00001d034027|Zm00001d038351|Zm00001d012382|Zm00001d025142|Zm00001d051584|Zm00001d043912	6	Zm00001d000133	1
beta-glucosidase activity	GO:0008422	4.11299e-05	0.00237419	120	Zm00001d033423|Zm00001d049359|Zm00001d010728|Zm00001d034017|Zm00001d010137|Zm00001d004768|Zm00001d041776|Zm00001d041777|Zm00001d014313|Zm00001d028243|Zm00001d013097|Zm00001d012292|Zm00001d012159|Zm00001d038271|Zm00001d022367|Zm00001d047399|Zm00001d021695|Zm00001d021598|Zm00001d013390|Zm00001d018214|Zm00001d042140|Zm00001d033651|Zm00001d029313|Zm00001d024037|Zm00001d010039|Zm00001d007896|Zm00001d0…	31	Zm00001d012159|Zm00001d033423|Zm00001d021690|Zm00001d024037|Zm00001d006343|Zm00001d033651|Zm00001d012292|Zm00001d028243|Zm00001d004768|Zm00001d047399|Zm00001d042140|Zm00001d013390|Zm00001d010728|Zm00001d022367|Zm00001d013097|Zm00001d029313	16	Zm00001d034017|Zm00001d014313|Zm00001d010039|Zm00001d018214|Zm00001d013635|Zm00001d041776|Zm00001d041777|Zm00001d007896|Zm00001d021598|Zm00001d021695|Zm00001d021697|Zm00001d010137|Zm00001d038271|Zm00001d023994|Zm00001d049359	15
carbon-oxygen lyase activity	GO:0016835	4.98785e-05	0.00278322	256	Zm00001d044921|Zm00001d020732|Zm00001d020309|Zm00001d044099|Zm00001d049351|Zm00001d037290|Zm00001d018611|Zm00001d003830|Zm00001d016996|Zm00001d016995|Zm00001d034461|Zm00001d031993|Zm00001d024486|Zm00001d005920|Zm00001d053960|Zm00001d020428|Zm00001d015054|Zm00001d028282|Zm00001d010180|Zm00001d017416|Zm00001d025333|Zm00001d003781|Zm00001d029195|Zm00001d004564|Zm00001d023430|Zm00001d013185|Zm00001d0…	54	Zm00001d035682|Zm00001d048021|Zm00001d006476|Zm00001d032806|Zm00001d003830|Zm00001d034453|Zm00001d015054|Zm00001d004564|Zm00001d024486|Zm00001d024234|Zm00001d028654|Zm00001d019895|Zm00001d037290|Zm00001d053918|Zm00001d025333|Zm00001d020428|Zm00001d010180|Zm00001d028282|Zm00001d020309|Zm00001d013185|Zm00001d049351|Zm00001d031805|Zm00001d047796|Zm00001d048561|Zm00001d036091|Zm00001d034461|Zm00001d0…	34	Zm00001d003781|Zm00001d023430|Zm00001d045327|Zm00001d026200|Zm00001d017416|Zm00001d044099|Zm00001d018611|Zm00001d045431|Zm00001d049191|Zm00001d049240|Zm00001d016995|Zm00001d016996|Zm00001d020732|Zm00001d015328|Zm00001d002351|Zm00001d032230|Zm00001d041082|Zm00001d045054|Zm00001d004279|Zm00001d020707	20
monocarboxylic acid transmembrane transporter activity	GO:0008028	7.05915e-05	0.00381194	46	Zm00001d033273|Zm00001d006511|Zm00001d014129|Zm00001d030556|Zm00001d032383|Zm00001d015658|Zm00001d030127|Zm00001d005542|Zm00001d042135|Zm00001d042134|Zm00001d034521|Zm00001d045740|Zm00001d042801|Zm00001d049362|Zm00001d021653|Zm00001d039674	16	Zm00001d014129|Zm00001d005542|Zm00001d015658|Zm00001d033273	4	Zm00001d006511|Zm00001d045740|Zm00001d030556|Zm00001d042801|Zm00001d042135|Zm00001d042134|Zm00001d030127|Zm00001d032383|Zm00001d049362|Zm00001d021653|Zm00001d034521|Zm00001d039674	12
glucan endo-1,3-beta-D-glucosidase activity	GO:0042973	8.552e-05	0.00447376	76	Zm00001d033423|Zm00001d049359|Zm00001d010728|Zm00001d010137|Zm00001d014313|Zm00001d028243|Zm00001d013097|Zm00001d012292|Zm00001d047399|Zm00001d021598|Zm00001d013390|Zm00001d018214|Zm00001d042140|Zm00001d006343|Zm00001d029313|Zm00001d004768|Zm00001d007896|Zm00001d021690|Zm00001d021697|Zm00001d013635|Zm00001d021695|Zm00001d033651	22	Zm00001d033423|Zm00001d021690|Zm00001d006343|Zm00001d033651|Zm00001d012292|Zm00001d028243|Zm00001d004768|Zm00001d047399|Zm00001d042140|Zm00001d013390|Zm00001d010728|Zm00001d013097|Zm00001d029313	13	Zm00001d014313|Zm00001d018214|Zm00001d013635|Zm00001d007896|Zm00001d021598|Zm00001d021695|Zm00001d021697|Zm00001d010137|Zm00001d049359	9
drug transmembrane transporter activity	GO:0015238	9.74059e-05	0.00494113	189	Zm00001d018336|Zm00001d035214|Zm00001d005080|Zm00001d033296|Zm00001d046235|Zm00001d044601|Zm00001d011471|Zm00001d012883|Zm00001d042135|Zm00001d042134|Zm00001d035115|Zm00001d030127|Zm00001d002275|Zm00001d021000|Zm00001d014129|Zm00001d037057|Zm00001d044387|Zm00001d050457|Zm00001d042438|Zm00001d043838|Zm00001d004340|Zm00001d031253|Zm00001d003422|Zm00001d008178|Zm00001d033061|Zm00001d018195|Zm00001d0…	42	Zm00001d044387|Zm00001d015658|Zm00001d037057|Zm00001d033296|Zm00001d014129|Zm00001d004340|Zm00001d046235|Zm00001d035214|Zm00001d043838|Zm00001d006493|Zm00001d052063|Zm00001d033273	12	Zm00001d012307|Zm00001d003422|Zm00001d005080|Zm00001d021519|Zm00001d050457|Zm00001d045740|Zm00001d033061|Zm00001d011471|Zm00001d035115|Zm00001d042438|Zm00001d045279|Zm00001d031253|Zm00001d030127|Zm00001d008974|Zm00001d002275|Zm00001d002503|Zm00001d030556|Zm00001d018336|Zm00001d039647|Zm00001d034916|Zm00001d012883|Zm00001d044601|Zm00001d042134|Zm00001d041748|Zm00001d018195|Zm00001d007116|Zm00001d0…	30
iron ion binding	GO:0005506	0.000103019	0.00507217	476	Zm00001d033152|Zm00001d036702|Zm00001d032573|Zm00001d018488|Zm00001d046207|Zm00001d048469|Zm00001d002610|Zm00001d026501|Zm00001d021639|Zm00001d013862|Zm00001d034124|Zm00001d003823|Zm00001d034538|Zm00001d047452|Zm00001d011819|Zm00001d047424|Zm00001d002589|Zm00001d014958|Zm00001d038300|Zm00001d011417|Zm00001d018839|Zm00001d048710|Zm00001d039384|Zm00001d003140|Zm00001d040232|Zm00001d044120|Zm00001d0…	87	Zm00001d048021|Zm00001d029243|Zm00001d018839|Zm00001d012304|Zm00001d013759|Zm00001d047424|Zm00001d008569|Zm00001d012510|Zm00001d002610|Zm00001d050021|Zm00001d009858|Zm00001d034986|Zm00001d036702|Zm00001d027443|Zm00001d011765|Zm00001d048710|Zm00001d052316|Zm00001d035526|Zm00001d034124|Zm00001d028282|Zm00001d035178|Zm00001d016471|Zm00001d008381|Zm00001d013185|Zm00001d048469|Zm00001d046422|Zm00001d0…	44	Zm00001d039895|Zm00001d020557|Zm00001d017077|Zm00001d024574|Zm00001d032925|Zm00001d029290|Zm00001d040232|Zm00001d038300|Zm00001d034538|Zm00001d036521|Zm00001d039384|Zm00001d011417|Zm00001d046334|Zm00001d013830|Zm00001d018488|Zm00001d027537|Zm00001d014958|Zm00001d029031|Zm00001d021639|Zm00001d034103|Zm00001d026501|Zm00001d034104|Zm00001d047452|Zm00001d011819|Zm00001d015579|Zm00001d015578|Zm00001d0…	43
acid-thiol ligase activity	GO:0016878	0.000156053	0.00746381	35	Zm00001d035200|Zm00001d050224|Zm00001d028868|Zm00001d047663|Zm00001d052399|Zm00001d051529|Zm00001d052485|Zm00001d045295|Zm00001d023538|Zm00001d032103|Zm00001d000133|Zm00001d005019|Zm00001d015459	13	Zm00001d005019|Zm00001d052399|Zm00001d047663|Zm00001d015459	4	Zm00001d000133|Zm00001d050224|Zm00001d028868|Zm00001d051529|Zm00001d023538|Zm00001d035200|Zm00001d032103|Zm00001d045295|Zm00001d052485	9
serine-type endopeptidase activity	GO:0004252	0.00018849	0.00876478	141	Zm00001d005848|Zm00001d017524|Zm00001d010179|Zm00001d007517|Zm00001d017330|Zm00001d005851|Zm00001d027732|Zm00001d043581|Zm00001d036788|Zm00001d029686|Zm00001d021283|Zm00001d012655|Zm00001d053412|Zm00001d003668|Zm00001d020867|Zm00001d039059|Zm00001d037651|Zm00001d018413|Zm00001d022560|Zm00001d020017|Zm00001d036483|Zm00001d019450|Zm00001d006179|Zm00001d020627|Zm00001d034167|Zm00001d017543|Zm00001d0…	33	Zm00001d022560|Zm00001d036483|Zm00001d020627|Zm00001d034167|Zm00001d017524|Zm00001d043581|Zm00001d021283|Zm00001d005852|Zm00001d005851|Zm00001d029686|Zm00001d026068	11	Zm00001d036788|Zm00001d007517|Zm00001d003668|Zm00001d020017|Zm00001d037651|Zm00001d006179|Zm00001d009613|Zm00001d019450|Zm00001d010179|Zm00001d012655|Zm00001d018413|Zm00001d017543|Zm00001d020867|Zm00001d053412|Zm00001d027732|Zm00001d017522|Zm00001d033194|Zm00001d039059|Zm00001d017330|Zm00001d043731|Zm00001d005848|Zm00001d015798	22
L-glutamine transmembrane transporter activity	GO:0015186	0.000198346	0.00896906	23	Zm00001d018195|Zm00001d046235|Zm00001d037057|Zm00001d044387|Zm00001d015658|Zm00001d052063|Zm00001d018336|Zm00001d045740|Zm00001d004340|Zm00001d003422	10	Zm00001d046235|Zm00001d015658|Zm00001d037057|Zm00001d004340|Zm00001d044387|Zm00001d052063	6	Zm00001d045740|Zm00001d003422|Zm00001d018336|Zm00001d018195	4
neutral amino acid transmembrane transporter activity	GO:0015175	0.000203599	0.00896906	45	Zm00001d018195|Zm00001d046235|Zm00001d037057|Zm00001d044387|Zm00001d015658|Zm00001d052063|Zm00001d018751|Zm00001d042135|Zm00001d042134|Zm00001d018336|Zm00001d045740|Zm00001d004340|Zm00001d042438|Zm00001d003422|Zm00001d035243	15	Zm00001d046235|Zm00001d015658|Zm00001d037057|Zm00001d004340|Zm00001d044387|Zm00001d018751|Zm00001d052063	7	Zm00001d035243|Zm00001d045740|Zm00001d042135|Zm00001d042134|Zm00001d018195|Zm00001d003422|Zm00001d042438|Zm00001d018336	8
CTP synthase activity	GO:0003883	0.000210322	0.00902767	9	Zm00001d039081|Zm00001d009631|Zm00001d044488|Zm00001d011357|Zm00001d044024|Zm00001d011486	6	Zm00001d039081|Zm00001d044488|Zm00001d044024|Zm00001d009631	4	Zm00001d011357|Zm00001d011486	2
sugar transmembrane transporter activity	GO:0051119	0.000339686	0.0142159	122	Zm00001d044513|Zm00001d048178|Zm00001d009365|Zm00001d040656|Zm00001d041067|Zm00001d029251|Zm00001d023673|Zm00001d029254|Zm00001d009603|Zm00001d051014|Zm00001d009605|Zm00001d017144|Zm00001d025834|Zm00001d006697|Zm00001d015914|Zm00001d048775|Zm00001d029098|Zm00001d003468|Zm00001d050577|Zm00001d016590|Zm00001d029762|Zm00001d018803|Zm00001d020463|Zm00001d028144|Zm00001d044421|Zm00001d010440|Zm00001d0…	29	Zm00001d015914|Zm00001d044421|Zm00001d017144|Zm00001d009365|Zm00001d018803|Zm00001d010440|Zm00001d029098|Zm00001d016590|Zm00001d051014|Zm00001d048775|Zm00001d040656|Zm00001d050577	12	Zm00001d044513|Zm00001d025573|Zm00001d025834|Zm00001d009605|Zm00001d003468|Zm00001d028144|Zm00001d006697|Zm00001d039973|Zm00001d029762|Zm00001d029254|Zm00001d023673|Zm00001d029251|Zm00001d020463|Zm00001d009603|Zm00001d041067|Zm00001d021938|Zm00001d048178	17
hydro-lyase activity	GO:0016836	0.000372679	0.0152162	146	Zm00001d020707|Zm00001d049191|Zm00001d044099|Zm00001d049351|Zm00001d037290|Zm00001d003830|Zm00001d034461|Zm00001d005920|Zm00001d053960|Zm00001d044921|Zm00001d028282|Zm00001d010180|Zm00001d025333|Zm00001d003781|Zm00001d034453|Zm00001d013185|Zm00001d040850|Zm00001d048561|Zm00001d004564|Zm00001d020732|Zm00001d020428|Zm00001d028654|Zm00001d019895|Zm00001d026200|Zm00001d006476|Zm00001d047796|Zm00001d0…	33	Zm00001d048021|Zm00001d006476|Zm00001d003830|Zm00001d034453|Zm00001d004564|Zm00001d028654|Zm00001d020428|Zm00001d037290|Zm00001d025333|Zm00001d019895|Zm00001d010180|Zm00001d028282|Zm00001d040850|Zm00001d020309|Zm00001d013185|Zm00001d049351|Zm00001d031805|Zm00001d047796|Zm00001d048561|Zm00001d036091|Zm00001d034461|Zm00001d048709|Zm00001d044921|Zm00001d053960|Zm00001d005920	25	Zm00001d003781|Zm00001d026200|Zm00001d044099|Zm00001d049240|Zm00001d045431|Zm00001d020732|Zm00001d049191|Zm00001d020707	8
CoA-ligase activity	GO:0016405	0.000457004	0.0182149	17	Zm00001d035200|Zm00001d050224|Zm00001d051529|Zm00001d047663|Zm00001d028868|Zm00001d032103|Zm00001d000133|Zm00001d015459	8	Zm00001d015459|Zm00001d047663	2	Zm00001d000133|Zm00001d050224|Zm00001d051529|Zm00001d028868|Zm00001d032103|Zm00001d035200	6
cation transmembrane transporter activity	GO:0008324	0.000905729	0.0352602	682	Zm00001d041594|Zm00001d011473|Zm00001d042135|Zm00001d042134|Zm00001d027304|Zm00001d040627|Zm00001d021000|Zm00001d002532|Zm00001d025834|Zm00001d039330|Zm00001d042438|Zm00001d003422|Zm00001d033296|Zm00001d005190|Zm00001d028093|Zm00001d052063|Zm00001d018332|Zm00001d018336|Zm00001d001788|Zm00001d015225|Zm00001d020892|Zm00001d018803|Zm00001d015829|Zm00001d021938|Zm00001d035214|Zm00001d004821|Zm00001d0…	112	Zm00001d012522|Zm00001d015658|Zm00001d015829|Zm00001d033818|Zm00001d037057|Zm00001d033296|Zm00001d041309|Zm00001d017144|Zm00001d011473|Zm00001d040627|Zm00001d006493|Zm00001d028287|Zm00001d018803|Zm00001d036965|Zm00001d049218|Zm00001d038412|Zm00001d041882|Zm00001d004340|Zm00001d028093|Zm00001d035214|Zm00001d021592|Zm00001d005783|Zm00001d051014|Zm00001d051756|Zm00001d032536|Zm00001d041594|Zm00001d0…	37	Zm00001d025834|Zm00001d032828|Zm00001d048524|Zm00001d014569|Zm00001d023377|Zm00001d005002|Zm00001d014451|Zm00001d039973|Zm00001d005001|Zm00001d003422|Zm00001d002333|Zm00001d021519|Zm00001d020563|Zm00001d050457|Zm00001d008303|Zm00001d045740|Zm00001d041308|Zm00001d033061|Zm00001d003468|Zm00001d025573|Zm00001d020463|Zm00001d002532|Zm00001d018069|Zm00001d029254|Zm00001d035115|Zm00001d029251|Zm00001d0…	75
methionine adenosyltransferase activity	GO:0004478	0.00103922	0.0376503	5	Zm00001d024754|Zm00001d009146|Zm00001d010920|Zm00001d040697	4	Zm00001d009146|Zm00001d010920|Zm00001d040697|Zm00001d024754	4	--	0
serine hydrolase activity	GO:0017171	0.00105709	0.0376503	236	Zm00001d021283|Zm00001d036727|Zm00001d005848|Zm00001d011518|Zm00001d034167|Zm00001d015798|Zm00001d010179|Zm00001d007517|Zm00001d005852|Zm00001d005851|Zm00001d027732|Zm00001d029410|Zm00001d043581|Zm00001d036788|Zm00001d029686|Zm00001d026068|Zm00001d048690|Zm00001d005973|Zm00001d012655|Zm00001d053412|Zm00001d017522|Zm00001d029373|Zm00001d020867|Zm00001d039059|Zm00001d037651|Zm00001d018413|Zm00001d0…	46	Zm00001d022560|Zm00001d036483|Zm00001d048690|Zm00001d020627|Zm00001d034167|Zm00001d046801|Zm00001d017524|Zm00001d043581|Zm00001d021283|Zm00001d005852|Zm00001d005851|Zm00001d029686|Zm00001d039772|Zm00001d026068	14	Zm00001d040741|Zm00001d036788|Zm00001d007517|Zm00001d003668|Zm00001d051206|Zm00001d020017|Zm00001d029372|Zm00001d005973|Zm00001d037651|Zm00001d006179|Zm00001d009613|Zm00001d047201|Zm00001d019450|Zm00001d036727|Zm00001d009178|Zm00001d010179|Zm00001d029410|Zm00001d012655|Zm00001d018413|Zm00001d017543|Zm00001d020867|Zm00001d029373|Zm00001d053412|Zm00001d027732|Zm00001d017522|Zm00001d033194|Zm00001d0…	32
4-coumarate-CoA ligase activity	GO:0016207	0.00103922	0.0376503	5	Zm00001d032103|Zm00001d050224|Zm00001d051529|Zm00001d015459	4	Zm00001d015459	1	Zm00001d050224|Zm00001d051529|Zm00001d032103	3
serine-type peptidase activity	GO:0008236	0.00105709	0.0376503	236	Zm00001d021283|Zm00001d036727|Zm00001d005848|Zm00001d011518|Zm00001d034167|Zm00001d015798|Zm00001d010179|Zm00001d007517|Zm00001d017330|Zm00001d005851|Zm00001d027732|Zm00001d029410|Zm00001d043581|Zm00001d036788|Zm00001d029686|Zm00001d026068|Zm00001d048690|Zm00001d005973|Zm00001d012655|Zm00001d053412|Zm00001d017522|Zm00001d029373|Zm00001d020867|Zm00001d039059|Zm00001d037651|Zm00001d018413|Zm00001d0…	46	Zm00001d022560|Zm00001d036483|Zm00001d048690|Zm00001d020627|Zm00001d034167|Zm00001d005852|Zm00001d017524|Zm00001d043581|Zm00001d021283|Zm00001d046801|Zm00001d005851|Zm00001d029686|Zm00001d039772|Zm00001d026068	14	Zm00001d040741|Zm00001d036788|Zm00001d007517|Zm00001d003668|Zm00001d051206|Zm00001d020017|Zm00001d029372|Zm00001d005973|Zm00001d037651|Zm00001d006179|Zm00001d009613|Zm00001d047201|Zm00001d019450|Zm00001d036727|Zm00001d009178|Zm00001d010179|Zm00001d029410|Zm00001d012655|Zm00001d018413|Zm00001d017543|Zm00001d020867|Zm00001d029373|Zm00001d053412|Zm00001d027732|Zm00001d017522|Zm00001d033194|Zm00001d0…	32
heme binding	GO:0020037	0.00112914	0.0393786	574	Zm00001d033152|Zm00001d018488|Zm00001d046207|Zm00001d054044|Zm00001d016182|Zm00001d028955|Zm00001d002610|Zm00001d047757|Zm00001d021639|Zm00001d013862|Zm00001d003823|Zm00001d047452|Zm00001d027710|Zm00001d038625|Zm00001d047424|Zm00001d014958|Zm00001d038300|Zm00001d011417|Zm00001d018206|Zm00001d018839|Zm00001d048710|Zm00001d039384|Zm00001d047358|Zm00001d014123|Zm00001d040232|Zm00001d044120|Zm00001d0…	96	Zm00001d014467|Zm00001d048021|Zm00001d046422|Zm00001d018839|Zm00001d012304|Zm00001d013759|Zm00001d047424|Zm00001d005889|Zm00001d012510|Zm00001d002610|Zm00001d050021|Zm00001d028955|Zm00001d009858|Zm00001d034986|Zm00001d027601|Zm00001d002899|Zm00001d048710|Zm00001d035526|Zm00001d038599|Zm00001d028282|Zm00001d035178|Zm00001d016471|Zm00001d008381|Zm00001d013185|Zm00001d030988|Zm00001d003823|Zm00001d0…	43	Zm00001d039895|Zm00001d017077|Zm00001d045845|Zm00001d047358|Zm00001d029290|Zm00001d040232|Zm00001d038300|Zm00001d010924|Zm00001d039384|Zm00001d011417|Zm00001d046334|Zm00001d046184|Zm00001d013830|Zm00001d018488|Zm00001d027537|Zm00001d014958|Zm00001d029031|Zm00001d031769|Zm00001d031494|Zm00001d035055|Zm00001d021639|Zm00001d038718|Zm00001d034103|Zm00001d052139|Zm00001d034104|Zm00001d049995|Zm00001d0…	53
flavin adenine dinucleotide binding	GO:0050660	0.00122336	0.041058	212	Zm00001d025545|Zm00001d019527|Zm00001d008303|Zm00001d048861|Zm00001d049954|Zm00001d027286|Zm00001d021525|Zm00001d051847|Zm00001d032046|Zm00001d044666|Zm00001d018652|Zm00001d046440|Zm00001d035475|Zm00001d032284|Zm00001d049995|Zm00001d018034|Zm00001d053436|Zm00001d008855|Zm00001d014887|Zm00001d025400|Zm00001d004196|Zm00001d034387|Zm00001d011890|Zm00001d017787|Zm00001d043293|Zm00001d019040|Zm00001d0…	42	Zm00001d050567|Zm00001d037005|Zm00001d034387|Zm00001d035475|Zm00001d027286|Zm00001d032284|Zm00001d014887|Zm00001d043845|Zm00001d019527|Zm00001d049954|Zm00001d042148|Zm00001d018454|Zm00001d048416|Zm00001d048417|Zm00001d043293	15	Zm00001d028299|Zm00001d004196|Zm00001d051847|Zm00001d034538|Zm00001d025400|Zm00001d048861|Zm00001d019040|Zm00001d031769|Zm00001d037009|Zm00001d021241|Zm00001d049995|Zm00001d008303|Zm00001d032664|Zm00001d021444|Zm00001d018652|Zm00001d025885|Zm00001d017787|Zm00001d021525|Zm00001d008855|Zm00001d025545|Zm00001d053436|Zm00001d011890|Zm00001d046440|Zm00001d018034|Zm00001d032046|Zm00001d044666|Zm00001d0…	27
catalytic activity	GO:0003824	0.00122634	0.041058	14111	Zm00001d033152|Zm00001d034689|Zm00001d044748|Zm00001d034357|Zm00001d044037|Zm00001d033797|Zm00001d014313|Zm00001d044103|Zm00001d013927|Zm00001d053960|Zm00001d036262|Zm00001d036261|Zm00001d012674|Zm00001d008178|Zm00001d011890|Zm00001d052211|Zm00001d052213|Zm00001d021535|Zm00001d034538|Zm00001d047104|Zm00001d047452|Zm00001d040020|Zm00001d014083|Zm00001d041232|Zm00001d027841|Zm00001d041991|Zm00001d0…	1822	Zm00001d017979|Zm00001d012567|Zm00001d035475|Zm00001d051808|Zm00001d046801|Zm00001d025333|Zm00001d044488|Zm00001d010670|Zm00001d050125|Zm00001d037556|Zm00001d047757|Zm00001d029151|Zm00001d045213|Zm00001d036702|Zm00001d040629|Zm00001d010579|Zm00001d032327|Zm00001d006796|Zm00001d043158|Zm00001d028599|Zm00001d019895|Zm00001d002287|Zm00001d009497|Zm00001d009084|Zm00001d012335|Zm00001d042398|Zm00001d0…	905	Zm00001d041873|Zm00001d045949|Zm00001d030117|Zm00001d041972|Zm00001d010673|Zm00001d042122|Zm00001d038224|Zm00001d010902|Zm00001d034514|Zm00001d022254|Zm00001d008187|Zm00001d029794|Zm00001d035875|Zm00001d018488|Zm00001d037651|Zm00001d034586|Zm00001d004955|Zm00001d002168|Zm00001d008628|Zm00001d035055|Zm00001d034357|Zm00001d038530|Zm00001d011876|Zm00001d005174|Zm00001d015008|Zm00001d042397|Zm00001d0…	917
5-methyltetrahydrofolate-dependent methyltransferase activity	GO:0042084	0.00187177	0.047475	3	Zm00001d013644|Zm00001d031128|Zm00001d033480	3	Zm00001d013644|Zm00001d031128|Zm00001d033480	3	--	0
5-methyltetrahydropteroyltri-L-glutamate-dependent methyltransferase activity	GO:0042085	0.00187177	0.047475	3	Zm00001d013644|Zm00001d031128|Zm00001d033480	3	Zm00001d013644|Zm00001d031128|Zm00001d033480	3	--	0
phosphoribulokinase activity	GO:0008974	0.00187177	0.047475	3	Zm00001d000164|Zm00001d002454|Zm00001d017711	3	--	0	Zm00001d002454|Zm00001d017711|Zm00001d000164	3
ligand-gated channel activity	GO:0022834	0.00172862	0.047475	29	Zm00001d041309|Zm00001d005783|Zm00001d014458|Zm00001d020563|Zm00001d014456|Zm00001d014451|Zm00001d049218|Zm00001d018332|Zm00001d034076|Zm00001d002532	10	Zm00001d005783|Zm00001d041309|Zm00001d049218	3	Zm00001d014451|Zm00001d014456|Zm00001d014458|Zm00001d002532|Zm00001d034076|Zm00001d018332|Zm00001d020563	7
UDP-glucose 6-dehydrogenase activity	GO:0003979	0.00187177	0.047475	3	Zm00001d033188|Zm00001d034072|Zm00001d013245	3	Zm00001d034072|Zm00001d013245	2	Zm00001d033188	1
myosin tail binding	GO:0032029	0.00187177	0.047475	3	Zm00001d048393|Zm00001d032811|Zm00001d014097	3	Zm00001d032811|Zm00001d014097|Zm00001d048393	3	--	0
myosin XI tail binding	GO:0080115	0.00187177	0.047475	3	Zm00001d048393|Zm00001d032811|Zm00001d014097	3	Zm00001d032811|Zm00001d014097|Zm00001d048393	3	--	0
5-methyltetrahydropteroyltriglutamate-homocysteine S-methyltransferase activity	GO:0003871	0.00187177	0.047475	3	Zm00001d013644|Zm00001d031128|Zm00001d033480	3	Zm00001d013644|Zm00001d031128|Zm00001d033480	3	--	0
adenosine kinase activity	GO:0004001	0.00187177	0.047475	3	Zm00001d051157|Zm00001d003017|Zm00001d017271	3	Zm00001d003017|Zm00001d017271|Zm00001d051157	3	--	0
myosin heavy chain binding	GO:0032036	0.00187177	0.047475	3	Zm00001d048393|Zm00001d032811|Zm00001d014097	3	Zm00001d032811|Zm00001d014097|Zm00001d048393	3	--	0
allantoinase activity	GO:0004038	0.00187177	0.047475	3	Zm00001d026635|Zm00001d041637|Zm00001d045132	3	--	0	Zm00001d045132|Zm00001d041637|Zm00001d026635	3
NAD(P)+ transhydrogenase activity	GO:0008746	0.00187177	0.047475	3	Zm00001d022229|Zm00001d050409|Zm00001d032187	3	Zm00001d050409|Zm00001d032187	2	Zm00001d022229	1
ligand-gated ion channel activity	GO:0015276	0.00172862	0.047475	29	Zm00001d041309|Zm00001d005783|Zm00001d014458|Zm00001d020563|Zm00001d014456|Zm00001d014451|Zm00001d049218|Zm00001d018332|Zm00001d034076|Zm00001d002532	10	Zm00001d005783|Zm00001d041309|Zm00001d049218	3	Zm00001d014451|Zm00001d014456|Zm00001d014458|Zm00001d002532|Zm00001d034076|Zm00001d018332|Zm00001d020563	7
methionine synthase activity	GO:0008705	0.00187177	0.047475	3	Zm00001d013644|Zm00001d031128|Zm00001d033480	3	Zm00001d013644|Zm00001d031128|Zm00001d033480	3	--	0
GTP-dependent protein binding	GO:0030742	0.00187177	0.047475	3	Zm00001d048393|Zm00001d032811|Zm00001d014097	3	Zm00001d032811|Zm00001d014097|Zm00001d048393	3	--	0
oxidoreductase activity, acting on NAD(P)H, NAD(P) as acceptor	GO:0016652	0.00187177	0.047475	3	Zm00001d022229|Zm00001d050409|Zm00001d032187	3	Zm00001d050409|Zm00001d032187	2	Zm00001d022229	1
phosphatidylinositol phosphate kinase activity	GO:0016307	0.00190421	0.0475768	39	Zm00001d002940|Zm00001d029209|Zm00001d029979|Zm00001d004955|Zm00001d029443|Zm00001d013469|Zm00001d020414|Zm00001d020697|Zm00001d005849|Zm00001d022391|Zm00001d032238|Zm00001d031777	12	Zm00001d020697|Zm00001d029979|Zm00001d013469|Zm00001d029209|Zm00001d022391|Zm00001d002940|Zm00001d005849	7	Zm00001d031777|Zm00001d004955|Zm00001d032238|Zm00001d020414|Zm00001d029443	5

## Sheet: C7-2t bp
Table S5 GO enrichment analysis of the DEGs in C7-2t (biological_process)
Term_name	Accession	p-value	FDR	Background_Count	DE_Gene	DE_Count	Up_Gene	Up_Count	Down_Gene	Down_Count
carbohydrate metabolic process	GO:0005975	8.14945e-08	0.000154921	1650	Zm00001d020531|Zm00001d032776|Zm00001d014947|Zm00001d042654|Zm00001d034017|Zm00001d016938|Zm00001d029087|Zm00001d052124|Zm00001d048711|Zm00001d004894|Zm00001d023994|Zm00001d032608|Zm00001d043477|Zm00001d032605|Zm00001d038304|Zm00001d034621|Zm00001d010662|Zm00001d012567|Zm00001d043607|Zm00001d028270|Zm00001d005775|Zm00001d029091|Zm00001d012407|Zm00001d021249|Zm00001d006476|Zm00001d003429|Zm00001d0…	89	Zm00001d012567|Zm00001d028180|Zm00001d032776|Zm00001d012407|Zm00001d044124|Zm00001d015307|Zm00001d039231|Zm00001d042654|Zm00001d044748|Zm00001d005478|Zm00001d052213|Zm00001d029814|Zm00001d037708|Zm00001d048711|Zm00001d032253|Zm00001d013751|Zm00001d038304|Zm00001d005775|Zm00001d043443|Zm00001d045042|Zm00001d004564|Zm00001d013245|Zm00001d034621|Zm00001d014947|Zm00001d047399|Zm00001d029091|Zm00001d0…	54	Zm00001d034017|Zm00001d035899|Zm00001d020272|Zm00001d021695|Zm00001d017326|Zm00001d010755|Zm00001d041776|Zm00001d041777|Zm00001d042840|Zm00001d023994|Zm00001d006539|Zm00001d003239|Zm00001d007896|Zm00001d043165|Zm00001d005658|Zm00001d017711|Zm00001d043607|Zm00001d004894|Zm00001d040589|Zm00001d016708|Zm00001d021249|Zm00001d019672|Zm00001d008467|Zm00001d049292|Zm00001d008488|Zm00001d027488|Zm00001d0…	35
organic acid metabolic process	GO:0006082	7.28124e-05	0.0197738	1847	Zm00001d015405|Zm00001d027443|Zm00001d048711|Zm00001d038358|Zm00001d029391|Zm00001d013406|Zm00001d037513|Zm00001d051043|Zm00001d044024|Zm00001d009354|Zm00001d034072|Zm00001d028742|Zm00001d013245|Zm00001d013934|Zm00001d021596|Zm00001d028282|Zm00001d049292|Zm00001d025659|Zm00001d012197|Zm00001d003513|Zm00001d047981|Zm00001d012764|Zm00001d015378|Zm00001d010056|Zm00001d039301|Zm00001d010321|Zm00001d0…	85	Zm00001d044024|Zm00001d012407|Zm00001d002128|Zm00001d012937|Zm00001d051161|Zm00001d037724|Zm00001d039301|Zm00001d037708|Zm00001d048711|Zm00001d021059|Zm00001d043845|Zm00001d012764|Zm00001d033989|Zm00001d048417|Zm00001d013245|Zm00001d018819|Zm00001d033222|Zm00001d012391|Zm00001d006476|Zm00001d003016|Zm00001d051043|Zm00001d050694|Zm00001d044748|Zm00001d028282|Zm00001d047981|Zm00001d034072|Zm00001d0…	55	Zm00001d034541|Zm00001d013655|Zm00001d017326|Zm00001d002589|Zm00001d003513|Zm00001d027536|Zm00001d028742|Zm00001d012197|Zm00001d011486|Zm00001d043165|Zm00001d037513|Zm00001d043607|Zm00001d028260|Zm00001d018206|Zm00001d010321|Zm00001d016006|Zm00001d020008|Zm00001d049995|Zm00001d049292|Zm00001d009354|Zm00001d023887|Zm00001d017279|Zm00001d021596|Zm00001d018161|Zm00001d013406|Zm00001d044504|Zm00001d0…	30
oxoacid metabolic process	GO:0043436	0.000105303	0.0200182	1840	Zm00001d015405|Zm00001d027443|Zm00001d048711|Zm00001d038358|Zm00001d029391|Zm00001d013406|Zm00001d037513|Zm00001d051043|Zm00001d044024|Zm00001d009354|Zm00001d034072|Zm00001d028742|Zm00001d013245|Zm00001d013934|Zm00001d021596|Zm00001d028282|Zm00001d049292|Zm00001d025659|Zm00001d012197|Zm00001d003513|Zm00001d047981|Zm00001d012764|Zm00001d015378|Zm00001d010056|Zm00001d039301|Zm00001d010321|Zm00001d0…	84	Zm00001d044024|Zm00001d012407|Zm00001d002128|Zm00001d012937|Zm00001d051161|Zm00001d037724|Zm00001d039301|Zm00001d037708|Zm00001d048711|Zm00001d021059|Zm00001d043845|Zm00001d012764|Zm00001d033989|Zm00001d013245|Zm00001d018819|Zm00001d033222|Zm00001d012391|Zm00001d006476|Zm00001d003016|Zm00001d051043|Zm00001d050694|Zm00001d044748|Zm00001d028282|Zm00001d047981|Zm00001d034072|Zm00001d009399|Zm00001d0…	54	Zm00001d034541|Zm00001d013655|Zm00001d017326|Zm00001d002589|Zm00001d003513|Zm00001d027536|Zm00001d028742|Zm00001d012197|Zm00001d011486|Zm00001d043165|Zm00001d037513|Zm00001d043607|Zm00001d028260|Zm00001d018206|Zm00001d010321|Zm00001d016006|Zm00001d020008|Zm00001d049995|Zm00001d049292|Zm00001d009354|Zm00001d023887|Zm00001d017279|Zm00001d021596|Zm00001d018161|Zm00001d013406|Zm00001d044504|Zm00001d0…	30
response to oxygen-containing compound	GO:1901700	0.000473239	0.0389401	1407	Zm00001d048073|Zm00001d026271|Zm00001d019672|Zm00001d048612|Zm00001d039926|Zm00001d037894|Zm00001d006511|Zm00001d010652|Zm00001d050346|Zm00001d039188|Zm00001d049113|Zm00001d023336|Zm00001d027900|Zm00001d003513|Zm00001d028630|Zm00001d037439|Zm00001d051420|Zm00001d024778|Zm00001d037205|Zm00001d045112|Zm00001d014456|Zm00001d009775|Zm00001d009399|Zm00001d030021|Zm00001d003068|Zm00001d047053|Zm00001d0…	65	Zm00001d048073|Zm00001d042443|Zm00001d039039|Zm00001d044529|Zm00001d037894|Zm00001d014467|Zm00001d023336|Zm00001d038056|Zm00001d047053|Zm00001d044864|Zm00001d024778|Zm00001d010652|Zm00001d026271|Zm00001d053049|Zm00001d032253|Zm00001d034807|Zm00001d019334|Zm00001d038563|Zm00001d021086|Zm00001d003068|Zm00001d051161|Zm00001d009399|Zm00001d038065|Zm00001d018090|Zm00001d007341|Zm00001d030021|Zm00001d0…	42	Zm00001d028230|Zm00001d050346|Zm00001d014456|Zm00001d048612|Zm00001d024637|Zm00001d003513|Zm00001d049113|Zm00001d021653|Zm00001d005001|Zm00001d005002|Zm00001d017671|Zm00001d037205|Zm00001d009775|Zm00001d019672|Zm00001d039926|Zm00001d034671|Zm00001d019450|Zm00001d039188|Zm00001d016009|Zm00001d043248|Zm00001d028630|Zm00001d006511|Zm00001d043516	23
drug metabolic process	GO:0017144	5.02059e-05	0.0175572	1018	Zm00001d020531|Zm00001d038358|Zm00001d025659|Zm00001d053015|Zm00001d012707|Zm00001d029235|Zm00001d025103|Zm00001d015378|Zm00001d052213|Zm00001d012407|Zm00001d010056|Zm00001d047358|Zm00001d039301|Zm00001d009146|Zm00001d009140|Zm00001d046455|Zm00001d012391|Zm00001d052124|Zm00001d018206|Zm00001d044748|Zm00001d017279|Zm00001d008173|Zm00001d035055|Zm00001d010924|Zm00001d017274|Zm00001d017276|Zm00001d0…	54	Zm00001d012407|Zm00001d008983|Zm00001d039301|Zm00001d052213|Zm00001d009146|Zm00001d049071|Zm00001d009140|Zm00001d002899|Zm00001d008173|Zm00001d051161|Zm00001d037550|Zm00001d017152|Zm00001d012391|Zm00001d003016|Zm00001d031993|Zm00001d044748|Zm00001d043845|Zm00001d014467|Zm00001d038358|Zm00001d015378|Zm00001d014914|Zm00001d020531|Zm00001d005775|Zm00001d024763|Zm00001d006493|Zm00001d019060|Zm00001d0…	33	Zm00001d019387|Zm00001d004513|Zm00001d029235|Zm00001d017279|Zm00001d012707|Zm00001d053015|Zm00001d017276|Zm00001d013655|Zm00001d035246|Zm00001d049995|Zm00001d025103|Zm00001d046184|Zm00001d028270|Zm00001d018206|Zm00001d045845|Zm00001d010924|Zm00001d047358|Zm00001d011183|Zm00001d043607|Zm00001d027525|Zm00001d035055	21
cell wall organization or biogenesis	GO:0071554	0.000148823	0.0235761	885	Zm00001d020531|Zm00001d032776|Zm00001d003239|Zm00001d038153|Zm00001d027601|Zm00001d022085|Zm00001d050406|Zm00001d010755|Zm00001d029235|Zm00001d049071|Zm00001d010039|Zm00001d013097|Zm00001d039770|Zm00001d041679|Zm00001d007231|Zm00001d019387|Zm00001d033231|Zm00001d013751|Zm00001d029814|Zm00001d021695|Zm00001d033989|Zm00001d035055|Zm00001d013168|Zm00001d001779|Zm00001d020560|Zm00001d021304|Zm00001d0…	47	Zm00001d032776|Zm00001d015307|Zm00001d005478|Zm00001d049071|Zm00001d029814|Zm00001d005451|Zm00001d013751|Zm00001d002899|Zm00001d013168|Zm00001d041679|Zm00001d039231|Zm00001d005775|Zm00001d033989|Zm00001d034621|Zm00001d017495|Zm00001d031993|Zm00001d020531|Zm00001d022085|Zm00001d038153|Zm00001d014467|Zm00001d021304|Zm00001d039770|Zm00001d043477|Zm00001d027601|Zm00001d052124|Zm00001d043361|Zm00001d0…	34	Zm00001d019387|Zm00001d001779|Zm00001d029235|Zm00001d035055|Zm00001d007896|Zm00001d045845|Zm00001d040589|Zm00001d021695|Zm00001d020560|Zm00001d010755|Zm00001d018214|Zm00001d003239|Zm00001d010039	13
cellular carbohydrate metabolic process	GO:0044262	0.000230001	0.0273269	728	Zm00001d020531|Zm00001d012159|Zm00001d032776|Zm00001d043443|Zm00001d003239|Zm00001d023225|Zm00001d028180|Zm00001d022085|Zm00001d010755|Zm00001d006476|Zm00001d034017|Zm00001d052213|Zm00001d016938|Zm00001d010039|Zm00001d007231|Zm00001d029087|Zm00001d052124|Zm00001d008467|Zm00001d028751|Zm00001d013751|Zm00001d014083|Zm00001d021304|Zm00001d005451|Zm00001d043477|Zm00001d029814|Zm00001d005478|Zm00001d0…	40	Zm00001d016938|Zm00001d032776|Zm00001d012407|Zm00001d015307|Zm00001d039231|Zm00001d005478|Zm00001d052213|Zm00001d029814|Zm00001d005451|Zm00001d013751|Zm00001d012159|Zm00001d020531|Zm00001d005775|Zm00001d043443|Zm00001d045042|Zm00001d032253|Zm00001d029091|Zm00001d006476|Zm00001d004564|Zm00001d022085|Zm00001d028180|Zm00001d013390|Zm00001d021304|Zm00001d023225|Zm00001d052124|Zm00001d029087|Zm00001d0…	30	Zm00001d034017|Zm00001d003239|Zm00001d005658|Zm00001d008467|Zm00001d020272|Zm00001d010755|Zm00001d008488|Zm00001d047895|Zm00001d019672|Zm00001d010039	10
alpha-amino acid metabolic process	GO:1901605	9.49544e-05	0.0200182	488	Zm00001d038358|Zm00001d044024|Zm00001d014258|Zm00001d021596|Zm00001d015378|Zm00001d047981|Zm00001d028260|Zm00001d010056|Zm00001d039301|Zm00001d012391|Zm00001d020008|Zm00001d017279|Zm00001d011486|Zm00001d038841|Zm00001d051194|Zm00001d027536|Zm00001d017274|Zm00001d017276|Zm00001d031128|Zm00001d051161|Zm00001d051043|Zm00001d043845|Zm00001d009631|Zm00001d013644|Zm00001d003016|Zm00001d048461|Zm00001d0…	31	Zm00001d044024|Zm00001d039301|Zm00001d043845|Zm00001d012391|Zm00001d003016|Zm00001d009631|Zm00001d047981|Zm00001d051161|Zm00001d014258|Zm00001d051043|Zm00001d031128|Zm00001d038358|Zm00001d013644|Zm00001d015378|Zm00001d048461|Zm00001d038841|Zm00001d039081|Zm00001d048407|Zm00001d010056|Zm00001d017274|Zm00001d051194|Zm00001d031749	22	Zm00001d020008|Zm00001d017279|Zm00001d021596|Zm00001d011486|Zm00001d017276|Zm00001d006467|Zm00001d028260|Zm00001d016006|Zm00001d027536	9
secondary metabolic process	GO:0019748	0.000100468	0.0200182	467	Zm00001d053055|Zm00001d027601|Zm00001d019850|Zm00001d051529|Zm00001d048814|Zm00001d003513|Zm00001d047452|Zm00001d050224|Zm00001d013759|Zm00001d017077|Zm00001d036293|Zm00001d045206|Zm00001d017279|Zm00001d043789|Zm00001d032103|Zm00001d004506|Zm00001d027537|Zm00001d017274|Zm00001d017276|Zm00001d036951|Zm00001d014914|Zm00001d020732|Zm00001d033516|Zm00001d051161|Zm00001d019387|Zm00001d003016|Zm00001d0…	30	Zm00001d014914|Zm00001d036293|Zm00001d053055|Zm00001d017274|Zm00001d045206|Zm00001d043789|Zm00001d036951|Zm00001d013759|Zm00001d003016|Zm00001d027601|Zm00001d006493|Zm00001d004506|Zm00001d033516|Zm00001d051161	14	Zm00001d019387|Zm00001d017279|Zm00001d047452|Zm00001d048814|Zm00001d017276|Zm00001d006193|Zm00001d046184|Zm00001d032103|Zm00001d050224|Zm00001d017077|Zm00001d004513|Zm00001d003513|Zm00001d027537|Zm00001d020732|Zm00001d019850|Zm00001d051529	16
secondary metabolite biosynthetic process	GO:0044550	0.000343438	0.0326438	365	Zm00001d053055|Zm00001d027601|Zm00001d019850|Zm00001d048814|Zm00001d003513|Zm00001d045206|Zm00001d013759|Zm00001d017077|Zm00001d036293|Zm00001d017279|Zm00001d004506|Zm00001d027537|Zm00001d046184|Zm00001d047452|Zm00001d017276|Zm00001d014914|Zm00001d020732|Zm00001d033516|Zm00001d051161|Zm00001d003016|Zm00001d006493|Zm00001d017274|Zm00001d006193|Zm00001d004513	24	Zm00001d036293|Zm00001d053055|Zm00001d017274|Zm00001d045206|Zm00001d014914|Zm00001d013759|Zm00001d003016|Zm00001d027601|Zm00001d006493|Zm00001d004506|Zm00001d033516|Zm00001d051161	12	Zm00001d017279|Zm00001d047452|Zm00001d048814|Zm00001d017276|Zm00001d046184|Zm00001d006193|Zm00001d017077|Zm00001d004513|Zm00001d003513|Zm00001d020732|Zm00001d019850|Zm00001d027537	12
plant-type cell wall organization or biogenesis	GO:0071669	5.54145e-05	0.0175572	303	Zm00001d020531|Zm00001d032776|Zm00001d038153|Zm00001d022085|Zm00001d010755|Zm00001d049071|Zm00001d039770|Zm00001d007231|Zm00001d052124|Zm00001d035055|Zm00001d003239|Zm00001d005451|Zm00001d043477|Zm00001d045463|Zm00001d005478|Zm00001d034621|Zm00001d039231|Zm00001d015307|Zm00001d019387|Zm00001d002899|Zm00001d005775|Zm00001d045845|Zm00001d014467	23	Zm00001d038153|Zm00001d032776|Zm00001d005775|Zm00001d015307|Zm00001d043477|Zm00001d005478|Zm00001d034621|Zm00001d039231|Zm00001d039770|Zm00001d007231|Zm00001d014467|Zm00001d049071|Zm00001d005451|Zm00001d020531|Zm00001d045463|Zm00001d022085|Zm00001d002899|Zm00001d052124	18	Zm00001d019387|Zm00001d010755|Zm00001d003239|Zm00001d035055|Zm00001d045845	5
carbohydrate transport	GO:0008643	1.24391e-06	0.00118233	172	Zm00001d021775|Zm00001d025834|Zm00001d028230|Zm00001d018090|Zm00001d039674|Zm00001d005542|Zm00001d017453|Zm00001d025573|Zm00001d030127|Zm00001d006511|Zm00001d015914|Zm00001d048774|Zm00001d021935|Zm00001d020463|Zm00001d012562|Zm00001d021653|Zm00001d010440|Zm00001d018627|Zm00001d040656	19	Zm00001d012562|Zm00001d048774|Zm00001d018090|Zm00001d015914|Zm00001d010440|Zm00001d040656|Zm00001d005542|Zm00001d017453	8	Zm00001d030127|Zm00001d028230|Zm00001d039674|Zm00001d025573|Zm00001d020463|Zm00001d006511|Zm00001d018627|Zm00001d021935|Zm00001d021653|Zm00001d021775|Zm00001d025834	11
organic anion transport	GO:0015711	0.000332995	0.0326438	257	Zm00001d053143|Zm00001d009372|Zm00001d003012|Zm00001d035243|Zm00001d030127|Zm00001d039674|Zm00001d005542|Zm00001d042438|Zm00001d046235|Zm00001d053049|Zm00001d003446|Zm00001d006511|Zm00001d042135|Zm00001d025869|Zm00001d008285|Zm00001d023592|Zm00001d021653|Zm00001d003422|Zm00001d052063	19	Zm00001d052063|Zm00001d053049|Zm00001d046235|Zm00001d025869|Zm00001d003446|Zm00001d005542|Zm00001d003012|Zm00001d008285	8	Zm00001d009372|Zm00001d003422|Zm00001d030127|Zm00001d053143|Zm00001d035243|Zm00001d039674|Zm00001d042438|Zm00001d006511|Zm00001d021653|Zm00001d042135|Zm00001d023592	11
phenylpropanoid metabolic process	GO:0009698	0.000301935	0.0326438	255	Zm00001d019387|Zm00001d014914|Zm00001d020732|Zm00001d051161|Zm00001d003016|Zm00001d006493|Zm00001d046184|Zm00001d036293|Zm00001d027601|Zm00001d045206|Zm00001d017279|Zm00001d053055|Zm00001d019850|Zm00001d032103|Zm00001d051529|Zm00001d048814|Zm00001d050224|Zm00001d017274|Zm00001d017276	19	Zm00001d036293|Zm00001d053055|Zm00001d017274|Zm00001d045206|Zm00001d014914|Zm00001d003016|Zm00001d027601|Zm00001d006493|Zm00001d051161	9	Zm00001d019387|Zm00001d017279|Zm00001d032103|Zm00001d017276|Zm00001d046184|Zm00001d048814|Zm00001d050224|Zm00001d020732|Zm00001d019850|Zm00001d051529	10
organic acid transport	GO:0015849	0.000405344	0.0350254	200	Zm00001d053143|Zm00001d023592|Zm00001d035243|Zm00001d039674|Zm00001d005542|Zm00001d042438|Zm00001d046235|Zm00001d053049|Zm00001d030127|Zm00001d006511|Zm00001d009372|Zm00001d042135|Zm00001d008285|Zm00001d021653|Zm00001d003422|Zm00001d052063	16	Zm00001d052063|Zm00001d053049|Zm00001d046235|Zm00001d008285|Zm00001d005542	5	Zm00001d009372|Zm00001d003422|Zm00001d042438|Zm00001d053143|Zm00001d035243|Zm00001d039674|Zm00001d030127|Zm00001d006511|Zm00001d021653|Zm00001d042135|Zm00001d023592	11
carboxylic acid transport	GO:0046942	0.000405344	0.0350254	200	Zm00001d053143|Zm00001d009372|Zm00001d035243|Zm00001d039674|Zm00001d005542|Zm00001d023592|Zm00001d046235|Zm00001d053049|Zm00001d030127|Zm00001d042438|Zm00001d003422|Zm00001d042135|Zm00001d008285|Zm00001d021653|Zm00001d006511|Zm00001d052063	16	Zm00001d052063|Zm00001d053049|Zm00001d046235|Zm00001d008285|Zm00001d005542	5	Zm00001d009372|Zm00001d006511|Zm00001d030127|Zm00001d053143|Zm00001d035243|Zm00001d039674|Zm00001d042438|Zm00001d003422|Zm00001d021653|Zm00001d042135|Zm00001d023592	11
anion transmembrane transport	GO:0098656	0.000134071	0.02317	163	Zm00001d053143|Zm00001d023592|Zm00001d003012|Zm00001d039674|Zm00001d005542|Zm00001d008285|Zm00001d046235|Zm00001d030127|Zm00001d006511|Zm00001d042135|Zm00001d025869|Zm00001d003446|Zm00001d021653|Zm00001d003422|Zm00001d052063	15	Zm00001d052063|Zm00001d046235|Zm00001d025869|Zm00001d003446|Zm00001d005542|Zm00001d003012|Zm00001d008285	7	Zm00001d003422|Zm00001d042135|Zm00001d053143|Zm00001d021653|Zm00001d039674|Zm00001d030127|Zm00001d006511|Zm00001d023592	8
plant-type cell wall biogenesis	GO:0009832	0.000227491	0.0273269	171	Zm00001d039770|Zm00001d020531|Zm00001d032776|Zm00001d043477|Zm00001d005775|Zm00001d003239|Zm00001d045463|Zm00001d005478|Zm00001d022085|Zm00001d010755|Zm00001d005451|Zm00001d034621|Zm00001d039231|Zm00001d015307|Zm00001d007231	15	Zm00001d032776|Zm00001d005775|Zm00001d039231|Zm00001d005478|Zm00001d034621|Zm00001d039770|Zm00001d043477|Zm00001d007231|Zm00001d005451|Zm00001d020531|Zm00001d045463|Zm00001d022085|Zm00001d015307	13	Zm00001d010755|Zm00001d003239	2
glutamine family amino acid metabolic process	GO:0009064	0.000695269	0.0440569	151	Zm00001d009631|Zm00001d038358|Zm00001d012391|Zm00001d044024|Zm00001d031749|Zm00001d039081|Zm00001d043845|Zm00001d011486|Zm00001d038841|Zm00001d051194|Zm00001d047981|Zm00001d028260|Zm00001d010056	13	Zm00001d044024|Zm00001d039081|Zm00001d010056|Zm00001d038358|Zm00001d012391|Zm00001d038841|Zm00001d009631|Zm00001d051194|Zm00001d031749|Zm00001d047981|Zm00001d043845	11	Zm00001d028260|Zm00001d011486	2
plant-type secondary cell wall biogenesis	GO:0009834	1.71761e-05	0.0108839	76	Zm00001d039770|Zm00001d020531|Zm00001d032776|Zm00001d007231|Zm00001d005775|Zm00001d003239|Zm00001d045463|Zm00001d034621|Zm00001d039231|Zm00001d015307|Zm00001d043477	11	Zm00001d032776|Zm00001d005775|Zm00001d039231|Zm00001d034621|Zm00001d039770|Zm00001d007231|Zm00001d020531|Zm00001d045463|Zm00001d043477|Zm00001d015307	10	Zm00001d003239	1
reactive nitrogen species metabolic process	GO:2001057	0.000741128	0.0454479	65	Zm00001d049995|Zm00001d009399|Zm00001d018161|Zm00001d044529|Zm00001d018206|Zm00001d010662|Zm00001d025103|Zm00001d044504	8	Zm00001d010662|Zm00001d009399|Zm00001d044529	3	Zm00001d018161|Zm00001d025103|Zm00001d044504|Zm00001d018206|Zm00001d049995	5
cinnamic acid biosynthetic process	GO:0009800	0.000203451	0.0273269	19	Zm00001d017279|Zm00001d017276|Zm00001d051161|Zm00001d003016|Zm00001d017274	5	Zm00001d017274|Zm00001d003016|Zm00001d051161	3	Zm00001d017276|Zm00001d017279	2
cinnamic acid metabolic process	GO:0009803	0.000203451	0.0273269	19	Zm00001d017279|Zm00001d017276|Zm00001d003016|Zm00001d051161|Zm00001d017274	5	Zm00001d017274|Zm00001d003016|Zm00001d051161	3	Zm00001d017276|Zm00001d017279	2
erythrose 4-phosphate/phosphoenolpyruvate family amino acid catabolic process	GO:1902222	0.000532584	0.0389401	23	Zm00001d017279|Zm00001d003016|Zm00001d017274|Zm00001d051161|Zm00001d017276	5	Zm00001d017274|Zm00001d003016|Zm00001d051161	3	Zm00001d017276|Zm00001d017279	2
L-phenylalanine catabolic process	GO:0006559	0.000532584	0.0389401	23	Zm00001d017279|Zm00001d003016|Zm00001d017274|Zm00001d051161|Zm00001d017276	5	Zm00001d017274|Zm00001d003016|Zm00001d051161	3	Zm00001d017276|Zm00001d017279	2
aldonate transport	GO:0042873	5.25997e-05	0.0175572	8	Zm00001d021653|Zm00001d030127|Zm00001d005542|Zm00001d006511	4	Zm00001d005542	1	Zm00001d030127|Zm00001d021653|Zm00001d006511	3
'de novo' CTP biosynthetic process	GO:0044210	0.000337611	0.0326438	12	Zm00001d009631|Zm00001d044024|Zm00001d039081|Zm00001d011486	4	Zm00001d044024|Zm00001d039081|Zm00001d009631	3	Zm00001d011486	1
triose phosphate transmembrane transport	GO:0035436	0.000650542	0.0426441	14	Zm00001d021653|Zm00001d039674|Zm00001d005542|Zm00001d006511	4	Zm00001d005542	1	Zm00001d039674|Zm00001d021653|Zm00001d006511	3
phosphoenolpyruvate transport	GO:0015714	0.000650542	0.0426441	14	Zm00001d021653|Zm00001d039674|Zm00001d005542|Zm00001d006511	4	Zm00001d005542	1	Zm00001d039674|Zm00001d021653|Zm00001d006511	3
triose phosphate transport	GO:0015717	0.000650542	0.0426441	14	Zm00001d021653|Zm00001d039674|Zm00001d005542|Zm00001d006511	4	Zm00001d005542	1	Zm00001d039674|Zm00001d021653|Zm00001d006511	3
phosphoglycerate transport	GO:0015713	0.000513668	0.0389401	6	Zm00001d021653|Zm00001d005542|Zm00001d006511	3	Zm00001d005542	1	Zm00001d021653|Zm00001d006511	2

## Sheet: C7-2t cc
Table S5 GO enrichment analysis of the DEGs in C7-2t (cellular component)
Term_name	Accession	p-value	FDR	Background_Count	DE_Gene	DE_Count	Up_Gene	Up_Count	Down_Gene	Down_Count
extracellular region	GO:0005576	1.69691e-08	5.00587e-06	1545	Zm00001d020536|Zm00001d037513|Zm00001d024014|Zm00001d042654|Zm00001d048814|Zm00001d012476|Zm00001d034917|Zm00001d008733|Zm00001d028630|Zm00001d017271|Zm00001d004344|Zm00001d004346|Zm00001d004342|Zm00001d004348|Zm00001d038304|Zm00001d013644|Zm00001d019387|Zm00001d002899|Zm00001d018090|Zm00001d008173|Zm00001d034839|Zm00001d049111|Zm00001d049071|Zm00001d010039|Zm00001d009140|Zm00001d033231|Zm00001d0…	87	Zm00001d029686|Zm00001d020627|Zm00001d024996|Zm00001d049071|Zm00001d009140|Zm00001d047087|Zm00001d038056|Zm00001d013751|Zm00001d049111|Zm00001d008173|Zm00001d044864|Zm00001d038304|Zm00001d031657|Zm00001d002899|Zm00001d040731|Zm00001d043443|Zm00001d042654|Zm00001d017495|Zm00001d031128|Zm00001d031993|Zm00001d017989|Zm00001d050196|Zm00001d019312|Zm00001d014467|Zm00001d018090|Zm00001d024014|Zm00001d0…	57	Zm00001d019387|Zm00001d048814|Zm00001d021695|Zm00001d046184|Zm00001d010755|Zm00001d047358|Zm00001d047201|Zm00001d031734|Zm00001d040733|Zm00001d007896|Zm00001d045845|Zm00001d037513|Zm00001d008733|Zm00001d040589|Zm00001d037205|Zm00001d016708|Zm00001d020536|Zm00001d026436|Zm00001d009178|Zm00001d010924|Zm00001d019450|Zm00001d014918|Zm00001d012655|Zm00001d035055|Zm00001d016256|Zm00001d028630|Zm00001d0…	30
intrinsic component of membrane	GO:0031224	1.83158e-07	2.60684e-05	6379	Zm00001d020531|Zm00001d032776|Zm00001d003248|Zm00001d005542|Zm00001d014949|Zm00001d038153|Zm00001d016590|Zm00001d025573|Zm00001d009354|Zm00001d006511|Zm00001d037453|Zm00001d047275|Zm00001d048819|Zm00001d032899|Zm00001d021935|Zm00001d002038|Zm00001d038555|Zm00001d037816|Zm00001d016938|Zm00001d052961|Zm00001d028167|Zm00001d003006|Zm00001d014456|Zm00001d017077|Zm00001d048710|Zm00001d013795|Zm00001d0…	256	Zm00001d044120|Zm00001d032776|Zm00001d046235|Zm00001d007255|Zm00001d002068|Zm00001d013759|Zm00001d048710|Zm00001d047119|Zm00001d024364|Zm00001d053518|Zm00001d028167|Zm00001d038768|Zm00001d019334|Zm00001d003012|Zm00001d012399|Zm00001d004442|Zm00001d031589|Zm00001d048142|Zm00001d009399|Zm00001d012514|Zm00001d019411|Zm00001d047495|Zm00001d039770|Zm00001d008381|Zm00001d042948|Zm00001d048702|Zm00001d0…	146	Zm00001d039218|Zm00001d012953|Zm00001d046629|Zm00001d014456|Zm00001d025573|Zm00001d033091|Zm00001d018627|Zm00001d021935|Zm00001d023592|Zm00001d041773|Zm00001d007427|Zm00001d001779|Zm00001d047789|Zm00001d033241|Zm00001d038199|Zm00001d037242|Zm00001d046423|Zm00001d038115|Zm00001d021775|Zm00001d025834|Zm00001d039188|Zm00001d042345|Zm00001d002589|Zm00001d051504|Zm00001d033497|Zm00001d020560|Zm00001d0…	110
intrinsic component of plasma membrane	GO:0031226	2.65102e-07	2.60684e-05	586	Zm00001d025834|Zm00001d020903|Zm00001d037289|Zm00001d025573|Zm00001d047275|Zm00001d039188|Zm00001d028162|Zm00001d021935|Zm00001d002038|Zm00001d010440|Zm00001d029313|Zm00001d013097|Zm00001d032424|Zm00001d016938|Zm00001d031636|Zm00001d037242|Zm00001d042135|Zm00001d021695|Zm00001d048774|Zm00001d020463|Zm00001d047399|Zm00001d028093|Zm00001d043361|Zm00001d004301|Zm00001d033567|Zm00001d028230|Zm00001d0…	42	Zm00001d016938|Zm00001d019994|Zm00001d003671|Zm00001d014463|Zm00001d028093|Zm00001d033567|Zm00001d020903|Zm00001d048774|Zm00001d043361|Zm00001d047399|Zm00001d044421|Zm00001d010440|Zm00001d047275|Zm00001d031287|Zm00001d031636|Zm00001d013097|Zm00001d026253|Zm00001d029313|Zm00001d015914|Zm00001d016590|Zm00001d019226	21	Zm00001d034782|Zm00001d037289|Zm00001d007896|Zm00001d032424|Zm00001d039392|Zm00001d028230|Zm00001d028162|Zm00001d039188|Zm00001d021695|Zm00001d004301|Zm00001d002038|Zm00001d025573|Zm00001d034035|Zm00001d020463|Zm00001d018214|Zm00001d017249|Zm00001d042135|Zm00001d033241|Zm00001d021935|Zm00001d037242|Zm00001d025834	21
plasma membrane	GO:0005886	3.78561e-06	0.000279189	3595	Zm00001d020531|Zm00001d032776|Zm00001d003248|Zm00001d038153|Zm00001d025834|Zm00001d037453|Zm00001d047275|Zm00001d027353|Zm00001d021935|Zm00001d020631|Zm00001d046169|Zm00001d028162|Zm00001d028167|Zm00001d003006|Zm00001d014456|Zm00001d008467|Zm00001d033497|Zm00001d028630|Zm00001d017271|Zm00001d051193|Zm00001d019334|Zm00001d019411|Zm00001d034257|Zm00001d043477|Zm00001d024364|Zm00001d004138|Zm00001d0…	154	Zm00001d046916|Zm00001d032776|Zm00001d020903|Zm00001d028653|Zm00001d039231|Zm00001d027886|Zm00001d039639|Zm00001d037816|Zm00001d039967|Zm00001d047923|Zm00001d048774|Zm00001d007255|Zm00001d002068|Zm00001d005478|Zm00001d037453|Zm00001d005451|Zm00001d003785|Zm00001d029979|Zm00001d047053|Zm00001d013109|Zm00001d002658|Zm00001d032069|Zm00001d026368|Zm00001d053065|Zm00001d027533|Zm00001d024364|Zm00001d0…	83	Zm00001d027415|Zm00001d039173|Zm00001d039218|Zm00001d034541|Zm00001d028230|Zm00001d008488|Zm00001d046423|Zm00001d021695|Zm00001d014456|Zm00001d000158|Zm00001d025255|Zm00001d035450|Zm00001d024637|Zm00001d035243|Zm00001d013105|Zm00001d021935|Zm00001d023592|Zm00001d028839|Zm00001d019850|Zm00001d051553|Zm00001d012988|Zm00001d034257|Zm00001d001779|Zm00001d012307|Zm00001d036097|Zm00001d007896|Zm00001d0…	71
integral component of membrane	GO:0016021	1.25349e-05	0.000739561	6136	Zm00001d020531|Zm00001d032776|Zm00001d003248|Zm00001d005542|Zm00001d014949|Zm00001d038153|Zm00001d016590|Zm00001d025573|Zm00001d009354|Zm00001d006511|Zm00001d037453|Zm00001d045097|Zm00001d048819|Zm00001d032899|Zm00001d021935|Zm00001d002038|Zm00001d038555|Zm00001d016938|Zm00001d052961|Zm00001d028167|Zm00001d003006|Zm00001d014456|Zm00001d017077|Zm00001d048710|Zm00001d013795|Zm00001d033497|Zm00001d0…	237	Zm00001d044120|Zm00001d032776|Zm00001d034986|Zm00001d007255|Zm00001d002068|Zm00001d013759|Zm00001d048710|Zm00001d047119|Zm00001d024364|Zm00001d053518|Zm00001d028167|Zm00001d038768|Zm00001d019334|Zm00001d003012|Zm00001d012399|Zm00001d004442|Zm00001d031589|Zm00001d048142|Zm00001d009399|Zm00001d012514|Zm00001d019411|Zm00001d047495|Zm00001d008381|Zm00001d020618|Zm00001d048702|Zm00001d003248|Zm00001d0…	130	Zm00001d039218|Zm00001d012953|Zm00001d046629|Zm00001d014456|Zm00001d025573|Zm00001d033091|Zm00001d018627|Zm00001d021935|Zm00001d023592|Zm00001d041773|Zm00001d007427|Zm00001d001779|Zm00001d047789|Zm00001d033241|Zm00001d038199|Zm00001d037242|Zm00001d046423|Zm00001d038115|Zm00001d021775|Zm00001d025834|Zm00001d039188|Zm00001d042345|Zm00001d002589|Zm00001d051504|Zm00001d033497|Zm00001d020560|Zm00001d0…	107
plant-type cell wall	GO:0009505	3.86461e-05	0.00163641	296	Zm00001d003446|Zm00001d039188|Zm00001d049071|Zm00001d037205|Zm00001d012514|Zm00001d031636|Zm00001d007319|Zm00001d018107|Zm00001d021695|Zm00001d035055|Zm00001d026068|Zm00001d043361|Zm00001d032605|Zm00001d012655|Zm00001d029783|Zm00001d019387|Zm00001d002899|Zm00001d044864|Zm00001d014467|Zm00001d045845|Zm00001d027520|Zm00001d020627|Zm00001d018754	23	Zm00001d032605|Zm00001d002899|Zm00001d020627|Zm00001d012514|Zm00001d029783|Zm00001d043361|Zm00001d026068|Zm00001d027520|Zm00001d014467|Zm00001d049071|Zm00001d031636|Zm00001d003446|Zm00001d018754|Zm00001d007319|Zm00001d018107|Zm00001d044864	16	Zm00001d012655|Zm00001d019387|Zm00001d039188|Zm00001d035055|Zm00001d045845|Zm00001d021695|Zm00001d037205	7
plasma membrane part	GO:0044459	3.88301e-05	0.00163641	812	Zm00001d025834|Zm00001d020903|Zm00001d037289|Zm00001d025573|Zm00001d047275|Zm00001d039188|Zm00001d028162|Zm00001d021935|Zm00001d002038|Zm00001d010440|Zm00001d029313|Zm00001d013097|Zm00001d032424|Zm00001d016938|Zm00001d031636|Zm00001d037242|Zm00001d042135|Zm00001d021695|Zm00001d048774|Zm00001d027415|Zm00001d020463|Zm00001d047399|Zm00001d029686|Zm00001d028093|Zm00001d043361|Zm00001d004301|Zm00001d0…	46	Zm00001d029686|Zm00001d048774|Zm00001d026253|Zm00001d010440|Zm00001d015914|Zm00001d002658|Zm00001d033567|Zm00001d020903|Zm00001d031287|Zm00001d047399|Zm00001d029209|Zm00001d031636|Zm00001d019994|Zm00001d016938|Zm00001d014463|Zm00001d047275|Zm00001d016590|Zm00001d003671|Zm00001d044421|Zm00001d028093|Zm00001d043361|Zm00001d013097|Zm00001d029313|Zm00001d019226	24	Zm00001d027415|Zm00001d028230|Zm00001d034035|Zm00001d021695|Zm00001d025573|Zm00001d017249|Zm00001d021935|Zm00001d037289|Zm00001d007896|Zm00001d042135|Zm00001d028162|Zm00001d034782|Zm00001d033241|Zm00001d037242|Zm00001d039392|Zm00001d002038|Zm00001d025834|Zm00001d039188|Zm00001d032424|Zm00001d004301|Zm00001d020463|Zm00001d018214	22
integral component of plasma membrane	GO:0005887	4.51542e-05	0.00166506	382	Zm00001d025834|Zm00001d032424|Zm00001d037289|Zm00001d025573|Zm00001d034035|Zm00001d021935|Zm00001d002038|Zm00001d010440|Zm00001d016938|Zm00001d037242|Zm00001d042135|Zm00001d048774|Zm00001d020463|Zm00001d028093|Zm00001d028162|Zm00001d004301|Zm00001d028230|Zm00001d044421|Zm00001d016590|Zm00001d034782|Zm00001d033241|Zm00001d019226|Zm00001d031287|Zm00001d015914|Zm00001d026253|Zm00001d017249|Zm00001d0…	27	Zm00001d016938|Zm00001d044421|Zm00001d048774|Zm00001d031287|Zm00001d028093|Zm00001d026253|Zm00001d010440|Zm00001d015914|Zm00001d016590|Zm00001d019226	10	Zm00001d037289|Zm00001d034782|Zm00001d032424|Zm00001d028162|Zm00001d028230|Zm00001d034035|Zm00001d004301|Zm00001d002038|Zm00001d025573|Zm00001d020463|Zm00001d039392|Zm00001d017249|Zm00001d042135|Zm00001d033241|Zm00001d021935|Zm00001d037242|Zm00001d025834	17
anchored component of membrane	GO:0031225	6.87465e-05	0.00225336	247	Zm00001d039770|Zm00001d029365|Zm00001d019994|Zm00001d007045|Zm00001d043361|Zm00001d022082|Zm00001d014463|Zm00001d031636|Zm00001d019100|Zm00001d013097|Zm00001d047275|Zm00001d039188|Zm00001d021695|Zm00001d020903|Zm00001d033567|Zm00001d047399|Zm00001d018214|Zm00001d029313|Zm00001d007896|Zm00001d003671	20	Zm00001d003671|Zm00001d014463|Zm00001d033567|Zm00001d020903|Zm00001d019100|Zm00001d039770|Zm00001d043361|Zm00001d047399|Zm00001d047275|Zm00001d031636|Zm00001d013097|Zm00001d029313|Zm00001d029365|Zm00001d019994|Zm00001d022082|Zm00001d007045	16	Zm00001d039188|Zm00001d007896|Zm00001d021695|Zm00001d018214	4
membrane part	GO:0044425	0.00013009	0.00383765	7218	Zm00001d020531|Zm00001d032776|Zm00001d003248|Zm00001d005542|Zm00001d014949|Zm00001d038153|Zm00001d016590|Zm00001d025573|Zm00001d009354|Zm00001d006511|Zm00001d037453|Zm00001d047275|Zm00001d048819|Zm00001d032899|Zm00001d021935|Zm00001d002038|Zm00001d038555|Zm00001d037816|Zm00001d016938|Zm00001d052961|Zm00001d028167|Zm00001d003006|Zm00001d014456|Zm00001d017077|Zm00001d013406|Zm00001d048710|Zm00001d0…	265	Zm00001d044120|Zm00001d032776|Zm00001d046235|Zm00001d007255|Zm00001d002068|Zm00001d013759|Zm00001d048710|Zm00001d047119|Zm00001d024364|Zm00001d013455|Zm00001d028167|Zm00001d038768|Zm00001d019334|Zm00001d003012|Zm00001d012399|Zm00001d004442|Zm00001d031589|Zm00001d048142|Zm00001d009399|Zm00001d012514|Zm00001d019411|Zm00001d047495|Zm00001d039770|Zm00001d008381|Zm00001d020757|Zm00001d042948|Zm00001d0…	151	Zm00001d027415|Zm00001d039218|Zm00001d012953|Zm00001d046629|Zm00001d014456|Zm00001d025573|Zm00001d033091|Zm00001d018627|Zm00001d021935|Zm00001d023592|Zm00001d041773|Zm00001d007427|Zm00001d001779|Zm00001d047789|Zm00001d033241|Zm00001d038199|Zm00001d037242|Zm00001d046423|Zm00001d038115|Zm00001d021775|Zm00001d025834|Zm00001d039188|Zm00001d042345|Zm00001d002589|Zm00001d051504|Zm00001d033497|Zm00001d0…	114
external encapsulating structure	GO:0030312	0.000234899	0.00577459	903	Zm00001d032776|Zm00001d053055|Zm00001d037513|Zm00001d003446|Zm00001d010755|Zm00001d039188|Zm00001d042654|Zm00001d049071|Zm00001d010039|Zm00001d013097|Zm00001d037205|Zm00001d012514|Zm00001d033231|Zm00001d031636|Zm00001d007319|Zm00001d013751|Zm00001d018107|Zm00001d021695|Zm00001d044864|Zm00001d016708|Zm00001d035055|Zm00001d026068|Zm00001d046184|Zm00001d019450|Zm00001d026436|Zm00001d043477|Zm00001d0…	47	Zm00001d032776|Zm00001d020627|Zm00001d049071|Zm00001d029814|Zm00001d013751|Zm00001d002899|Zm00001d044864|Zm00001d029686|Zm00001d042654|Zm00001d017495|Zm00001d031636|Zm00001d032605|Zm00001d014467|Zm00001d012514|Zm00001d026068|Zm00001d003446|Zm00001d018754|Zm00001d027520|Zm00001d033044|Zm00001d053055|Zm00001d029783|Zm00001d043361|Zm00001d033231|Zm00001d013097|Zm00001d043477|Zm00001d007319|Zm00001d0…	29	Zm00001d012655|Zm00001d026436|Zm00001d039188|Zm00001d035055|Zm00001d007896|Zm00001d045845|Zm00001d037513|Zm00001d040589|Zm00001d021695|Zm00001d046184|Zm00001d010755|Zm00001d028630|Zm00001d037205|Zm00001d018214|Zm00001d019387|Zm00001d010039|Zm00001d016708|Zm00001d019450	18
cell wall	GO:0005618	0.000234899	0.00577459	903	Zm00001d032776|Zm00001d026436|Zm00001d053055|Zm00001d037513|Zm00001d003446|Zm00001d010755|Zm00001d039188|Zm00001d021695|Zm00001d049071|Zm00001d013751|Zm00001d013097|Zm00001d037205|Zm00001d010039|Zm00001d012514|Zm00001d033231|Zm00001d031636|Zm00001d042654|Zm00001d007319|Zm00001d028630|Zm00001d018107|Zm00001d029783|Zm00001d044864|Zm00001d016708|Zm00001d035055|Zm00001d026068|Zm00001d046184|Zm00001d0…	47	Zm00001d032776|Zm00001d029686|Zm00001d049071|Zm00001d029814|Zm00001d013751|Zm00001d002899|Zm00001d044864|Zm00001d020627|Zm00001d042654|Zm00001d017495|Zm00001d031636|Zm00001d032605|Zm00001d014467|Zm00001d012514|Zm00001d026068|Zm00001d003446|Zm00001d018754|Zm00001d027520|Zm00001d033044|Zm00001d053055|Zm00001d029783|Zm00001d043361|Zm00001d033231|Zm00001d013097|Zm00001d043477|Zm00001d007319|Zm00001d0…	29	Zm00001d012655|Zm00001d046184|Zm00001d039188|Zm00001d035055|Zm00001d007896|Zm00001d045845|Zm00001d037513|Zm00001d040589|Zm00001d021695|Zm00001d026436|Zm00001d010755|Zm00001d028630|Zm00001d037205|Zm00001d018214|Zm00001d019387|Zm00001d010039|Zm00001d016708|Zm00001d019450	18
anchored component of plasma membrane	GO:0046658	0.0012976	0.0294456	202	Zm00001d003671|Zm00001d019994|Zm00001d018214|Zm00001d043361|Zm00001d039188|Zm00001d014463|Zm00001d031636|Zm00001d013097|Zm00001d047275|Zm00001d021695|Zm00001d020903|Zm00001d033567|Zm00001d047399|Zm00001d029313|Zm00001d007896	15	Zm00001d003671|Zm00001d014463|Zm00001d033567|Zm00001d020903|Zm00001d043361|Zm00001d047399|Zm00001d047275|Zm00001d031636|Zm00001d013097|Zm00001d029313|Zm00001d019994	11	Zm00001d039188|Zm00001d007896|Zm00001d021695|Zm00001d018214	4

## Sheet: C7-2t mf
Table S5 GO enrichment analysis of the DEGs in C7-2t (molecular function)
Term_name	Accession	p-value	FDR	Background_Count	DE_Gene	DE_Count	Up_Gene	Up_Count	Down_Gene	Down_Count
oxidoreductase activity	GO:0016491	9.99716e-06	0.00120537	2393	Zm00001d004894|Zm00001d003086|Zm00001d027353|Zm00001d048819|Zm00001d049071|Zm00001d038555|Zm00001d040805|Zm00001d029170|Zm00001d013651|Zm00001d017077|Zm00001d048710|Zm00001d005624|Zm00001d027695|Zm00001d033623|Zm00001d006467|Zm00001d048417|Zm00001d032046|Zm00001d011183|Zm00001d038841|Zm00001d034541|Zm00001d045145|Zm00001d012567|Zm00001d025761|Zm00001d019387|Zm00001d002899|Zm00001d050339|Zm00001d0…	109	Zm00001d012567|Zm00001d044120|Zm00001d044122|Zm00001d001960|Zm00001d033711|Zm00001d020628|Zm00001d027695|Zm00001d037724|Zm00001d013759|Zm00001d014467|Zm00001d049071|Zm00001d009140|Zm00001d043293|Zm00001d002899|Zm00001d008173|Zm00001d032721|Zm00001d026368|Zm00001d034072|Zm00001d012764|Zm00001d029170|Zm00001d048710|Zm00001d048417|Zm00001d013245|Zm00001d033567|Zm00001d034986|Zm00001d025761|Zm00001d0…	65	Zm00001d019387|Zm00001d015579|Zm00001d048819|Zm00001d039102|Zm00001d013651|Zm00001d046184|Zm00001d002589|Zm00001d017077|Zm00001d003513|Zm00001d032046|Zm00001d025103|Zm00001d049059|Zm00001d047358|Zm00001d019850|Zm00001d027537|Zm00001d028742|Zm00001d009022|Zm00001d030544|Zm00001d029031|Zm00001d045845|Zm00001d034541|Zm00001d004894|Zm00001d034104|Zm00001d018206|Zm00001d050889|Zm00001d045145|Zm00001d0…	44
transporter activity	GO:0005215	5.74511e-06	0.000969775	1959	Zm00001d005542|Zm00001d005002|Zm00001d025573|Zm00001d006511|Zm00001d045097|Zm00001d035381|Zm00001d032899|Zm00001d021935|Zm00001d002038|Zm00001d016938|Zm00001d003006|Zm00001d014456|Zm00001d008733|Zm00001d025869|Zm00001d051193|Zm00001d000434|Zm00001d007427|Zm00001d042473|Zm00001d035717|Zm00001d034782|Zm00001d023592|Zm00001d003012|Zm00001d033241|Zm00001d047208|Zm00001d019226|Zm00001d006493|Zm00001d0…	94	Zm00001d037492|Zm00001d019078|Zm00001d052063|Zm00001d037816|Zm00001d025869|Zm00001d007255|Zm00001d044529|Zm00001d026253|Zm00001d010440|Zm00001d012522|Zm00001d045097|Zm00001d002343|Zm00001d053049|Zm00001d046235|Zm00001d011193|Zm00001d031287|Zm00001d015914|Zm00001d034842|Zm00001d032899|Zm00001d002407|Zm00001d003012|Zm00001d008285|Zm00001d004442|Zm00001d004621|Zm00001d017453|Zm00001d016938|Zm00001d0…	38	Zm00001d042438|Zm00001d030127|Zm00001d012953|Zm00001d028230|Zm00001d034035|Zm00001d014456|Zm00001d021781|Zm00001d025573|Zm00001d035243|Zm00001d017249|Zm00001d018627|Zm00001d021935|Zm00001d023592|Zm00001d007427|Zm00001d037289|Zm00001d002974|Zm00001d047208|Zm00001d051504|Zm00001d028162|Zm00001d035381|Zm00001d005002|Zm00001d039674|Zm00001d034782|Zm00001d008733|Zm00001d006511|Zm00001d016956|Zm00001d0…	56
transmembrane transporter activity	GO:0022857	1.55665e-07	6.56908e-05	1599	Zm00001d005542|Zm00001d005002|Zm00001d025573|Zm00001d006511|Zm00001d045097|Zm00001d035381|Zm00001d032899|Zm00001d021935|Zm00001d002038|Zm00001d016938|Zm00001d003006|Zm00001d014456|Zm00001d008733|Zm00001d025869|Zm00001d051193|Zm00001d000434|Zm00001d007427|Zm00001d035717|Zm00001d034782|Zm00001d023592|Zm00001d003012|Zm00001d033241|Zm00001d047208|Zm00001d019226|Zm00001d006493|Zm00001d039392|Zm00001d0…	86	Zm00001d037492|Zm00001d019078|Zm00001d052063|Zm00001d037816|Zm00001d025869|Zm00001d044529|Zm00001d026253|Zm00001d010440|Zm00001d012522|Zm00001d045097|Zm00001d002343|Zm00001d053049|Zm00001d046235|Zm00001d011193|Zm00001d031287|Zm00001d015914|Zm00001d032899|Zm00001d002407|Zm00001d003012|Zm00001d008285|Zm00001d004442|Zm00001d017453|Zm00001d016938|Zm00001d009399|Zm00001d005542|Zm00001d048774|Zm00001d0…	34	Zm00001d042438|Zm00001d030127|Zm00001d028230|Zm00001d034035|Zm00001d014456|Zm00001d021781|Zm00001d025573|Zm00001d035243|Zm00001d017249|Zm00001d018627|Zm00001d021935|Zm00001d023592|Zm00001d007427|Zm00001d037289|Zm00001d002974|Zm00001d047208|Zm00001d051504|Zm00001d028162|Zm00001d035381|Zm00001d005002|Zm00001d039674|Zm00001d034782|Zm00001d008733|Zm00001d006511|Zm00001d016956|Zm00001d033241|Zm00001d0…	52
cofactor binding	GO:0048037	8.48022e-05	0.00447332	1693	Zm00001d023887|Zm00001d006476|Zm00001d003429|Zm00001d050694|Zm00001d014914|Zm00001d043293|Zm00001d034072|Zm00001d013245|Zm00001d001960|Zm00001d021596|Zm00001d028282|Zm00001d025103|Zm00001d047452|Zm00001d049071|Zm00001d003513|Zm00001d047981|Zm00001d012764|Zm00001d038555|Zm00001d037550|Zm00001d047358|Zm00001d049995|Zm00001d009140|Zm00001d044120|Zm00001d013759|Zm00001d017077|Zm00001d009022|Zm00001d0…	79	Zm00001d044120|Zm00001d012567|Zm00001d044122|Zm00001d001960|Zm00001d043293|Zm00001d020628|Zm00001d013759|Zm00001d014467|Zm00001d049071|Zm00001d009140|Zm00001d026060|Zm00001d048710|Zm00001d008173|Zm00001d048702|Zm00001d041679|Zm00001d034072|Zm00001d012764|Zm00001d037550|Zm00001d002899|Zm00001d048417|Zm00001d013245|Zm00001d033567|Zm00001d034986|Zm00001d006040|Zm00001d006476|Zm00001d050694|Zm00001d0…	46	Zm00001d019387|Zm00001d015579|Zm00001d048819|Zm00001d046184|Zm00001d038718|Zm00001d017077|Zm00001d003513|Zm00001d032046|Zm00001d025103|Zm00001d047358|Zm00001d027537|Zm00001d006467|Zm00001d018157|Zm00001d030544|Zm00001d029031|Zm00001d045845|Zm00001d034541|Zm00001d034104|Zm00001d018206|Zm00001d006193|Zm00001d049995|Zm00001d011890|Zm00001d013230|Zm00001d010924|Zm00001d023887|Zm00001d003429|Zm00001d0…	33
ion transmembrane transporter activity	GO:0015075	0.0014539	0.0322918	984	Zm00001d009372|Zm00001d005002|Zm00001d005542|Zm00001d021653|Zm00001d037289|Zm00001d025573|Zm00001d030127|Zm00001d003422|Zm00001d008285|Zm00001d039241|Zm00001d021935|Zm00001d016956|Zm00001d002038|Zm00001d052063|Zm00001d028162|Zm00001d014456|Zm00001d002343|Zm00001d039674|Zm00001d042135|Zm00001d025869|Zm00001d048774|Zm00001d025834|Zm00001d028093|Zm00001d037816|Zm00001d007427|Zm00001d042438|Zm00001d0…	47	Zm00001d052063|Zm00001d046235|Zm00001d026253|Zm00001d028093|Zm00001d002343|Zm00001d003012|Zm00001d025869|Zm00001d048774|Zm00001d012522|Zm00001d037816|Zm00001d005542|Zm00001d006493|Zm00001d008285|Zm00001d019226	14	Zm00001d030127|Zm00001d028230|Zm00001d046629|Zm00001d014456|Zm00001d025573|Zm00001d017249|Zm00001d021935|Zm00001d021653|Zm00001d007427|Zm00001d037289|Zm00001d042135|Zm00001d053143|Zm00001d028162|Zm00001d005001|Zm00001d005002|Zm00001d039674|Zm00001d034782|Zm00001d006511|Zm00001d016956|Zm00001d033241|Zm00001d035243|Zm00001d018445|Zm00001d009372|Zm00001d039392|Zm00001d002038|Zm00001d003422|Zm00001d0…	33
tetrapyrrole binding	GO:0046906	2.37016e-07	6.66806e-05	626	Zm00001d027601|Zm00001d048819|Zm00001d049071|Zm00001d038555|Zm00001d008381|Zm00001d047452|Zm00001d037550|Zm00001d047358|Zm00001d009140|Zm00001d018161|Zm00001d013759|Zm00001d017077|Zm00001d047495|Zm00001d048710|Zm00001d018206|Zm00001d008173|Zm00001d035055|Zm00001d004506|Zm00001d027537|Zm00001d010924|Zm00001d046184|Zm00001d015579|Zm00001d049995|Zm00001d038064|Zm00001d029031|Zm00001d034104|Zm00001d0…	44	Zm00001d044120|Zm00001d020628|Zm00001d013759|Zm00001d049071|Zm00001d009140|Zm00001d048710|Zm00001d008173|Zm00001d037550|Zm00001d002899|Zm00001d047424|Zm00001d047425|Zm00001d034986|Zm00001d028282|Zm00001d004506|Zm00001d038064|Zm00001d014467|Zm00001d047495|Zm00001d008381|Zm00001d027601|Zm00001d048702|Zm00001d048705|Zm00001d035178|Zm00001d035526|Zm00001d038555	24	Zm00001d019387|Zm00001d018157|Zm00001d015579|Zm00001d048819|Zm00001d029031|Zm00001d047452|Zm00001d018161|Zm00001d045845|Zm00001d049995|Zm00001d046184|Zm00001d006193|Zm00001d038718|Zm00001d017077|Zm00001d018206|Zm00001d034104|Zm00001d010924|Zm00001d047358|Zm00001d027537|Zm00001d013230|Zm00001d035055	20
active transmembrane transporter activity	GO:0022804	0.000578179	0.016827	864	Zm00001d025834|Zm00001d005542|Zm00001d025573|Zm00001d006511|Zm00001d045097|Zm00001d035381|Zm00001d032899|Zm00001d021935|Zm00001d016956|Zm00001d002038|Zm00001d004442|Zm00001d016938|Zm00001d028093|Zm00001d012438|Zm00001d008733|Zm00001d037242|Zm00001d039674|Zm00001d042135|Zm00001d048774|Zm00001d020463|Zm00001d021775|Zm00001d018627|Zm00001d007427|Zm00001d028162|Zm00001d004301|Zm00001d053049|Zm00001d0…	44	Zm00001d016938|Zm00001d009399|Zm00001d037492|Zm00001d045097|Zm00001d053049|Zm00001d046235|Zm00001d028093|Zm00001d048774|Zm00001d012522|Zm00001d026253|Zm00001d032899|Zm00001d005542|Zm00001d006493|Zm00001d044529|Zm00001d004442|Zm00001d019226	16	Zm00001d028230|Zm00001d005001|Zm00001d025573|Zm00001d035243|Zm00001d018627|Zm00001d021935|Zm00001d021653|Zm00001d007427|Zm00001d042135|Zm00001d053143|Zm00001d028162|Zm00001d035381|Zm00001d005002|Zm00001d039674|Zm00001d008733|Zm00001d006511|Zm00001d016956|Zm00001d033241|Zm00001d037242|Zm00001d012438|Zm00001d039392|Zm00001d002038|Zm00001d021775|Zm00001d025834|Zm00001d012307|Zm00001d004301|Zm00001d0…	28
secondary active transmembrane transporter activity	GO:0015291	1.21197e-06	0.000255726	472	Zm00001d025834|Zm00001d005542|Zm00001d021653|Zm00001d025573|Zm00001d006511|Zm00001d035381|Zm00001d032899|Zm00001d021935|Zm00001d016956|Zm00001d002038|Zm00001d016938|Zm00001d037242|Zm00001d039674|Zm00001d042135|Zm00001d048774|Zm00001d020463|Zm00001d021775|Zm00001d018627|Zm00001d007427|Zm00001d028162|Zm00001d004301|Zm00001d012307|Zm00001d028230|Zm00001d005001|Zm00001d005002|Zm00001d053143|Zm00001d0…	35	Zm00001d016938|Zm00001d009399|Zm00001d046235|Zm00001d048774|Zm00001d044529|Zm00001d012522|Zm00001d032899|Zm00001d005542|Zm00001d006493	9	Zm00001d028230|Zm00001d005001|Zm00001d025573|Zm00001d035243|Zm00001d018627|Zm00001d021935|Zm00001d021653|Zm00001d007427|Zm00001d042135|Zm00001d053143|Zm00001d028162|Zm00001d035381|Zm00001d005002|Zm00001d039674|Zm00001d006511|Zm00001d016956|Zm00001d033241|Zm00001d037242|Zm00001d039392|Zm00001d002038|Zm00001d021775|Zm00001d025834|Zm00001d012307|Zm00001d004301|Zm00001d020463|Zm00001d023592	26
oxidoreductase activity, acting on paired donors, with incorporation or reduction of molecular oxygen	GO:0016705	2.10927e-05	0.00222528	538	Zm00001d015579|Zm00001d037724|Zm00001d027601|Zm00001d001960|Zm00001d048819|Zm00001d038555|Zm00001d008381|Zm00001d003513|Zm00001d044120|Zm00001d013759|Zm00001d017077|Zm00001d047495|Zm00001d048710|Zm00001d005624|Zm00001d004506|Zm00001d027537|Zm00001d047452|Zm00001d014914|Zm00001d021059|Zm00001d038064|Zm00001d029031|Zm00001d034104|Zm00001d035178|Zm00001d035526|Zm00001d047425|Zm00001d047424|Zm00001d0…	35	Zm00001d044120|Zm00001d001960|Zm00001d020628|Zm00001d037724|Zm00001d013759|Zm00001d048710|Zm00001d021059|Zm00001d048417|Zm00001d047424|Zm00001d047425|Zm00001d034986|Zm00001d028282|Zm00001d004506|Zm00001d038064|Zm00001d047495|Zm00001d014914|Zm00001d008381|Zm00001d027601|Zm00001d048702|Zm00001d048705|Zm00001d035178|Zm00001d035526|Zm00001d038555	23	Zm00001d028742|Zm00001d015579|Zm00001d048819|Zm00001d029031|Zm00001d047452|Zm00001d006193|Zm00001d013230|Zm00001d005624|Zm00001d017077|Zm00001d003513|Zm00001d034104|Zm00001d027537	12
hydrolase activity, acting on glycosyl bonds	GO:0016798	0.00086489	0.0219972	604	Zm00001d012159|Zm00001d043443|Zm00001d014947|Zm00001d042654|Zm00001d035899|Zm00001d034017|Zm00001d010039|Zm00001d029313|Zm00001d013097|Zm00001d039301|Zm00001d014083|Zm00001d021695|Zm00001d041777|Zm00001d041776|Zm00001d016708|Zm00001d006539|Zm00001d047399|Zm00001d023994|Zm00001d009717|Zm00001d032608|Zm00001d005454|Zm00001d043361|Zm00001d029814|Zm00001d032605|Zm00001d007896|Zm00001d021304|Zm00001d0…	33	Zm00001d032605|Zm00001d013390|Zm00001d005454|Zm00001d043443|Zm00001d014947|Zm00001d019163|Zm00001d042654|Zm00001d017152|Zm00001d043361|Zm00001d047399|Zm00001d039301|Zm00001d009717|Zm00001d032608|Zm00001d029814|Zm00001d013097|Zm00001d029313|Zm00001d012159|Zm00001d014083|Zm00001d021304	19	Zm00001d034017|Zm00001d035899|Zm00001d007896|Zm00001d021450|Zm00001d021695|Zm00001d006539|Zm00001d040589|Zm00001d027525|Zm00001d018214|Zm00001d041776|Zm00001d041777|Zm00001d010039|Zm00001d016708|Zm00001d023994	14
iron ion binding	GO:0005506	6.02296e-05	0.00363098	476	Zm00001d027443|Zm00001d027601|Zm00001d048819|Zm00001d038555|Zm00001d008381|Zm00001d047452|Zm00001d044120|Zm00001d013759|Zm00001d017077|Zm00001d047495|Zm00001d048710|Zm00001d004506|Zm00001d027537|Zm00001d015579|Zm00001d038064|Zm00001d034541|Zm00001d029031|Zm00001d034104|Zm00001d035178|Zm00001d035526|Zm00001d047425|Zm00001d047424|Zm00001d028282|Zm00001d043845|Zm00001d013230|Zm00001d048705|Zm00001d0…	31	Zm00001d044120|Zm00001d038064|Zm00001d027443|Zm00001d048710|Zm00001d047424|Zm00001d047425|Zm00001d035178|Zm00001d047495|Zm00001d035526|Zm00001d008381|Zm00001d013759|Zm00001d034986|Zm00001d027601|Zm00001d028282|Zm00001d048702|Zm00001d038555|Zm00001d004506|Zm00001d048705|Zm00001d020628|Zm00001d043845	20	Zm00001d015579|Zm00001d048819|Zm00001d029031|Zm00001d047452|Zm00001d006193|Zm00001d034541|Zm00001d002589|Zm00001d013230|Zm00001d017077|Zm00001d034104|Zm00001d027537	11
hydrolase activity, hydrolyzing O-glycosyl compounds	GO:0004553	0.000890397	0.0219972	532	Zm00001d012159|Zm00001d043443|Zm00001d014947|Zm00001d042654|Zm00001d035899|Zm00001d034017|Zm00001d010039|Zm00001d029313|Zm00001d013097|Zm00001d014083|Zm00001d021695|Zm00001d041777|Zm00001d041776|Zm00001d016708|Zm00001d006539|Zm00001d047399|Zm00001d023994|Zm00001d009717|Zm00001d032608|Zm00001d043361|Zm00001d029814|Zm00001d032605|Zm00001d007896|Zm00001d021304|Zm00001d018214|Zm00001d019163|Zm00001d0…	30	Zm00001d032605|Zm00001d013390|Zm00001d043443|Zm00001d014947|Zm00001d019163|Zm00001d042654|Zm00001d017152|Zm00001d043361|Zm00001d047399|Zm00001d009717|Zm00001d032608|Zm00001d029814|Zm00001d013097|Zm00001d029313|Zm00001d012159|Zm00001d014083|Zm00001d021304	17	Zm00001d034017|Zm00001d035899|Zm00001d007896|Zm00001d021695|Zm00001d006539|Zm00001d040589|Zm00001d027525|Zm00001d018214|Zm00001d041776|Zm00001d041777|Zm00001d010039|Zm00001d016708|Zm00001d023994	13
monooxygenase activity	GO:0004497	3.98877e-05	0.00336652	422	Zm00001d004894|Zm00001d027601|Zm00001d048819|Zm00001d003513|Zm00001d008381|Zm00001d038555|Zm00001d044120|Zm00001d013759|Zm00001d017077|Zm00001d047495|Zm00001d048710|Zm00001d004506|Zm00001d027537|Zm00001d047452|Zm00001d015579|Zm00001d038064|Zm00001d029031|Zm00001d034104|Zm00001d035178|Zm00001d047425|Zm00001d047424|Zm00001d028282|Zm00001d013230|Zm00001d048705|Zm00001d048417|Zm00001d034986|Zm00001d0…	29	Zm00001d044120|Zm00001d038064|Zm00001d048710|Zm00001d048417|Zm00001d047424|Zm00001d047425|Zm00001d035178|Zm00001d047495|Zm00001d008381|Zm00001d013759|Zm00001d034986|Zm00001d027601|Zm00001d028282|Zm00001d048702|Zm00001d038555|Zm00001d004506|Zm00001d048705|Zm00001d020628	18	Zm00001d015579|Zm00001d048819|Zm00001d029031|Zm00001d047452|Zm00001d006193|Zm00001d004894|Zm00001d013230|Zm00001d017077|Zm00001d003513|Zm00001d034104|Zm00001d027537	11
anion transmembrane transporter activity	GO:0008509	0.000304625	0.0102841	362	Zm00001d009372|Zm00001d005542|Zm00001d030127|Zm00001d006511|Zm00001d008285|Zm00001d039241|Zm00001d002038|Zm00001d052063|Zm00001d028162|Zm00001d039674|Zm00001d042135|Zm00001d025869|Zm00001d021653|Zm00001d037816|Zm00001d042438|Zm00001d003422|Zm00001d053143|Zm00001d023592|Zm00001d003012|Zm00001d033241|Zm00001d046235|Zm00001d018445|Zm00001d035243|Zm00001d039392	24	Zm00001d052063|Zm00001d046235|Zm00001d037816|Zm00001d005542|Zm00001d025869|Zm00001d003012|Zm00001d008285	7	Zm00001d039674|Zm00001d009372|Zm00001d042438|Zm00001d030127|Zm00001d021653|Zm00001d035243|Zm00001d028162|Zm00001d002038|Zm00001d042135|Zm00001d039392|Zm00001d006511|Zm00001d053143|Zm00001d003422|Zm00001d033241|Zm00001d039241|Zm00001d023592|Zm00001d018445	17
symporter activity	GO:0015293	2.67143e-05	0.00250521	231	Zm00001d021775|Zm00001d016938|Zm00001d025834|Zm00001d028230|Zm00001d018627|Zm00001d012307|Zm00001d028162|Zm00001d044529|Zm00001d037242|Zm00001d046235|Zm00001d009399|Zm00001d025573|Zm00001d023592|Zm00001d004301|Zm00001d048774|Zm00001d021935|Zm00001d002038|Zm00001d020463|Zm00001d035243|Zm00001d053143	20	Zm00001d016938|Zm00001d009399|Zm00001d046235|Zm00001d044529|Zm00001d048774	5	Zm00001d028162|Zm00001d028230|Zm00001d012307|Zm00001d004301|Zm00001d037242|Zm00001d002038|Zm00001d025573|Zm00001d020463|Zm00001d035243|Zm00001d053143|Zm00001d018627|Zm00001d021935|Zm00001d023592|Zm00001d021775|Zm00001d025834	15
organic anion transmembrane transporter activity	GO:0008514	0.000223386	0.00819731	249	Zm00001d053143|Zm00001d023592|Zm00001d003012|Zm00001d033241|Zm00001d039674|Zm00001d005542|Zm00001d042438|Zm00001d052063|Zm00001d046235|Zm00001d035243|Zm00001d030127|Zm00001d006511|Zm00001d009372|Zm00001d042135|Zm00001d025869|Zm00001d008285|Zm00001d021653|Zm00001d003422|Zm00001d039392	19	Zm00001d052063|Zm00001d046235|Zm00001d025869|Zm00001d005542|Zm00001d003012|Zm00001d008285	6	Zm00001d009372|Zm00001d003422|Zm00001d042438|Zm00001d053143|Zm00001d035243|Zm00001d039674|Zm00001d030127|Zm00001d039392|Zm00001d006511|Zm00001d021653|Zm00001d033241|Zm00001d042135|Zm00001d023592	13
organic acid transmembrane transporter activity	GO:0005342	4.56344e-05	0.00341494	202	Zm00001d053143|Zm00001d023592|Zm00001d033241|Zm00001d032424|Zm00001d005542|Zm00001d042438|Zm00001d039674|Zm00001d052063|Zm00001d046235|Zm00001d035243|Zm00001d030127|Zm00001d006511|Zm00001d009372|Zm00001d042135|Zm00001d008285|Zm00001d021653|Zm00001d003422|Zm00001d039392	18	Zm00001d052063|Zm00001d046235|Zm00001d008285|Zm00001d005542	4	Zm00001d009372|Zm00001d003422|Zm00001d032424|Zm00001d053143|Zm00001d035243|Zm00001d030127|Zm00001d039674|Zm00001d042438|Zm00001d039392|Zm00001d006511|Zm00001d021653|Zm00001d033241|Zm00001d042135|Zm00001d023592	14
carboxylic acid transmembrane transporter activity	GO:0046943	0.000109219	0.00460902	197	Zm00001d053143|Zm00001d023592|Zm00001d033241|Zm00001d039674|Zm00001d005542|Zm00001d042438|Zm00001d052063|Zm00001d046235|Zm00001d035243|Zm00001d030127|Zm00001d003422|Zm00001d009372|Zm00001d042135|Zm00001d008285|Zm00001d021653|Zm00001d006511|Zm00001d039392	17	Zm00001d052063|Zm00001d046235|Zm00001d008285|Zm00001d005542	4	Zm00001d009372|Zm00001d006511|Zm00001d042438|Zm00001d053143|Zm00001d035243|Zm00001d039674|Zm00001d030127|Zm00001d039392|Zm00001d003422|Zm00001d021653|Zm00001d033241|Zm00001d042135|Zm00001d023592	13
oxidoreductase activity, acting on paired donors, with incorporation or reduction of molecular oxygen, NAD(P)H as one donor, and incorporation of one atom of oxygen	GO:0016709	0.000364918	0.0118458	218	Zm00001d013230|Zm00001d047452|Zm00001d035178|Zm00001d013759|Zm00001d017077|Zm00001d048710|Zm00001d048702|Zm00001d047424|Zm00001d034104|Zm00001d034986|Zm00001d004506|Zm00001d047425|Zm00001d006193|Zm00001d027537|Zm00001d003513|Zm00001d048417|Zm00001d044120	17	Zm00001d044120|Zm00001d034986|Zm00001d048417|Zm00001d047424|Zm00001d047425|Zm00001d035178|Zm00001d013759|Zm00001d048702|Zm00001d048710|Zm00001d004506	10	Zm00001d047452|Zm00001d006193|Zm00001d013230|Zm00001d017077|Zm00001d003513|Zm00001d034104|Zm00001d027537	7
carbohydrate transmembrane transporter activity	GO:0015144	7.18132e-06	0.00101017	143	Zm00001d016938|Zm00001d025834|Zm00001d028230|Zm00001d005542|Zm00001d020463|Zm00001d025573|Zm00001d030127|Zm00001d006511|Zm00001d015914|Zm00001d048774|Zm00001d044421|Zm00001d021935|Zm00001d016590|Zm00001d021653|Zm00001d010440|Zm00001d040656	16	Zm00001d016938|Zm00001d044421|Zm00001d048774|Zm00001d015914|Zm00001d010440|Zm00001d040656|Zm00001d005542|Zm00001d016590	8	Zm00001d030127|Zm00001d028230|Zm00001d025573|Zm00001d020463|Zm00001d006511|Zm00001d021935|Zm00001d021653|Zm00001d025834	8
glucosidase activity	GO:0015926	5.21108e-05	0.00341494	150	Zm00001d012159|Zm00001d010039|Zm00001d018214|Zm00001d014947|Zm00001d013097|Zm00001d021695|Zm00001d041777|Zm00001d041776|Zm00001d016708|Zm00001d034017|Zm00001d047399|Zm00001d023994|Zm00001d029313|Zm00001d007896|Zm00001d013390	15	Zm00001d013390|Zm00001d014947|Zm00001d047399|Zm00001d013097|Zm00001d029313|Zm00001d012159	6	Zm00001d034017|Zm00001d007896|Zm00001d021695|Zm00001d018214|Zm00001d041776|Zm00001d041777|Zm00001d010039|Zm00001d016708|Zm00001d023994	9
beta-glucosidase activity	GO:0008422	7.13338e-05	0.00401371	120	Zm00001d012159|Zm00001d010039|Zm00001d018214|Zm00001d013097|Zm00001d021695|Zm00001d041777|Zm00001d041776|Zm00001d034017|Zm00001d007896|Zm00001d023994|Zm00001d029313|Zm00001d047399|Zm00001d013390	13	Zm00001d013390|Zm00001d029313|Zm00001d012159|Zm00001d047399|Zm00001d013097	5	Zm00001d034017|Zm00001d007896|Zm00001d021695|Zm00001d018214|Zm00001d041776|Zm00001d041777|Zm00001d010039|Zm00001d023994	8
amino acid transmembrane transporter activity	GO:0015171	0.000176389	0.00708916	114	Zm00001d053143|Zm00001d023592|Zm00001d033241|Zm00001d042438|Zm00001d052063|Zm00001d046235|Zm00001d003422|Zm00001d009372|Zm00001d042135|Zm00001d008285|Zm00001d035243|Zm00001d039392	12	Zm00001d052063|Zm00001d046235|Zm00001d008285	3	Zm00001d009372|Zm00001d042438|Zm00001d053143|Zm00001d035243|Zm00001d042135|Zm00001d003422|Zm00001d039392|Zm00001d033241|Zm00001d023592	9
sugar transmembrane transporter activity	GO:0051119	0.0012027	0.0274346	122	Zm00001d025834|Zm00001d028230|Zm00001d025573|Zm00001d010440|Zm00001d015914|Zm00001d048774|Zm00001d044421|Zm00001d021935|Zm00001d016590|Zm00001d020463|Zm00001d040656	11	Zm00001d044421|Zm00001d048774|Zm00001d015914|Zm00001d010440|Zm00001d040656|Zm00001d016590	6	Zm00001d025573|Zm00001d028230|Zm00001d021935|Zm00001d020463|Zm00001d025834	5
phosphatidylinositol phosphate kinase activity	GO:0016307	0.00104126	0.0244119	39	Zm00001d002940|Zm00001d029209|Zm00001d032238|Zm00001d029443|Zm00001d005849|Zm00001d029979	6	Zm00001d002940|Zm00001d005849|Zm00001d029979|Zm00001d029209	4	Zm00001d032238|Zm00001d029443	2
neutral amino acid transmembrane transporter activity	GO:0015175	0.00223038	0.0482677	45	Zm00001d042438|Zm00001d046235|Zm00001d003422|Zm00001d042135|Zm00001d035243|Zm00001d052063	6	Zm00001d052063|Zm00001d046235	2	Zm00001d042438|Zm00001d042135|Zm00001d035243|Zm00001d003422	4
monocarboxylic acid transmembrane transporter activity	GO:0008028	0.00250044	0.0489484	46	Zm00001d005542|Zm00001d039674|Zm00001d030127|Zm00001d042135|Zm00001d021653|Zm00001d006511	6	Zm00001d005542	1	Zm00001d039674|Zm00001d030127|Zm00001d042135|Zm00001d021653|Zm00001d006511	5
phenylalanine ammonia-lyase activity	GO:0045548	0.000203451	0.00780512	19	Zm00001d017279|Zm00001d017276|Zm00001d051161|Zm00001d003016|Zm00001d017274	5	Zm00001d017274|Zm00001d003016|Zm00001d051161	3	Zm00001d017276|Zm00001d017279	2
ammonia-lyase activity	GO:0016841	0.00042737	0.0133593	22	Zm00001d017279|Zm00001d017276|Zm00001d003016|Zm00001d051161|Zm00001d017274	5	Zm00001d017274|Zm00001d003016|Zm00001d051161	3	Zm00001d017276|Zm00001d017279	2
aldonate transmembrane transporter activity	GO:0042879	5.25997e-05	0.00341494	8	Zm00001d021653|Zm00001d030127|Zm00001d005542|Zm00001d006511	4	Zm00001d005542	1	Zm00001d030127|Zm00001d021653|Zm00001d006511	3
CTP synthase activity	GO:0003883	9.24105e-05	0.00458791	9	Zm00001d009631|Zm00001d044024|Zm00001d039081|Zm00001d011486	4	Zm00001d044024|Zm00001d039081|Zm00001d009631	3	Zm00001d011486	1
triose-phosphate transmembrane transporter activity	GO:0071917	0.000650542	0.0183019	14	Zm00001d021653|Zm00001d039674|Zm00001d005542|Zm00001d006511	4	Zm00001d005542	1	Zm00001d039674|Zm00001d021653|Zm00001d006511	3
oxidoreductase activity, acting on other nitrogenous compounds as donors	GO:0016661	0.0027258	0.0489484	20	Zm00001d049995|Zm00001d018206|Zm00001d018161|Zm00001d048417	4	Zm00001d048417	1	Zm00001d018161|Zm00001d018206|Zm00001d049995	3
glutamate-5-semialdehyde dehydrogenase activity	GO:0004350	0.000107525	0.00460902	4	Zm00001d012391|Zm00001d038358|Zm00001d010056	3	Zm00001d012391|Zm00001d038358|Zm00001d010056	3	--	0
glutamate 5-kinase activity	GO:0004349	0.000107525	0.00460902	4	Zm00001d012391|Zm00001d038358|Zm00001d010056	3	Zm00001d012391|Zm00001d038358|Zm00001d010056	3	--	0
4-coumarate-CoA ligase activity	GO:0016207	0.00026275	0.00924005	5	Zm00001d032103|Zm00001d051529|Zm00001d050224	3	--	0	Zm00001d032103|Zm00001d050224|Zm00001d051529	3
phosphoglycerate transmembrane transporter activity	GO:0015120	0.000513668	0.0154834	6	Zm00001d021653|Zm00001d005542|Zm00001d006511	3	Zm00001d005542	1	Zm00001d021653|Zm00001d006511	2
indole-2-monooxygenase activity	GO:0036190	0.000878709	0.0219972	7	Zm00001d048710|Zm00001d034986|Zm00001d035178	3	Zm00001d048710|Zm00001d034986|Zm00001d035178	3	--	0
tyrosine ammonia-lyase activity	GO:0052883	0.000912206	0.0219972	2	Zm00001d017274|Zm00001d051161	2	Zm00001d017274|Zm00001d051161	2	--	0
adenylyl-sulfate reductase (glutathione) activity	GO:0033741	0.000912206	0.0219972	2	Zm00001d021596|Zm00001d006467	2	--	0	Zm00001d006467|Zm00001d021596	2
UDP-glucose 6-dehydrogenase activity	GO:0003979	0.00268161	0.0489484	3	Zm00001d013245|Zm00001d034072	2	Zm00001d013245|Zm00001d034072	2	--	0
methionine synthase activity	GO:0008705	0.00268161	0.0489484	3	Zm00001d031128|Zm00001d013644	2	Zm00001d031128|Zm00001d013644	2	--	0
5-methyltetrahydropteroyltriglutamate-homocysteine S-methyltransferase activity	GO:0003871	0.00268161	0.0489484	3	Zm00001d031128|Zm00001d013644	2	Zm00001d031128|Zm00001d013644	2	--	0
5-methyltetrahydrofolate-dependent methyltransferase activity	GO:0042084	0.00268161	0.0489484	3	Zm00001d031128|Zm00001d013644	2	Zm00001d031128|Zm00001d013644	2	--	0
5-methyltetrahydropteroyltri-L-glutamate-dependent methyltransferase activity	GO:0042085	0.00268161	0.0489484	3	Zm00001d031128|Zm00001d013644	2	Zm00001d031128|Zm00001d013644	2	--	0
flavonoid 3',5'-hydroxylase activity	GO:0033772	0.00268161	0.0489484	3	Zm00001d047425|Zm00001d047424	2	Zm00001d047424|Zm00001d047425	2	--	0
