# Supplementary material for: Identification of drought tolerant mechanisms in a drought-tolerant maize mutant based on physiological, biochemical and transcriptomic analyses
Source: BMC Plant Biol. 2020 Jul 9;20:315. doi: 10.1186/s12870-020-02526-w (PMC7350183; doi:10.1186/s12870-020-02526-w)
Supplement: Supplementary file 6 — Additional file 6 : Table S6 KEGG enrichment analysis of the DEGs in C7–2 and C7–2t. [file 12870_2020_2526_MOESM6_ESM.xls]

## Sheet: CD_CC_kegg_report
Table S6 KEGG enrichment analysis of the DEGs in C7-2
Name	p	q	Up_Gene	Up_Count	Down_Gene	Down_Count
Starch and sucrose metabolism	4.22611e-08	1.92992e-06	Zm00001d005890|K01176;Zm00001d010728|K19891;Zm00001d014083|K01177;Zm00001d020396|K16055;Zm00001d022193|K01087;Zm00001d024037|K01188;Zm00001d028243|K19891;Zm00001d029087|K00695;Zm00001d029091|K00695;Zm00001d029313|K19892;Zm00001d029371|K01087;Zm00001d032311|K16055;Zm00001d033651|K05350;Zm00001d037689|K00844;Zm00001d039512|K00844;Zm00001d045042|K00695;Zm00001d047399|K19892;Zm00001d050069|K16055;Zm0…	20	Zm00001d005546|K00975;Zm00001d005658|K01087;Zm00001d009016|K01177;Zm00001d010039|K01210;Zm00001d010755|K16055;Zm00001d011759|K16055;Zm00001d012036|K00696;Zm00001d012748|K16055;Zm00001d014150|K00703;Zm00001d018082|K01087;Zm00001d019976|K15778;Zm00001d020272|K01087;Zm00001d021598|K19891;Zm00001d022510|K00705;Zm00001d023994|K01188;Zm00001d029983|K01177;Zm00001d033746|K01835;Zm00001d033910|K00975;Zm0…	30
Photosynthesis - antenna proteins	9.56414e-08	3.27572e-06	.	0	Zm00001d005814|K08908;Zm00001d006663|K08908;Zm00001d007267|K08916;Zm00001d011285|K08912;Zm00001d018157|K08910;Zm00001d021906|K08908;Zm00001d026599|K08917;Zm00001d032197|K08910;Zm00001d033132|K08913;Zm00001d033136|K08913;Zm00001d044401|K08912;Zm00001d044402|K08912;Zm00001d048998|K08916	13
Benzoxazinoid biosynthesis	8.62374e-07	2.36291e-05	Zm00001d007718|K13229;Zm00001d034453|K13222;Zm00001d034461|K13222;Zm00001d034986|K13223;Zm00001d035178|K13223;Zm00001d048702|K13224;Zm00001d048703|K13225;Zm00001d048709|K13222;Zm00001d048710|K13223;Zm00001d049265|K13230	10	Zm00001d003140|K13223;Zm00001d005456|K13227;Zm00001d034692|K13227;Zm00001d044954|K13229	4
Plant hormone signal transduction	4.44099e-06	0.000101403	Zm00001d000408|K14515;Zm00001d003598|K14492;Zm00001d004372|K14509;Zm00001d005609|K14497;Zm00001d006677|K14503;Zm00001d007395|K14487;Zm00001d007962|K14491;Zm00001d009626|K14497;Zm00001d009747|K14497;Zm00001d011131|K14497;Zm00001d011132|K14497;Zm00001d011202|K14497;Zm00001d011495|K14497;Zm00001d012263|K14498;Zm00001d012296|K14432;Zm00001d012401|K14497;Zm00001d012931|K14500;Zm00001d014617|K14504;Zm0…	47	Zm00001d004102|K14491;Zm00001d008957|K14506;Zm00001d009714|K14506;Zm00001d010791|K14490;Zm00001d013412|K14489;Zm00001d016105|K14496;Zm00001d021337|K14488;Zm00001d026690|K14498;Zm00001d031445|K14514;Zm00001d033267|K12126;Zm00001d033786|K14489;Zm00001d033976|K14484;Zm00001d038275|K13946;Zm00001d042188|K14498;Zm00001d047445|K14498;Zm00001d047705|K14496;Zm00001d048612|K14500;Zm00001d049715|K14484;Zm0…	19
Amino sugar and nucleotide sugar metabolism	0.000357495	0.00692006	Zm00001d001979|K13379;Zm00001d002292|K12448;Zm00001d009908|K08678;Zm00001d013245|K00012;Zm00001d013751|K13379;Zm00001d014840|K01183;Zm00001d014842|K01183;Zm00001d017152|K01183;Zm00001d018350|K08679;Zm00001d020093|K01784;Zm00001d022085|K13379;Zm00001d026311|K12448;Zm00001d026394|K13648;Zm00001d028572|K00966;Zm00001d028653|K08678;Zm00001d028654|K12450;Zm00001d029151|K01784;Zm00001d033174|K13379;Zm0…	30	Zm00001d005546|K00975;Zm00001d007571|K13648;Zm00001d019976|K15778;Zm00001d021249|K01784;Zm00001d026415|K15920;Zm00001d033188|K00012;Zm00001d033746|K01835;Zm00001d033910|K00975;Zm00001d043511|K00844;Zm00001d043607|K00844;Zm00001d044828|K13648	11
Carotenoid biosynthesis	0.000454602	0.00692006	Zm00001d005889|K09843;Zm00001d007876|K09840;Zm00001d018819|K09840;Zm00001d026056|K15746;Zm00001d027443|K15746;Zm00001d033222|K09840;Zm00001d041319|K09840;Zm00001d048469|K15746;Zm00001d050021|K09843	9	Zm00001d002589|K15746;Zm00001d003513|K09838;Zm00001d004021|K09839;Zm00001d017766|K09840;Zm00001d018488|K15747;Zm00001d025545|K09838;Zm00001d051556|K09840	7
Inositol phosphate metabolism	0.000447863	0.00692006	Zm00001d002940|K00921;Zm00001d005849|K00889;Zm00001d007229|K05857;Zm00001d012407|K01803;Zm00001d013393|K18081;Zm00001d013469|K00889;Zm00001d020697|K00889;Zm00001d022391|K00889;Zm00001d023601|K01858;Zm00001d028180|K01858;Zm00001d029209|K00889;Zm00001d029979|K00889;Zm00001d034617|K03103;Zm00001d048201|K01858	14	Zm00001d004955|K00889;Zm00001d020414|K00921;Zm00001d024640|K00010;Zm00001d028746|K05857;Zm00001d029443|K00921;Zm00001d031777|K00889;Zm00001d032238|K00921;Zm00001d040205|K01114;Zm00001d047447|K05857;Zm00001d053801|K01092	10
Glyoxylate and dicarboxylate metabolism	0.000805265	0.0110321	Zm00001d015378|K02437;Zm00001d032187|K00026;Zm00001d045965|K00122;Zm00001d049234|K00600;Zm00001d050409|K00026;Zm00001d053800|K02437;Zm00001d054044|K03781	7	Zm00001d002260|K11517;Zm00001d004894|K01602;Zm00001d018639|K12486|K14272;Zm00001d018810|K11517;Zm00001d022229|K00026;Zm00001d023437|K00281;Zm00001d023759|K11517;Zm00001d024312|K11517;Zm00001d024906|K15919;Zm00001d025747|K19269;Zm00001d026501|K01915;Zm00001d028260|K01915;Zm00001d031349|K00830;Zm00001d031364|K00830;Zm00001d035737|K15918;Zm00001d052595|K01602;Zm00001d053722|K07130	17
Flavone and flavonol biosynthesis	0.00109688	0.0136611	Zm00001d018839|K05280;Zm00001d029241|K05280;Zm00001d029243|K05280	3	Zm00001d005823|K05280;Zm00001d017077|K05280;Zm00001d024574|K05280	3
Alanine, aspartate and glutamate metabolism	0.00133845	0.0141052	Zm00001d015404|K17761;Zm00001d015405|K17761;Zm00001d015406|K17761;Zm00001d031749|K01580;Zm00001d038460|K00827;Zm00001d038841|K00294;Zm00001d043382|K14454;Zm00001d043845|K00264;Zm00001d044646|K00820;Zm00001d047981|K01580	10	Zm00001d006875|K00814;Zm00001d018639|K12486|K14272;Zm00001d020590|K00814;Zm00001d023376|K01953;Zm00001d026501|K01915;Zm00001d027876|K13566;Zm00001d028260|K01915;Zm00001d031349|K00830;Zm00001d031364|K00830;Zm00001d042673|K00764	10
Carbon fixation in photosynthetic organisms	0.00132148	0.0141052	Zm00001d012103|K01623;Zm00001d012407|K01803;Zm00001d012764|K00029;Zm00001d015383|K00134;Zm00001d032187|K00026;Zm00001d043382|K14454;Zm00001d050409|K00026;Zm00001d052482|K01807	8	Zm00001d000316|K00029;Zm00001d003429|K05298;Zm00001d004894|K01602;Zm00001d006875|K00814;Zm00001d013135|K01807;Zm00001d018639|K12486|K14272;Zm00001d020590|K00814;Zm00001d022229|K00026;Zm00001d023559|K01623;Zm00001d027841|K01783;Zm00001d028562|K03841;Zm00001d052595|K01602;Zm00001d053015|K01623	13
Carbon metabolism	0.00176782	0.0156754	Zm00001d001831|K00873;Zm00001d002051|K00058;Zm00001d012103|K01623;Zm00001d012407|K01803;Zm00001d012764|K00029;Zm00001d015378|K02437;Zm00001d015383|K00134;Zm00001d020309|K01689;Zm00001d025659|K00850;Zm00001d027996|K00121;Zm00001d032187|K00026;Zm00001d032224|K00627;Zm00001d034602|K00297;Zm00001d037689|K00844;Zm00001d039512|K00844;Zm00001d042184|K00033;Zm00001d043382|K14454;Zm00001d043563|K00850;Zm0…	26	Zm00001d000133|K01895;Zm00001d000316|K00029;Zm00001d002260|K11517;Zm00001d003429|K05298;Zm00001d004894|K01602;Zm00001d006875|K00814;Zm00001d008855|K00234;Zm00001d012518|K15633;Zm00001d013135|K01807;Zm00001d018639|K12486|K14272;Zm00001d018810|K11517;Zm00001d020590|K00814;Zm00001d021000|K00031;Zm00001d022229|K00026;Zm00001d023437|K00281;Zm00001d023559|K01623;Zm00001d023759|K11517;Zm00001d024312|K11…	37
Galactose metabolism	0.0018307	0.0156754	Zm00001d019163|K06617;Zm00001d020093|K01784;Zm00001d025659|K00850;Zm00001d028931|K18819;Zm00001d029151|K01784;Zm00001d032605|K07407;Zm00001d037689|K00844;Zm00001d039512|K00844;Zm00001d043563|K00850;Zm00001d047582|K18819	10	Zm00001d019976|K15778;Zm00001d021249|K01784;Zm00001d031300|K06617;Zm00001d031303|K06617;Zm00001d033746|K01835;Zm00001d041991|K01193;Zm00001d043511|K00844;Zm00001d043607|K00844;Zm00001d045326|K00850	9
Phenylalanine metabolism	0.00167812	0.0156754	Zm00001d003016|K13064;Zm00001d009858|K00487;Zm00001d015459|K01904;Zm00001d043382|K14454;Zm00001d051161|K13064	5	Zm00001d025103|K00276;Zm00001d030132|K01904;Zm00001d032103|K01904;Zm00001d050224|K01904;Zm00001d051529|K01904	5
Biosynthesis of amino acids	0.00197797	0.0159401	Zm00001d001831|K00873;Zm00001d002051|K00058;Zm00001d002128|K00891;Zm00001d003830|K05359;Zm00001d006900|K01626;Zm00001d009146|K00789;Zm00001d010056|K12657;Zm00001d010920|K00789;Zm00001d012103|K01623;Zm00001d012391|K12657;Zm00001d012407|K01803;Zm00001d012674|K01850;Zm00001d013223|K00133;Zm00001d013644|K00549;Zm00001d015383|K00134;Zm00001d019988|K12524;Zm00001d020309|K01689;Zm00001d022181|K01626;Zm0…	42	Zm00001d006875|K00814;Zm00001d012518|K15633;Zm00001d013135|K01807;Zm00001d018555|K00872;Zm00001d018639|K12486|K14272;Zm00001d020008|K01609;Zm00001d020590|K00814;Zm00001d021000|K00031;Zm00001d023559|K01623;Zm00001d026501|K01915;Zm00001d027536|K00640;Zm00001d027841|K01783;Zm00001d028154|K00640;Zm00001d028260|K01915;Zm00001d035750|K15634;Zm00001d045326|K00850;Zm00001d045431|K01689;Zm00001d046923|K00…	19
Photosynthesis	0.00404481	0.0307855	Zm00001d025352|K02639;Zm00001d038291|K02639	2	Zm00001d000409|K08903;Zm00001d006540|K08901;Zm00001d011833|K02641;Zm00001d011901|K08903;Zm00001d016943|K08901;Zm00001d018069|K02113;Zm00001d018623|K08901;Zm00001d021620|K02115;Zm00001d021703|K08901;Zm00001d042178|K08903;Zm00001d045574|K02641;Zm00001d050889|K08901;Zm00001d052242|K02113;Zm00001d053432|K02636	14
Phosphatidylinositol signaling system	0.00524815	0.0378419	Zm00001d002940|K00921;Zm00001d005849|K00889;Zm00001d007229|K05857;Zm00001d013393|K18081;Zm00001d013469|K00889;Zm00001d020697|K00889;Zm00001d022391|K00889;Zm00001d023979|K00901;Zm00001d029209|K00889;Zm00001d029550|K00901;Zm00001d029979|K00889;Zm00001d033980|K02183;Zm00001d043263|K00901	13	Zm00001d004955|K00889;Zm00001d020414|K00921;Zm00001d028746|K05857;Zm00001d029443|K00921;Zm00001d031777|K00889;Zm00001d032238|K00921;Zm00001d033551|K13024;Zm00001d047447|K05857;Zm00001d053801|K01092	9
Fatty acid biosynthesis	0.00555482	0.0380505	Zm00001d005019|K01897;Zm00001d010180|K02372;Zm00001d021059|K03921;Zm00001d025170|K03921;Zm00001d045387|K10781;Zm00001d046454|K10781;Zm00001d049351|K02372;Zm00001d052399|K01897	8	Zm00001d006866|K09458;Zm00001d012033|K03921;Zm00001d022144|K09458;Zm00001d023538|K01897;Zm00001d045295|K01897;Zm00001d047255|K09458;Zm00001d052485|K01897	7
MAPK signaling pathway - plant	0.00594398	0.0387774	Zm00001d000408|K14515;Zm00001d002287|K13420;Zm00001d004372|K14509;Zm00001d005609|K14497;Zm00001d009626|K14497;Zm00001d009747|K14497;Zm00001d011131|K14497;Zm00001d011132|K14497;Zm00001d011202|K14497;Zm00001d011495|K14497;Zm00001d012263|K14498;Zm00001d012401|K14497;Zm00001d015829|K17686;Zm00001d020100|K14497;Zm00001d025050|K14509;Zm00001d028574|K14497;Zm00001d029975|K14498;Zm00001d033980|K02183;Zm0…	29	Zm00001d002705|K17686;Zm00001d002708|K17686;Zm00001d009698|K13425;Zm00001d016105|K14496;Zm00001d026690|K14498;Zm00001d031445|K14514;Zm00001d032079|K13447;Zm00001d042188|K14498;Zm00001d047168|K20599;Zm00001d047445|K14498;Zm00001d047705|K14496	11
Circadian rhythm - plant	0.00660644	0.0411401	Zm00001d008734|K16241	1	Zm00001d004875|K12128|K12130;Zm00001d006116|K16223;Zm00001d006212|K12130;Zm00001d007403|K00660;Zm00001d009617|K16240;Zm00001d009773|K12135;Zm00001d014990|K10143;Zm00001d015743|K16241;Zm00001d018207|K10143;Zm00001d018530|K16221;Zm00001d021135|K16223;Zm00001d021291|K12130;Zm00001d033267|K12126;Zm00001d046402|K16241;Zm00001d052138|K10143;Zm00001d052781|K12130;Zm00001d053091|K12116	17
Flavonoid biosynthesis	0.00744977	0.0411536	Zm00001d009858|K00487;Zm00001d014914|K05277;Zm00001d018839|K05280;Zm00001d029241|K05280;Zm00001d029243|K05280;Zm00001d038555|K09754	6	Zm00001d003525|K08243|K19642;Zm00001d005823|K05280;Zm00001d007403|K00660;Zm00001d017077|K05280;Zm00001d024574|K05280	5
Glycolysis / Gluconeogenesis	0.00750978	0.0411536	Zm00001d001831|K00873;Zm00001d012103|K01623;Zm00001d012407|K01803;Zm00001d015383|K00134;Zm00001d020309|K01689;Zm00001d025659|K00850;Zm00001d027996|K00121;Zm00001d032224|K00627;Zm00001d033931|K18857;Zm00001d034617|K03103;Zm00001d037689|K00844;Zm00001d039512|K00844;Zm00001d043563|K00850;Zm00001d044748|K00161;Zm00001d049049|K00873	15	Zm00001d000133|K01895;Zm00001d004731|K00128;Zm00001d012518|K15633;Zm00001d017418|K00128;Zm00001d019976|K15778;Zm00001d023559|K01623;Zm00001d028562|K03841;Zm00001d033225|K00162;Zm00001d033746|K01835;Zm00001d035750|K15634;Zm00001d043511|K00844;Zm00001d043607|K00844;Zm00001d045326|K00850;Zm00001d045431|K01689;Zm00001d045706|K00128;Zm00001d049059|K18857;Zm00001d053015|K01623	17
Phenylalanine, tyrosine and tryptophan biosynthesis	0.00745957	0.0411536	Zm00001d002128|K00891;Zm00001d003830|K05359;Zm00001d006900|K01626;Zm00001d012674|K01850;Zm00001d022181|K01626;Zm00001d025333|K05359;Zm00001d028477|K01736;Zm00001d029391|K01626;Zm00001d040850|K13832;Zm00001d043382|K14454;Zm00001d043544|K01658;Zm00001d048461|K00766;Zm00001d048561|K05359;Zm00001d052247|K00891	14	Zm00001d020008|K01609	1
Ubiquinone and other terpenoid-quinone biosynthesis	0.00907676	0.0478275	Zm00001d009858|K00487;Zm00001d015459|K01904	2	Zm00001d006657|K12501;Zm00001d016995|K14759;Zm00001d016996|K14759;Zm00001d025819|K03183;Zm00001d027999|K02548;Zm00001d030132|K01904;Zm00001d032103|K01904;Zm00001d035200|K14760;Zm00001d050224|K01904;Zm00001d051529|K01904	10

## Sheet: TD_TC_kegg_report
Table S6KEGG enrichment analysis of the DEGs in C7-2t
Name	p	q	Up_Gene	Up_Count	Down_Gene	Down_Count
Plant hormone signal transduction	2.34201e-06	0.000160428	Zm00001d003598|K14492;Zm00001d005609|K14497;Zm00001d006677|K14503;Zm00001d007395|K14487;Zm00001d009626|K14497;Zm00001d011131|K14497;Zm00001d011132|K14497;Zm00001d011849|K14492;Zm00001d012263|K14498;Zm00001d012401|K14497;Zm00001d019555|K14492;Zm00001d020100|K14497;Zm00001d027900|K13464;Zm00001d028574|K14497;Zm00001d029975|K14498;Zm00001d030021|K14500;Zm00001d038846|K14497;Zm00001d039513|K14484;Zm0…	23	Zm00001d033267|K12126;Zm00001d033976|K14484;Zm00001d048612|K14500	3
Phenylpropanoid biosynthesis	5.59794e-05	0.0019173	Zm00001d002899|K00430;Zm00001d003016|K13064;Zm00001d008173|K00430;Zm00001d009140|K00430;Zm00001d014467|K00430;Zm00001d038555|K09754;Zm00001d049071|K00430;Zm00001d051161|K13064	8	Zm00001d010924|K00430;Zm00001d019387|K00430;Zm00001d023994|K01188;Zm00001d032103|K01904;Zm00001d035055|K00430;Zm00001d041776|K01188;Zm00001d041777|K01188;Zm00001d045845|K00430;Zm00001d046184|K00430;Zm00001d050224|K01904;Zm00001d051529|K01904	11
Phenylalanine metabolism	0.000194063	0.00531732	Zm00001d003016|K13064;Zm00001d051161|K13064	2	Zm00001d025103|K00276;Zm00001d032103|K01904;Zm00001d050224|K01904;Zm00001d051529|K01904	4
Starch and sucrose metabolism	0.000516603	0.0117958	Zm00001d014083|K01177;Zm00001d029087|K00695;Zm00001d029091|K00695;Zm00001d029313|K19892;Zm00001d045042|K00695;Zm00001d047399|K19892	6	Zm00001d005658|K01087;Zm00001d010039|K01210;Zm00001d010755|K16055;Zm00001d016708|K01193;Zm00001d020272|K01087;Zm00001d023994|K01188;Zm00001d041776|K01188;Zm00001d041777|K01188;Zm00001d043607|K00844	9
Taurine and hypotaurine metabolism	0.000866001	0.0169489	Zm00001d003446|K18592;Zm00001d020064|K10712;Zm00001d031749|K01580;Zm00001d047981|K01580	4	.	0
Benzoxazinoid biosynthesis	0.00117713	0.0201583	Zm00001d034986|K13223;Zm00001d035178|K13223;Zm00001d048702|K13224;Zm00001d048709|K13222;Zm00001d048710|K13223	5	.	0
Inositol phosphate metabolism	0.00245183	0.0373224	Zm00001d002940|K00921;Zm00001d005849|K00889;Zm00001d007229|K05857;Zm00001d012407|K01803;Zm00001d028180|K01858;Zm00001d029209|K00889;Zm00001d029979|K00889	7	Zm00001d029443|K00921;Zm00001d032238|K00921	2
